# Supplementary material for: A Partial Picture of the Single-Cell Transcriptomics of Human IgA Nephropathy
Source: Front Immunol. 2021 Apr 16;12:645988. doi: 10.3389/fimmu.2021.645988 (PMC8085501; doi:10.3389/fimmu.2021.645988)
Supplement: Supplemental Table 1 — Demographic and biochemical characteristics of patients with IgAN. [file Table_1.xlsx]

## Sheet: Sheet1
Supplemental Table 1. Demographic and biochemical characteristics of patients with IgAN
	IgAN 1	IgAN 2	IgAN 3	IgAN 4
Age	26	50	39	20
Gender	M	F	F	F
Proteinuria (g/24h)	2.57	0.56	1.42	0.27
Scr (mg/dL)	2.59	0.94	0.7	0.76
eGFR(mL/min/1.73m2)	32.72	70.84	109.65	114.09
Serum IgA (mg/L)	2850	6880	3050	2940
Serum C3 (mg/L)	955	799	711	809
HGB (g/L)	139	154	128	139
Serum ALB (g/L)	39.1	41.2	34.6	45.1
BUN (mmol/L)	9.19	7.68	3.75	4.36
Serum UA (umol/L)	670	376.6	301.2	369.7
BP (mmHg)	130/82	128/74	122/78	115/75
Scr, serum creatinine; eGFR, estimated glomerular filtration rate; HGB, hemoglobin; ALB, albumin; BUN, blood urea nitrogen; UA, uric acid; BP, blood pressure.
