# Supplementary material for: A Partial Picture of the Single-Cell Transcriptomics of Human IgA Nephropathy
Source: Front Immunol. 2021 Apr 16;12:645988. doi: 10.3389/fimmu.2021.645988 (PMC8085501; doi:10.3389/fimmu.2021.645988)
Supplement: Supplemental Table 2 — Number and viability of cells in kidney from each sample. [file Table_2.xlsx]

## Sheet: Sheet1
Supplemental Table 2. Number and viability of cells in kidney from each sample
Sample No.	Control	IgAN 1	IgAN 2	IgAN 3	IgAN 4
Total cells	6438	2307	4880	962	5983
Viability (%)	85.44	90	85.71	90.9	87.89
