# Supplementary material for: A Partial Picture of the Single-Cell Transcriptomics of Human IgA Nephropathy
Source: Front Immunol. 2021 Apr 16;12:645988. doi: 10.3389/fimmu.2021.645988 (PMC8085501; doi:10.3389/fimmu.2021.645988)
Supplement: Supplemental Table 4 — DEGs in tubular cells from IgAN and control subjects. [file Table_4.xlsx]

## Sheet: PTC
gene id	p value	avg logFC	pct.1	pct.2	adjusted p value
FGB	0	-1.27961	0.087	0.665	0
AKR1B10	0	-1.41472	0.009	0.512	0
FTL	0	-1.53623	0.97	1	0
NQO1	0	-1.55286	0.08	0.666	0
FABP1	0	-1.70383	0.162	0.763	0
GPX3	0	-1.75533	0.834	0.999	0
PTMA	1.29119e-301	1.18711	0.971	0.878	3.05495e-297
GSTA1	2.39798e-266	-1.54465	0.325	0.842	5.67361e-262
ALDOB	1.18746e-264	-1.20856	0.537	0.98	2.80953e-260
SLC13A3	2.96404e-241	-1.03308	0.226	0.741	7.01292e-237
SPP1	1.65776e-239	-0.816981	0.904	0.996	3.92226e-235
QPRT	5.99097e-236	-1.11366	0.531	0.899	1.41746e-231
PLTP	2.51425e-225	-1.23953	0.111	0.562	5.94872e-221
EEF1A1	2.96293e-223	0.701957	0.982	0.943	7.0103e-219
MT-ND2	6.59583e-218	0.798104	0.995	0.988	1.56057e-213
ACSL1	7.22527e-213	-1.06885	0.285	0.717	1.7095e-208
TMSB4X	4.12221e-200	1.64572	0.698	0.241	9.75316e-196
SPARCL1	1.50606e-199	-1.07749	0.091	0.524	3.56333e-195
CMBL	1.7145e-199	-1.0955	0.634	0.898	4.05651e-195
MTATP6P1	2.78041e-199	0.84277	0.968	0.822	6.57845e-195
VIM	1.96819e-197	1.3227	0.711	0.215	4.65674e-193
SLC4A4	3.96664e-197	-0.891458	0.529	0.899	9.38507e-193
AKAP12	2.8637e-196	1.68022	0.603	0.105	6.77551e-192
S100A6	4.5229e-194	1.61343	0.663	0.207	1.07012e-189
CYP4F3	7.90903e-193	-0.953365	0.122	0.554	1.87128e-188
SLC22A8	1.01458e-187	-0.940518	0.299	0.75	2.4005e-183
FAM151A	3.64554e-184	-0.908078	0.247	0.703	8.62534e-180
RPS6	9.57677e-183	0.647654	0.961	0.924	2.26586e-178
CES2	1.5471e-182	-0.907683	0.427	0.813	3.66043e-178
SOX4	1.75522e-182	1.33433	0.741	0.327	4.15285e-178
RPL5	2.47954e-179	0.727469	0.931	0.833	5.86658e-175
IGFBP7	1.07878e-178	1.05238	0.891	0.708	2.55239e-174
BHMT2	1.19444e-175	-0.860799	0.619	0.906	2.82605e-171
DBI	1.71397e-174	-0.877199	0.733	0.921	4.05525e-170
MCCD1	9.24499e-173	-1.04219	0.104	0.494	2.18737e-168
ABCC2	1.24928e-172	-0.868503	0.112	0.503	2.9558e-168
RPL31	3.96277e-172	0.805163	0.933	0.827	9.37592e-168
HES1	2.0302e-167	1.41186	0.642	0.201	4.80346e-163
CD24	4.42242e-167	1.22222	0.762	0.412	1.04635e-162
NFKBIZ	1.38785e-165	1.43244	0.624	0.186	3.28366e-161
H3F3B	1.61426e-164	0.962328	0.858	0.686	3.81934e-160
HPD	3.41903e-164	-0.80872	0.172	0.587	8.08942e-160
AP1M2	6.59352e-163	-0.876857	0.149	0.533	1.56003e-158
PPFIBP1	1.9666e-162	1.11573	0.663	0.242	4.65297e-158
RPLP1	1.32223e-160	0.669114	0.952	0.92	3.1284e-156
ANXA2	4.8827e-159	1.25237	0.556	0.125	1.15525e-154
QDPR	2.01431e-155	-0.838324	0.278	0.651	4.76586e-151
MT-RNR1	8.48858e-155	0.672156	1	1	2.0084e-150
MTND1P23	1.70187e-150	1.69653	0.486	0.088	4.02662e-146
TPM4	4.87833e-150	1.07561	0.461	0.05	1.15421e-145
S100A11	1.38594e-148	1.15272	0.646	0.247	3.27913e-144
PTH1R	1.81128e-148	-0.800068	0.411	0.785	4.28548e-144
AGXT2	3.53414e-147	-0.839629	0.282	0.657	8.36178e-143
MSMO1	6.56447e-147	-0.802574	0.165	0.527	1.55315e-142
ACSM2A	3.83089e-146	-0.710563	0.772	0.969	9.06389e-142
TNFSF10	9.61028e-145	1.01302	0.837	0.584	2.27379e-140
RPS27	1.45497e-143	0.712003	0.955	0.897	3.44245e-139
MAOA	3.03548e-143	-0.791037	0.23	0.601	7.18195e-139
PABPC1	7.07722e-142	0.662273	0.933	0.853	1.67447e-137
IDH2	2.24381e-141	-0.831912	0.244	0.6	5.30884e-137
SLC7A8	2.5011e-141	-0.718326	0.22	0.615	5.9176e-137
ECHS1	1.22268e-140	-0.795015	0.692	0.905	2.89285e-136
CTSB	3.15758e-140	-0.774747	0.773	0.933	7.47083e-136
SLC22A6	8.85079e-140	-0.753235	0.286	0.673	2.0941e-135
RPL15	9.55848e-139	0.744004	0.889	0.771	2.26154e-134
DPEP1	1.64749e-136	-0.737945	0.336	0.694	3.89797e-132
RPS4Y1	5.09267e-134	-0.549277	0.081	0.435	1.20492e-129
GADD45B	6.26787e-134	1.12154	0.722	0.402	1.48298e-129
IRF1	1.1252e-133	1.31227	0.538	0.159	2.66221e-129
MT-ND5	4.10928e-133	0.557975	0.995	0.988	9.72255e-129
MMP7	6.89047e-132	1.57861	0.463	0.085	1.63028e-127
TKT	7.0302e-132	-0.781614	0.316	0.644	1.66335e-127
SCD	1.55461e-131	-0.698687	0.047	0.338	3.67821e-127
ACSM2B	1.94082e-131	-0.677006	0.728	0.936	4.59198e-127
ACO1	4.14362e-131	-0.842149	0.284	0.623	9.80381e-127
GAPDH	1.01514e-130	-0.747363	0.894	0.955	2.40182e-126
RPS18	8.71835e-130	0.73477	0.855	0.676	2.06276e-125
RPS16	4.17491e-129	0.684475	0.922	0.845	9.87785e-125
NOX4	1.4587e-125	-0.69229	0.243	0.586	3.45128e-121
SLC16A9	5.89666e-125	-0.749569	0.518	0.833	1.39515e-120
SLC5A12	6.21962e-125	-0.586036	0.478	0.867	1.47156e-120
MT-CO1	1.42028e-124	0.460681	0.999	1	3.36037e-120
NFKBIA	1.81446e-123	1.09793	0.732	0.439	4.29302e-119
TMSB10	8.33652e-123	0.994797	0.831	0.696	1.97242e-118
RPS4X	3.39356e-122	0.705838	0.805	0.592	8.02917e-118
ALDH4A1	4.29825e-122	-0.70831	0.221	0.562	1.01697e-117
NPL	4.94752e-122	-0.627042	0.091	0.397	1.17058e-117
RPL37	1.10688e-120	0.613908	0.904	0.828	2.61887e-116
MARCKS	1.19784e-120	0.779916	0.36	0.021	2.83408e-116
CCL2	2.95027e-120	1.376	0.442	0.079	6.98033e-116
UBC	3.05913e-119	-0.528562	0.797	0.972	7.23789e-115
ACADSB	5.19451e-119	-0.802694	0.263	0.593	1.22902e-114
TXN	1.11653e-118	-0.743718	0.831	0.939	2.64172e-114
MT-ND4L	3.3237e-118	0.658137	0.963	0.897	7.86387e-114
AGMAT	4.98364e-117	-0.665514	0.382	0.73	1.17913e-112
CXCL14	2.35016e-116	-0.556972	0.93	0.984	5.56049e-112
HIST1H4C	2.4751e-116	0.936246	0.782	0.516	5.85609e-112
AK4	6.46454e-116	-0.729342	0.527	0.806	1.52951e-111
AKR1C1	1.13674e-115	-0.871371	0.269	0.603	2.68953e-111
LDHB	1.62793e-115	-0.666621	0.901	0.952	3.85167e-111
UGT2B7	1.96075e-115	-0.632352	0.743	0.929	4.63912e-111
MIOX	3.72495e-115	-0.657931	0.453	0.818	8.81324e-111
EPHX1	1.01814e-114	-0.703304	0.171	0.48	2.40892e-110
SUCLG1	1.06385e-114	-0.721363	0.882	0.963	2.51708e-110
GNPDA1	1.7072e-114	-0.725246	0.23	0.552	4.03923e-110
S100A10	6.1473e-114	0.963991	0.681	0.373	1.45445e-109
SEPHS2	1.33868e-110	-0.73243	0.476	0.752	3.16731e-106
RPL23	4.07566e-110	0.556034	0.915	0.834	9.64301e-106
APOE	1.4059e-109	-0.497176	0.646	0.927	3.32636e-105
IFITM3	1.68328e-109	0.915743	0.668	0.362	3.98263e-105
PSAT1	7.81595e-109	-0.725156	0.172	0.483	1.84925e-104
PRAP1	1.01252e-108	-0.628238	0.122	0.417	2.39562e-104
RPS19	2.65445e-108	0.690675	0.857	0.713	6.28043e-104
ATP5F1E	6.04038e-107	-0.548772	0.842	0.939	1.42915e-102
DCDC2	9.0771e-107	0.858488	0.51	0.167	2.14764e-102
CA12	6.67284e-106	-0.706536	0.412	0.703	1.57879e-101
JUNB	9.8611e-106	0.826421	0.603	0.262	2.33314e-101
B2M	1.22192e-105	0.745482	0.942	0.918	2.89107e-101
RPL13	5.04991e-105	0.504482	0.934	0.882	1.19481e-100
RPS3A	1.3913e-104	0.613295	0.878	0.779	3.29181e-100
ENTPD5	2.32562e-104	-0.609957	0.301	0.622	5.50241e-100
CXCL1	4.10681e-103	1.30797	0.352	0.042	9.71671e-99
HLA-DRB5	5.4726e-103	-0.431632	0.01	0.21	1.29482e-98
MAF	4.47255e-102	-0.599319	0.537	0.801	1.05821e-97
ASPDH	6.90071e-102	-0.623097	0.082	0.353	1.63271e-97
PEPD	1.90355e-101	-0.6312	0.563	0.81	4.5038e-97
SLC13A1	8.51972e-101	-0.577954	0.584	0.866	2.01577e-96
CXCL2	3.49353e-100	1.03454	0.382	0.066	8.26569e-96
ATF3	2.30614e-99	0.99543	0.646	0.31	5.45633e-95
BBOX1	2.80048e-99	-0.599913	0.486	0.78	6.62593e-95
GPD1	6.92578e-99	-0.6229	0.191	0.491	1.63864e-94
XIST	1.16076e-98	0.519155	0.272	0	2.74635e-94
INSIG1	1.19613e-98	-0.73203	0.132	0.405	2.83004e-94
EIF1AY	1.35129e-98	-0.421302	0.034	0.267	3.19714e-94
RBM47	7.01721e-98	-0.627853	0.614	0.824	1.66027e-93
GPX2	9.17405e-98	-0.534867	0.004	0.184	2.17058e-93
UPB1	1.39662e-97	-0.572574	0.091	0.36	3.30439e-93
GALM	3.45109e-97	-0.692863	0.429	0.698	8.16528e-93
RPS23	3.48581e-97	0.568246	0.867	0.76	8.24743e-93
PAPPA	6.99715e-97	-0.68435	0.186	0.475	1.65552e-92
SLC5A2	1.58773e-96	-0.59828	0.14	0.427	3.75658e-92
DCXR	1.70772e-96	-0.549773	0.406	0.728	4.04047e-92
ATOX1	4.95592e-95	-0.694835	0.482	0.725	1.17257e-90
APBB1IP	7.01133e-95	0.654479	0.324	0.035	1.65888e-90
PNRC1	9.86855e-95	0.716879	0.727	0.49	2.3349e-90
SLC3A1	1.969e-94	0.740814	0.756	0.551	4.65866e-90
RAB11FIP3	2.61365e-94	-0.58472	0.171	0.462	6.18389e-90
ATP5F1A	2.79027e-94	-0.587382	0.666	0.844	6.60177e-90
ADD3	6.30413e-94	-0.580615	0.611	0.834	1.49156e-89
SLC34A1	1.52706e-93	-0.650987	0.283	0.598	3.61302e-89
DDC	2.64578e-93	-0.561886	0.44	0.717	6.25993e-89
RPL23A	3.2964e-93	0.72583	0.738	0.505	7.79929e-89
SLC43A2	3.44407e-93	-0.584173	0.106	0.374	8.14868e-89
CXCL12	4.38122e-93	0.762945	0.355	0.057	1.0366e-88
CXCL3	2.51034e-92	0.864927	0.3	0.024	5.93947e-88
MT-ATP6	4.23158e-92	0.384736	1	1	1.00119e-87
ALDH1B1	1.72189e-91	-0.594962	0.155	0.432	4.07398e-87
RPL13A	3.88511e-91	0.494587	0.929	0.874	9.19216e-87
PDK4	1.69677e-90	-0.894748	0.246	0.53	4.01456e-86
RPS3	6.00619e-90	0.600865	0.834	0.699	1.42106e-85
SFXN1	8.04214e-90	-0.587659	0.157	0.433	1.90277e-85
IDH1	8.41319e-90	-0.622568	0.194	0.474	1.99056e-85
MTCO1P23	2.63908e-89	0.526471	0.249	0	6.24407e-85
SLC2A2	4.70969e-89	-0.656151	0.233	0.511	1.11431e-84
BICC1	8.94657e-88	0.70697	0.589	0.272	2.11676e-83
CHCHD10	2.24151e-87	-0.569272	0.526	0.774	5.30342e-83
IER3	2.54771e-87	0.804791	0.496	0.186	6.02789e-83
PLEKHB2	3.54286e-87	-0.678212	0.336	0.588	8.38242e-83
GLUD1	7.81607e-87	-0.620507	0.339	0.608	1.84928e-82
KIAA1191	1.23913e-86	-0.607543	0.439	0.688	2.93179e-82
RPL3	1.78794e-86	0.504315	0.889	0.799	4.23028e-82
TXNRD1	3.01228e-86	-0.691908	0.215	0.479	7.12707e-82
PDZK1IP1	2.39674e-85	-0.470972	0.836	0.954	5.67069e-81
SOX9	2.78487e-85	0.757627	0.478	0.164	6.58899e-81
SOD1	2.92545e-85	-0.617752	0.726	0.868	6.92161e-81
IER2	3.03009e-85	0.67272	0.687	0.373	7.1692e-81
IFI27	4.28154e-85	1.04406	0.323	0.05	1.01301e-80
CLDN4	4.37375e-85	0.697746	0.505	0.189	1.03483e-80
PTGR1	7.75639e-85	-0.583285	0.426	0.676	1.83516e-80
EGOT	1.41128e-84	0.689943	0.428	0.121	3.33909e-80
FOXC1	2.4579e-84	0.620453	0.296	0.032	5.81539e-80
MACC1	2.84544e-84	0.619778	0.328	0.05	6.73232e-80
MAL	4.46038e-84	0.992004	0.476	0.175	1.05533e-79
ITM2C	1.12506e-83	1.05019	0.472	0.18	2.6619e-79
SORD	1.1955e-82	-0.547401	0.149	0.411	2.82856e-78
MT-ND4	1.23794e-82	0.363452	0.999	1	2.92897e-78
KRT7	4.17984e-82	0.936483	0.262	0.016	9.8895e-78
DUSP23	1.78713e-81	-0.66612	0.352	0.6	4.22836e-77
CEBPD	1.96937e-80	0.906528	0.678	0.469	4.65954e-76
RPLP0	3.03278e-80	0.539333	0.868	0.792	7.17557e-76
C6orf48	5.41068e-80	0.606237	0.481	0.175	1.28017e-75
ACP5	5.7362e-80	-0.582424	0.237	0.5	1.35718e-75
GCLM	2.36017e-79	-0.541349	0.116	0.359	5.58415e-75
RAB29	3.00361e-79	-0.592295	0.518	0.741	7.10654e-75
SOCS3	7.02814e-79	0.547735	0.31	0.049	1.66286e-74
TIMP1	2.09223e-78	0.575652	0.33	0.06	4.95022e-74
AL365357.1	4.6645e-78	0.403593	0.225	0.001	1.10362e-73
SSTR2	4.77503e-78	-0.580198	0.073	0.291	1.12977e-73
HMOX1	5.06243e-78	-0.615134	0.229	0.49	1.19777e-73
LEPROT	6.31312e-78	0.720236	0.684	0.423	1.49368e-73
CAVIN1	7.72479e-78	0.586897	0.256	0.018	1.82769e-73
CTSA	2.59696e-77	-0.525859	0.482	0.703	6.1444e-73
PPDPF	3.42999e-77	0.721807	0.699	0.466	8.11535e-73
SCRN2	3.9615e-77	-0.610061	0.226	0.482	9.37291e-73
THY1	7.51249e-77	0.93526	0.558	0.3	1.77745e-72
RPL12	8.56862e-77	0.538221	0.819	0.695	2.02734e-72
MTCO1P12	1.17889e-76	0.6116	0.706	0.436	2.78924e-72
RPL34	1.2261e-76	0.437198	0.904	0.849	2.90096e-72
PTN	1.78992e-76	0.803118	0.289	0.041	4.23495e-72
RPL14	2.32166e-76	0.499785	0.874	0.82	5.49304e-72
BTG1	1.45198e-75	0.646702	0.638	0.36	3.43539e-71
ASS1	1.50838e-75	-0.547323	0.605	0.807	3.56883e-71
KHK	5.25004e-75	-0.516174	0.336	0.605	1.24216e-70
RPL6	6.18628e-75	0.411884	0.908	0.859	1.46367e-70
PTMAP2	9.51401e-75	0.701976	0.424	0.14	2.25101e-70
PERP	1.96341e-74	0.582105	0.261	0.026	4.64544e-70
SLC25A3	2.21353e-74	-0.516288	0.613	0.787	5.23721e-70
ANXA1	2.77814e-74	0.727408	0.246	0.018	6.57307e-70
AHNAK	3.45804e-74	0.543548	0.282	0.038	8.18171e-70
CRYM	8.28511e-74	-0.586301	0.14	0.378	1.96026e-69
RPL10	3.19248e-73	0.539214	0.813	0.651	7.5534e-69
SLC9A3R1	5.51367e-73	-0.559008	0.471	0.686	1.30453e-68
FTLP3	6.64437e-73	-0.546021	0.167	0.408	1.57206e-68
KLF5	2.28591e-72	0.505129	0.271	0.034	5.40847e-68
ICAM1	4.19204e-72	0.740042	0.395	0.123	9.91836e-68
GHITM	4.81841e-72	-0.536266	0.523	0.722	1.14004e-67
TXNIP	6.49975e-72	0.849258	0.604	0.337	1.53784e-67
TUBB	7.04998e-72	0.579028	0.448	0.163	1.66803e-67
STMN1	9.96193e-72	0.55444	0.392	0.116	2.35699e-67
SAT2	1.1622e-71	-0.588175	0.375	0.609	2.74977e-67
SFXN2	1.21371e-71	-0.502258	0.118	0.348	2.87163e-67
CYBA	1.41725e-71	0.574924	0.492	0.199	3.35322e-67
CTSC	2.6968e-71	0.646143	0.579	0.302	6.38063e-67
APP	3.75288e-71	0.670324	0.586	0.313	8.87932e-67
GPAT3	3.99078e-71	-0.538443	0.148	0.386	9.44218e-67
MAN1C1	4.98861e-71	-0.397931	0.033	0.208	1.18031e-66
MT-TE	8.39442e-71	0.696662	0.653	0.405	1.98612e-66
FAM20A	1.14732e-70	-0.425312	0.048	0.237	2.71456e-66
ADI1	1.5508e-70	-0.538285	0.581	0.769	3.66918e-66
UQCRFS1	7.35149e-70	-0.584537	0.407	0.619	1.73936e-65
PCBD1	7.68833e-70	-0.572947	0.461	0.666	1.81906e-65
THRSP	1.0063e-69	-0.316113	0.003	0.133	2.3809e-65
RNF186	1.64002e-69	-0.409214	0.056	0.252	3.88029e-65
LAP3	2.25937e-69	-0.563611	0.324	0.56	5.34567e-65
GAS5	2.2856e-69	0.540252	0.458	0.175	5.40773e-65
RPS14	2.63777e-69	0.442814	0.87	0.79	6.24097e-65
UQCRQ	4.97326e-69	-0.474493	0.75	0.879	1.17667e-64
APLP2	5.48785e-69	0.520594	0.831	0.709	1.29843e-64
CBR1	5.76192e-69	-0.563755	0.483	0.694	1.36327e-64
ZFY-AS1	5.86939e-69	-0.331051	0.018	0.175	1.3887e-64
PIGR	1.49928e-68	0.791927	0.677	0.426	3.54729e-64
RARRES3	1.66145e-68	-0.527995	0.352	0.601	3.93099e-64
PPM1K	3.30279e-68	-0.577664	0.244	0.479	7.8144e-64
SPON2	3.35167e-68	0.503905	0.249	0.027	7.93004e-64
FLRT3	1.18768e-67	0.595716	0.516	0.227	2.81004e-63
ALPL	1.25534e-67	-0.436417	0.089	0.3	2.97013e-63
FAHD1	1.55945e-67	-0.503141	0.504	0.714	3.68966e-63
GBP1	1.93788e-67	-0.921457	0.142	0.367	4.58503e-63
TRIM6	2.15913e-67	-0.546495	0.237	0.481	5.10851e-63
RPS13	2.50762e-67	0.467354	0.847	0.767	5.93302e-63
RPS2	1.20232e-66	0.520275	0.87	0.798	2.84468e-62
CLIC4	2.77301e-66	0.613739	0.642	0.383	6.56095e-62
RPL11	2.84272e-66	0.445263	0.861	0.77	6.72588e-62
NIPSNAP2	3.84688e-66	0.545541	0.422	0.153	9.10171e-62
AQP1	4.29735e-66	0.655433	0.734	0.563	1.01675e-61
JUN	5.18294e-66	0.504448	0.83	0.593	1.22628e-61
SELENOP	1.44516e-65	-0.435232	0.702	0.868	3.41925e-61
ETFB	2.71109e-65	-0.56729	0.397	0.618	6.41445e-61
PPP1R15A	4.3864e-65	0.642732	0.539	0.274	1.03782e-60
SNHG5	5.37765e-65	0.543909	0.575	0.309	1.27235e-60
EIF4A3	5.44311e-65	0.575604	0.491	0.224	1.28784e-60
RPS8	6.96173e-65	0.425753	0.9	0.832	1.64715e-60
LGMN	7.87151e-65	-0.47136	0.249	0.502	1.8624e-60
NPM1	1.0873e-64	0.486466	0.813	0.712	2.57254e-60
CRYAB	1.38653e-64	-0.495431	0.876	0.964	3.28054e-60
RPL18A	2.4281e-64	0.551447	0.768	0.614	5.74488e-60
USP2	2.94975e-64	-0.459136	0.139	0.364	6.97911e-60
C3orf85	3.62895e-64	-0.468125	0.124	0.344	8.58608e-60
SLC22A12	5.93453e-64	-0.49432	0.208	0.449	1.40411e-59
FN3K	1.7286e-63	-0.390907	0.107	0.318	4.08986e-59
MGLL	2.01455e-63	-0.599342	0.327	0.555	4.76643e-59
FTH1	2.21881e-63	-0.658684	0.979	0.989	5.2497e-59
SLC7A7	3.10144e-63	-0.443774	0.292	0.55	7.33801e-59
LAPTM4A	3.91597e-63	0.524056	0.742	0.557	9.26519e-59
ARL4C	4.37824e-63	0.501782	0.195	0.006	1.03589e-58
SLC7A9	7.04253e-63	-0.438399	0.169	0.401	1.66626e-58
RRAD	1.18518e-62	0.632932	0.314	0.076	2.80414e-58
CALM1	1.42805e-62	-0.447081	0.907	0.973	3.37877e-58
PROM1	1.43566e-62	0.478664	0.2	0.009	3.39677e-58
DPYS	1.48558e-62	-0.458831	0.436	0.664	3.51488e-58
TDP2	1.81e-62	-0.496823	0.163	0.386	4.28247e-58
ANXA3	2.34412e-62	0.430695	0.198	0.008	5.54619e-58
PLSCR1	3.55204e-62	0.494448	0.314	0.079	8.40414e-58
ITGB8	4.52308e-62	0.687494	0.506	0.238	1.07016e-57
SINHCAF	6.37505e-62	0.49329	0.319	0.081	1.50834e-57
MSRA	7.18211e-62	-0.477362	0.28	0.518	1.69929e-57
TRIM38	7.47017e-62	-0.498998	0.276	0.51	1.76744e-57
AIFM1	1.35164e-61	-0.510528	0.41	0.624	3.19798e-57
ZFP36	1.66119e-61	0.655182	0.558	0.29	3.93038e-57
MTND4P12	6.55915e-61	1.16668	0.32	0.095	1.55189e-56
ATP1B1	1.35814e-60	0.403738	0.914	0.885	3.21337e-56
PLK2	2.05299e-60	0.470177	0.32	0.083	4.85737e-56
MYC	4.08197e-60	0.459126	0.263	0.047	9.65794e-56
ANXA5	6.81547e-60	0.532644	0.523	0.259	1.61254e-55
RPL39	6.84287e-60	0.523618	0.762	0.609	1.61902e-55
SCIN	1.19547e-59	0.502833	0.229	0.029	2.82849e-55
TALDO1	1.24275e-59	-0.553958	0.336	0.536	2.94035e-55
ELF3	1.47131e-59	0.552256	0.583	0.33	3.48111e-55
RPL18	1.47445e-59	0.475584	0.799	0.686	3.48856e-55
CLDN2	1.97753e-59	0.678149	0.602	0.376	4.67883e-55
DSG2	2.5788e-59	0.499664	0.293	0.069	6.10145e-55
CDKN1A	2.74813e-59	0.509046	0.298	0.07	6.50209e-55
ACO2	4.77449e-59	-0.441434	0.3	0.53	1.12965e-54
TCEA3	5.19028e-59	0.486694	0.432	0.166	1.22802e-54
MT-CYB	1.03058e-58	0.266036	0.998	1	2.43835e-54
EPCAM	1.29747e-58	0.592146	0.608	0.37	3.0698e-54
RPL21	1.6237e-58	0.397144	0.919	0.913	3.84168e-54
IFITM2	1.70592e-58	0.539468	0.296	0.072	4.03621e-54
ALDH1L1	2.16669e-58	-0.445218	0.185	0.409	5.1264e-54
TACSTD2	2.22918e-58	0.730246	0.221	0.026	5.27423e-54
APOC3	3.00084e-58	-0.335382	0.023	0.164	7.09998e-54
PKLR	3.4986e-58	-0.406621	0.057	0.229	8.2777e-54
MAFF	3.58502e-58	0.556671	0.367	0.127	8.48215e-54
RPL9P9	5.24752e-58	0.532043	0.511	0.251	1.24156e-53
UGT2A3	5.4947e-58	0.726406	0.572	0.328	1.30005e-53
RPL7	5.85504e-58	0.411173	0.856	0.786	1.3853e-53
MT-ND1	6.58957e-58	0.344955	0.992	0.993	1.55909e-53
TFCP2L1	2.2638e-57	-0.491293	0.192	0.407	5.35616e-53
CAPG	4.06454e-57	0.459911	0.3	0.075	9.61671e-53
KLF10	3.25687e-56	0.622934	0.508	0.266	7.70576e-52
MT-TS2	3.68115e-56	0.452845	0.287	0.07	8.70959e-52
CDKN1C	4.01152e-56	0.509829	0.341	0.11	9.49126e-52
SGK2	6.31985e-56	-0.327019	0.045	0.205	1.49528e-51
AOC1	6.49998e-56	-0.368398	0.225	0.468	1.5379e-51
GSTA2	2.30574e-55	-0.48842	0.161	0.387	5.45537e-51
RSRP1	2.30722e-55	0.5282	0.397	0.154	5.45889e-51
PRR13	2.81204e-55	-0.431393	0.435	0.633	6.6533e-51
ADAMTS1	4.3424e-55	0.574501	0.379	0.141	1.02741e-50
PDIA3	4.73874e-55	0.530173	0.785	0.652	1.12119e-50
SULT1C2	5.5763e-55	-0.426587	0.276	0.493	1.31935e-50
MAP7D2	6.17636e-55	-0.445283	0.093	0.28	1.46133e-50
TCN2	6.31403e-55	-0.477364	0.282	0.491	1.4939e-50
ZFAS1	1.22272e-54	0.501049	0.457	0.212	2.89295e-50
SLC3A2	1.36637e-54	-0.480036	0.402	0.598	3.23284e-50
TOP1	3.16742e-54	-0.478459	0.509	0.69	7.49412e-50
SLC34A3	4.14289e-54	-0.366005	0.036	0.184	9.80209e-50
ALDH8A1	4.8906e-54	-0.496734	0.309	0.517	1.15712e-49
PDP2	5.86834e-54	-0.405256	0.088	0.27	1.38845e-49
AKR1A1	5.94767e-54	-0.426281	0.594	0.766	1.40722e-49
ATP5IF1	6.37462e-54	-0.432529	0.759	0.864	1.50823e-49
PFKFB2	6.74968e-54	-0.359788	0.055	0.216	1.59697e-49
CLTRN	6.81875e-54	0.540756	0.729	0.561	1.61332e-49
ABCB1	7.98265e-54	0.656512	0.614	0.397	1.88869e-49
RPL27A	8.84809e-54	0.3976	0.882	0.848	2.09346e-49
TNFAIP2	1.22273e-53	0.492613	0.258	0.056	2.89297e-49
NTN4	1.29449e-53	0.533714	0.352	0.123	3.06276e-49
C12orf75	2.03028e-53	0.547911	0.589	0.353	4.80363e-49
CPM	2.27328e-53	0.560066	0.542	0.296	5.37858e-49
ATP6V1E1	3.36203e-53	-0.504635	0.359	0.554	7.95457e-49
ATP5MC3	3.84526e-53	-0.489172	0.688	0.804	9.0979e-49
CRIP2	3.99128e-53	0.453315	0.24	0.044	9.44336e-49
SPINT2	4.28365e-53	0.559843	0.586	0.35	1.01351e-48
GPI	5.58459e-53	-0.486949	0.304	0.505	1.32131e-48
BTG2	7.13203e-53	0.497245	0.405	0.165	1.68744e-48
SMPD1	8.02177e-53	-0.451237	0.161	0.358	1.89795e-48
TXNDC17	8.09499e-53	-0.515818	0.463	0.638	1.91527e-48
EGR1	9.00685e-53	0.533479	0.621	0.37	2.13102e-48
RBP4	3.38194e-52	0.870151	0.214	0.032	8.00167e-48
LINC01874	1.2674e-51	-0.303469	0.027	0.161	2.99867e-47
PPCS	1.30626e-51	-0.448356	0.471	0.652	3.09061e-47
PLEKHH2	1.46774e-51	0.376793	0.19	0.019	3.47267e-47
SNORD3A	1.46958e-51	0.404774	0.234	0.042	3.47704e-47
SLC25A6	1.59253e-51	0.45008	0.792	0.667	3.76792e-47
RPLP2	2.57823e-51	0.37515	0.886	0.869	6.10008e-47
TFPI	2.70881e-51	0.541482	0.473	0.233	6.40905e-47
MARCKSL1	3.13181e-51	0.3187	0.19	0.018	7.40986e-47
SLC17A5	3.53133e-51	-0.487302	0.203	0.402	8.35513e-47
FHL1	3.70129e-51	0.704572	0.203	0.028	8.75726e-47
RBPMS	4.30589e-51	0.496774	0.479	0.236	1.01877e-46
DDIT3	5.49999e-51	0.546413	0.456	0.218	1.3013e-46
ALDH1A1	6.87226e-51	-0.430501	0.574	0.738	1.62598e-46
IFI16	7.41994e-51	0.413974	0.177	0.013	1.75556e-46
TPM1	8.43621e-51	0.716354	0.699	0.556	1.99601e-46
GFRA1	9.59133e-51	0.328488	0.17	0.009	2.26931e-46
CTXN3	1.71912e-50	-0.342013	0.106	0.294	4.06743e-46
DHRS7	2.04742e-50	0.531474	0.447	0.213	4.84421e-46
UGT3A1	2.13571e-50	-0.431791	0.319	0.53	5.05308e-46
SLC22A18AS	2.52206e-50	-0.287476	0.03	0.166	5.9672e-46
SBSPON	3.00494e-50	0.390746	0.19	0.02	7.10969e-46
HSP90AA1	3.31225e-50	-0.474104	0.969	0.999	7.8368e-46
FAH	4.02396e-50	-0.430491	0.198	0.397	9.52069e-46
ADGRG1	5.09352e-50	-0.436812	0.372	0.581	1.20513e-45
CALM2	7.35926e-50	0.525298	0.714	0.549	1.7412e-45
LGALS2	1.39163e-49	-0.446324	0.599	0.754	3.29261e-45
AGPAT3	1.39267e-49	-0.431101	0.311	0.516	3.29506e-45
VCAM1	1.6568e-49	0.338615	0.591	0.314	3.91998e-45
GOLGA4	2.24264e-49	-0.443426	0.664	0.808	5.30609e-45
CAV2	3.56557e-49	0.348561	0.198	0.026	8.43613e-45
MTRNR2L1	5.29959e-49	0.515981	0.205	0.034	1.25388e-44
RBBP6	5.70905e-49	0.567898	0.615	0.401	1.35076e-44
BAMBI	1.15831e-48	0.372672	0.236	0.05	2.74056e-44
CYP17A1	1.32511e-48	-0.385583	0.099	0.279	3.13522e-44
TNFRSF11B	1.75307e-48	0.4404	0.344	0.123	4.14776e-44
GPT2	1.94158e-48	-0.361985	0.092	0.265	4.59379e-44
CLDN1	2.76376e-48	0.445118	0.251	0.06	6.53905e-44
TBCA	7.23918e-48	-0.411277	0.582	0.725	1.71279e-43
HMGCS1	7.49033e-48	-0.499471	0.208	0.395	1.77221e-43
ITGB1	8.90115e-48	0.544939	0.518	0.296	2.10601e-43
TES	1.08025e-47	0.401531	0.266	0.071	2.55586e-43
COL8A1	1.339e-47	0.528157	0.164	0.012	3.16807e-43
HLA-C	1.42955e-47	0.486505	0.56	0.332	3.38231e-43
CCND2	2.34766e-47	0.336814	0.146	0.003	5.55456e-43
HSD17B14	2.62237e-47	-0.414935	0.128	0.308	6.20453e-43
PRLR	2.88169e-47	-0.382677	0.2	0.402	6.81809e-43
KRT19	6.29145e-47	0.800209	0.169	0.015	1.48856e-42
HNRNPA1	1.16191e-46	0.446995	0.681	0.503	2.74909e-42
CMTM3	1.47072e-46	0.331678	0.16	0.01	3.47972e-42
RPL32	1.47416e-46	0.351354	0.867	0.81	3.48787e-42
RPS25	1.57829e-46	0.41959	0.75	0.611	3.73423e-42
MGST1	2.05776e-46	-0.415018	0.62	0.763	4.86866e-42
SUCLG2	5.0675e-46	-0.447525	0.413	0.59	1.19897e-41
SLC37A4	5.25648e-46	-0.414082	0.305	0.497	1.24368e-41
UGDH	6.02739e-46	-0.460691	0.194	0.375	1.42608e-41
MT-TW	7.22195e-46	0.612721	0.442	0.229	1.70871e-41
NNMT	7.62721e-46	0.746971	0.186	0.027	1.8046e-41
PAQR5	8.0861e-46	-0.398611	0.186	0.375	1.91317e-41
TSPAN33	8.21956e-46	-0.435485	0.234	0.419	1.94475e-41
NOP53	1.00768e-45	0.443212	0.42	0.192	2.38417e-41
CRIM1	1.08492e-45	0.510237	0.394	0.175	2.56692e-41
CTGF	1.17486e-45	0.401325	0.238	0.055	2.77972e-41
SLC47A2	1.17871e-45	-0.42574	0.182	0.367	2.78884e-41
GCHFR	1.69341e-45	-0.450101	0.242	0.434	4.0066e-41
MYLK	1.8421e-45	0.395882	0.312	0.106	4.3584e-41
COX5A	1.96151e-45	-0.405036	0.491	0.657	4.64093e-41
LINC02303	2.25001e-45	-0.296437	0.012	0.115	5.32353e-41
ACAT2	3.11218e-45	-0.376568	0.154	0.337	7.36343e-41
HSPA9	5.57623e-45	-0.366911	0.624	0.783	1.31934e-40
S100A1	6.71709e-45	-0.408732	0.149	0.335	1.58926e-40
ACSF2	8.63421e-45	-0.413265	0.226	0.413	2.04285e-40
PTPN1	9.07864e-45	-0.437302	0.306	0.493	2.14801e-40
SPARC	9.69837e-45	0.582858	0.446	0.23	2.29463e-40
FKBP5	1.06232e-44	-0.254676	0.05	0.194	2.51346e-40
SLIRP	1.11718e-44	-0.398481	0.414	0.584	2.64324e-40
RPL35A	2.10606e-44	0.37872	0.822	0.753	4.98293e-40
SLC17A3	2.25934e-44	-0.419117	0.214	0.404	5.34559e-40
AC016739.1	2.46819e-44	0.448281	0.399	0.177	5.83973e-40
ANXA13	2.88167e-44	0.283175	0.156	0.012	6.81804e-40
ABCC6P1	3.51342e-44	-0.334342	0.114	0.286	8.31274e-40
YWHAH	3.57864e-44	0.430645	0.299	0.102	8.46707e-40
PHB	4.64213e-44	-0.469584	0.367	0.539	1.09833e-39
MT-TP	5.391e-44	0.657421	0.699	0.518	1.27551e-39
PRELID1	5.4078e-44	-0.404974	0.367	0.544	1.27949e-39
NKAIN4	5.63407e-44	-0.445611	0.261	0.456	1.33302e-39
GSR	6.86979e-44	-0.38163	0.148	0.325	1.62539e-39
REXO2	8.20786e-44	-0.473424	0.459	0.615	1.94198e-39
HPGD	8.59105e-44	-0.389126	0.147	0.325	2.03264e-39
CAT	9.05571e-44	-0.407672	0.502	0.663	2.14258e-39
MYL12A	9.86148e-44	0.506247	0.499	0.286	2.33323e-39
GSTO1	1.6062e-43	-0.447669	0.395	0.563	3.80027e-39
AFM	1.87512e-43	-0.439434	0.142	0.322	4.43655e-39
RACK1	2.1367e-43	0.345351	0.841	0.763	5.05544e-39
SLC36A2	2.39062e-43	-0.346735	0.106	0.272	5.65621e-39
CYP4F2	3.21716e-43	-0.289132	0.045	0.179	7.6118e-39
PMAIP1	3.36168e-43	0.279803	0.154	0.012	7.95372e-39
RFFL	3.87377e-43	-0.281802	0.052	0.189	9.16535e-39
RPL26	6.55752e-43	0.40974	0.749	0.627	1.55151e-38
SVIL	7.83104e-43	0.369865	0.29	0.095	1.85282e-38
CD83	8.59247e-43	0.426347	0.258	0.078	2.03298e-38
EIF4A2	1.02245e-42	0.430884	0.628	0.435	2.41911e-38
AHCYL1	1.17431e-42	-0.447315	0.458	0.621	2.77843e-38
SUCNR1	1.17433e-42	0.491429	0.364	0.155	2.77846e-38
HLA-B	1.23188e-42	0.536672	0.61	0.413	2.91462e-38
FOS	1.36675e-42	0.410705	0.768	0.517	3.23372e-38
TMEM174	1.56254e-42	-0.34158	0.228	0.439	3.69698e-38
MYOF	1.8757e-42	0.264645	0.149	0.01	4.43791e-38
IDI1	1.93006e-42	-0.404441	0.189	0.369	4.56652e-38
NTRK2	4.35683e-42	0.328498	0.186	0.031	1.03083e-37
ARL5B	4.69119e-42	0.380151	0.264	0.082	1.10994e-37
MLEC	4.77097e-42	-0.359758	0.578	0.728	1.12881e-37
ATP5MC1	5.80739e-42	-0.400907	0.395	0.57	1.37403e-37
PARP4	6.2277e-42	0.467969	0.398	0.186	1.47347e-37
ACOT7	6.7784e-42	-0.415189	0.216	0.394	1.60377e-37
ANKS4B	9.16947e-42	-0.307839	0.066	0.209	2.1695e-37
GABARAPL1	9.56838e-42	-0.41408	0.281	0.454	2.26388e-37
PIPOX	1.07682e-41	-0.450233	0.211	0.398	2.54775e-37
VCAN	1.34335e-41	0.405469	0.139	0.007	3.17836e-37
AC098934.1	1.41632e-41	-0.321249	0.07	0.217	3.35102e-37
TAX1BP1	2.59845e-41	-0.318473	0.772	0.875	6.14794e-37
ISOC2	3.18286e-41	-0.472008	0.281	0.454	7.53064e-37
ACAA1	3.39465e-41	-0.417303	0.435	0.598	8.03174e-37
C1orf21	3.95452e-41	-0.363969	0.069	0.211	9.35639e-37
BCL3	4.18313e-41	0.340272	0.236	0.065	9.89729e-37
BIRC3	4.39589e-41	0.479218	0.389	0.17	1.04007e-36
PTMAP5	5.08271e-41	0.482772	0.307	0.117	1.20257e-36
ATF5	5.51197e-41	-0.360157	0.088	0.238	1.30413e-36
SELENOM	5.64936e-41	0.348873	0.294	0.102	1.33664e-36
AKR1C3	6.42681e-41	-0.440058	0.452	0.614	1.52058e-36
GYPC	8.71823e-41	0.257853	0.144	0.011	2.06273e-36
POU3F3	9.37829e-41	0.418924	0.261	0.08	2.2189e-36
PLEKHA4	1.16855e-40	0.342114	0.195	0.039	2.76479e-36
C19orf33	1.4535e-40	0.318527	0.139	0.009	3.43897e-36
MTCO3P12	1.52192e-40	0.47212	0.339	0.145	3.60087e-36
EIF4B	1.80982e-40	0.434666	0.574	0.362	4.28204e-36
RPS24	2.0492e-40	0.294016	0.878	0.849	4.84841e-36
UBE2S	2.28068e-40	0.260575	0.19	0.036	5.39609e-36
DHRS4L2	2.39371e-40	-0.414768	0.32	0.505	5.66351e-36
PRDX1	2.69775e-40	-0.440709	0.727	0.813	6.38287e-36
GNS	2.77551e-40	-0.368039	0.332	0.507	6.56685e-36
RNF152	3.02003e-40	-0.333639	0.24	0.43	7.1454e-36
SLFN5	3.55411e-40	0.303799	0.142	0.011	8.40902e-36
TM4SF18	3.78393e-40	0.359873	0.186	0.034	8.95277e-36
RCN1	3.8906e-40	0.271799	0.19	0.036	9.20517e-36
RPL10A	4.3081e-40	0.42543	0.698	0.532	1.0193e-35
SDC1	4.87426e-40	-0.37365	0.135	0.302	1.15325e-35
SOSTDC1	5.57293e-40	0.417139	0.164	0.023	1.31856e-35
RND3	6.68658e-40	0.34559	0.248	0.072	1.58204e-35
TNFAIP3	8.79922e-40	0.302121	0.186	0.035	2.0819e-35
SLC25A10	8.94688e-40	-0.354482	0.101	0.255	2.11683e-35
MT-ATP8	9.72483e-40	0.291902	0.982	0.965	2.3009e-35
PCYT2	1.18859e-39	-0.359464	0.087	0.234	2.8122e-35
RPS9	2.31856e-39	0.342975	0.808	0.71	5.48571e-35
CLDN3	3.42942e-39	0.413324	0.383	0.175	8.114e-35
GOT1	6.26847e-39	-0.370349	0.246	0.418	1.48312e-34
FSTL3	6.38096e-39	0.308348	0.17	0.026	1.50973e-34
SLC28A1	8.80054e-39	-0.374912	0.16	0.326	2.08221e-34
TMEM50A	9.54661e-39	0.451291	0.447	0.237	2.25873e-34
GSTP1	1.18881e-38	0.481531	0.774	0.668	2.81274e-34
SCRN1	1.55087e-38	0.283782	0.172	0.028	3.66937e-34
GLRX	1.60106e-38	-0.439452	0.521	0.661	3.7881e-34
TMEM176A	1.76793e-38	0.381421	0.773	0.657	4.18293e-34
ATP5F1B	1.96089e-38	-0.366067	0.645	0.763	4.63946e-34
RPS20	2.27576e-38	0.339387	0.826	0.774	5.38446e-34
CALML3	2.38048e-38	-0.284067	0.032	0.145	5.63221e-34
AGT	2.88405e-38	-0.360295	0.12	0.278	6.82367e-34
UQCR10	3.24058e-38	-0.34879	0.638	0.759	7.66721e-34
MDK	3.3584e-38	0.326217	0.167	0.027	7.94597e-34
EHHADH	3.4765e-38	-0.390476	0.488	0.653	8.22541e-34
PON2	3.65204e-38	0.444179	0.344	0.153	8.64072e-34
RPL22	5.79256e-38	0.34753	0.799	0.72	1.37052e-33
ACSS2	6.96986e-38	-0.378074	0.167	0.329	1.64907e-33
ANXA4	9.75415e-38	0.471856	0.557	0.37	2.30783e-33
RPL37A	1.21869e-37	0.308111	0.873	0.828	2.88343e-33
LRRK2	1.32292e-37	0.395936	0.326	0.134	3.13002e-33
BORCS7	1.77737e-37	-0.411159	0.327	0.495	4.20526e-33
SLC39A5	1.83898e-37	-0.351752	0.219	0.394	4.35102e-33
IFI6	1.96872e-37	0.438419	0.279	0.102	4.658e-33
NDUFB1	1.98214e-37	-0.376048	0.613	0.73	4.68973e-33
RIPK2	2.02823e-37	0.346313	0.208	0.053	4.79878e-33
GADD45G	2.06633e-37	0.35207	0.326	0.134	4.88894e-33
DSP	2.58816e-37	0.434356	0.449	0.238	6.1236e-33
TOMM20	2.77242e-37	0.380529	0.574	0.357	6.55955e-33
TSPO	4.20713e-37	0.409206	0.358	0.16	9.95406e-33
EBP	6.08105e-37	-0.328252	0.157	0.321	1.43878e-32
OXR1	7.74702e-37	0.435328	0.382	0.184	1.83294e-32
SH3BP2	7.74838e-37	-0.314744	0.069	0.204	1.83327e-32
NARS	1.06479e-36	-0.366402	0.6	0.734	2.5193e-32
LRRC75A-AS1	1.08681e-36	0.398624	0.6	0.408	2.57139e-32
CXCL6	1.1393e-36	0.37087	0.109	0	2.69559e-32
ENO1	1.66199e-36	-0.338901	0.744	0.841	3.93228e-32
HLA-DRA	1.75878e-36	-0.313274	0.382	0.562	4.16128e-32
NBL1	1.79895e-36	0.278888	0.15	0.02	4.25632e-32
PBLD	1.89922e-36	-0.294642	0.626	0.797	4.49357e-32
PDLIM1	2.62213e-36	0.363752	0.301	0.119	6.20396e-32
SLC38A1	3.67389e-36	0.300319	0.136	0.013	8.69243e-32
XPNPEP2	3.68301e-36	-0.316654	0.149	0.316	8.71401e-32
ATP11A	7.25594e-36	0.289593	0.209	0.056	1.71675e-31
RPL13P12	9.50233e-36	0.426828	0.409	0.212	2.24825e-31
CPVL	1.57542e-35	0.358185	0.329	0.142	3.72745e-31
HADH	1.9131e-35	-0.375843	0.325	0.487	4.5264e-31
FILIP1L	2.00379e-35	0.321217	0.174	0.035	4.74097e-31
PTTG1IP	2.09637e-35	0.407212	0.704	0.561	4.96002e-31
PNPO	2.29795e-35	-0.298843	0.089	0.229	5.43694e-31
CCL20	2.32262e-35	0.692044	0.133	0.013	5.49532e-31
TBL1X	2.35522e-35	0.405132	0.377	0.183	5.57245e-31
ESPN	2.39299e-35	-0.291465	0.073	0.206	5.66181e-31
ZNF385B	2.75625e-35	0.316416	0.244	0.08	6.52129e-31
MAP1LC3B	4.93988e-35	0.456172	0.58	0.407	1.16877e-30
LYG1	5.50819e-35	0.361823	0.183	0.042	1.30324e-30
CST3	5.60852e-35	0.400266	0.78	0.697	1.32698e-30
ID3	5.67713e-35	0.276311	0.202	0.053	1.34321e-30
ANGPTL3	8.90772e-35	-0.257709	0.37	0.586	2.10757e-30
THBS1	9.14578e-35	0.344	0.375	0.173	2.16389e-30
SESN3	1.10072e-34	-0.411426	0.212	0.371	2.60431e-30
UGCG	1.13394e-34	0.440731	0.59	0.411	2.6829e-30
IQGAP1	1.23835e-34	0.382033	0.404	0.206	2.92994e-30
DDT	1.49518e-34	-0.337043	0.458	0.617	3.5376e-30
TFPI2	1.7366e-34	0.311802	0.146	0.021	4.1088e-30
H1FX	1.79761e-34	0.293732	0.235	0.075	4.25314e-30
EFNA1	2.09812e-34	0.363085	0.266	0.097	4.96415e-30
NDUFA3	2.67063e-34	-0.341284	0.573	0.71	6.31871e-30
DUSP3	3.59473e-34	-0.397037	0.278	0.432	8.50513e-30
SQSTM1	5.77001e-34	-0.36255	0.605	0.746	1.36518e-29
CD63	6.69978e-34	0.40452	0.75	0.647	1.58517e-29
RPL4	8.35053e-34	0.367121	0.725	0.587	1.97574e-29
CHDH	8.89456e-34	-0.362668	0.379	0.541	2.10445e-29
CITED4	1.1159e-33	0.27984	0.181	0.042	2.64022e-29
ATP6V1A	1.37566e-33	-0.405143	0.342	0.487	3.25481e-29
DMKN	1.44626e-33	0.262796	0.165	0.033	3.42186e-29
NQO2	1.53354e-33	-0.345446	0.309	0.475	3.62835e-29
CLTC	1.55285e-33	-0.341165	0.34	0.499	3.67404e-29
ECI2	1.63501e-33	-0.345986	0.448	0.6	3.86844e-29
RPL41	2.3798e-33	0.443804	0.634	0.476	5.6306e-29
MYLIP	2.44422e-33	0.280933	0.293	0.118	5.78303e-29
SUMO2	2.84873e-33	0.39611	0.596	0.416	6.74008e-29
NUDT16	2.98721e-33	-0.345752	0.156	0.306	7.06775e-29
DAO	3.94331e-33	-0.352868	0.139	0.288	9.32987e-29
DHRS4	4.04845e-33	-0.367566	0.352	0.514	9.57864e-29
SPRY1	4.52493e-33	0.26079	0.152	0.026	1.0706e-28
SDC2	4.56158e-33	0.305037	0.278	0.109	1.07927e-28
MYADM	5.28348e-33	0.287178	0.117	0.009	1.25007e-28
COA3	6.83594e-33	-0.349638	0.481	0.619	1.61738e-28
TMEM192	7.14716e-33	-0.413031	0.383	0.527	1.69102e-28
ID4	7.24771e-33	0.282707	0.254	0.091	1.71481e-28
RPS12	8.13119e-33	0.310557	0.826	0.774	1.92384e-28
IKBIP	8.17559e-33	0.276927	0.217	0.066	1.93434e-28
VRK3	9.2345e-33	-0.333049	0.152	0.3	2.18488e-28
CCT6A	1.19397e-32	-0.344087	0.544	0.673	2.82494e-28
COX8A	1.22391e-32	-0.373444	0.59	0.691	2.89578e-28
PHF14	1.27966e-32	0.37281	0.406	0.211	3.02768e-28
BEST1	1.29056e-32	-0.250073	0.064	0.185	3.05346e-28
SEMA5A	1.30477e-32	0.342379	0.322	0.143	3.08707e-28
BLVRB	1.75065e-32	-0.416201	0.316	0.465	4.14204e-28
HSPD1	1.97931e-32	-0.293024	0.843	0.95	4.68304e-28
MAP3K2	2.22019e-32	-0.309029	0.256	0.419	5.25296e-28
ACOT13	2.25457e-32	-0.375004	0.294	0.446	5.33432e-28
CD9	2.2605e-32	0.381613	0.285	0.118	5.34835e-28
ATP6V0A1	2.85829e-32	-0.360133	0.172	0.321	6.76272e-28
SEMA6A	3.06279e-32	0.257653	0.175	0.041	7.24656e-28
RPS27L	3.45766e-32	-0.305046	0.64	0.764	8.18081e-28
SLC35F6	4.37343e-32	-0.314858	0.165	0.317	1.03475e-27
CXCL16	5.88325e-32	0.252429	0.173	0.04	1.39198e-27
CISD1	9.17604e-32	-0.381627	0.478	0.608	2.17105e-27
ALPK2	9.45676e-32	0.266406	0.24	0.083	2.23747e-27
TMEM123	1.0046e-31	0.374953	0.392	0.205	2.37689e-27
IGFBP6	1.48902e-31	0.325148	0.109	0.007	3.52303e-27
PGPEP1	1.58731e-31	-0.377789	0.329	0.484	3.75557e-27
MTHFR	2.31835e-31	-0.300124	0.11	0.247	5.48522e-27
HEXIM1	2.32828e-31	0.273188	0.259	0.096	5.50871e-27
RIDA	2.86248e-31	-0.255523	0.513	0.678	6.77262e-27
RTCA	3.00345e-31	-0.296633	0.11	0.247	7.10616e-27
HBEGF	3.00526e-31	0.386146	0.356	0.176	7.11045e-27
CSTB	3.10278e-31	0.393972	0.39	0.209	7.34117e-27
ALB	4.61327e-31	-0.290332	0.111	0.254	1.0915e-26
BX571818.1	5.1737e-31	0.480809	0.271	0.114	1.2241e-26
PTER	6.67637e-31	0.500279	0.359	0.18	1.57963e-26
ATRX	6.73138e-31	0.36332	0.682	0.52	1.59264e-26
FAU	6.80443e-31	0.339435	0.767	0.673	1.60993e-26
GDA	8.27285e-31	-0.287162	0.169	0.321	1.95736e-26
CCND1	8.43504e-31	0.424113	0.439	0.248	1.99573e-26
UACA	8.43552e-31	0.437923	0.393	0.21	1.99584e-26
HMGB3	9.9414e-31	0.250717	0.183	0.048	2.35214e-26
FAM177A1	1.01513e-30	-0.330313	0.42	0.564	2.40179e-26
PLCB4	1.04e-30	0.364787	0.134	0.02	2.46064e-26
NOSTRIN	1.06426e-30	0.322719	0.254	0.097	2.51803e-26
LARP4	1.16146e-30	-0.379868	0.238	0.383	2.74801e-26
TNFRSF12A	1.18521e-30	0.376973	0.367	0.192	2.8042e-26
RPS27A	1.29818e-30	0.310767	0.866	0.839	3.07149e-26
FLNB	1.43477e-30	0.299643	0.205	0.064	3.39466e-26
PEBP1	1.44971e-30	-0.300087	0.945	0.973	3.43002e-26
BCAM	1.68205e-30	0.267839	0.23	0.079	3.97973e-26
EMP3	1.7823e-30	0.267329	0.143	0.026	4.21691e-26
SPTBN1	2.20914e-30	0.414649	0.481	0.295	5.22682e-26
TMEM14C	2.63414e-30	0.368288	0.384	0.2	6.23238e-26
LRRC37A3	2.75998e-30	-0.276188	0.043	0.145	6.53012e-26
PTP4A1	2.80026e-30	-0.338564	0.253	0.401	6.62543e-26
RPL29	2.92327e-30	0.332843	0.745	0.651	6.91646e-26
MACROD1	2.93491e-30	-0.293761	0.127	0.267	6.94399e-26
PDZK1	3.01129e-30	0.355796	0.777	0.667	7.12472e-26
LRG1	3.56447e-30	0.295231	0.135	0.023	8.43353e-26
BTF3	3.68664e-30	0.387079	0.659	0.523	8.7226e-26
PKHD1	3.87351e-30	0.326873	0.348	0.169	9.16472e-26
HSPA1B	4.06319e-30	0.374638	0.56	0.376	9.6135e-26
PRKCE	4.76849e-30	-0.306778	0.083	0.206	1.12822e-25
SET	5.02709e-30	0.365049	0.703	0.583	1.18941e-25
TSPAN1	5.11004e-30	0.443241	0.795	0.72	1.20904e-25
WDR72	5.65808e-30	-0.358011	0.324	0.47	1.3387e-25
RPS15	6.5185e-30	0.292663	0.848	0.805	1.54228e-25
SRSF7	6.85602e-30	0.368083	0.425	0.245	1.62213e-25
HMGCL	8.21796e-30	-0.329261	0.258	0.408	1.94437e-25
RSL24D1	8.22093e-30	0.287363	0.306	0.137	1.94507e-25
ATP5MD	8.71667e-30	-0.287442	0.689	0.771	2.06236e-25
LGALS1	1.12536e-29	0.30409	0.152	0.032	2.6626e-25
ETNK2	1.63949e-29	-0.296938	0.111	0.243	3.87903e-25
MTTP	1.76961e-29	-0.280725	0.113	0.249	4.18689e-25
ID2	2.03136e-29	0.270463	0.684	0.529	4.80619e-25
SLC39A10	2.10337e-29	0.264136	0.233	0.083	4.97657e-25
TSPAN12	2.26626e-29	0.295011	0.317	0.148	5.36197e-25
GLUL	2.27773e-29	0.313415	0.256	0.104	5.3891e-25
GUCY1A1	3.16495e-29	0.2569	0.188	0.054	7.48827e-25
ADIRF	3.30757e-29	0.69893	0.516	0.354	7.8257e-25
DDAH2	3.72223e-29	0.31141	0.302	0.137	8.8068e-25
AC007906.2	4.11519e-29	0.259762	0.154	0.035	9.73654e-25
CEBPB	6.15805e-29	0.306304	0.215	0.076	1.45699e-24
EPB41L4A	6.48688e-29	0.353324	0.309	0.143	1.5348e-24
ATP5ME	7.86803e-29	-0.267178	0.673	0.778	1.86158e-24
HIF1A	1.02054e-28	-0.319818	0.416	0.56	2.41459e-24
TOB1	1.09415e-28	0.340193	0.427	0.245	2.58875e-24
ATP6V1D	1.13096e-28	-0.333185	0.539	0.661	2.67585e-24
FZD1	1.28567e-28	0.265698	0.151	0.034	3.0419e-24
NAMPT	1.33576e-28	0.334025	0.308	0.146	3.16041e-24
SERPINF2	1.75872e-28	-0.279664	0.137	0.275	4.16112e-24
RBP5	2.05626e-28	-0.267835	0.567	0.718	4.86511e-24
MAP3K1	2.67618e-28	0.300795	0.226	0.083	6.33185e-24
SPEF2	3.12128e-28	0.347945	0.371	0.195	7.38495e-24
TMEM106A	3.34754e-28	-0.260841	0.102	0.228	7.92028e-24
JUP	5.20645e-28	0.261103	0.264	0.11	1.23185e-23
SLC31A1	9.30857e-28	-0.339966	0.26	0.402	2.20241e-23
MED13L	1.05093e-27	0.314245	0.289	0.131	2.4865e-23
TIA1	1.11678e-27	0.254565	0.248	0.098	2.64231e-23
TRAM1	1.28876e-27	0.38595	0.569	0.391	3.04921e-23
CLDN7	1.43322e-27	0.364445	0.221	0.083	3.39099e-23
TJP1	1.54065e-27	0.343744	0.319	0.156	3.64517e-23
FABP3	2.00123e-27	0.32524	0.374	0.199	4.73491e-23
MDH1	2.18204e-27	-0.330031	0.489	0.606	5.1627e-23
AMD1	2.19772e-27	0.32314	0.441	0.264	5.1998e-23
GCC2	2.4218e-27	0.377813	0.661	0.5	5.72999e-23
TMEM256	3.92138e-27	-0.33324	0.275	0.413	9.27798e-23
HNRNPD	4.47362e-27	0.324324	0.575	0.402	1.05846e-22
MT1M	4.60753e-27	0.528135	0.18	0.058	1.09014e-22
RPL30	4.67475e-27	0.294946	0.795	0.722	1.10604e-22
MYO6	6.23687e-27	-0.265976	0.596	0.726	1.47564e-22
PLIN2	6.8098e-27	-0.319126	0.595	0.736	1.6112e-22
RSL1D1	7.79351e-27	0.386545	0.631	0.475	1.84394e-22
RPS15A	9.10042e-27	0.344707	0.676	0.562	2.15316e-22
OGDH	9.2368e-27	-0.344815	0.268	0.41	2.18543e-22
PDE1A	1.06219e-26	0.258208	0.101	0.01	2.51314e-22
CPE	1.1641e-26	0.250791	0.103	0.011	2.75425e-22
SLC22A18	1.21832e-26	-0.287344	0.146	0.278	2.88254e-22
MT-TM	1.32937e-26	0.329023	0.304	0.149	3.14529e-22
RNF145	1.38159e-26	0.308148	0.254	0.107	3.26884e-22
GOSR2	1.56083e-26	-0.280705	0.089	0.205	3.69293e-22
RPL5P34	1.69925e-26	0.259505	0.21	0.077	4.02042e-22
HLA-E	1.77597e-26	0.352	0.617	0.449	4.20194e-22
NPM1P39	2.04612e-26	0.295122	0.218	0.083	4.84111e-22
ZC3H15	2.18191e-26	-0.301745	0.528	0.646	5.16239e-22
GPC4	2.38757e-26	0.270641	0.21	0.076	5.64899e-22
CDV3	3.45657e-26	0.307018	0.417	0.237	8.17825e-22
DST	4.30918e-26	0.373493	0.483	0.303	1.01955e-21
FAM46A	4.82259e-26	0.257178	0.195	0.067	1.14103e-21
RNF213	4.82803e-26	-0.405912	0.35	0.484	1.14231e-21
APOM	5.44441e-26	-0.261422	0.292	0.454	1.28815e-21
KMT2E	8.37659e-26	0.401965	0.625	0.479	1.9819e-21
RPL13AP5	8.4942e-26	0.29695	0.248	0.106	2.00973e-21
SH3YL1	9.15527e-26	-0.304611	0.296	0.435	2.16614e-21
SLC25A39	9.3035e-26	-0.339572	0.26	0.393	2.20121e-21
NDUFAB1	1.01824e-25	-0.306273	0.432	0.554	2.40916e-21
ENOSF1	1.39273e-25	-0.334824	0.4	0.525	3.29519e-21
BAZ1A	1.42302e-25	0.30596	0.262	0.114	3.36686e-21
RTN3	1.44661e-25	0.345699	0.405	0.237	3.42268e-21
AC099560.2	1.48273e-25	0.322908	0.255	0.112	3.50814e-21
EPB41L1	1.90863e-25	0.350101	0.402	0.229	4.51583e-21
ATP5MPL	2.11914e-25	-0.290218	0.64	0.737	5.01388e-21
RBMX	2.16273e-25	0.353366	0.479	0.303	5.11702e-21
GPC6	2.43316e-25	0.315365	0.246	0.104	5.75685e-21
GRINA	2.70353e-25	-0.328092	0.363	0.489	6.39656e-21
SLC25A13	2.99905e-25	-0.299364	0.169	0.298	7.09576e-21
SLC11A2	3.89218e-25	-0.279693	0.109	0.226	9.20891e-21
NPLOC4	4.71879e-25	-0.264246	0.086	0.197	1.11647e-20
TMEM150C	5.32135e-25	0.254699	0.155	0.044	1.25903e-20
RPL8	5.77666e-25	0.253253	0.882	0.863	1.36676e-20
COX7B	7.14347e-25	-0.306723	0.613	0.717	1.69015e-20
UMOD	8.04684e-25	0.54975	0.274	0.126	1.90388e-20
ANKRD17	8.66573e-25	-0.31118	0.317	0.452	2.05031e-20
MET	8.82319e-25	0.341828	0.269	0.126	2.08757e-20
JAK1	9.69606e-25	0.370467	0.592	0.438	2.29409e-20
TMEM98	1.01151e-24	0.258323	0.206	0.078	2.39324e-20
NPNT	1.02367e-24	0.304682	0.179	0.061	2.422e-20
EIF4G3	1.04097e-24	0.326713	0.375	0.209	2.46293e-20
IFI44L	1.19862e-24	0.257407	0.108	0.017	2.83595e-20
RPS29	1.23077e-24	0.268387	0.844	0.815	2.91201e-20
ACTN4	1.2643e-24	-0.309646	0.542	0.659	2.99134e-20
SLC6A8	1.31954e-24	-0.289364	0.129	0.25	3.12204e-20
TMPO	1.35335e-24	0.271453	0.284	0.132	3.20203e-20
NUP58	2.04542e-24	-0.261308	0.153	0.277	4.83946e-20
SLC22A2	2.18331e-24	0.333034	0.782	0.694	5.1657e-20
PSMD11	2.33766e-24	-0.311216	0.267	0.397	5.5309e-20
ITGA6	2.72589e-24	-0.270244	0.347	0.48	6.44946e-20
DNAJA1	2.93709e-24	0.426567	0.768	0.742	6.94916e-20
COX6C	2.98944e-24	-0.255047	0.73	0.806	7.07302e-20
VEZF1	3.27725e-24	0.306167	0.369	0.205	7.75397e-20
LGALS3BP	3.59834e-24	0.291924	0.306	0.157	8.51367e-20
PDXDC1	3.72099e-24	-0.304845	0.288	0.417	8.80386e-20
OAZ1	4.47751e-24	-0.281578	0.564	0.662	1.05938e-19
LACTB2	4.62968e-24	-0.273259	0.528	0.644	1.09538e-19
ATP6AP2	5.0609e-24	0.32891	0.435	0.27	1.19741e-19
SNHG8	5.20041e-24	0.330516	0.511	0.352	1.23042e-19
AK2	5.35079e-24	-0.303528	0.378	0.5	1.266e-19
ARL4A	6.04166e-24	0.265192	0.25	0.112	1.42946e-19
CRYL1	6.28315e-24	-0.285267	0.537	0.649	1.48659e-19
MTCH2	7.10422e-24	-0.30985	0.425	0.541	1.68086e-19
SSX2IP	7.54239e-24	-0.326796	0.3	0.428	1.78453e-19
TRIM24	7.66761e-24	0.264744	0.292	0.142	1.81416e-19
RPL28	7.79075e-24	0.327408	0.714	0.609	1.84329e-19
TUBA1A	8.59952e-24	0.368282	0.297	0.153	2.03465e-19
UBXN1	8.64921e-24	0.252573	0.347	0.187	2.0464e-19
NDUFS1	9.01204e-24	-0.298667	0.478	0.598	2.13225e-19
EPB41L2	1.10419e-23	0.256124	0.197	0.075	2.61251e-19
ZNF33B	1.153e-23	0.311377	0.329	0.171	2.728e-19
PSMC1	1.2176e-23	-0.295315	0.29	0.417	2.88085e-19
PPP1R10	1.3149e-23	0.301151	0.408	0.24	3.11106e-19
TMEM159	1.46002e-23	0.270335	0.281	0.135	3.4544e-19
TLN1	1.46112e-23	0.34335	0.416	0.253	3.45702e-19
RPS3AP6	1.62976e-23	0.30441	0.228	0.097	3.85601e-19
ERI3	1.84402e-23	-0.298533	0.144	0.262	4.36295e-19
HSPA1A	1.88296e-23	0.311655	0.742	0.598	4.45507e-19
RPL3P4	1.9025e-23	0.382071	0.364	0.207	4.50132e-19
EPB41L3	1.92286e-23	-0.269054	0.157	0.28	4.54949e-19
KCNK5	2.12741e-23	-0.283289	0.09	0.196	5.03346e-19
EPHX2	2.16247e-23	-0.28359	0.278	0.407	5.1164e-19
ARID5B	2.59092e-23	0.370159	0.624	0.48	6.13013e-19
IL32	3.23701e-23	0.349779	0.74	0.675	7.65877e-19
ANXA6	3.35228e-23	-0.281718	0.098	0.205	7.9315e-19
LIMA1	3.44208e-23	0.34254	0.372	0.215	8.14395e-19
SAT1	3.48155e-23	0.306215	0.733	0.646	8.23734e-19
RPL38	4.74513e-23	0.291817	0.709	0.589	1.1227e-18
UQCR11	5.0754e-23	-0.26045	0.613	0.709	1.20084e-18
FUT6	5.52292e-23	-0.345941	0.271	0.394	1.30672e-18
MMAB	5.85654e-23	-0.272937	0.145	0.263	1.38566e-18
DNAJC15	5.86232e-23	-0.304839	0.479	0.584	1.38702e-18
SYTL2	5.87131e-23	0.363312	0.234	0.104	1.38915e-18
REL	7.6204e-23	0.250272	0.22	0.092	1.80299e-18
NDUFS2	8.52935e-23	-0.290305	0.435	0.548	2.01805e-18
HINT2	9.83151e-23	-0.311382	0.307	0.427	2.32614e-18
SDCBP	1.00174e-22	0.313746	0.344	0.19	2.37011e-18
GLS	1.10653e-22	-0.268412	0.579	0.69	2.61806e-18
HSPA6	1.37328e-22	0.384527	0.235	0.105	3.24918e-18
SSRP1	1.40815e-22	0.298259	0.399	0.237	3.33169e-18
SF3B5	1.56262e-22	-0.274547	0.456	0.57	3.69716e-18
SLC25A16	1.60256e-22	-0.250076	0.088	0.191	3.79166e-18
GGT6	1.66222e-22	-0.2535	0.149	0.272	3.93281e-18
PCF11	1.92921e-22	0.320292	0.354	0.203	4.5645e-18
ZFP36L2	2.63991e-22	0.312754	0.45	0.29	6.24603e-18
FOSB	2.80885e-22	0.327638	0.521	0.348	6.64573e-18
VNN1	2.90878e-22	-0.263906	0.164	0.289	6.88217e-18
CREB5	3.17011e-22	0.297922	0.362	0.206	7.50047e-18
SLC16A12	4.52491e-22	0.407185	0.371	0.229	1.07059e-17
PFN2	4.55842e-22	-0.298354	0.181	0.297	1.07852e-17
ACOX1	4.61351e-22	-0.255244	0.253	0.381	1.09156e-17
ZNF22	4.68506e-22	0.263336	0.263	0.126	1.10849e-17
DIO1	4.90202e-22	-0.255997	0.148	0.27	1.15982e-17
DDAH1	5.70924e-22	-0.28616	0.377	0.491	1.35081e-17
ATP6V0E2	6.32543e-22	-0.266325	0.091	0.192	1.4966e-17
ERH	6.52642e-22	0.292644	0.404	0.244	1.54415e-17
EEF1D	6.64381e-22	0.320133	0.643	0.498	1.57193e-17
CLCN5	6.93033e-22	-0.253917	0.287	0.416	1.63972e-17
HMGB1	8.0938e-22	0.294849	0.859	0.808	1.91499e-17
ARF4	1.14671e-21	0.299885	0.429	0.274	2.71311e-17
TMEM37	1.19319e-21	-0.282881	0.272	0.398	2.82309e-17
NUCB2	1.24299e-21	0.349761	0.443	0.286	2.94092e-17
ARG2	1.2592e-21	-0.280745	0.171	0.287	2.97927e-17
NR2F2	1.28142e-21	0.306276	0.54	0.378	3.03185e-17
44084	1.30652e-21	0.251033	0.275	0.136	3.09122e-17
AC005912.1	1.36352e-21	0.287774	0.196	0.08	3.22608e-17
MPP6	1.44213e-21	0.254316	0.251	0.118	3.41207e-17
CYP1B1	1.63854e-21	0.324336	0.166	0.059	3.87679e-17
MIR22HG	2.42418e-21	-0.259782	0.094	0.196	5.73561e-17
EPC1	2.52938e-21	0.271003	0.36	0.207	5.98452e-17
ATP5PB	2.95232e-21	-0.275445	0.527	0.634	6.9852e-17
SAMD5	3.92243e-21	-0.264085	0.146	0.259	9.28046e-17
RPL14P1	4.15661e-21	0.251599	0.236	0.107	9.83453e-17
TPP1	4.16442e-21	-0.274272	0.27	0.391	9.85303e-17
LYRM1	4.9716e-21	-0.276496	0.193	0.309	1.17628e-16
WASF2	5.06821e-21	0.309392	0.39	0.236	1.19914e-16
PLA2G16	5.26879e-21	-0.267731	0.48	0.589	1.2466e-16
SLC27A2	5.38993e-21	0.283167	0.302	0.164	1.27526e-16
CD151	6.05944e-21	0.34381	0.478	0.327	1.43366e-16
GBA3	6.15174e-21	0.356145	0.448	0.296	1.4555e-16
SMIM4	6.80799e-21	-0.31984	0.188	0.302	1.61077e-16
BLOC1S6	6.86931e-21	-0.299228	0.312	0.435	1.62528e-16
H2AFZ	6.88258e-21	0.321961	0.454	0.299	1.62842e-16
FAM13A	7.29673e-21	0.287544	0.347	0.199	1.72641e-16
SELENBP1	8.64361e-21	-0.253895	0.137	0.25	2.04508e-16
SOX6	8.72561e-21	-0.274741	0.301	0.424	2.06448e-16
JADE1	8.88151e-21	0.313644	0.322	0.176	2.10136e-16
LRRFIP1	8.93305e-21	0.367601	0.521	0.368	2.11356e-16
MAPT	1.16274e-20	-0.262114	0.147	0.261	2.75104e-16
PRKAR2A	1.22583e-20	-0.322732	0.27	0.386	2.90031e-16
NRXN2	1.27363e-20	-0.257691	0.194	0.312	3.01341e-16
TKFC	1.44025e-20	-0.257874	0.154	0.269	3.40764e-16
DNAJB1	1.57179e-20	0.390319	0.719	0.636	3.71885e-16
RAB5C	1.634e-20	-0.266055	0.372	0.481	3.86604e-16
CCDC146	1.65632e-20	0.505613	0.247	0.126	3.91885e-16
TBX2	1.6572e-20	-0.25153	0.11	0.215	3.92093e-16
EZR	1.83854e-20	0.33649	0.815	0.743	4.34998e-16
PCYOX1	1.88345e-20	-0.286651	0.541	0.641	4.45624e-16
ALDH9A1	2.08359e-20	-0.281601	0.408	0.514	4.92978e-16
PFN1	2.23699e-20	0.323561	0.698	0.614	5.29272e-16
SLC12A1	2.54298e-20	0.340855	0.176	0.067	6.01668e-16
TAF13	2.64146e-20	-0.25904	0.148	0.257	6.2497e-16
MYEF2	3.23941e-20	0.290642	0.284	0.149	7.66444e-16
AR	3.91517e-20	0.258767	0.224	0.1	9.2633e-16
PHYHIPL	4.17e-20	0.251225	0.252	0.123	9.86622e-16
CIB1	4.50134e-20	-0.262814	0.381	0.493	1.06502e-15
S100A13	4.82553e-20	0.276024	0.365	0.22	1.14172e-15
CXADR	5.08758e-20	0.251063	0.2	0.086	1.20372e-15
COX14	5.37493e-20	-0.301113	0.426	0.527	1.27171e-15
HSDL2	6.32977e-20	-0.310581	0.431	0.531	1.49762e-15
VCP	6.66737e-20	-0.260616	0.331	0.441	1.5775e-15
NPM1P27	8.89999e-20	0.280096	0.291	0.156	2.10574e-15
MACF1	9.57122e-20	0.258879	0.36	0.207	2.26455e-15
FNBP1L	1.18327e-19	0.355278	0.499	0.356	2.79962e-15
SKP1	1.2239e-19	0.299111	0.702	0.595	2.89575e-15
KCTD12	1.26726e-19	0.265197	0.187	0.078	2.99833e-15
COMMD8	1.4213e-19	-0.2703	0.266	0.381	3.36279e-15
RPS5	1.68277e-19	0.312409	0.686	0.592	3.98144e-15
EEF1B2	1.94172e-19	0.293096	0.689	0.582	4.59411e-15
RPL26P19	2.31478e-19	0.25166	0.215	0.098	5.47677e-15
LAPTM4B	2.62835e-19	0.256159	0.282	0.149	6.21868e-15
KRT18	3.00476e-19	0.301263	0.663	0.564	7.10927e-15
ATP6V0D1	3.4474e-19	-0.274806	0.213	0.321	8.15654e-15
AC024293.1	3.51991e-19	0.320753	0.335	0.198	8.32811e-15
FUS	3.5308e-19	0.29343	0.399	0.251	8.35387e-15
PLCL1	4.65372e-19	0.278622	0.274	0.145	1.10107e-14
SMARCA5	4.93055e-19	0.303331	0.594	0.457	1.16657e-14
MITF	5.87835e-19	0.267757	0.312	0.177	1.39082e-14
PHYH	6.20975e-19	-0.253007	0.316	0.434	1.46923e-14
PDIA3P1	7.10049e-19	0.278619	0.181	0.077	1.67998e-14
APOL6	7.33987e-19	-0.257029	0.22	0.335	1.73661e-14
UQCRC1	7.58595e-19	-0.258237	0.384	0.494	1.79484e-14
PSMB7	8.7446e-19	-0.300796	0.377	0.479	2.06897e-14
PUM3	8.87822e-19	-0.290869	0.336	0.449	2.10059e-14
MT1F	9.15161e-19	0.568203	0.79	0.798	2.16527e-14
HDHD3	1.19459e-18	-0.277531	0.177	0.283	2.82641e-14
COTL1	1.25608e-18	-0.273194	0.305	0.416	2.97189e-14
YBX1	1.52856e-18	0.272428	0.739	0.671	3.61657e-14
ANXA11	1.6143e-18	0.262489	0.316	0.18	3.81944e-14
PDLIM5	1.68497e-18	-0.276799	0.387	0.49	3.98663e-14
LBR	1.83714e-18	0.289603	0.339	0.204	4.34668e-14
UBE2G2	2.10019e-18	-0.288873	0.238	0.343	4.96905e-14
PSME1	2.11516e-18	0.28121	0.622	0.497	5.00448e-14
ROMO1	2.16564e-18	-0.27224	0.572	0.66	5.1239e-14
CDH6	2.2373e-18	0.382195	0.398	0.264	5.29345e-14
LDLR	2.8059e-18	-0.250828	0.056	0.135	6.63875e-14
SERPING1	2.82166e-18	0.316557	0.36	0.227	6.67606e-14
BNIP3L	3.27917e-18	-0.270581	0.385	0.489	7.75851e-14
SLC16A4	3.28468e-18	0.292195	0.463	0.315	7.77156e-14
ASB8	3.28516e-18	-0.288632	0.175	0.278	7.77268e-14
SLC44A4	3.40925e-18	0.290427	0.314	0.18	8.06628e-14
COL4A1	4.24464e-18	0.274786	0.231	0.116	1.00428e-13
SYNGR2	4.58615e-18	0.314016	0.366	0.229	1.08508e-13
HMGN5	5.70564e-18	-0.275223	0.262	0.373	1.34995e-13
EID1	6.4911e-18	0.296379	0.691	0.587	1.53579e-13
EIF3D	8.38825e-18	0.282629	0.326	0.192	1.98466e-13
GUSB	9.39879e-18	0.266044	0.337	0.202	2.22375e-13
NAP1L1	1.09041e-17	0.299404	0.589	0.458	2.5799e-13
DDX17	1.23916e-17	0.307278	0.543	0.4	2.93185e-13
YBX3	1.60564e-17	0.284873	0.538	0.394	3.79895e-13
GPATCH2L	1.69171e-17	-0.260925	0.104	0.196	4.00258e-13
HSPB8	1.80227e-17	-0.254099	0.168	0.27	4.26418e-13
VGLL4	2.27954e-17	0.257877	0.261	0.14	5.39339e-13
C19orf12	2.60543e-17	-0.261306	0.213	0.318	6.16445e-13
TMEM14B	2.73453e-17	0.252048	0.373	0.233	6.46989e-13
G0S2	2.96246e-17	-0.371982	0.228	0.335	7.00918e-13
PSMD7	3.39005e-17	-0.276848	0.354	0.452	8.02086e-13
ARHGEF12	3.39531e-17	-0.255497	0.337	0.443	8.0333e-13
PYROXD1	3.5936e-17	-0.250924	0.14	0.24	8.50245e-13
SRI	3.87634e-17	0.292237	0.337	0.204	9.17142e-13
MOCS2	4.45617e-17	-0.28427	0.355	0.449	1.05433e-12
WFDC2	4.49855e-17	0.339062	0.408	0.274	1.06436e-12
MYL12B	4.95415e-17	0.286735	0.742	0.687	1.17215e-12
PPP1R21	5.01387e-17	-0.271294	0.213	0.315	1.18628e-12
HSPA4L	5.45577e-17	-0.269984	0.26	0.367	1.29084e-12
ATP6V1C1	5.48587e-17	-0.266377	0.289	0.389	1.29796e-12
DBT	9.5386e-17	-0.288111	0.25	0.351	2.25683e-12
KMT2C	1.08583e-16	0.316415	0.448	0.31	2.56906e-12
LHPP	1.11973e-16	-0.253344	0.133	0.228	2.64927e-12
RPS10	1.16908e-16	0.253361	0.305	0.178	2.76605e-12
RPL6P27	2.28901e-16	0.296878	0.357	0.229	5.41581e-12
MT-RNR2	2.44391e-16	-0.272001	1	1	5.78229e-12
GALNT11	3.00844e-16	0.306509	0.492	0.362	7.11797e-12
LEAP2	3.63153e-16	-0.299557	0.102	0.191	8.59219e-12
USP14	4.00629e-16	-0.267207	0.241	0.343	9.47888e-12
CLSTN2	4.41169e-16	0.391886	0.218	0.115	1.04381e-11
MRPL41	5.1279e-16	-0.287661	0.357	0.443	1.21326e-11
PTPN11	7.07883e-16	0.264946	0.45	0.318	1.67485e-11
ATP5F1D	8.42046e-16	-0.263914	0.517	0.598	1.99228e-11
LPAR6	9.75451e-16	0.299624	0.285	0.167	2.30792e-11
PTPN13	1.22395e-15	0.26748	0.279	0.16	2.89586e-11
COBLL1	1.61647e-15	0.285333	0.284	0.167	3.82456e-11
SLC16A10	1.70626e-15	-0.261263	0.173	0.27	4.03702e-11
FAM213A	1.81255e-15	-0.257806	0.449	0.537	4.28848e-11
AAK1	1.89888e-15	-0.251042	0.368	0.459	4.49276e-11
BCLAF1	2.24851e-15	0.266048	0.668	0.558	5.31997e-11
EPRS	2.26807e-15	0.260202	0.42	0.285	5.36625e-11
CD2AP	2.69284e-15	0.267316	0.594	0.475	6.37125e-11
PARP14	2.93466e-15	0.272528	0.274	0.158	6.9434e-11
EMX2	3.21171e-15	0.323608	0.504	0.378	7.59891e-11
SURF4	3.76782e-15	-0.250642	0.215	0.313	8.91467e-11
MT1G	5.18633e-15	0.737335	0.834	0.931	1.22709e-10
ASRGL1	8.67166e-15	0.335876	0.427	0.302	2.05171e-10
GPS1	9.64781e-15	-0.26885	0.208	0.299	2.28267e-10
RHOA	1.15316e-14	0.324937	0.579	0.463	2.72837e-10
CD59	1.26745e-14	0.289613	0.533	0.408	2.99879e-10
DDX5	1.87776e-14	0.302231	0.701	0.64	4.44278e-10
ARL6IP1	2.11431e-14	0.270664	0.539	0.414	5.00246e-10
XRCC5	2.56345e-14	0.28091	0.61	0.494	6.06512e-10
ATP6V1F	4.60741e-14	-0.254236	0.498	0.57	1.09011e-09
SDC4	8.2595e-14	0.253413	0.431	0.305	1.9542e-09
NCOA7	1.28984e-13	0.251472	0.496	0.362	3.05177e-09
MRPL1	1.49601e-13	-0.251303	0.275	0.367	3.53956e-09
NUFIP2	1.67585e-13	0.253014	0.444	0.324	3.96505e-09
ARHGAP29	2.11828e-13	0.277574	0.594	0.473	5.01186e-09
44081	3.03502e-13	0.304135	0.605	0.503	7.18086e-09
MRPL52	3.05944e-13	-0.256558	0.324	0.411	7.23864e-09
ZCRB1	3.75146e-13	-0.25209	0.44	0.516	8.87596e-09
RHOC	3.83765e-13	-0.257241	0.358	0.438	9.07987e-09
SNX10	3.90302e-13	-0.266374	0.271	0.356	9.23455e-09
FAM107B	5.69704e-13	0.299641	0.485	0.383	1.34792e-08
NINJ1	1.05997e-12	-0.26478	0.292	0.374	2.5079e-08
NFIA	1.34931e-12	0.264055	0.524	0.402	3.19247e-08
GNAS	2.93998e-12	0.256605	0.681	0.601	6.956e-08
44076	5.89258e-12	0.259815	0.544	0.429	1.39418e-07
EBAG9	6.00985e-12	0.264306	0.494	0.377	1.42193e-07
SPATS2L	6.17127e-12	0.276724	0.695	0.654	1.46012e-07
PCP4	6.29006e-12	0.29395	0.14	0.067	1.48823e-07
SLK	2.76458e-11	0.271109	0.519	0.407	6.54099e-07
BHMT	4.84205e-11	0.388601	0.641	0.57	1.14563e-06
SLCO4C1	8.49986e-11	0.28293	0.393	0.289	2.01107e-06
YWHAZ	8.64202e-11	0.257352	0.542	0.439	2.0447e-06
MT-TV	3.70605e-10	0.360289	0.503	0.407	8.76852e-06
NEAT1	1.16085e-09	-0.863294	0.456	0.472	2.74657e-05
KCNJ15	4.85015e-09	0.260717	0.6	0.54	0.000114755
LTF	6.42363e-09	-0.287375	0.057	0.109	0.000151983
ARPC2	3.55864e-08	0.255088	0.669	0.621	0.000841975
GLYATL1	1.57197e-07	0.251238	0.337	0.257	0.00371928
HAO2	3.01811e-07	0.257496	0.198	0.134	0.00714085
TAOK1	1.47944e-05	-1.17513	0.304	0.354	0.350035
MALAT1	0.0190553	-0.759737	0.985	0.985	1
MT1H	0.0223735	0.343032	0.593	0.635	1
MT1E	0.165592	0.36327	0.729	0.794	1
REG1A	0.34235	0.38648	0.139	0.131	1
MT2A	0.543714	0.348539	0.787	0.839	1
CLU	0.689694	0.542563	0.821	0.905	1

## Sheet: DTC
gene_id	p_val	avg_logFC	pct.1	pct.2	p_val_adj
GPX3	7.22361e-67	-1.98076	0.351	0.903	1.70911e-62
MTND1P23	1.16664e-64	2.63204	0.811	0.254	2.76027e-60
MT-TP	2.79067e-54	1.34246	0.918	0.524	6.60273e-50
MTCO1P23	5.20854e-53	1.30448	0.618	0	1.23234e-48
RPS4Y1	2.55413e-51	-0.668568	0.009	0.452	6.04307e-47
MT-RNR1	1.87521e-50	0.636931	1	1	4.43675e-46
MT-TE	2.58215e-50	1.24149	0.924	0.621	6.10936e-46
ALDOB	1.0327e-39	-1.51891	0.165	0.629	2.44337e-35
LDHB	3.93558e-38	-0.545174	0.965	0.988	9.31158e-34
XIST	3.98907e-35	0.867214	0.453	0	9.43814e-31
EIF1AY	8.61345e-33	-0.50961	0.002	0.286	2.03794e-28
GAPDH	8.51746e-32	-0.55126	0.926	0.976	2.01523e-27
MT-TS2	9.12055e-32	0.972221	0.623	0.173	2.15792e-27
FTL	2.31881e-31	-0.818099	0.978	1	5.48631e-27
SAT1	2.48484e-29	0.704903	0.894	0.657	5.87912e-25
SUCLG1	1.02441e-28	-0.558637	0.918	0.976	2.42376e-24
IER3	6.88027e-28	0.853936	0.722	0.327	1.62787e-23
TXNIP	1.44957e-27	0.750692	0.928	0.766	3.42969e-23
ATP5MC3	5.53675e-27	-0.567361	0.879	0.98	1.30999e-22
FTH1	6.33744e-27	-0.483409	0.993	0.992	1.49944e-22
ATP5F1E	2.80768e-26	-0.492237	0.894	0.96	6.64298e-22
UQCRQ	8.12068e-26	-0.594487	0.87	0.968	1.92135e-21
GSTA1	9.91624e-26	-0.850861	0.056	0.355	2.34618e-21
IDH2	7.84095e-25	-0.612484	0.761	0.907	1.85517e-20
COX4I1	1.49676e-24	-0.527749	0.829	0.948	3.54134e-20
FABP1	3.69982e-24	-0.663943	0.03	0.286	8.75377e-20
NFKBIZ	2.57959e-23	0.825031	0.443	0.081	6.1033e-19
AC019080.1	2.64653e-22	0.952759	0.653	0.331	6.26169e-18
HSD11B2	9.42313e-22	0.816599	0.9	0.698	2.22951e-17
MT-ND1	5.90131e-21	-0.350866	1	1	1.39625e-16
UGT2B7	8.76265e-21	-0.686388	0.095	0.387	2.07324e-16
COX5B	1.45675e-20	-0.480937	0.9	0.976	3.44666e-16
ATP5MC1	1.79547e-20	-0.614958	0.651	0.839	4.24809e-16
CA12	1.3463e-19	0.416698	0.989	0.944	3.18535e-15
ACSM2B	2.00578e-19	-0.78096	0.056	0.298	4.74568e-15
ATP5MG	2.53899e-19	-0.460703	0.883	0.956	6.00725e-15
MALAT1	2.78547e-19	0.380223	1	1	6.59043e-15
ID2	4.79935e-19	0.640657	0.844	0.657	1.13553e-14
COX7A2	1.36468e-18	-0.468793	0.807	0.935	3.22883e-14
SCIN	1.66432e-18	0.608087	0.484	0.149	3.93779e-14
COX6B1	3.47445e-18	-0.458095	0.876	0.94	8.22054e-14
AL365357.1	9.03051e-18	0.350719	0.252	0	2.13662e-13
ROMO1	1.34413e-17	-0.488978	0.633	0.839	3.1802e-13
HMGCS2	2.3747e-17	0.836849	0.382	0.093	5.61854e-13
ACSM2A	3.14869e-17	-0.697395	0.065	0.29	7.44979e-13
MT-ND3	4.7453e-17	-0.338643	1	1	1.12274e-12
DEFB1	5.65179e-17	-0.452479	0.998	1	1.33721e-12
DBI	5.8971e-17	-0.464922	0.731	0.887	1.39525e-12
FAM107B	6.35462e-17	0.596751	0.701	0.423	1.5035e-12
COBLL1	7.38973e-17	0.598221	0.738	0.476	1.74841e-12
ATF3	1.05647e-16	0.543771	0.631	0.286	2.49962e-12
HSP90AB1	1.08604e-16	0.39561	0.98	0.935	2.56958e-12
DUSP6	1.47697e-16	0.642601	0.416	0.129	3.49451e-12
MT-TM	1.91436e-16	0.512156	0.471	0.173	4.52937e-12
COX7C	4.51893e-16	-0.318442	0.965	0.988	1.06918e-11
NFKBIA	5.28925e-16	0.614726	0.744	0.476	1.25144e-11
TMSB4X	9.4253e-16	0.667224	0.748	0.468	2.23003e-11
COX6C	1.11287e-15	-0.418956	0.892	0.952	2.63306e-11
IER2	1.27413e-15	0.586564	0.711	0.411	3.01459e-11
ASAP2	2.62387e-15	0.542578	0.501	0.198	6.20807e-11
GADD45B	4.2123e-15	0.560358	0.785	0.536	9.96629e-11
ATP5ME	4.87989e-15	-0.414934	0.82	0.907	1.15458e-10
DNAJA1	6.05334e-15	0.600619	0.718	0.484	1.43222e-10
CAMK2N1	1.0839e-14	0.612403	0.659	0.399	2.5645e-10
SOX4	4.60382e-14	0.500221	0.701	0.411	1.08926e-09
COX8A	6.2718e-14	-0.401653	0.835	0.911	1.48391e-09
CHCHD10	7.42691e-14	-0.358276	0.889	0.931	1.75721e-09
AK4	9.67366e-14	-0.47211	0.048	0.23	2.28879e-09
MIOX	9.77879e-14	-0.564497	0.076	0.278	2.31366e-09
RPS28	1.18111e-13	-0.361032	0.905	0.976	2.79451e-09
UQCR11	1.2174e-13	-0.438823	0.826	0.903	2.88037e-09
SLC16A9	1.32637e-13	-0.494886	0.048	0.226	3.1382e-09
RPL37A	1.43388e-13	-0.340121	0.922	0.964	3.39257e-09
BBOX1	1.73694e-13	-0.361546	0.041	0.218	4.10959e-09
RPS2	1.8525e-13	-0.39481	0.907	0.948	4.38302e-09
PMAIP1	3.76306e-13	0.369052	0.256	0.036	8.9034e-09
MAL	5.67866e-13	0.438709	0.976	0.948	1.34357e-08
NDUFB1	7.47055e-13	-0.33551	0.846	0.952	1.76753e-08
ATP5F1A	9.42971e-13	-0.352988	0.852	0.944	2.23107e-08
NDUFA1	1.12402e-12	-0.29901	0.879	0.96	2.65942e-08
KLF5	1.41138e-12	0.355646	0.254	0.04	3.33933e-08
HBEGF	1.58455e-12	0.473151	0.282	0.06	3.74906e-08
AIF1L	2.80451e-12	0.482378	0.764	0.544	6.63548e-08
MT-TY	3.03468e-12	0.419041	0.334	0.101	7.18006e-08
IRF1	4.08887e-12	0.420698	0.375	0.121	9.67426e-08
ID1	4.76383e-12	0.43712	0.356	0.113	1.12712e-07
YY1	5.40607e-12	0.3994	0.523	0.25	1.27908e-07
MT-TL2	5.43851e-12	0.291695	0.232	0.032	1.28675e-07
ATP5MD	6.22593e-12	-0.364148	0.805	0.891	1.47306e-07
TPM4	6.87565e-12	0.523784	0.488	0.222	1.62678e-07
NDUFA4	7.06191e-12	-0.289625	0.952	0.984	1.67085e-07
SRSF7	1.20634e-11	0.426038	0.536	0.27	2.8542e-07
SLC22A8	1.27527e-11	-0.329686	0.017	0.145	3.01729e-07
NPNT	1.32093e-11	0.45232	0.447	0.194	3.12531e-07
H3F3B	1.43114e-11	0.377858	0.926	0.839	3.38607e-07
AGXT2	1.43396e-11	-0.286383	0.024	0.161	3.39275e-07
EPCAM	1.71951e-11	0.472496	0.866	0.758	4.06837e-07
PIGR	2.34134e-11	0.482264	0.486	0.23	5.5396e-07
BCAM	2.66937e-11	0.420339	0.46	0.218	6.31572e-07
HNRNPU	3.24179e-11	0.3774	0.764	0.532	7.67008e-07
CITED2	3.41545e-11	0.439068	0.451	0.21	8.08094e-07
SLC22A6	3.44033e-11	-0.303598	0.026	0.161	8.13981e-07
SLC13A1	4.34817e-11	-0.541776	0.059	0.222	1.02878e-06
RPS29	4.62052e-11	-0.328103	0.924	0.98	1.09321e-06
SLC13A3	4.80553e-11	-0.346684	0.02	0.145	1.13699e-06
MT-TF	5.0971e-11	0.414906	0.458	0.214	1.20597e-06
EIF3K	5.15699e-11	-0.34601	0.755	0.839	1.22014e-06
JUN	5.59046e-11	0.344461	0.822	0.569	1.3227e-06
FAM151A	5.63964e-11	-0.363648	0.022	0.149	1.33434e-06
CYC1	5.97788e-11	-0.454505	0.603	0.738	1.41437e-06
PNRC1	6.11675e-11	0.42783	0.707	0.496	1.44722e-06
ELF3	7.67534e-11	0.414352	0.497	0.246	1.81599e-06
INSIG1	8.02847e-11	-0.517728	0.102	0.278	1.89954e-06
COX7B	8.82974e-11	-0.317657	0.902	0.927	2.08912e-06
MT-ND4L	9.55352e-11	0.303482	0.998	0.988	2.26036e-06
URI1	9.62635e-11	0.330391	0.336	0.109	2.27759e-06
GADD45G	9.75338e-11	0.512207	0.33	0.109	2.30765e-06
JUNB	1.12601e-10	0.432893	0.568	0.327	2.66415e-06
UBC	1.18883e-10	-0.338829	0.837	0.927	2.81277e-06
TACSTD2	1.3535e-10	0.493165	0.501	0.254	3.20237e-06
AGMAT	1.37024e-10	-0.359454	0.041	0.185	3.24199e-06
COX5A	1.38445e-10	-0.334751	0.768	0.859	3.27561e-06
EFCAB14	1.54361e-10	0.371983	0.616	0.363	3.65218e-06
NDUFB9	1.68826e-10	-0.34858	0.792	0.891	3.99443e-06
BICC1	1.77861e-10	0.424183	0.516	0.278	4.20818e-06
AC007906.2	1.97151e-10	0.344032	0.223	0.04	4.6646e-06
CLU	2.10794e-10	0.525156	0.866	0.71	4.98737e-06
IGFBP7	2.14712e-10	0.251819	0.998	0.984	5.08008e-06
SCD	2.1656e-10	-0.25516	0.024	0.149	5.12381e-06
CTGF	2.2078e-10	0.329687	0.275	0.073	5.22365e-06
TMEM123	2.33274e-10	0.374283	0.523	0.266	5.51927e-06
PPP1R15A	2.53347e-10	0.512387	0.416	0.194	5.99419e-06
FOSB	2.60986e-10	0.387702	0.443	0.194	6.17492e-06
KLF10	2.83977e-10	0.378339	0.323	0.113	6.7189e-06
PLTP	3.4507e-10	-0.29829	0.022	0.141	8.16435e-06
PSMA7	3.89618e-10	-0.296676	0.894	0.948	9.21837e-06
NDUFA3	4.08197e-10	-0.356523	0.792	0.867	9.65793e-06
SLC4A4	4.5861e-10	-0.54174	0.104	0.274	1.08507e-05
CUBN	4.68659e-10	-0.372551	0.052	0.202	1.10885e-05
SLC5A12	5.40327e-10	-0.296699	0.054	0.206	1.27841e-05
SLC25A3	6.14845e-10	-0.341536	0.753	0.859	1.45472e-05
RSRP1	6.76741e-10	0.418314	0.425	0.206	1.60117e-05
HLA-B	7.68022e-10	0.498282	0.577	0.367	1.81714e-05
RPS4X	7.70427e-10	0.314004	0.883	0.766	1.82283e-05
DPEP1	8.0416e-10	-0.281429	0.037	0.169	1.90264e-05
IGFBP3	8.24116e-10	0.464408	0.523	0.298	1.94986e-05
C19orf70	8.95418e-10	-0.423455	0.486	0.649	2.11856e-05
RPS12	9.18034e-10	-0.310469	0.874	0.919	2.17207e-05
BTG1	1.253e-09	0.399028	0.729	0.556	2.96459e-05
SYTL2	1.43745e-09	0.348523	0.323	0.117	3.40101e-05
FOS	1.46721e-09	0.33364	0.796	0.581	3.47142e-05
S100A6	1.7666e-09	0.305698	0.963	0.94	4.17978e-05
DCDC2	1.77487e-09	0.44601	0.714	0.548	4.19934e-05
ATP5PO	1.92589e-09	-0.350365	0.783	0.875	4.55665e-05
TMEM178A	2.00432e-09	0.353119	0.321	0.121	4.74222e-05
SOX9	2.06977e-09	0.343124	0.197	0.032	4.89709e-05
SLC8A1	2.23217e-09	0.649927	0.603	0.391	5.28131e-05
EIF4A2	2.27814e-09	0.356217	0.662	0.46	5.39007e-05
PDZK1IP1	2.41444e-09	-0.516268	0.15	0.331	5.71255e-05
CRYAB	2.52177e-09	-0.59887	0.41	0.581	5.96652e-05
MT-TH	2.55941e-09	0.29179	0.299	0.101	6.05557e-05
ATP5F1B	3.16459e-09	-0.302754	0.872	0.903	7.48742e-05
HIPK2	3.21268e-09	0.403976	0.618	0.419	7.60119e-05
SCNN1G	4.00251e-09	0.422537	0.299	0.113	9.46995e-05
ATP5F1D	4.06658e-09	-0.367459	0.714	0.802	9.62153e-05
UQCR10	5.46438e-09	-0.313659	0.859	0.923	0.000129287
CADPS2	6.55369e-09	0.423558	0.388	0.177	0.00015506
MUC15	6.79031e-09	0.363195	0.267	0.085	0.000160659
MT-ND6	7.18024e-09	0.366379	0.646	0.46	0.000169885
WSB1	7.61501e-09	0.35085	0.761	0.597	0.000180171
CD24	7.76609e-09	0.31601	0.9	0.819	0.000183746
NDUFS8	9.192e-09	-0.359153	0.549	0.722	0.000217483
NQO1	9.36141e-09	-0.395537	0.215	0.399	0.000221491
HEXIM1	1.00347e-08	0.262338	0.249	0.073	0.000237422
SINHCAF	1.0546e-08	0.320676	0.38	0.173	0.000249518
RPS21	1.10782e-08	-0.308436	0.755	0.867	0.00026211
GLYAT	1.12998e-08	-0.267159	0.037	0.157	0.000267352
DDIT3	1.22294e-08	0.370469	0.445	0.234	0.000289348
BTG2	1.38238e-08	0.269862	0.475	0.246	0.000327072
QPRT	1.40101e-08	-0.574838	0.362	0.516	0.000331479
FGL2	1.42703e-08	0.387774	0.241	0.069	0.000337635
LGALS2	1.43526e-08	-0.325967	0.063	0.202	0.000339583
S100A11	1.59739e-08	0.372053	0.718	0.516	0.000377941
CHD3	1.74335e-08	0.253517	0.241	0.069	0.000412478
NTN4	1.76028e-08	0.316851	0.228	0.06	0.000416483
ANK2	1.81544e-08	-0.328289	0.108	0.262	0.000429534
MTCO1P12	1.87858e-08	0.298393	0.866	0.77	0.000444472
PRDX5	1.96636e-08	-0.366639	0.696	0.81	0.00046524
ADAMTS1	2.74231e-08	0.3252	0.219	0.056	0.000648831
AC019197.1	3.05657e-08	0.348985	0.512	0.302	0.000723184
ASS1	3.06194e-08	-0.347573	0.111	0.266	0.000724456
APP	3.19323e-08	0.347364	0.716	0.524	0.000755518
MT1E	3.29887e-08	-0.447848	0.675	0.79	0.000780513
VPS13C	3.41041e-08	0.319843	0.397	0.194	0.000806903
SLC25A5	3.53761e-08	-0.307013	0.738	0.839	0.000836998
CCDC178	3.57098e-08	0.3037	0.208	0.052	0.000844894
MRPL41	3.63227e-08	-0.366308	0.54	0.681	0.000859395
UQCRFS1	3.82122e-08	-0.397231	0.616	0.734	0.000904099
MAP4K3	3.90721e-08	0.311234	0.297	0.113	0.000924447
CYR61	3.9213e-08	0.360852	0.269	0.097	0.00092778
UBE2S	4.50663e-08	0.25061	0.221	0.06	0.00106627
NFE2L2	4.59181e-08	0.360675	0.787	0.673	0.00108642
ECHS1	4.68748e-08	-0.407193	0.584	0.714	0.00110906
DDIT4	5.09983e-08	0.267489	0.275	0.097	0.00120662
SMDT1	5.24513e-08	-0.343764	0.477	0.629	0.001241
EHF	5.45426e-08	0.291105	0.152	0.02	0.00129048
AC087045.3	5.61559e-08	-0.282302	0.063	0.194	0.00132865
FAM46A	5.79047e-08	0.29536	0.195	0.048	0.00137003
KCTD12	5.85042e-08	0.299425	0.232	0.073	0.00138421
MST1P2	6.53383e-08	0.26835	0.219	0.06	0.0015459
ANXA2	6.88666e-08	0.315465	0.356	0.161	0.00162938
DDX3X	7.11928e-08	0.297605	0.371	0.181	0.00168442
UQCRC1	7.24618e-08	-0.322491	0.547	0.685	0.00171445
ZFP36L1	7.53513e-08	0.303022	0.679	0.504	0.00178281
SLC7A8	8.5294e-08	-0.31546	0.143	0.298	0.00201806
KHK	9.21442e-08	-0.292277	0.035	0.141	0.00218013
PTTG1IP	9.43764e-08	0.348395	0.764	0.617	0.00223294
KITLG	1.06967e-07	0.313338	0.358	0.161	0.00253084
NDUFB2	1.08665e-07	-0.275589	0.85	0.919	0.00257101
ATXN7L3B	1.09142e-07	0.336263	0.521	0.323	0.00258229
PPP2R3A	1.11872e-07	0.289265	0.458	0.246	0.00264689
DSP	1.16282e-07	0.32257	0.477	0.27	0.00275122
NDUFA13	1.17384e-07	-0.32277	0.659	0.734	0.00277732
PDIA3	1.18363e-07	0.310384	0.863	0.774	0.00280048
PPP1R10	1.1906e-07	0.303546	0.364	0.169	0.00281696
UQCRH	1.19425e-07	-0.286266	0.835	0.871	0.0028256
ADM	1.50387e-07	0.359289	0.579	0.355	0.00355816
RPL35A	1.5618e-07	-0.26553	0.872	0.94	0.00369523
NDUFAB1	1.62386e-07	-0.30981	0.553	0.694	0.00384205
DACH1	1.66823e-07	0.2864	0.308	0.129	0.00394703
CTSA	1.80029e-07	-0.321492	0.382	0.548	0.00425949
MECOM	1.8379e-07	0.379652	0.657	0.452	0.00434846
DPYS	1.86481e-07	-0.285496	0.026	0.121	0.00441214
SQLE	1.87344e-07	-0.400834	0.154	0.302	0.00443256
BHMT2	2.06188e-07	-0.445347	0.308	0.464	0.0048784
RRAD	2.14954e-07	0.310097	0.247	0.085	0.0050858
FRG1BP	2.25905e-07	-0.291437	0.15	0.306	0.00534492
RASL11A	2.43876e-07	0.27001	0.249	0.089	0.0057701
SPTLC2	2.47186e-07	0.27597	0.247	0.085	0.00584842
MSMO1	2.60487e-07	-0.332176	0.139	0.286	0.00616311
TCIM	2.91124e-07	0.293646	0.334	0.149	0.00688799
ATP1B3	3.14754e-07	0.394277	0.544	0.371	0.00744708
SLC9A3R1	3.78854e-07	-0.312239	0.104	0.242	0.00896367
ACVR1B	4.11206e-07	0.282672	0.334	0.157	0.00972914
CKB	4.55904e-07	-0.351237	0.527	0.653	0.0107867
GATA3	4.64123e-07	0.282162	0.597	0.395	0.0109811
MDH2	4.80092e-07	-0.297386	0.434	0.581	0.011359
NUFIP2	5.05217e-07	0.295101	0.386	0.202	0.0119534
DNAJB1	5.06431e-07	0.326507	0.675	0.464	0.0119821
NDUFA6	5.16338e-07	-0.288905	0.681	0.762	0.0122166
NDRG1	5.59314e-07	0.399365	0.477	0.302	0.0132334
MT1X	5.86304e-07	-0.427363	0.41	0.565	0.013872
SELENOM	5.8851e-07	0.27576	0.62	0.415	0.0139241
CMBL	5.89728e-07	-0.42979	0.451	0.569	0.013953
CDH1	6.02811e-07	0.26938	0.28	0.117	0.0142625
GSTM3	6.5462e-07	-0.268518	0.881	0.927	0.0154883
ATP5MPL	6.75441e-07	-0.278612	0.792	0.891	0.0159809
HNRNPA2B1	7.07236e-07	0.268269	0.796	0.645	0.0167332
ZMYND8	7.21237e-07	0.267771	0.369	0.19	0.0170645
S100A4	7.89081e-07	0.404728	0.36	0.181	0.0186697
HIP1	8.32181e-07	0.280246	0.221	0.077	0.0196894
MRPS12	8.60264e-07	-0.40765	0.325	0.464	0.0203539
GOLGB1	9.51203e-07	0.289447	0.738	0.56	0.0225055
NDUFB7	9.596e-07	-0.315741	0.579	0.685	0.0227041
CSNK1A1	9.70912e-07	0.322514	0.386	0.218	0.0229718
CTSH	1.0181e-06	0.446305	0.477	0.319	0.0240884
UTRN	1.0926e-06	0.294898	0.323	0.153	0.0258509
CEBPD	1.12771e-06	0.370089	0.547	0.375	0.0266816
DDX17	1.19578e-06	0.250712	0.573	0.371	0.0282921
TCEAL4	1.20115e-06	-0.296977	0.692	0.774	0.0284193
ZFP36	1.21728e-06	0.294142	0.395	0.21	0.0288009
MAFB	1.23734e-06	0.265589	0.258	0.105	0.0292754
FXYD4	1.25002e-06	0.473314	0.345	0.177	0.0295755
PTP4A2	1.25361e-06	0.329453	0.458	0.274	0.0296605
ITGA2	1.27251e-06	0.31682	0.41	0.226	0.0301076
TFCP2L1	1.35828e-06	0.335743	0.631	0.472	0.0321369
PSMB6	1.3639e-06	-0.329508	0.497	0.609	0.03227
ATP5PB	1.40558e-06	-0.27026	0.768	0.839	0.033256
TMEM141	1.44314e-06	-0.289281	0.419	0.577	0.0341447
CDKN1C	1.47914e-06	0.258714	0.202	0.065	0.0349966
PPP1R1A	1.61666e-06	-0.419514	0.223	0.367	0.0382502
EGR1	1.69308e-06	0.291418	0.566	0.371	0.0400583
HSPH1	1.7379e-06	0.491972	0.514	0.347	0.0411186
NDUFA11	1.79576e-06	-0.275652	0.623	0.714	0.0424877
UQCRC2	2.01092e-06	-0.291021	0.486	0.605	0.0475785
RBMS1	2.07368e-06	0.323031	0.325	0.165	0.0490633
WFDC2	2.17975e-06	0.386728	0.655	0.46	0.0515728
FERMT2	2.19499e-06	0.267684	0.449	0.254	0.0519334
CTSB	2.25684e-06	-0.457754	0.464	0.581	0.0533969
PAWR	2.29684e-06	0.251164	0.312	0.149	0.0543432
HIST1H4C	2.31999e-06	0.290773	0.852	0.758	0.0548909
BRD2	2.36551e-06	0.339191	0.499	0.327	0.055968
APOE	2.3755e-06	-0.432964	0.28	0.419	0.0562043
MT1L	2.50909e-06	-0.294512	0.267	0.431	0.0593651
MYLIP	2.54089e-06	0.260319	0.341	0.169	0.0601174
RPL10	2.55847e-06	-0.252755	0.829	0.875	0.0605333
SERPING1	2.7104e-06	0.302137	0.521	0.343	0.0641281
C6orf62	2.89525e-06	0.270183	0.44	0.262	0.0685017
CXCL3	3.14019e-06	0.276011	0.228	0.085	0.0742969
CALB1	3.25954e-06	0.381251	0.753	0.569	0.0771206
KCNJ16	3.42414e-06	0.322926	0.772	0.677	0.0810151
GATM	3.47195e-06	-0.507941	0.202	0.339	0.0821464
NDUFS5	3.49376e-06	-0.256588	0.742	0.79	0.0826624
RBBP6	3.66105e-06	0.295062	0.538	0.351	0.0866205
EMX2	3.70918e-06	0.300253	0.642	0.468	0.0877592
MT2A	3.72504e-06	-0.461728	0.792	0.831	0.0881343
LIMCH1	3.7452e-06	0.334467	0.531	0.359	0.0886114
ELF2	3.77284e-06	0.259986	0.306	0.145	0.0892654
RNPC3	3.96803e-06	0.363215	0.531	0.367	0.0938837
SCN2A	4.07258e-06	0.309358	0.28	0.129	0.0963571
UCHL1	4.5729e-06	0.298045	0.321	0.161	0.108195
SAT2	4.58066e-06	-0.341062	0.325	0.472	0.108378
FOLR1	4.65025e-06	0.333202	0.423	0.254	0.110025
PCF11	4.7636e-06	0.27842	0.299	0.141	0.112707
HLA-E	5.04901e-06	0.352726	0.531	0.375	0.11946
GLTP	5.1236e-06	0.313537	0.449	0.274	0.121224
PAX8	5.34535e-06	0.325229	0.345	0.198	0.126471
SLC39A10	5.57456e-06	0.273576	0.256	0.113	0.131894
ETFB	5.88564e-06	-0.350155	0.39	0.524	0.139254
FABP3	5.9612e-06	-0.396104	0.338	0.476	0.141042
ACSL4	6.01488e-06	0.357915	0.642	0.488	0.142312
DDX24	6.16323e-06	0.280864	0.62	0.444	0.145822
AMD1	6.81278e-06	0.312376	0.57	0.415	0.16119
ATP5MF	7.36503e-06	-0.267358	0.809	0.855	0.174257
NDUFV3	7.49617e-06	-0.305828	0.393	0.532	0.177359
MTRNR2L1	7.59489e-06	0.484792	0.165	0.052	0.179695
TMEM256	8.29715e-06	-0.349127	0.234	0.363	0.19631
GNAS	8.94672e-06	0.254762	0.846	0.754	0.211679
NEDD4L	1.02391e-05	0.264255	0.449	0.274	0.242258
SMIM10L1	1.06139e-05	0.270456	0.412	0.254	0.251125
RBM3	1.06735e-05	-0.334711	0.282	0.407	0.252534
GATA2	1.06988e-05	0.271506	0.234	0.101	0.253134
SORL1	1.20291e-05	0.305218	0.456	0.294	0.284608
ZNF503	1.20859e-05	0.332936	0.538	0.387	0.285952
RALBP1	1.23018e-05	0.308297	0.761	0.637	0.29106
FYB2	1.23084e-05	0.25725	0.145	0.04	0.291216
HOXA7	1.36664e-05	0.303978	0.286	0.149	0.323347
ZNF844	1.37707e-05	0.314251	0.28	0.141	0.325815
ACAT2	1.45259e-05	-0.254996	0.139	0.262	0.343683
SLC16A7	1.5902e-05	-0.386641	0.508	0.605	0.376241
CDV3	1.66151e-05	0.258118	0.547	0.371	0.393114
DAB2	1.73793e-05	-0.431657	0.258	0.387	0.411194
PTMS	1.74474e-05	0.250251	0.597	0.435	0.412806
RPLP0	1.75452e-05	-0.251876	0.835	0.887	0.41512
FAM107A	1.92495e-05	0.271815	0.471	0.298	0.455443
VIM	2.05096e-05	0.253587	0.158	0.048	0.485257
CCNL1	2.10082e-05	0.281867	0.525	0.359	0.497055
NAXE	2.19661e-05	-0.327666	0.31	0.435	0.519717
TXN	2.22582e-05	-0.289445	0.777	0.782	0.52663
ACAA1	2.3811e-05	-0.289509	0.252	0.383	0.563368
LRP2	2.4202e-05	-0.271569	0.087	0.194	0.57262
NPR3	2.48113e-05	-0.264955	0.184	0.31	0.587035
LINC01055	2.69818e-05	0.320823	0.33	0.177	0.63839
SCNN1B	2.72251e-05	0.352584	0.267	0.137	0.644146
UACA	2.77433e-05	0.278022	0.343	0.194	0.656406
FAHD1	2.82201e-05	-0.309702	0.267	0.395	0.667687
PHF3	3.06678e-05	0.277149	0.57	0.387	0.725601
DHRS7	3.73379e-05	0.276051	0.588	0.444	0.883415
MACF1	4.13925e-05	0.277963	0.395	0.242	0.979345
SPIRE1	5.00761e-05	0.260789	0.273	0.141	1
CXCL2	5.23625e-05	0.290006	0.204	0.085	1
ACO1	5.28445e-05	-0.315808	0.104	0.206	1
KMT2C	5.2845e-05	0.270115	0.486	0.331	1
NDUFB10	5.84717e-05	-0.279115	0.555	0.641	1
NDUFS7	5.87024e-05	-0.369409	0.46	0.548	1
KMT2A	5.92646e-05	0.261959	0.36	0.222	1
SSRP1	6.05655e-05	0.288449	0.386	0.238	1
CD2AP	6.65146e-05	0.277683	0.61	0.46	1
MIR4458HG	7.34359e-05	-0.294044	0.334	0.46	1
CAPG	8.22358e-05	0.269696	0.395	0.254	1
NELL1	8.51937e-05	-0.296275	0.171	0.282	1
ASRGL1	8.78899e-05	-0.265402	0.206	0.327	1
TMEM176A	8.96959e-05	0.344875	0.406	0.278	1
FXYD2	0.000103096	-0.256571	0.685	0.738	1
ARHGAP5	0.000110028	0.25321	0.633	0.488	1
MT-TI	0.000118232	-0.307513	0.341	0.452	1
SLC12A1	0.000118308	0.352896	0.217	0.101	1
WNK4	0.000121558	0.293378	0.399	0.262	1
DCXR	0.00012661	-0.268743	0.475	0.573	1
PAPPA2	0.000127033	0.285513	0.148	0.052	1
SUCNR1	0.000128895	0.344077	0.317	0.185	1
PLCXD2	0.000137235	-0.271739	0.262	0.379	1
TMEM72	0.000151701	0.252755	0.475	0.335	1
TKT	0.000157551	-0.266853	0.213	0.319	1
ACSL3	0.000160995	0.265269	0.453	0.31	1
COX7A1	0.000166228	-0.307489	0.432	0.528	1
BOLA3	0.000170159	-0.259495	0.412	0.52	1
ANAPC11	0.000173125	-0.299224	0.514	0.573	1
PEPD	0.000177466	-0.311712	0.232	0.355	1
ACTB	0.000196297	-0.253769	0.948	0.976	1
MUC1	0.0002024	-0.256583	0.523	0.613	1
PTPN13	0.000207493	0.266319	0.41	0.278	1
CLINT1	0.000228297	0.250449	0.642	0.504	1
C4orf48	0.000228345	-0.327847	0.323	0.44	1
TSPAN1	0.000264317	0.453657	0.43	0.315	1
AQP2	0.000271649	0.492776	0.226	0.117	1
SLIRP	0.000301749	-0.252671	0.534	0.605	1
GRINA	0.000434694	-0.254604	0.273	0.375	1
CRABP1	0.000454791	-0.339103	0.393	0.484	1
REEP5	0.000462494	0.266946	0.59	0.44	1
STC1	0.000476752	0.273599	0.234	0.121	1
SLC12A2	0.000511366	-0.286669	0.293	0.395	1
ATOX1	0.000515489	-0.299637	0.416	0.508	1
ANGPT1	0.00054325	0.266227	0.295	0.181	1
DMAC1	0.000705849	-0.260526	0.447	0.516	1
IDI1	0.000807168	-0.268578	0.215	0.315	1
NUCB2	0.000816035	-0.258367	0.605	0.645	1
LINC00645	0.000839668	-0.283549	0.395	0.468	1
ABCB1	0.000865851	0.420876	0.271	0.173	1
MTND4P12	0.000925011	0.486724	0.249	0.145	1
MCCD1	0.000945051	-0.271709	0.484	0.556	1
TIMM13	0.00103163	-0.250353	0.443	0.532	1
UMOD	0.00110491	0.414916	0.382	0.25	1
SLC3A2	0.00119208	-0.264374	0.254	0.347	1
KCNJ15	0.00154475	0.339922	0.321	0.218	1
MMP7	0.00170372	0.371609	0.204	0.113	1
TXNDC17	0.00189238	-0.273888	0.471	0.544	1
ZBTB20	0.00202554	0.262878	0.382	0.274	1
PRSS8	0.00353243	-0.272588	0.254	0.335	1
TUBB2B	0.00360795	-0.259688	0.143	0.222	1
RNF181	0.00451741	-0.253927	0.299	0.379	1
SCAND1	0.00490368	-0.30358	0.401	0.46	1
MT1H	0.0076271	-0.33051	0.312	0.411	1
CXCL14	0.0348568	-0.369069	0.456	0.516	1
MT1F	0.072789	-0.390185	0.508	0.544	1
KLK1	0.451232	-0.419635	0.262	0.278	1
TAOK1	0.941991	0.883708	0.293	0.282	1

## Sheet: LOH
gene_id	p_val	avg_logFC	pct.1	pct.2	p_val_adj
GPX3	3.16043e-57	-1.06063	0.415	0.905	7.47759e-53
RPS4Y1	7.09829e-53	-0.39052	0.059	0.416	1.67946e-48
MALAT1	1.12343e-52	0.88469	1	1	2.65804e-48
FTL	2.85329e-48	-0.738603	0.873	1	6.75087e-44
MT-ND3	2.89158e-47	-0.613805	0.994	1	6.84147e-43
MT-ND1	2.64876e-45	-0.566733	0.996	1	6.26696e-41
ALDOB	2.10769e-43	-0.836102	0.142	0.542	4.9868e-39
FABP1	4.97086e-43	-0.328535	0.01	0.179	1.17611e-38
SERPINA5	1.30295e-42	-0.930142	0.421	0.853	3.08278e-38
MT-RNR2	1.34887e-42	-0.540844	1	1	3.19142e-38
SUCLG1	6.9788e-38	-0.666543	0.77	0.989	1.65118e-33
GSTA1	7.36373e-37	-0.684994	0.149	0.526	1.74226e-32
DEFB1	1.03379e-35	-0.737726	0.806	0.989	2.44595e-31
GAPDH	1.74464e-35	-0.589699	0.8	0.974	4.12781e-31
COX8A	2.55172e-35	-0.702525	0.624	0.937	6.03737e-31
RPS29	8.40374e-35	-0.589351	0.731	0.984	1.98833e-30
COX7C	3.31075e-31	-0.550402	0.824	1	7.83323e-27
ATP5PO	1.43135e-30	-0.655089	0.535	0.874	3.38657e-26
ATP5MC3	1.9738e-30	-0.693084	0.63	0.926	4.67002e-26
COX6B1	6.00996e-30	-0.621167	0.648	0.942	1.42196e-25
NDUFA4	1.3601e-29	-0.561331	0.776	0.974	3.21799e-25
UQCR11	3.22744e-29	-0.569535	0.605	0.916	7.63613e-25
COX5B	1.27552e-28	-0.549568	0.714	0.947	3.01789e-24
PVALB	7.0143e-28	-0.74488	0.129	0.421	1.65958e-23
ATP5MC1	7.36603e-28	-0.640321	0.406	0.758	1.7428e-23
COX6C	7.95712e-28	-0.540727	0.756	0.979	1.88265e-23
COX7A2	1.22863e-27	-0.583068	0.628	0.905	2.90694e-23
MGST1	1.96903e-27	-0.552069	0.181	0.511	4.65872e-23
COX4I1	3.386e-27	-0.586901	0.683	0.916	8.01129e-23
CHCHD10	6.34896e-27	-0.574723	0.665	0.932	1.50216e-22
SAT1	2.97365e-25	1.10853	0.701	0.411	7.03565e-21
MT-CYB	9.95358e-25	-0.315195	1	1	2.35502e-20
LDHB	2.09197e-24	-0.422532	0.897	0.989	4.9496e-20
IDH2	3.62264e-24	-0.55141	0.427	0.779	8.57116e-20
CLCNKB	4.54888e-24	-0.538112	0.434	0.795	1.07627e-19
UQCRQ	4.70253e-24	-0.476598	0.651	0.926	1.11262e-19
COX7B	1.15809e-23	-0.541477	0.643	0.905	2.74004e-19
PTMA	3.39119e-23	0.497305	0.989	0.995	8.02355e-19
PRDX2	4.64581e-23	-0.554891	0.563	0.832	1.0992e-18
MT-CO2	1.3052e-22	-0.298522	1	1	3.0881e-18
RPL21	1.47963e-22	-0.425069	0.85	1	3.50081e-18
ATP5MG	3.01967e-22	-0.503743	0.701	0.942	7.14455e-18
DST	4.65518e-22	1.09365	0.468	0.111	1.10142e-17
RPL37A	6.5517e-22	-0.456794	0.805	0.963	1.55013e-17
RPL36	9.21939e-22	-0.45909	0.655	0.921	2.18131e-17
EIF3K	1.05557e-21	-0.498535	0.486	0.811	2.49747e-17
NDUFS6	2.32725e-21	-0.468303	0.394	0.732	5.50627e-17
MT-CO3	2.86293e-21	-0.254246	1	1	6.7737e-17
ATP5F1E	3.32912e-21	-0.440121	0.778	0.979	7.87669e-17
SOX4	7.70922e-21	1.21045	0.562	0.237	1.824e-16
HSP90AA1	9.10275e-21	0.672409	0.969	0.984	2.15371e-16
NAA38	1.48775e-20	-0.481697	0.341	0.663	3.52001e-16
NDUFA3	2.93523e-20	-0.481505	0.581	0.863	6.94477e-16
MT-TL1	3.21741e-20	-0.595095	0.411	0.711	7.61238e-16
NPR3	3.76585e-20	-0.386842	0.135	0.395	8.91e-16
XIST	5.70319e-20	0.725334	0.324	0	1.34937e-15
ATP5F1D	7.67089e-20	-0.532859	0.47	0.758	1.81493e-15
CLU	9.8718e-20	1.30543	0.722	0.489	2.33567e-15
DBI	1.76654e-19	-0.535939	0.597	0.879	4.17964e-15
COX5A	2.193e-19	-0.504077	0.514	0.805	5.18864e-15
SULT1A1	2.67812e-19	-0.312292	0.097	0.321	6.33644e-15
CRABP1	3.41793e-19	-0.382294	0.051	0.221	8.08683e-15
MCCD1	5.66402e-19	-0.523021	0.234	0.526	1.34011e-14
SYNE2	5.94443e-19	0.83176	0.808	0.684	1.40645e-14
RPS27A	7.67225e-19	-0.415005	0.763	0.958	1.81526e-14
NDUFB9	1.30798e-18	-0.439055	0.617	0.874	3.09468e-14
SPP1	1.43492e-18	1.45084	0.922	0.916	3.39501e-14
UQCRFS1	1.8468e-18	-0.502056	0.371	0.663	4.36954e-14
HSP90AB1	1.89331e-18	0.537189	0.937	0.979	4.47957e-14
FECH	1.9164e-18	-0.486248	0.203	0.468	4.53421e-14
RPS14	2.62162e-18	-0.426912	0.79	0.958	6.20276e-14
RRAGD	3.45466e-18	-0.452346	0.394	0.7	8.17373e-14
CXCL12	4.0733e-18	-0.621004	0.32	0.616	9.63743e-14
SLC2A12	5.00965e-18	-0.308043	0.043	0.195	1.18528e-13
HRG	5.22624e-18	-0.441731	0.171	0.421	1.23653e-13
FTH1	6.9199e-18	-0.301772	0.923	0.995	1.63725e-13
NDUFB1	7.46625e-18	-0.454274	0.639	0.889	1.76652e-13
GSTM3	2.04244e-17	-0.434582	0.533	0.816	4.8324e-13
ATOX1	2.46436e-17	-0.39434	0.309	0.6	5.83067e-13
UMOD	4.57832e-17	-0.510269	0.727	0.942	1.08323e-12
ECHS1	4.97036e-17	-0.453656	0.38	0.658	1.17599e-12
ATP5ME	5.95897e-17	-0.4239	0.664	0.916	1.40989e-12
RPS21	7.46922e-17	-0.364653	0.659	0.932	1.76722e-12
C1orf54	7.84348e-17	-0.366868	0.089	0.284	1.85577e-12
RPL21P28	1.14246e-16	-0.31657	0.221	0.484	2.70306e-12
ROMO1	1.44821e-16	-0.41712	0.448	0.732	3.42647e-12
TXNIP	1.86382e-16	0.789987	0.825	0.8	4.4098e-12
PHPT1	2.3563e-16	-0.456916	0.405	0.679	5.57501e-12
NDUFA1	2.58329e-16	-0.418123	0.719	0.942	6.11206e-12
MTCO1P23	2.67403e-16	0.754802	0.273	0	6.32676e-12
NDUFS7	3.23164e-16	-0.399753	0.315	0.6	7.64607e-12
ETFB	6.17397e-16	-0.443902	0.27	0.537	1.46076e-11
SLC25A5	6.47264e-16	-0.443537	0.569	0.821	1.53143e-11
UQCRC2	8.29655e-16	-0.414479	0.293	0.563	1.96296e-11
ADIRF	1.00887e-15	-0.527898	0.574	0.816	2.38699e-11
EZR	1.32316e-15	0.961757	0.65	0.474	3.13061e-11
UQCRH	1.66725e-15	-0.430272	0.613	0.868	3.94472e-11
TOMM7	2.36329e-15	-0.434598	0.548	0.805	5.59154e-11
ATP5F1A	2.4796e-15	-0.380899	0.663	0.921	5.86674e-11
NDUFB7	3.50155e-15	-0.432402	0.413	0.695	8.28466e-11
ATP5MF	3.62777e-15	-0.370431	0.597	0.863	8.58331e-11
NDUFA13	4.26667e-15	-0.371497	0.507	0.753	1.0095e-10
SLC16A9	4.61407e-15	-0.260269	0.036	0.163	1.09169e-10
HINT2	4.71239e-15	-0.297419	0.279	0.558	1.11495e-10
S100A2	5.7225e-15	-0.276631	0.531	0.837	1.35394e-10
CIRBP	5.81476e-15	-0.387588	0.504	0.774	1.37577e-10
DMAC1	6.43462e-15	-0.358999	0.256	0.516	1.52243e-10
RPS3A	7.67442e-15	-0.374301	0.793	0.979	1.81577e-10
RPS28	8.34552e-15	-0.371839	0.772	0.968	1.97455e-10
RPL35A	1.06334e-14	-0.361586	0.737	0.953	2.51587e-10
CYB5A	1.37697e-14	-0.380729	0.646	0.884	3.25792e-10
CYC1	1.49009e-14	-0.45349	0.376	0.626	3.52556e-10
ACPP	1.90401e-14	-0.358643	0.441	0.711	4.50488e-10
RBM3	2.07929e-14	-0.369654	0.271	0.526	4.9196e-10
BEX3	2.38135e-14	-0.349253	0.684	0.905	5.63426e-10
LDHD	2.44239e-14	-0.282936	0.052	0.195	5.77868e-10
ATP5PB	3.52185e-14	-0.347578	0.518	0.795	8.33271e-10
BORCS7	3.69814e-14	-0.348966	0.267	0.526	8.74981e-10
UQCR10	3.79347e-14	-0.36811	0.629	0.874	8.97536e-10
MDH2	5.64184e-14	-0.34234	0.259	0.521	1.33486e-09
MGST3	6.0494e-14	-0.382315	0.625	0.858	1.43129e-09
NDUFA11	1.0385e-13	-0.374787	0.443	0.721	2.4571e-09
TPI1	1.11135e-13	-0.387897	0.644	0.874	2.62946e-09
ATP5MPL	1.21739e-13	-0.440431	0.592	0.821	2.88034e-09
RPL30	1.43588e-13	-0.356835	0.722	0.947	3.3973e-09
NAXE	1.48185e-13	-0.348834	0.215	0.453	3.50606e-09
SLPI	2.08166e-13	1.25516	0.254	0.016	4.9252e-09
MTND2P28	2.38917e-13	-0.389203	0.412	0.679	5.65278e-09
SLIRP	2.56415e-13	-0.430273	0.33	0.568	6.06678e-09
SLC25A6	2.59697e-13	-0.330389	0.718	0.921	6.14444e-09
CISD1	3.06568e-13	-0.417192	0.435	0.674	7.25339e-09
POLR2L	5.84771e-13	-0.346769	0.545	0.816	1.38357e-08
ATP5F1B	7.15561e-13	-0.393992	0.676	0.884	1.69302e-08
GSTA2	7.16322e-13	-0.317957	0.074	0.232	1.69482e-08
ITGB6	9.08659e-13	1.15841	0.342	0.1	2.14989e-08
NPY6R	1.49931e-12	-0.256448	0.062	0.205	3.54737e-08
NDUFS8	1.60256e-12	-0.438594	0.369	0.595	3.79166e-08
NDUFAB1	1.62962e-12	-0.310228	0.38	0.632	3.85568e-08
ATP5PF	1.73351e-12	-0.358295	0.682	0.895	4.10149e-08
CMBL	2.48244e-12	-0.335151	0.384	0.658	5.87346e-08
KCNJ1	2.58163e-12	-0.265996	0.67	0.926	6.10814e-08
NDUFB11	2.88676e-12	-0.304814	0.428	0.705	6.83008e-08
MMP7	3.37109e-12	1.09043	0.284	0.047	7.97599e-08
ANAPC11	3.38057e-12	-0.355936	0.354	0.6	7.99844e-08
SMIM4	3.80821e-12	-0.281417	0.179	0.389	9.01021e-08
PTGR1	4.19147e-12	-0.27186	0.183	0.4	9.91701e-08
ATP5MD	4.73427e-12	-0.334003	0.649	0.895	1.12013e-07
ECI1	4.9705e-12	-0.380805	0.335	0.574	1.17602e-07
NDUFB4	5.15983e-12	-0.347807	0.573	0.811	1.22082e-07
GADD45B	6.31846e-12	1.04189	0.532	0.332	1.49495e-07
UCHL1	7.30109e-12	-0.376117	0.448	0.711	1.72744e-07
RPL9	7.31904e-12	-0.304491	0.819	0.963	1.73168e-07
NDUFC2	8.98862e-12	-0.319281	0.445	0.684	2.12671e-07
APP	9.55528e-12	0.622407	0.776	0.705	2.26078e-07
COX6A1	9.5799e-12	-0.325539	0.678	0.895	2.2666e-07
CUTA	1.01072e-11	-0.376639	0.363	0.595	2.39135e-07
DCXR	1.16754e-11	-0.34707	0.319	0.553	2.7624e-07
NFKBIZ	1.24588e-11	1.09228	0.313	0.089	2.94776e-07
CAMK2N1	1.34346e-11	0.76171	0.468	0.258	3.17863e-07
NDUFA8	1.44698e-11	-0.339117	0.224	0.437	3.42355e-07
BSG	1.63132e-11	-0.331892	0.605	0.858	3.8597e-07
RPL41	1.83423e-11	-0.315457	0.495	0.732	4.33979e-07
RPL39	1.96931e-11	-0.29309	0.64	0.868	4.65939e-07
RPS2	2.01714e-11	-0.305851	0.795	0.953	4.77255e-07
NDUFAF8	2.56491e-11	-0.282078	0.197	0.411	6.06858e-07
ELOB	3.19317e-11	-0.281774	0.562	0.805	7.55503e-07
NDUFA6	3.37325e-11	-0.330929	0.476	0.716	7.98112e-07
DDT	3.87278e-11	-0.311017	0.327	0.563	9.16299e-07
EPHX2	4.08102e-11	-0.33386	0.162	0.347	9.65569e-07
JUN	5.21303e-11	0.908997	0.645	0.495	1.2334e-06
TIMP1	5.30357e-11	0.781	0.271	0.058	1.25482e-06
NDUFB2	5.61963e-11	-0.319996	0.673	0.874	1.3296e-06
CHCHD2	6.31465e-11	-0.336712	0.58	0.826	1.49405e-06
TMPRSS4	6.88184e-11	0.789636	0.285	0.074	1.62824e-06
ADAMTS1	8.4493e-11	0.924166	0.26	0.053	1.9991e-06
RPS12	9.17363e-11	-0.316572	0.757	0.932	2.17048e-06
TPM1	1.13024e-10	0.962657	0.474	0.289	2.67414e-06
RPS5	1.22293e-10	-0.310173	0.571	0.805	2.89345e-06
DNASE1	1.42838e-10	-0.274827	0.203	0.411	3.37955e-06
ANXA1	1.72628e-10	0.757255	0.189	0.005	4.08437e-06
UQCRC1	1.77037e-10	-0.296069	0.344	0.563	4.18871e-06
MTND1P23	1.86617e-10	1.78949	0.458	0.332	4.41536e-06
SELENOM	2.15625e-10	-0.3221	0.357	0.584	5.10169e-06
TSPAN1	2.19519e-10	0.86036	0.422	0.226	5.19383e-06
RPL8	2.20224e-10	-0.26571	0.817	0.968	5.21049e-06
PIGR	2.27185e-10	0.757115	0.451	0.247	5.37519e-06
PPIF	2.45396e-10	-0.258222	0.114	0.274	5.80608e-06
HSPA5	2.46476e-10	0.582455	0.674	0.574	5.83162e-06
RPS13	2.50808e-10	-0.283729	0.756	0.974	5.93411e-06
MRPL12	2.56251e-10	-0.301486	0.126	0.289	6.06291e-06
C16orf89	3.25173e-10	-0.306495	0.229	0.437	7.6936e-06
PEPD	3.38587e-10	-0.255739	0.156	0.337	8.01096e-06
RPS3	3.51905e-10	-0.303526	0.799	0.958	8.32607e-06
RPL26	3.81369e-10	-0.3046	0.686	0.874	9.0232e-06
ATP5MC2	4.29486e-10	-0.340199	0.563	0.784	1.01616e-05
HSP90B1	4.81221e-10	0.373759	0.92	0.974	1.13857e-05
COA3	5.16655e-10	-0.278874	0.462	0.705	1.22241e-05
CDV3	5.32725e-10	0.46252	0.304	0.095	1.26043e-05
ATF3	5.36357e-10	0.990699	0.351	0.132	1.26902e-05
PCBD1	6.10644e-10	-0.288037	0.347	0.563	1.44478e-05
KLF6	6.73239e-10	0.755197	0.467	0.263	1.59288e-05
RPL10	7.08633e-10	-0.275735	0.735	0.9	1.67663e-05
PGK1	7.2326e-10	-0.272416	0.447	0.668	1.71123e-05
SLC26A7	7.4434e-10	-0.318584	0.056	0.174	1.76111e-05
RPL34	7.59659e-10	-0.265046	0.844	0.963	1.79735e-05
QPRT	7.61768e-10	-0.293325	0.096	0.242	1.80234e-05
MSMO1	8.8858e-10	-0.310325	0.092	0.232	2.10238e-05
GSTP1	8.88745e-10	-0.311184	0.794	0.921	2.10277e-05
PRDX5	9.04425e-10	-0.269508	0.526	0.758	2.13987e-05
COX7A1	1.0605e-09	-0.288183	0.196	0.384	2.50915e-05
RPS19	1.32745e-09	-0.263668	0.776	0.958	3.14075e-05
TMEM223	1.34314e-09	-0.269206	0.142	0.311	3.17786e-05
MIR4458HG	1.42035e-09	-0.334887	0.247	0.447	3.36054e-05
TNFSF10	1.50833e-09	0.940308	0.41	0.226	3.5687e-05
RPL7	1.70632e-09	-0.269531	0.765	0.942	4.03715e-05
PPP1R1A	1.72094e-09	-0.352128	0.41	0.626	4.07175e-05
KMT2A	1.91623e-09	0.643259	0.393	0.189	4.5338e-05
HNRNPU	2.06173e-09	0.526181	0.689	0.589	4.87806e-05
MPC1	2.22565e-09	-0.281482	0.545	0.768	5.26588e-05
MT1L	2.46417e-09	-0.250346	0.143	0.311	5.83021e-05
GPX4	3.00146e-09	-0.323485	0.505	0.711	7.10146e-05
IER2	3.05764e-09	0.782158	0.446	0.242	7.23438e-05
TXN2	3.40541e-09	-0.283392	0.401	0.616	8.05719e-05
UBL5	3.88708e-09	-0.286033	0.612	0.816	9.19684e-05
EGR1	4.79117e-09	0.781734	0.379	0.179	0.000113359
ENOSF1	4.81184e-09	-0.274164	0.239	0.432	0.000113848
NQO1	4.83443e-09	-0.284742	0.272	0.468	0.000114383
NUPR2	4.94532e-09	-0.259488	0.168	0.342	0.000117006
TXN	4.99011e-09	-0.257627	0.572	0.821	0.000118066
BCAM	5.21697e-09	0.651167	0.398	0.211	0.000123434
ALKBH7	5.316e-09	-0.303882	0.247	0.442	0.000125776
BICC1	5.47428e-09	0.618911	0.442	0.258	0.000129521
C19orf70	5.60471e-09	-0.292998	0.405	0.637	0.000132607
NDUFS2	5.83806e-09	-0.256467	0.354	0.563	0.000138129
SOX9	5.95995e-09	0.594752	0.204	0.032	0.000141012
DSTN	6.68619e-09	0.351916	0.888	0.916	0.000158195
PPFIBP1	7.54929e-09	0.555487	0.229	0.053	0.000178616
NDUFA10	7.63928e-09	-0.26153	0.433	0.658	0.000180745
SLC25A3	7.70311e-09	-0.260807	0.56	0.789	0.000182255
ATP6V0D2	8.50337e-09	-0.289922	0.085	0.216	0.00020119
TMEM141	8.55556e-09	-0.279799	0.282	0.479	0.000202425
AKAP12	9.17286e-09	0.770792	0.186	0.021	0.00021703
DECR1	9.52017e-09	-0.256736	0.544	0.758	0.000225247
NME4	1.01067e-08	-0.26704	0.202	0.379	0.000239125
HSPH1	1.04002e-08	0.823826	0.449	0.263	0.00024607
SYNE1	1.08211e-08	0.612816	0.339	0.142	0.000256027
MT-RNR1	1.1258e-08	0.304501	0.999	1	0.000266365
TACSTD2	1.14266e-08	0.894281	0.499	0.337	0.000270354
MT-TP	1.20514e-08	0.616965	0.678	0.563	0.000285137
SLC16A7	1.34813e-08	-0.285997	0.329	0.532	0.000318968
MRPL36	1.37299e-08	-0.314123	0.192	0.363	0.00032485
CLDN10	1.39528e-08	-0.392948	0.593	0.721	0.000330123
PLCXD2	1.9387e-08	-0.317589	0.132	0.279	0.000458696
ALDH1L1	1.96783e-08	-0.255351	0.085	0.211	0.000465588
NDUFV3	1.98041e-08	-0.250933	0.237	0.421	0.000468565
AL365357.1	2.11483e-08	0.290996	0.145	0	0.000500368
AC007906.2	2.11863e-08	0.486179	0.251	0.068	0.000501269
FIS1	2.29893e-08	-0.274187	0.285	0.479	0.000543926
UBA52	2.34389e-08	-0.251235	0.577	0.784	0.000554564
ARHGAP29	2.44372e-08	0.657985	0.495	0.316	0.000578185
COMMD6	2.53306e-08	-0.279986	0.462	0.668	0.000599322
NDUFV1	2.82752e-08	-0.297269	0.248	0.421	0.000668991
PTP4A2	3.27564e-08	0.513127	0.42	0.232	0.000775016
ATP5PD	4.0849e-08	-0.254251	0.661	0.853	0.000966487
LRRFIP1	4.29204e-08	0.546021	0.655	0.6	0.0010155
VCAN	4.67874e-08	0.776121	0.156	0.011	0.00110699
AP1S1	5.07086e-08	-0.27566	0.18	0.337	0.00119977
CHD4	5.32401e-08	0.541191	0.538	0.379	0.00125966
PBLD	5.39188e-08	-0.310886	0.334	0.532	0.00127572
MZT2B	5.48722e-08	-0.2654	0.353	0.547	0.00129828
PFN2	5.61248e-08	-0.26796	0.268	0.442	0.00132791
C12orf75	5.7102e-08	0.410613	0.261	0.079	0.00135103
MYLIP	5.81332e-08	0.471281	0.207	0.047	0.00137543
ARID5B	6.34586e-08	0.631216	0.433	0.258	0.00150143
HIGD2A	6.99957e-08	-0.279877	0.364	0.558	0.0016561
MTND4P12	7.3172e-08	1.1663	0.334	0.174	0.00173125
NDUFS4	9.5256e-08	-0.2822	0.423	0.626	0.00225376
SPATS2L	9.77052e-08	0.485452	0.319	0.137	0.00231171
CSRP2	1.02897e-07	-0.314532	0.104	0.232	0.00243454
NDUFC1	1.13769e-07	-0.256567	0.622	0.832	0.00269178
HNRNPA2B1	1.19414e-07	0.403485	0.704	0.621	0.00282534
IRF1	1.24212e-07	0.7098	0.248	0.079	0.00293886
ELF3	1.25397e-07	0.585834	0.307	0.132	0.00296689
GALNT3	1.33784e-07	0.427459	0.244	0.079	0.00316532
PROM1	1.57002e-07	0.530091	0.171	0.026	0.00371467
TMEM256	2.25004e-07	-0.253546	0.131	0.268	0.00532359
EMP1	2.37739e-07	0.603538	0.38	0.226	0.0056249
DNAJA1	2.37839e-07	0.68248	0.583	0.505	0.00562727
TMSB4X	2.59346e-07	0.552589	0.495	0.337	0.00613612
NFIC	2.99166e-07	0.521668	0.463	0.3	0.00707826
DNAJB1	3.00976e-07	0.918967	0.44	0.289	0.00712109
OGDHL	3.16784e-07	-0.277421	0.253	0.416	0.00749511
SLC34A2	3.38735e-07	0.403372	0.14	0.011	0.00801446
TMEM205	3.71345e-07	-0.269611	0.282	0.447	0.00878603
FOSB	3.85045e-07	0.66431	0.266	0.1	0.00911017
TCIM	3.95235e-07	0.608457	0.379	0.221	0.00935127
CCL2	3.99106e-07	0.717668	0.138	0.011	0.00944285
NPM1	4.18066e-07	0.356258	0.778	0.789	0.00989145
ITGB8	4.1916e-07	0.582247	0.294	0.132	0.00991734
ALCAM	4.40971e-07	0.460243	0.256	0.095	0.0104334
LINC01578	4.90074e-07	0.320098	0.224	0.068	0.0115951
MTRNR2L1	4.91075e-07	0.613154	0.186	0.047	0.0116188
KTN1	5.61382e-07	0.32371	0.829	0.8	0.0132823
PMAIP1	6.46827e-07	0.35206	0.135	0.011	0.0153039
YWHAH	6.88381e-07	0.516422	0.297	0.137	0.0162871
LINC01116	7.60509e-07	-0.253898	0.158	0.295	0.0179936
SBDS	7.62775e-07	0.478815	0.417	0.253	0.0180473
HLA-B	7.65876e-07	0.655677	0.519	0.421	0.0181206
FOXC1	7.95293e-07	0.651134	0.367	0.221	0.0188166
ZFP36	8.46445e-07	0.691296	0.3	0.137	0.0200269
BPTF	9.78298e-07	0.584524	0.534	0.411	0.0231465
ZFP36L1	1.06453e-06	0.542256	0.617	0.532	0.0251868
CYP1B1	1.06933e-06	0.541972	0.547	0.395	0.0253003
TSC22D1	1.08432e-06	0.659964	0.48	0.358	0.0256551
AHNAK	1.14872e-06	0.566509	0.353	0.2	0.0271786
SLC25A4	1.1779e-06	-0.253258	0.469	0.647	0.0278691
FOS	1.28674e-06	0.82586	0.553	0.416	0.0304443
KLF10	1.46442e-06	0.477692	0.244	0.095	0.0346481
NIPBL	1.61563e-06	0.561837	0.445	0.311	0.0382259
ANXA2	1.62892e-06	0.585901	0.42	0.274	0.0385403
PAX8	1.66017e-06	0.554193	0.311	0.158	0.0392797
ASH1L	1.76521e-06	0.461704	0.428	0.274	0.0417649
FAM107B	2.07745e-06	0.433255	0.407	0.263	0.0491525
CREB5	2.14885e-06	0.353779	0.107	0	0.0508418
RNF144B	2.19469e-06	0.377522	0.125	0.011	0.0519265
PON2	2.40019e-06	0.476745	0.349	0.195	0.0567885
GCC2	2.98501e-06	0.520528	0.603	0.516	0.0706253
ATP11A	3.12999e-06	0.340229	0.168	0.042	0.0740554
CLDN4	3.17752e-06	0.624406	0.434	0.295	0.0751802
BLVRB	3.19624e-06	-0.295838	0.216	0.353	0.0756229
SOCS3	3.54501e-06	0.431668	0.154	0.032	0.0838749
ASAP2	3.76677e-06	0.412395	0.292	0.142	0.0891218
PPP1R15A	4.14171e-06	0.576031	0.294	0.147	0.0979929
CASR	4.41121e-06	0.467567	0.509	0.395	0.104369
CEBPD	4.51452e-06	0.632682	0.484	0.363	0.106814
MRPL41	4.52844e-06	-0.306039	0.353	0.511	0.107143
APRT	4.81556e-06	-0.273664	0.269	0.421	0.113936
MRPL52	5.3719e-06	-0.255118	0.274	0.432	0.127099
BRD7	5.68398e-06	0.411117	0.334	0.179	0.134483
WEE1	5.84276e-06	0.353079	0.167	0.042	0.13824
ADNP	5.85565e-06	0.288371	0.144	0.026	0.138545
GOLGB1	6.11176e-06	0.39703	0.743	0.742	0.144604
ITM2B	6.39507e-06	0.254827	0.957	0.984	0.151307
LIX1	6.78033e-06	0.402843	0.107	0.005	0.160423
MT-TE	7.40601e-06	0.272824	0.659	0.595	0.175226
PPP1R10	7.47529e-06	0.3146	0.244	0.1	0.176865
PLEKHA1	7.48093e-06	0.453059	0.278	0.132	0.176999
HBEGF	7.67966e-06	0.405786	0.156	0.037	0.181701
HSPA1A	7.83156e-06	0.868418	0.492	0.368	0.185295
APOL1	8.0442e-06	0.33633	0.139	0.026	0.190326
SERPING1	8.17453e-06	0.62381	0.548	0.463	0.193409
HIF1A	8.20755e-06	0.526489	0.404	0.274	0.194191
BRD4	8.78277e-06	0.41061	0.3	0.153	0.2078
SCIN	9.04041e-06	0.403082	0.305	0.158	0.213896
ARFGAP3	9.15895e-06	0.463379	0.423	0.289	0.216701
RNF145	9.21791e-06	0.46055	0.408	0.258	0.218096
SKIL	9.7379e-06	0.355535	0.221	0.084	0.230399
DSP	9.75384e-06	0.567287	0.367	0.232	0.230776
TFPI	9.98154e-06	0.494346	0.227	0.095	0.236163
CPEB4	1.01655e-05	0.39288	0.382	0.232	0.240516
UBE2H	1.07396e-05	0.406841	0.367	0.216	0.254099
HSP90AA2P	1.09756e-05	0.510459	0.234	0.105	0.259684
CXCL2	1.12341e-05	0.596167	0.188	0.063	0.265799
NNMT	1.1602e-05	0.438909	0.112	0.011	0.274504
PPP1R9A	1.18889e-05	0.400873	0.247	0.105	0.281291
TMEM176A	1.2565e-05	0.48988	0.469	0.358	0.297287
SOD3	1.2722e-05	1.1737	0.357	0.232	0.301002
USP47	1.27817e-05	0.340586	0.254	0.111	0.302416
CAST	1.39896e-05	0.458429	0.651	0.632	0.330995
ARHGAP5	1.41125e-05	0.462599	0.524	0.421	0.333901
WWC1	1.41604e-05	0.43074	0.304	0.163	0.335035
CAVIN1	1.44906e-05	0.364376	0.194	0.068	0.342848
AMD1	1.5506e-05	0.39415	0.386	0.253	0.366871
LDHA	1.57221e-05	0.614683	0.523	0.468	0.371984
BRD2	1.61625e-05	0.46679	0.348	0.211	0.382404
CTGF	1.66296e-05	0.306824	0.119	0.016	0.393457
MAGI3	1.7182e-05	0.461647	0.274	0.137	0.406527
CITED2	1.76493e-05	0.472617	0.337	0.205	0.417583
CD59	1.76637e-05	0.428212	0.65	0.621	0.417923
S100A11	1.90609e-05	0.494164	0.673	0.679	0.45098
PAK2	1.92038e-05	0.460061	0.323	0.189	0.454362
KLF13	1.9955e-05	0.276835	0.132	0.026	0.472135
LGR4	2.02805e-05	0.442749	0.368	0.226	0.479837
GNAQ	2.03284e-05	0.408407	0.258	0.126	0.480971
VPS13C	2.10294e-05	0.459027	0.379	0.237	0.497554
SWAP70	2.21908e-05	0.377326	0.22	0.089	0.525034
PDIA3	2.26625e-05	0.322258	0.837	0.874	0.536195
CRIM1	2.28728e-05	0.518184	0.383	0.258	0.541171
CANX	2.30669e-05	0.380272	0.725	0.726	0.545763
JUNB	2.31291e-05	0.5623	0.379	0.247	0.547235
H3F3B	2.38975e-05	0.386359	0.831	0.889	0.565415
RASD1	2.40483e-05	0.428073	0.152	0.042	0.568984
B2M	2.42346e-05	0.385307	0.933	0.947	0.573391
NFKBIA	2.47e-05	0.872392	0.511	0.437	0.584402
PTMAP2	2.64767e-05	0.587049	0.484	0.384	0.626439
BBX	2.66876e-05	0.475515	0.521	0.405	0.631427
S100A10	2.72618e-05	0.349915	0.729	0.721	0.645015
CXCL1	2.73312e-05	0.628671	0.145	0.037	0.646657
TFCP2L1	3.01858e-05	0.501583	0.52	0.432	0.714197
RAB11FIP1	3.17253e-05	0.408772	0.252	0.126	0.75062
TMEM43	3.34513e-05	0.296139	0.152	0.042	0.791457
KLF2	3.55712e-05	0.289862	0.102	0.011	0.841615
KMT2C	3.7286e-05	0.456155	0.505	0.395	0.882187
EFNA1	4.00629e-05	0.35469	0.161	0.053	0.947889
KLF4	4.28233e-05	0.333101	0.154	0.047	1
MED13L	4.34823e-05	0.418169	0.315	0.179	1
BIRC3	4.61116e-05	0.529861	0.174	0.063	1
APLP2	5.03516e-05	0.255625	0.871	0.916	1
ID4	5.31963e-05	0.313277	0.176	0.063	1
SON	5.56447e-05	0.340924	0.753	0.732	1
SPTLC2	5.60754e-05	0.388096	0.251	0.126	1
SETD2	5.60891e-05	0.416307	0.437	0.305	1
TNFRSF12A	5.62445e-05	0.373403	0.192	0.079	1
JUND	5.9897e-05	0.5582	0.366	0.253	1
PCM1	6.12592e-05	0.347787	0.512	0.389	1
EIF4G1	6.18123e-05	0.383819	0.262	0.137	1
ZMYM4	6.21043e-05	0.322974	0.167	0.058	1
NTN4	6.28537e-05	0.44776	0.248	0.126	1
PCNX4	6.34875e-05	0.30874	0.154	0.047	1
ITSN2	6.3896e-05	0.463735	0.422	0.3	1
SLC4A7	6.55825e-05	0.287538	0.138	0.037	1
CDC42BPA	6.675e-05	0.413158	0.305	0.174	1
SNORD3A	7.04401e-05	0.354121	0.129	0.032	1
MBD2	7.28826e-05	0.291725	0.16	0.053	1
BTBD7	7.40973e-05	0.363221	0.235	0.111	1
TPM4	7.79123e-05	0.336253	0.214	0.095	1
FNDC3B	7.84953e-05	0.417155	0.287	0.168	1
P3H2	7.88225e-05	0.256347	0.138	0.037	1
ITM2C	8.28394e-05	0.925416	0.689	0.689	1
PTTG1IP	8.30819e-05	0.340224	0.738	0.742	1
MAFF	8.59342e-05	0.419002	0.157	0.053	1
IRF2BP2	8.94316e-05	0.378898	0.286	0.163	1
HDGF	9.01454e-05	0.419602	0.356	0.237	1
KAZN	9.06243e-05	0.284176	0.162	0.058	1
THBS1	9.27599e-05	0.255496	0.142	0.042	1
EPC1	9.28153e-05	0.417202	0.263	0.147	1
RRAD	9.45963e-05	0.54505	0.195	0.084	1
CDK13	9.53529e-05	0.285624	0.165	0.058	1
PLEKHA4	9.92706e-05	0.337754	0.154	0.053	1
POU3F3	0.000100475	0.385626	0.667	0.647	1
SORT1	0.000106872	0.357614	0.255	0.132	1
DNAJC3	0.000113132	0.423838	0.481	0.384	1
HSPA1B	0.000115383	0.512527	0.281	0.168	1
TAGLN2	0.00011768	0.451809	0.338	0.226	1
AKAP9	0.000118067	0.322375	0.801	0.821	1
HIPK2	0.000120248	0.481795	0.622	0.579	1
UBL3	0.000120491	0.304939	0.246	0.126	1
PDXDC1	0.00012095	0.334105	0.26	0.137	1
ATP13A3	0.000121416	0.2823	0.117	0.026	1
CLINT1	0.000124535	0.400467	0.575	0.5	1
RHOB	0.000133522	0.426955	0.309	0.189	1
EPB41L4A	0.000135954	0.302914	0.165	0.063	1
SRRM2	0.000136869	0.340559	0.424	0.305	1
GNB1	0.000144311	0.407615	0.296	0.184	1
SYTL2	0.000146289	0.364075	0.281	0.158	1
UGCG	0.000147892	0.497215	0.305	0.195	1
DNAJC21	0.000151277	0.372119	0.315	0.195	1
CDS1	0.000154553	0.290782	0.173	0.068	1
CD24	0.000156813	0.312171	0.877	0.963	1
MIDN	0.000162883	0.334498	0.19	0.084	1
RHOQ	0.000163557	0.315291	0.237	0.121	1
YBX3	0.000164285	0.478316	0.387	0.289	1
ZFHX3	0.000167633	0.375312	0.205	0.095	1
BHLHE40	0.000168747	0.362599	0.243	0.126	1
NUFIP2	0.000169666	0.333619	0.312	0.189	1
SDC1	0.000170918	0.541314	0.274	0.158	1
SOD2	0.000173446	0.570531	0.328	0.221	1
URI1	0.000177602	0.276824	0.31	0.179	1
RBM47	0.00017911	0.403053	0.582	0.484	1
PPP1R12A	0.000187962	0.405192	0.334	0.216	1
SIM1	0.000192507	0.307532	0.22	0.105	1
GTF2I	0.000195844	0.343985	0.255	0.142	1
DNAJB4	0.000204851	0.442772	0.214	0.105	1
DEPTOR	0.000214594	0.419388	0.336	0.226	1
CD55	0.000218351	0.256738	0.127	0.037	1
ZNF148	0.000221967	0.338016	0.292	0.168	1
CHORDC1	0.000227234	0.349621	0.192	0.089	1
SLC39A6	0.000228663	0.35144	0.263	0.147	1
CXCL3	0.000231288	0.482589	0.186	0.079	1
LAMC2	0.000238089	0.313092	0.11	0.026	1
KIAA2026	0.000239293	0.323566	0.221	0.111	1
HLA-A	0.000242258	0.524377	0.643	0.632	1
NR2F2	0.000252149	0.415277	0.538	0.463	1
TSPAN8	0.000257452	0.382955	0.411	0.295	1
UBTF	0.000264819	0.360405	0.379	0.263	1
LRG1	0.000289958	0.279676	0.108	0.026	1
PLEKHH2	0.000294205	0.343265	0.246	0.137	1
DPP4	0.000299457	0.492347	0.295	0.184	1
DDX17	0.000310923	0.410764	0.481	0.379	1
CD44	0.000312586	0.319334	0.138	0.047	1
CAPS	0.000329755	0.290588	0.138	0.047	1
PARD6G-AS1	0.000334483	0.301937	0.107	0.026	1
PRRC2C	0.000338314	0.363025	0.555	0.479	1
CD2AP	0.000340784	0.411717	0.478	0.4	1
IGFBP2	0.000340889	0.381338	0.347	0.232	1
JAK1	0.000342792	0.463696	0.45	0.368	1
HIP1	0.000349219	0.335417	0.323	0.205	1
ENPP4	0.000350291	0.301585	0.164	0.068	1
MTUS1	0.000380204	0.26218	0.174	0.074	1
EGOT	0.000381283	0.414943	0.217	0.116	1
CDK2AP2	0.000389005	0.323576	0.294	0.179	1
MSN	0.000399405	0.400391	0.316	0.211	1
WASF2	0.00040145	0.408735	0.438	0.342	1
FYB1	0.000414758	0.40884	0.153	0.063	1
CDC42BPB	0.000415878	0.298358	0.212	0.105	1
ROCK1	0.000426299	0.415834	0.33	0.221	1
OFD1	0.000445515	0.3322	0.248	0.142	1
KDSR	0.000445975	0.364745	0.344	0.232	1
NAP1L1	0.00044802	0.347607	0.581	0.521	1
VCL	0.000460333	0.333129	0.28	0.168	1
FNBP1	0.000472942	0.264337	0.144	0.053	1
MORF4L1	0.000481002	0.265514	0.749	0.747	1
TMEM184C	0.000485181	0.268603	0.193	0.089	1
SCRN1	0.000494083	0.311898	0.198	0.1	1
PLCB1	0.000496342	0.483851	0.539	0.479	1
CSTB	0.00049635	0.439898	0.401	0.305	1
USP9X	0.000499633	0.333441	0.252	0.147	1
PDIA3P1	0.000514378	0.376159	0.221	0.121	1
PARD6B	0.000515776	0.339194	0.286	0.179	1
CEP350	0.000517773	0.378883	0.369	0.253	1
WWC2	0.000518742	0.289443	0.465	0.358	1
ID3	0.000526029	0.337115	0.165	0.074	1
CDKL2	0.000531002	0.292869	0.11	0.032	1
MACC1	0.000539201	0.414222	0.196	0.1	1
EIF1AX	0.000543423	0.309542	0.496	0.405	1
HOOK3	0.00055989	0.3375	0.265	0.153	1
CREBRF	0.000561664	0.373717	0.322	0.216	1
PPP1CB	0.000563647	0.407494	0.342	0.242	1
PTMS	0.000569588	0.400197	0.348	0.242	1
TJP1	0.000594732	0.269118	0.207	0.105	1
SYAP1	0.000599718	0.331511	0.522	0.437	1
CYR61	0.000616463	0.408612	0.182	0.089	1
CDKN1A	0.000619828	0.266985	0.139	0.053	1
KLF5	0.00062805	0.295827	0.192	0.095	1
BAZ1B	0.000639573	0.418741	0.314	0.211	1
MYADM	0.000640668	0.330428	0.138	0.053	1
KRT7	0.000670038	0.449732	0.473	0.379	1
GAREM1	0.00068333	0.293425	0.159	0.068	1
CUL3	0.000704185	0.314255	0.23	0.132	1
ERBB3	0.000733421	0.255071	0.138	0.053	1
TRIOBP	0.00075457	0.318913	0.168	0.079	1
TBL1XR1	0.000765109	0.324919	0.227	0.126	1
RBBP6	0.000769446	0.399822	0.433	0.337	1
GPATCH8	0.00077725	0.265356	0.152	0.063	1
ADGRF1	0.000779947	0.429855	0.232	0.137	1
IL6ST	0.000782271	0.427683	0.404	0.311	1
PARP4	0.000802747	0.437127	0.201	0.111	1
MYO9A	0.000827506	0.438719	0.361	0.268	1
MT-TS2	0.000881586	0.355078	0.284	0.184	1
ZRSR2	0.000883922	0.307979	0.142	0.058	1
PTMAP5	0.000902398	0.426933	0.368	0.279	1
SERBP1	0.0009216	0.311737	0.628	0.568	1
XRN2	0.00096563	0.358543	0.35	0.253	1
CXCL14	0.000984434	0.491301	0.784	0.821	1
ELF1	0.000993105	0.357537	0.22	0.126	1
SEC62	0.00101383	0.267976	0.812	0.826	1
SASH1	0.00107868	0.267947	0.21	0.111	1
FAM208B	0.00108498	0.268337	0.124	0.047	1
TEX9	0.00113138	0.255416	0.163	0.074	1
MXI1	0.00118242	0.261089	0.213	0.116	1
SETX	0.00119656	0.294541	0.252	0.153	1
PCK1	0.00119866	0.359258	0.194	0.1	1
WFDC2	0.00119983	0.432254	0.759	0.768	1
KIAA1109	0.00123898	0.33354	0.265	0.168	1
TRIM38	0.00126707	0.29277	0.2	0.105	1
PPP2R5A	0.0013035	0.321269	0.262	0.163	1
EIF4A3	0.00135507	0.39725	0.307	0.216	1
PKHD1	0.00135916	0.362053	0.278	0.179	1
SLCO3A1	0.00136484	0.260253	0.168	0.079	1
RB1CC1	0.00140734	0.317709	0.341	0.242	1
XRCC5	0.00142658	0.375895	0.545	0.5	1
TNRC6B	0.00144057	0.392052	0.466	0.379	1
PTPN11	0.00145251	0.410803	0.471	0.416	1
FAM120A	0.00145477	0.441098	0.398	0.311	1
ANKRD11	0.00146446	0.297315	0.236	0.137	1
DICER1	0.00147637	0.35132	0.299	0.2	1
KMT2E	0.00148209	0.404824	0.583	0.547	1
TAF1D	0.00149324	0.294546	0.232	0.137	1
GPBP1	0.00149648	0.345882	0.368	0.284	1
LRP10	0.00156512	0.414874	0.34	0.253	1
AKAP11	0.00156537	0.312489	0.213	0.121	1
UPF2	0.00156908	0.33016	0.236	0.142	1
DDX24	0.00157067	0.296977	0.574	0.505	1
ADAM10	0.00157432	0.272333	0.199	0.105	1
MLH3	0.00158074	0.272464	0.191	0.1	1
GALNT1	0.00158708	0.254472	0.172	0.084	1
HNRNPK	0.00158769	0.328128	0.674	0.684	1
SLC39A10	0.00161204	0.288895	0.195	0.105	1
PAPPA2	0.00162234	0.675214	0.383	0.3	1
PLAU	0.00162468	0.355399	0.25	0.158	1
SAFB	0.0016253	0.262328	0.184	0.095	1
RNF213	0.00162653	0.371063	0.275	0.179	1
RAB21	0.00162734	0.30836	0.246	0.147	1
ANXA3	0.00163299	0.269269	0.157	0.074	1
LIMA1	0.00164519	0.325835	0.322	0.226	1
CTTNBP2NL	0.00168353	0.269182	0.135	0.058	1
SHOC2	0.00170497	0.346482	0.312	0.216	1
AC124017.1	0.00171338	0.361212	0.157	0.074	1
DEK	0.00175098	0.329946	0.51	0.405	1
CDC73	0.00181197	0.266826	0.207	0.116	1
NF1	0.00183208	0.25984	0.171	0.084	1
GLUL	0.00188746	0.387861	0.263	0.174	1
UTRN	0.0019287	0.443917	0.341	0.258	1
FCHO2	0.00194836	0.297547	0.249	0.153	1
NOLC1	0.00196835	0.268628	0.237	0.142	1
PTPN13	0.00204384	0.36438	0.385	0.3	1
CTNNA1	0.00205662	0.412786	0.462	0.405	1
MYEF2	0.00210088	0.338171	0.311	0.216	1
ZHX3	0.00217949	0.255912	0.176	0.089	1
COL18A1	0.00223734	0.396005	0.353	0.274	1
DUSP1	0.00223865	0.547459	0.371	0.274	1
AFF4	0.00224271	0.299291	0.251	0.158	1
SKAP2	0.00226298	0.324302	0.371	0.268	1
ERBIN	0.00228281	0.328929	0.308	0.211	1
BMPR2	0.00233828	0.344901	0.194	0.111	1
CLDN3	0.00233839	0.365068	0.333	0.242	1
ATRX	0.00235536	0.353653	0.674	0.637	1
DDX21	0.00236798	0.326472	0.299	0.205	1
CHL1	0.00237345	0.355519	0.236	0.147	1
OXSR1	0.00238966	0.257217	0.174	0.089	1
PAPOLA	0.00241173	0.346485	0.473	0.395	1
EIF4G3	0.00242233	0.403878	0.36	0.274	1
LMO4	0.00261048	0.305256	0.322	0.221	1
KDM5B	0.00267083	0.269142	0.173	0.089	1
IL32	0.00268519	0.310191	0.138	0.063	1
ZNF292	0.00273668	0.320898	0.299	0.2	1
CLCN3	0.00276922	0.389452	0.446	0.379	1
CHD1	0.00277051	0.301335	0.244	0.153	1
WDR60	0.0027751	0.355422	0.285	0.195	1
COL4A4	0.00281275	0.317137	0.213	0.126	1
ACSL4	0.00283272	0.438378	0.595	0.537	1
PLSCR1	0.00286522	0.279738	0.248	0.153	1
TM9SF2	0.00289745	0.255608	0.27	0.174	1
POLK	0.00291614	0.267673	0.19	0.105	1
PERP	0.00296156	0.421205	0.399	0.326	1
NUB1	0.00303256	0.329012	0.351	0.268	1
PCF11	0.00306142	0.280102	0.226	0.137	1
ACBD5	0.00310664	0.298757	0.253	0.168	1
PARP14	0.00311612	0.336245	0.187	0.111	1
JADE1	0.00319684	0.338582	0.242	0.158	1
CYFIP2	0.00320636	0.287581	0.439	0.337	1
MARCKS	0.00323045	0.296506	0.187	0.105	1
B4GALT5	0.00323828	0.262146	0.133	0.058	1
TMF1	0.00332808	0.381178	0.357	0.274	1
SLCO4C1	0.00334053	0.371151	0.221	0.137	1
PAM	0.00334439	0.272732	0.247	0.158	1
DHX40	0.00335156	0.279724	0.205	0.121	1
ZNF638	0.00342594	0.355976	0.418	0.342	1
CLDN14	0.00344434	0.335706	0.224	0.137	1
SPAG9	0.00350078	0.31103	0.247	0.163	1
TMEM245	0.00352761	0.305816	0.307	0.216	1
FGD4	0.00362853	0.260038	0.239	0.147	1
SRSF3	0.00369133	0.35043	0.386	0.305	1
SLTM	0.00370229	0.368929	0.49	0.426	1
STAU1	0.00374564	0.317219	0.334	0.242	1
MSI2	0.00374728	0.34773	0.436	0.363	1
SUPT16H	0.00381082	0.27945	0.326	0.232	1
ARHGEF12	0.00399924	0.336894	0.327	0.237	1
KHDRBS1	0.00404939	0.334146	0.428	0.353	1
AP2B1	0.00407168	0.363282	0.515	0.463	1
IPO7	0.00423059	0.273053	0.263	0.174	1
KLF9	0.00426813	0.271354	0.258	0.168	1
LONP2	0.00433638	0.250479	0.231	0.147	1
PTPN1	0.00436445	0.282021	0.269	0.179	1
RSRP1	0.00436691	0.337778	0.291	0.211	1
SYNCRIP	0.0044008	0.317776	0.383	0.3	1
RIF1	0.00441118	0.327109	0.251	0.163	1
UBXN2A	0.00451623	0.256311	0.184	0.105	1
COL4A3BP	0.00455578	0.363789	0.296	0.211	1
HOXC10	0.00457619	0.261891	0.24	0.153	1
ITGB1	0.00463158	0.412952	0.454	0.395	1
BOD1L1	0.00467799	0.42245	0.384	0.305	1
LAMP1	0.00475913	0.308489	0.352	0.263	1
TRIM56	0.00482673	0.348516	0.253	0.174	1
VPS13A	0.00489023	0.306739	0.245	0.158	1
NCOA7	0.00495874	0.457211	0.393	0.332	1
SMCHD1	0.00498653	0.301559	0.214	0.137	1
CNP	0.0050066	0.262244	0.285	0.195	1
C6orf62	0.00519883	0.350738	0.292	0.211	1
MYH9	0.00526054	0.343802	0.207	0.132	1
LIMCH1	0.00527358	0.306562	0.317	0.232	1
ACTN4	0.00531099	0.328694	0.42	0.342	1
ANKRD17	0.00533423	0.31773	0.303	0.226	1
CCDC186	0.00542941	0.332892	0.423	0.353	1
UPP1	0.0054877	0.271711	0.201	0.121	1
XPC	0.00551647	0.30819	0.263	0.179	1
ARSD	0.00553967	0.271865	0.397	0.305	1
ERBB4	0.00555608	0.337163	0.495	0.421	1
BZW1	0.00557015	0.303451	0.295	0.216	1
CTBP2	0.00557934	0.325015	0.338	0.253	1
TMEM123	0.00559348	0.330457	0.449	0.389	1
VIM	0.00561385	0.263235	0.163	0.089	1
PRPF38B	0.00569124	0.339471	0.27	0.189	1
ICE1	0.00577857	0.311176	0.247	0.168	1
CCNL1	0.00579619	0.50193	0.332	0.258	1
GLG1	0.00591232	0.409105	0.417	0.353	1
SMC1A	0.00602368	0.255951	0.214	0.132	1
BTG2	0.00603194	0.288733	0.206	0.126	1
SRSF11	0.00609171	0.334412	0.588	0.579	1
VEZF1	0.00619432	0.318657	0.372	0.284	1
YY1	0.00623058	0.347738	0.424	0.353	1
ARHGEF28	0.00625999	0.269658	0.257	0.168	1
MYO1C	0.00638364	0.258385	0.174	0.1	1
SMARCC1	0.00639306	0.335101	0.342	0.258	1
WWTR1	0.00648705	0.260912	0.219	0.137	1
TLN1	0.00659617	0.312377	0.339	0.263	1
STAG2	0.00662011	0.284345	0.368	0.284	1
CEBPZ	0.00676088	0.268183	0.409	0.332	1
ASPH	0.00693382	0.366669	0.443	0.395	1
CPVL	0.00697843	0.396509	0.433	0.374	1
PPP2R3A	0.00698985	0.290115	0.344	0.258	1
BRD3	0.00700497	0.28772	0.186	0.111	1
MYCBP2	0.00717397	0.264864	0.205	0.126	1
NOP56	0.00717944	0.259911	0.236	0.153	1
ANXA4	0.00743529	0.333675	0.448	0.395	1
MPHOSPH8	0.00748795	0.319202	0.422	0.353	1
PTBP3	0.00750603	0.309119	0.217	0.142	1
PHACTR4	0.00760916	0.304583	0.273	0.195	1
SGK1	0.00761334	0.251963	0.159	0.089	1
SH3GLB1	0.0076478	0.335219	0.339	0.263	1
TAPBP	0.00771228	0.313082	0.228	0.153	1
UACA	0.00772469	0.35591	0.288	0.211	1
PPFIA1	0.00776543	0.251402	0.188	0.116	1
CSDE1	0.00776633	0.328664	0.595	0.616	1
SECISBP2L	0.00786602	0.264228	0.379	0.284	1
SESTD1	0.00803329	0.254909	0.176	0.105	1
MPHOSPH10	0.00806238	0.271721	0.231	0.153	1
QKI	0.00830482	0.311823	0.259	0.184	1
PRRG4	0.00847487	0.286286	0.223	0.147	1
EIF4A2	0.00856101	0.296197	0.541	0.516	1
CAPRIN1	0.00858981	0.257232	0.231	0.153	1
SLU7	0.00860342	0.290686	0.315	0.232	1
ACIN1	0.00865946	0.316646	0.312	0.237	1
ZBTB7A	0.00872042	0.276244	0.219	0.142	1
BCLAF1	0.00883601	0.330531	0.617	0.611	1
TRIM33	0.00886638	0.274582	0.186	0.116	1
RSBN1L	0.00920089	0.250652	0.252	0.179	1
AP2A2	0.00947628	0.294992	0.282	0.205	1
PNPLA8	0.0094963	0.266324	0.279	0.205	1
JMJD1C	0.00952827	0.344384	0.335	0.258	1
KCNJ16	0.00964816	0.270245	0.707	0.689	1
SMARCA2	0.0101134	0.346055	0.384	0.311	1
BDP1	0.0102751	0.397469	0.36	0.295	1
DCDC2	0.0103665	0.41649	0.5	0.484	1
DDX5	0.0103692	0.310487	0.576	0.553	1
TES	0.0104355	0.325042	0.298	0.216	1
TRIP11	0.0104662	0.260107	0.495	0.421	1
DDIT3	0.0107249	0.265791	0.237	0.163	1
PRRC2B	0.0107533	0.274504	0.243	0.168	1
DHRS7	0.0108133	0.34217	0.424	0.368	1
KPNB1	0.0108475	0.29114	0.371	0.284	1
LAMB1	0.0108774	0.352405	0.398	0.332	1
NCKAP1	0.0109023	0.260573	0.25	0.174	1
DHX9	0.0109589	0.253788	0.317	0.232	1
TRAM1	0.0112029	0.359498	0.459	0.416	1
CLIC4	0.0114012	0.305119	0.122	0.063	1
GRB2	0.0114049	0.258489	0.401	0.326	1
KLHL13	0.0117938	0.289956	0.301	0.226	1
APPL1	0.0118611	0.356526	0.384	0.321	1
CLSTN1	0.0118988	0.370691	0.389	0.332	1
ARFGEF1	0.0119751	0.278491	0.277	0.205	1
ROCK2	0.0121391	0.341448	0.312	0.242	1
ZMIZ1	0.0121467	0.265848	0.218	0.147	1
KIF5B	0.0122311	0.3616	0.568	0.563	1
MYL12A	0.0122701	0.339084	0.366	0.295	1
EPB41L1	0.0122767	0.361378	0.446	0.4	1
PKN2	0.0123679	0.326429	0.341	0.274	1
RPAP2	0.0127101	0.253509	0.196	0.126	1
ID1	0.0127469	0.277714	0.167	0.1	1
DFFA	0.0129896	0.270556	0.246	0.174	1
PRKACB	0.0132647	0.284717	0.187	0.121	1
SHTN1	0.0133166	0.262634	0.232	0.163	1
NCOR1	0.013534	0.312752	0.516	0.479	1
NAP1L4	0.0136411	0.315565	0.436	0.395	1
SUDS3	0.0138503	0.27819	0.369	0.3	1
FXYD2	0.0138716	0.252786	0.399	0.326	1
CPD	0.0146856	0.266362	0.195	0.132	1
MYO6	0.0150479	0.324795	0.485	0.437	1
MFHAS1	0.0151175	0.266186	0.232	0.158	1
NFE2L2	0.015646	0.263545	0.646	0.632	1
RSRC2	0.0156556	0.294228	0.527	0.505	1
MIA3	0.0160911	0.312106	0.285	0.216	1
FRMD4A	0.016101	0.271003	0.21	0.142	1
ZFAND5	0.0161313	0.329765	0.35	0.284	1
CNDP2	0.0161354	0.34756	0.349	0.284	1
LMNA	0.0164127	0.398504	0.352	0.289	1
BAZ2B	0.0164906	0.308996	0.346	0.274	1
CKAP4	0.0167247	0.264602	0.209	0.142	1
ZFR	0.0169167	0.266198	0.496	0.453	1
SDCBP	0.0170456	0.271366	0.265	0.2	1
MAN1A1	0.0170776	0.252625	0.277	0.205	1
LNPEP	0.0175745	0.390363	0.312	0.247	1
KRT18	0.017723	0.358589	0.433	0.389	1
STRBP	0.0178189	0.314649	0.304	0.237	1
MT-TW	0.0179401	0.274631	0.21	0.142	1
MYOF	0.018121	0.286076	0.248	0.179	1
NPEPPS	0.0182822	0.274302	0.24	0.174	1
CYS1	0.018675	0.272112	0.459	0.405	1
SDC2	0.0187141	0.319753	0.247	0.184	1
CD46	0.0188055	0.322568	0.538	0.516	1
SFPQ	0.019446	0.277449	0.534	0.516	1
SINHCAF	0.0199841	0.258846	0.267	0.2	1
CADM1	0.0201636	0.274261	0.373	0.3	1
PRPF40A	0.0206472	0.294392	0.593	0.568	1
ZFP36L2	0.0207055	0.341218	0.429	0.395	1
HLA-E	0.0210552	0.320784	0.526	0.489	1
RBM39	0.0215554	0.288354	0.633	0.658	1
CALR	0.0218233	0.271021	0.571	0.553	1
TMPO	0.0223331	0.253784	0.219	0.153	1
RBM17	0.022771	0.300923	0.345	0.289	1
SMS	0.0228155	0.265936	0.412	0.347	1
RBBP8	0.0228558	0.310329	0.464	0.426	1
NEDD9	0.0228923	0.30191	0.185	0.126	1
SPINT2	0.0230659	0.30802	0.599	0.605	1
IGFBP6	0.0231181	0.501586	0.137	0.084	1
ODF2L	0.0243976	0.255048	0.241	0.179	1
UBXN4	0.0244382	0.268579	0.652	0.679	1
SLC3A1	0.0246373	0.327439	0.369	0.321	1
CBX3	0.024704	0.255348	0.658	0.663	1
SRSF7	0.02573	0.396929	0.336	0.289	1
2020-09-02	0.0262038	0.288758	0.5	0.468	1
BBOX1	0.026209	0.477694	0.441	0.416	1
RRBP1	0.0265095	0.254653	0.665	0.689	1
NOL8	0.0268898	0.266563	0.287	0.221	1
TRA2A	0.0271069	0.265228	0.24	0.179	1
RAB10	0.0277823	0.252145	0.33	0.263	1
C1orf43	0.0279335	0.310819	0.421	0.379	1
S100A13	0.0285995	0.263809	0.366	0.3	1
OXR1	0.0286901	0.348153	0.327	0.274	1
PHACTR2	0.0287409	0.284037	0.193	0.137	1
SMIM14	0.0290043	0.272265	0.357	0.289	1
NSD3	0.0290387	0.269686	0.313	0.253	1
TIMP3	0.029473	0.318182	0.28	0.221	1
EHF	0.0295216	0.309042	0.282	0.221	1
TRIM24	0.0298035	0.261057	0.208	0.147	1
TOB1	0.030201	0.270725	0.339	0.279	1
CXXC5	0.0304418	0.292168	0.586	0.589	1
PHF3	0.0304734	0.347442	0.492	0.458	1
TMEM207	0.0305331	-0.252211	0.156	0.211	1
GLS	0.0311375	0.27998	0.277	0.216	1
ADD3	0.0311829	0.298698	0.473	0.421	1
SPIN1	0.0327936	0.277827	0.259	0.195	1
TMEM59	0.0331404	0.257558	0.62	0.621	1
DHX36	0.0333195	0.30732	0.377	0.337	1
TAOK3	0.0335976	0.263775	0.432	0.379	1
PEG10	0.0349381	0.268333	0.287	0.221	1
PNRC1	0.0349568	0.265336	0.573	0.574	1
MAP1LC3B	0.0350941	0.312687	0.432	0.405	1
CLIP1	0.0352049	0.303185	0.352	0.3	1
ANXA5	0.0352991	0.251612	0.495	0.453	1
CCAR1	0.0354632	0.269489	0.303	0.237	1
EFEMP1	0.0359016	0.271225	0.283	0.226	1
NONO	0.0360503	0.253683	0.256	0.195	1
SPPL2A	0.036146	0.255465	0.382	0.311	1
REST	0.0365111	0.309559	0.416	0.374	1
ZC3HAV1	0.0375361	0.262206	0.18	0.126	1
ACTR3	0.0385699	0.285384	0.312	0.258	1
NEAT1	0.0387355	0.279868	0.367	0.311	1
EEF2	0.0392658	0.263431	0.571	0.558	1
ITGA2	0.0397157	0.324741	0.37	0.321	1
TOP2B	0.0397162	0.261137	0.258	0.2	1
NRIP1	0.040379	0.30988	0.288	0.237	1
IER3	0.0410978	0.296887	0.476	0.453	1
EPRS	0.041573	0.335971	0.422	0.405	1
COL4A2	0.0416198	0.256565	0.171	0.116	1
MORF4L1P1	0.042094	0.257739	0.246	0.189	1
CRYAB	0.0422597	0.951422	0.422	0.405	1
THSD7A	0.0423813	0.295366	0.191	0.137	1
TPM3	0.0455931	0.257102	0.458	0.426	1
CHD2	0.049803	0.276502	0.271	0.216	1
SYTL4	0.0506103	0.265447	0.177	0.132	1
CTAGE5	0.0506516	0.280574	0.343	0.289	1
PRPF6	0.0510711	0.300834	0.382	0.337	1
COBLL1	0.0518594	0.277849	0.598	0.605	1
FLNB	0.0522038	0.259185	0.259	0.2	1
MACF1	0.0530514	0.254159	0.348	0.295	1
SMARCA5	0.0531109	0.294562	0.576	0.595	1
PURA	0.0550621	0.307105	0.36	0.321	1
SVIL	0.0558604	0.259348	0.33	0.279	1
THOC2	0.0563877	0.321399	0.442	0.405	1
FOXO3	0.0588271	0.271634	0.235	0.184	1
SSRP1	0.0591864	0.260273	0.385	0.347	1
TCP1	0.0595561	0.25919	0.303	0.258	1
PDLIM5	0.059606	0.281133	0.264	0.211	1
DHX29	0.0599791	0.291167	0.331	0.289	1
LRRC58	0.0604805	0.305479	0.25	0.205	1
ZBTB38	0.0638596	0.269265	0.331	0.279	1
HLA-C	0.0657026	0.253622	0.504	0.495	1
RAB13	0.0675109	0.261787	0.495	0.463	1
EEA1	0.0721475	0.287299	0.342	0.295	1
NFE2L1	0.0738342	0.25227	0.426	0.395	1
JUP	0.0744332	0.263245	0.285	0.242	1
SPTBN1	0.075085	0.261304	0.475	0.453	1
TRIM2	0.0847906	0.285707	0.522	0.511	1
TCEAL9	0.0868525	0.252909	0.471	0.437	1
STAT3	0.0869021	0.251177	0.424	0.4	1
WAC-AS1	0.0870184	0.283804	0.254	0.211	1
CLMN	0.0886595	0.31155	0.336	0.305	1
SF3B2	0.0898164	0.265357	0.436	0.416	1
HSP90AB3P	0.0914694	0.281192	0.282	0.242	1
FAM107A	0.0947519	0.273761	0.231	0.189	1
ARPC5	0.0949126	0.275792	0.355	0.316	1
CPM	0.0955826	0.275683	0.477	0.468	1
UGT8	0.0977003	0.283325	0.386	0.363	1
COL4A1	0.0977191	0.267261	0.148	0.111	1
ARID4B	0.103205	0.259488	0.339	0.284	1
GADD45A	0.103611	0.357723	0.432	0.421	1
ZKSCAN1	0.103913	0.308862	0.349	0.316	1
CTSO	0.104815	0.255125	0.225	0.184	1
USP1	0.108093	0.286512	0.261	0.221	1
MBNL1	0.114999	0.258507	0.287	0.247	1
TMSB10	0.121147	0.327861	0.718	0.816	1
SLK	0.126036	0.279633	0.563	0.579	1
RBM8A	0.126048	0.26601	0.448	0.442	1
HECTD1	0.12908	0.250185	0.405	0.379	1
CFLAR	0.129764	0.271407	0.408	0.389	1
TPR	0.13116	0.290891	0.553	0.558	1
EIF4G2	0.131548	0.257439	0.432	0.432	1
KDM5A	0.136238	0.253256	0.246	0.205	1
CLTC	0.14016	0.250403	0.29	0.258	1
ANKRD12	0.146802	0.295727	0.476	0.463	1
RBMS1	0.153305	0.274359	0.3	0.268	1
GDF15	0.153808	0.289962	0.365	0.332	1
LEPROT	0.155335	0.283442	0.553	0.579	1
TM9SF3	0.156289	0.26354	0.449	0.432	1
MAN1A2	0.160954	0.251567	0.41	0.389	1
IFITM3	0.164449	0.286427	0.661	0.726	1
TMEM52B	0.169267	-0.290763	0.378	0.416	1
TUBA1A	0.171385	0.251924	0.173	0.142	1
DUSP6	0.17227	0.267506	0.237	0.205	1
CD81	0.183785	0.252981	0.469	0.458	1
HNRNPR	0.185914	0.258702	0.487	0.505	1
HNRNPA3	0.188502	0.252476	0.458	0.463	1
HSPE1	0.194186	0.334505	0.61	0.695	1
SERINC1	0.206001	0.250947	0.441	0.442	1
RSF1	0.217212	0.292405	0.437	0.437	1
LINC01158	0.271906	0.252628	0.244	0.226	1
LPP	0.283743	0.281923	0.306	0.289	1
NFIA	0.308146	0.271905	0.274	0.258	1
RHOA	0.344999	0.280373	0.522	0.574	1
HSPA8	0.350816	0.260724	0.514	0.568	1
IQGAP1	0.358972	0.250851	0.507	0.553	1
ID2	0.376225	0.28064	0.591	0.716	1
NORAD	0.53474	0.256065	0.426	0.453	1
FIBIN	0.543283	0.274758	0.203	0.2	1
FGL2	0.565072	0.368237	0.393	0.411	1
PCSK1N	0.591891	0.250726	0.365	0.421	1
IGFBP3	0.617441	0.258391	0.11	0.1	1
TAOK1	0.705733	1.64212	0.274	0.3	1
MTCO3P12	0.769433	0.258634	0.397	0.437	1

## Sheet: PC
gene_id	p_val	avg_logFC	pct.1	pct.2	p_val_adj
GPX3	6.72747e-123	-1.65534	0.334	0.892	1.59172e-118
TMEM52B	9.28699e-95	-1.13688	0.256	0.784	2.1973e-90
RHCG	3.31476e-92	-1.16369	0.11	0.601	7.84272e-88
RPS4Y1	1.68998e-88	-0.553341	0.027	0.418	3.9985e-84
FXYD4	2.43219e-87	1.07446	0.945	0.732	5.75456e-83
MMP7	2.6377e-84	-1.10137	0.176	0.66	6.2408e-80
ZNF385D	1.53429e-75	-0.547243	0.018	0.335	3.63013e-71
EIF1AY	6.21046e-62	-0.429139	0.015	0.286	1.46939e-57
HLA-DRB5	9.63803e-62	-0.413892	0.001	0.227	2.28036e-57
INSIG1	2.80575e-61	-1.24191	0.197	0.577	6.6384e-57
CLCNKB	5.74089e-61	-0.672497	0.198	0.611	1.35829e-56
SOCS3	1.09647e-59	1.00028	0.698	0.25	2.59425e-55
DDX3Y	2.15292e-58	-0.357364	0.015	0.271	5.0938e-54
ALDOB	6.18955e-57	-1.07559	0.188	0.585	1.46445e-52
WNK1	8.48424e-56	-0.639057	0.72	0.943	2.00737e-51
LDHB	7.93776e-53	-0.553925	0.897	0.979	1.87807e-48
FAM107B	3.59883e-52	0.73917	0.851	0.611	8.51483e-48
MT-TP	1.02541e-50	0.782289	0.868	0.655	2.42612e-46
AC019080.1	4.46449e-50	-0.600623	0.143	0.505	1.0563e-45
ADAMTS1	8.30837e-50	1.03356	0.633	0.222	1.96576e-45
ST6GAL1	8.07134e-49	0.808574	0.73	0.358	1.90968e-44
MTRNR2L1	8.48584e-48	1.288	0.44	0.041	2.00775e-43
WSB1	3.3757e-47	-0.614905	0.765	0.933	7.98691e-43
IRF1	3.68534e-47	0.955636	0.803	0.526	8.71951e-43
GADD45B	1.16285e-45	0.761776	0.909	0.786	2.75131e-41
PTGER1	1.90268e-45	0.727415	0.506	0.098	4.50175e-41
CEBPD	1.06042e-43	0.877453	0.844	0.662	2.50896e-39
MSMO1	2.99187e-42	-0.688222	0.297	0.626	7.07877e-38
NFKBIZ	4.18873e-42	0.838883	0.806	0.518	9.91052e-38
FTL	4.8782e-42	-0.625081	0.937	0.997	1.15418e-37
CHGB	4.34354e-41	0.691082	0.424	0.046	1.02768e-36
CALB1	5.09715e-41	-0.596659	0.751	0.966	1.20599e-36
UCHL1	2.24308e-40	0.665466	0.57	0.178	5.30712e-36
BCL3	2.89807e-40	0.757035	0.5	0.119	6.85683e-36
FABP1	7.07615e-40	-0.436714	0.015	0.198	1.67422e-35
XIST	5.8998e-39	0.585358	0.338	0	1.39589e-34
RHOBTB3	1.8732e-38	-0.63815	0.475	0.727	4.43199e-34
MT-ND5	6.20862e-38	0.326715	1	1	1.46896e-33
FADS1	1.56716e-36	-0.40106	0.065	0.304	3.70791e-32
ALAS1	1.65146e-36	0.967243	0.756	0.549	3.90735e-32
PRSS22	4.90961e-36	0.684748	0.438	0.088	1.16161e-31
MTATP6P1	5.43283e-36	0.436043	0.997	0.977	1.28541e-31
TPM4	1.55349e-35	0.532078	0.913	0.794	3.67556e-31
ARL5B	8.22242e-35	0.849843	0.598	0.276	1.94542e-30
GSTA1	2.03456e-34	-0.663918	0.065	0.294	4.81377e-30
ACTB	5.55189e-34	-0.417098	0.955	0.987	1.31358e-29
ATP1B1	1.43639e-33	-0.348706	0.99	0.997	3.39851e-29
AC019197.1	1.15185e-32	-0.560091	0.318	0.616	2.72527e-28
JUNB	1.18073e-32	0.514272	0.889	0.796	2.7936e-28
ID4	3.09e-32	0.55605	0.431	0.098	7.31093e-28
AL450405.1	4.52571e-32	-0.486023	0.231	0.534	1.07078e-27
SUCNR1	2.31682e-30	-0.53585	0.051	0.25	5.4816e-26
DNAJA1	2.93651e-30	0.571223	0.903	0.82	6.94778e-26
HLA-DRB1	6.62352e-30	-0.459246	0.177	0.446	1.56713e-25
AL365357.1	1.03815e-29	0.359728	0.278	0.005	2.45626e-25
H3F3B	1.31916e-29	0.44117	0.948	0.954	3.12114e-25
MTND1P23	1.40855e-29	1.55763	0.454	0.186	3.33262e-25
FTH1	3.58958e-29	-0.353589	0.973	0.995	8.49296e-25
HMGCS1	2.49996e-28	-0.689597	0.243	0.482	5.9149e-24
MT-ND4L	2.79845e-28	0.380037	0.996	0.99	6.62114e-24
GAPDH	2.45036e-27	-0.379925	0.895	0.954	5.79755e-23
EHF	5.03491e-27	0.580774	0.552	0.247	1.19126e-22
MTCO1P23	1.52822e-26	0.579801	0.247	0.003	3.61578e-22
SAMSN1	3.05707e-26	0.453403	0.265	0.013	7.23303e-22
UBC	1.64448e-25	-0.503962	0.901	0.979	3.89084e-21
UGT2B7	3.56135e-25	-0.492693	0.094	0.307	8.42614e-21
NUDT4	3.62717e-25	-0.455136	0.578	0.765	8.58188e-21
ERG28	7.85122e-25	-0.409104	0.187	0.428	1.8576e-20
RRAGD	1.7192e-24	-0.407658	0.189	0.425	4.06763e-20
TIFA	2.51241e-24	0.499571	0.38	0.101	5.94437e-20
SMIM5	3.86493e-24	-0.529124	0.374	0.598	9.14443e-20
RPS4X	4.46758e-24	0.392532	0.877	0.82	1.05703e-19
CA12	8.13422e-24	-0.36331	0.736	0.899	1.92456e-19
LRG1	1.29177e-23	0.47438	0.256	0.023	3.05634e-19
NFKBIA	2.08003e-23	0.443378	0.861	0.781	4.92134e-19
URI1	2.66473e-23	0.429536	0.404	0.124	6.30475e-19
NR1D1	3.91304e-23	-0.404295	0.105	0.307	9.25825e-19
CDV3	3.94028e-23	0.463965	0.552	0.281	9.3227e-19
HOXA10	4.3772e-23	-0.383222	0.098	0.302	1.03565e-18
RPS6	4.59277e-23	0.27145	0.965	0.969	1.08665e-18
TXNIP	4.75267e-23	0.416583	0.923	0.825	1.12448e-18
HBEGF	4.76601e-23	0.476035	0.45	0.168	1.12764e-18
CTSD	7.08077e-23	-0.463066	0.578	0.76	1.67531e-18
SULT1C2	2.54601e-22	-0.361648	0.187	0.418	6.02385e-18
PMAIP1	3.04382e-22	0.532712	0.435	0.162	7.20168e-18
ATP8B1	7.53694e-22	0.503417	0.483	0.219	1.78324e-17
RALBP1	1.20848e-21	-0.379275	0.929	0.982	2.85926e-17
IDH2	3.08334e-20	-0.39369	0.482	0.696	7.29519e-16
TCF4	3.13921e-20	-0.269993	0.041	0.183	7.42738e-16
RRAD	4.07116e-20	0.578405	0.535	0.265	9.63236e-16
TMSB4X	4.22182e-20	0.262604	0.987	0.972	9.98882e-16
CDKN1A	4.40222e-20	0.503147	0.478	0.222	1.04157e-15
TMEM176A	4.44509e-20	0.441125	0.608	0.356	1.05171e-15
RGS16	4.63172e-20	0.565927	0.26	0.044	1.09587e-15
LINC01578	9.14088e-20	0.356309	0.342	0.098	2.16273e-15
ATP5MG	1.03233e-19	-0.323778	0.827	0.93	2.44248e-15
TMEM176B	1.15415e-19	0.454889	0.617	0.381	2.73072e-15
HIST1H4C	2.26306e-19	0.419825	0.859	0.784	5.3544e-15
EDN1	2.34728e-19	0.564354	0.287	0.062	5.55367e-15
IER3	2.55755e-19	0.399228	0.783	0.606	6.05115e-15
DEPP1	3.38543e-19	0.529423	0.487	0.229	8.00993e-15
RPL9P9	6.01148e-19	0.462713	0.578	0.358	1.42232e-14
LAMB4	6.43466e-19	-0.297733	0.047	0.188	1.52244e-14
ACSM2A	7.26852e-19	-0.426255	0.058	0.209	1.71973e-14
SCNN1A	7.39418e-19	-0.404907	0.345	0.552	1.74946e-14
CXCL3	7.56483e-19	0.359209	0.594	0.304	1.78984e-14
YBX3	9.92527e-19	0.454657	0.758	0.642	2.34832e-14
ADGRG1	1.07217e-18	-0.372382	0.44	0.639	2.53675e-14
ICAM1	1.08426e-18	0.45227	0.289	0.072	2.56535e-14
MCCD1	1.15926e-18	-0.396467	0.1	0.271	2.7428e-14
COX7B	1.15989e-18	-0.374595	0.785	0.894	2.74429e-14
ACTG1	1.60282e-18	-0.335615	0.917	0.951	3.79226e-14
SPP1	1.65386e-18	-0.623055	0.451	0.652	3.91303e-14
PHLDA1	1.8281e-18	0.405269	0.446	0.201	4.32528e-14
KLF5	1.89828e-18	0.366123	0.445	0.206	4.49134e-14
CIRBP	2.62239e-18	-0.33325	0.719	0.843	6.20458e-14
MIOX	2.69012e-18	-0.34557	0.054	0.198	6.36483e-14
ATP5MC3	4.24519e-18	-0.440826	0.766	0.845	1.00441e-13
SOX9	4.61876e-18	0.556259	0.33	0.108	1.0928e-13
SKAP2	5.60804e-18	-0.280447	0.152	0.358	1.32686e-13
SQLE	6.79382e-18	-0.50979	0.308	0.5	1.60742e-13
EDNRB	7.89733e-18	-0.340108	0.233	0.443	1.86851e-13
HOXA9	3.70519e-17	-0.252958	0.094	0.265	8.76647e-13
TFAP2B	4.00107e-17	0.340572	0.269	0.062	9.46654e-13
ASAP2	4.21387e-17	0.361886	0.555	0.309	9.97002e-13
HLA-E	4.7264e-17	0.415078	0.747	0.582	1.11827e-12
PAPPA	6.62123e-17	0.457452	0.489	0.255	1.56658e-12
KRT7	8.2622e-17	0.715871	0.312	0.106	1.95484e-12
PDK4	1.05025e-16	-0.697076	0.53	0.675	2.4849e-12
VEGFA	1.20026e-16	0.441235	0.433	0.219	2.83982e-12
ARL4C	1.45108e-16	-0.303669	0.042	0.168	3.43325e-12
SLC16A9	1.45737e-16	-0.279162	0.043	0.17	3.44814e-12
ABCB1	1.47582e-16	0.34281	0.827	0.758	3.49178e-12
AGR2	1.57527e-16	0.315906	0.212	0.031	3.72708e-12
EIF3K	1.6398e-16	-0.338759	0.618	0.758	3.87977e-12
UMOD	1.77275e-16	0.488514	0.345	0.129	4.19432e-12
CXCL14	2.15814e-16	-0.594838	0.22	0.42	5.10616e-12
HOXA7	2.39274e-16	-0.267154	0.09	0.247	5.66123e-12
SERPINA5	2.69155e-16	-0.35091	0.129	0.299	6.36821e-12
COX6C	2.69312e-16	-0.32573	0.853	0.907	6.37193e-12
ACSM2B	2.71154e-16	-0.350337	0.056	0.191	6.4155e-12
FRG1BP	4.37723e-16	-0.304873	0.165	0.353	1.03565e-11
ATP1A1	4.56493e-16	-0.311489	0.743	0.874	1.08006e-11
NREP	6.03412e-16	-0.268907	0.075	0.222	1.42767e-11
CCND2	6.22681e-16	0.304242	0.199	0.026	1.47326e-11
PTGR1	6.30863e-16	-0.338437	0.641	0.786	1.49262e-11
BLVRB	6.48733e-16	-0.387448	0.413	0.603	1.5349e-11
CCL2	6.75755e-16	0.699373	0.222	0.041	1.59884e-11
HEXIM1	9.42282e-16	0.357668	0.326	0.116	2.22944e-11
TBX3	1.21651e-15	0.266523	0.158	0.005	2.87825e-11
MYLIP	1.71927e-15	0.353862	0.518	0.299	4.0678e-11
PLCL2	1.89768e-15	0.297655	0.249	0.062	4.48992e-11
AK4	1.96145e-15	-0.272493	0.043	0.162	4.64079e-11
PTH1R	2.33887e-15	-0.274885	0.06	0.193	5.53377e-11
TBX2-AS1	2.85633e-15	-0.369748	0.22	0.399	6.75808e-11
ALDH2	4.16717e-15	-0.333323	0.363	0.557	9.85952e-11
GLA	5.247e-15	-0.504101	0.23	0.41	1.24144e-10
OGDHL	6.53063e-15	-0.298797	0.201	0.387	1.54515e-10
MT-TS2	7.18766e-15	0.384786	0.369	0.162	1.7006e-10
LDHA	7.88225e-15	0.407026	0.707	0.57	1.86494e-10
IDI1	1.0119e-14	-0.422087	0.362	0.526	2.39415e-10
NTN4	1.83119e-14	0.294656	0.238	0.059	4.33259e-10
S100A10	1.9414e-14	0.356165	0.755	0.631	4.59335e-10
PLPP3	1.97586e-14	-0.310404	0.281	0.466	4.67487e-10
NQO1	2.75016e-14	-0.333331	0.162	0.33	6.50688e-10
RHBG	5.00215e-14	-0.269665	0.122	0.273	1.18351e-09
HSPA6	5.36239e-14	0.629035	0.387	0.178	1.26874e-09
TM7SF2	5.38625e-14	-0.260493	0.133	0.294	1.27439e-09
ANKRD37	6.07298e-14	0.295032	0.327	0.129	1.43687e-09
SRSF7	7.20355e-14	0.392678	0.713	0.59	1.70436e-09
S100A2	7.40343e-14	-0.373871	0.419	0.59	1.75165e-09
NUFIP2	8.10854e-14	0.384762	0.618	0.43	1.91848e-09
MAFF	9.63139e-14	0.421538	0.68	0.51	2.27879e-09
MAL	1.32067e-13	-0.256929	0.948	0.99	3.12471e-09
MPC1	1.35392e-13	-0.321054	0.551	0.696	3.20338e-09
COX5A	1.56543e-13	-0.35824	0.615	0.753	3.7038e-09
PKM	2.30341e-13	-0.324661	0.662	0.778	5.44987e-09
SOD2	2.57543e-13	0.398218	0.625	0.461	6.09346e-09
ELF5	2.8917e-13	-0.314852	0.242	0.407	6.84177e-09
COX6B1	2.9091e-13	-0.342128	0.753	0.858	6.88293e-09
AP005432.2	3.04584e-13	-0.359585	0.097	0.235	7.20646e-09
CLDN4	3.24931e-13	-0.445877	0.837	0.858	7.68786e-09
PPP1R3B	3.30058e-13	0.302665	0.26	0.085	7.80916e-09
PAPOLA	3.83794e-13	0.362439	0.668	0.492	9.08056e-09
S100A11	4.24469e-13	0.259064	0.884	0.84	1.00429e-08
METTL9	4.58052e-13	-0.304527	0.582	0.711	1.08375e-08
SOCS2	4.7104e-13	0.380351	0.358	0.168	1.11448e-08
KRT19	5.57802e-13	-0.352306	0.747	0.861	1.31976e-08
CRYAB	6.81777e-13	-0.697977	0.629	0.776	1.61308e-08
TIMP3	6.89967e-13	-0.324471	0.205	0.369	1.63246e-08
PNISR	9.22157e-13	-0.350812	0.546	0.668	2.18182e-08
KCNJ13	9.28841e-13	0.295744	0.195	0.044	2.19764e-08
SOCS1	9.79025e-13	0.270327	0.372	0.173	2.31637e-08
MPC2	1.05139e-12	-0.30112	0.496	0.644	2.48758e-08
LPCAT2	1.07517e-12	0.263729	0.338	0.144	2.54385e-08
SCNN1G	1.08652e-12	-0.316477	0.572	0.709	2.57071e-08
SUCLG1	1.12857e-12	-0.305795	0.86	0.946	2.67021e-08
MT-TE	1.24621e-12	0.407341	0.759	0.631	2.94853e-08
SKIL	1.28083e-12	0.320975	0.405	0.206	3.03043e-08
DCXR	1.4262e-12	-0.27963	0.309	0.49	3.37439e-08
AKAP12	1.47563e-12	0.254418	0.209	0.052	3.49135e-08
FDFT1	1.47729e-12	-0.303675	0.223	0.387	3.49526e-08
CAMK2N1	1.57878e-12	0.36631	0.733	0.549	3.73538e-08
GADD45G	1.70909e-12	0.392532	0.375	0.186	4.04371e-08
DDX3X	1.76266e-12	0.346833	0.461	0.268	4.17045e-08
FOLR1	1.97034e-12	0.319765	0.541	0.335	4.66184e-08
CHD3	2.74391e-12	0.338698	0.373	0.186	6.4921e-08
MTND4P12	2.80338e-12	0.945729	0.248	0.088	6.6328e-08
NAMPT	2.95095e-12	0.309324	0.401	0.214	6.98194e-08
SLC26A4	2.98975e-12	0.331817	0.13	0.008	7.07375e-08
ALDH1A1	3.22538e-12	-0.304555	0.504	0.657	7.63125e-08
SLC12A1	4.80706e-12	0.304321	0.202	0.052	1.13735e-07
BRD7	5.77641e-12	0.271711	0.373	0.178	1.3667e-07
IFITM3	6.27732e-12	0.314048	0.819	0.794	1.48521e-07
BCAS3	7.16148e-12	-0.258738	0.087	0.214	1.69441e-07
CITED2	7.69077e-12	0.31722	0.557	0.366	1.81964e-07
DBI	8.29263e-12	-0.271974	0.796	0.897	1.96204e-07
NDRG1	1.06894e-11	0.333751	0.799	0.693	2.52912e-07
DEFB1	1.11979e-11	-0.884365	0.884	0.941	2.64943e-07
COA3	1.15095e-11	-0.293215	0.676	0.776	2.72316e-07
GADD45A	1.1745e-11	0.299863	0.687	0.526	2.77887e-07
H1FX	1.48762e-11	0.272491	0.3	0.126	3.5197e-07
BORCS7	1.51356e-11	-0.321452	0.425	0.572	3.58108e-07
SGK1	1.59588e-11	-0.352089	0.163	0.307	3.77585e-07
PTP4A2	1.631e-11	0.290205	0.666	0.487	3.85894e-07
CDKN2AIP	1.6469e-11	0.356298	0.516	0.325	3.89657e-07
FAM177A1	1.64948e-11	0.378544	0.54	0.387	3.90267e-07
TPI1	1.95529e-11	-0.255107	0.811	0.894	4.62621e-07
PVALB	2.21083e-11	-0.367206	0.281	0.433	5.23082e-07
EMX2	2.29729e-11	-0.253731	0.56	0.696	5.43538e-07
ID3	2.3554e-11	0.267883	0.54	0.34	5.57287e-07
THSD7A	2.63861e-11	0.370928	0.546	0.366	6.24295e-07
COX8A	2.8634e-11	-0.25884	0.771	0.884	6.77481e-07
BOD1	3.03706e-11	0.337546	0.36	0.183	7.18568e-07
ILF3-AS1	3.10992e-11	-0.339699	0.236	0.392	7.35806e-07
ATF3	3.82489e-11	0.290243	0.888	0.845	9.0497e-07
TACSTD2	4.2649e-11	-0.300421	0.7	0.809	1.00908e-06
AC129507.4	5.68751e-11	-0.253025	0.036	0.124	1.34566e-06
IL6ST	5.77561e-11	0.352323	0.443	0.268	1.36651e-06
MIDN	6.14644e-11	0.361523	0.429	0.25	1.45425e-06
DNAJC21	6.25948e-11	0.299539	0.393	0.214	1.48099e-06
HS6ST1	6.59103e-11	0.326088	0.431	0.237	1.55944e-06
BRI3	6.90998e-11	0.319891	0.434	0.253	1.6349e-06
CHORDC1	8.31727e-11	0.408408	0.53	0.371	1.96787e-06
APOE	9.87977e-11	-0.372296	0.128	0.26	2.33755e-06
UQCRC2	9.89185e-11	-0.278624	0.41	0.554	2.34041e-06
GPRC5A	1.16844e-10	0.2694	0.175	0.044	2.76453e-06
SLC16A7	1.23054e-10	-0.329826	0.199	0.343	2.91146e-06
DHRS7	1.27678e-10	0.324802	0.67	0.534	3.02087e-06
MT2A	1.32339e-10	-0.396132	0.5	0.665	3.13114e-06
TTC14	1.33358e-10	-0.26136	0.147	0.284	3.15524e-06
DNAJB4	1.54798e-10	0.412037	0.655	0.536	3.66251e-06
CTSA	2.29684e-10	-0.269792	0.287	0.436	5.43431e-06
TSC22D3	2.80079e-10	-0.299963	0.175	0.312	6.62667e-06
CD83	3.09202e-10	0.301953	0.263	0.111	7.31571e-06
YPEL2	4.1603e-10	0.264097	0.335	0.17	9.84326e-06
AC005261.1	5.39221e-10	0.255833	0.307	0.144	1.2758e-05
HIST1H1C	5.95157e-10	0.283031	0.374	0.209	1.40814e-05
SLC3A2	6.62126e-10	-0.314943	0.32	0.456	1.56659e-05
PDZK1IP1	7.41807e-10	-0.404864	0.166	0.299	1.75512e-05
SERPINB1	7.55555e-10	0.293517	0.369	0.204	1.78764e-05
CTSB	7.7406e-10	-0.409009	0.362	0.492	1.83143e-05
ACAT2	7.88962e-10	-0.282188	0.178	0.307	1.86668e-05
LINC00982	9.4145e-10	-0.26898	0.272	0.415	2.22747e-05
FDPS	1.13951e-09	-0.256956	0.186	0.32	2.69608e-05
KLF6	1.63425e-09	-0.466085	0.845	0.879	3.86663e-05
SNORD3A	1.70444e-09	0.256616	0.233	0.093	4.0327e-05
CDKN1C	2.11884e-09	0.339037	0.368	0.211	5.01317e-05
AQP3	2.1817e-09	0.4188	0.712	0.567	5.1619e-05
EIF1AX	2.20567e-09	0.280926	0.626	0.482	5.21861e-05
UBAC2	2.23818e-09	-0.266109	0.296	0.436	5.29554e-05
CSTB	2.25543e-09	0.294714	0.441	0.273	5.33635e-05
THBS1	2.56125e-09	0.253935	0.356	0.198	6.05992e-05
DDIT3	2.75134e-09	0.385091	0.662	0.557	6.50967e-05
RTN3	2.76841e-09	0.29887	0.639	0.513	6.55006e-05
ATP5F1A	2.82512e-09	-0.276403	0.674	0.773	6.68424e-05
EIF4A3	2.9309e-09	0.298471	0.674	0.549	6.93452e-05
DNAJB6	2.94178e-09	0.319344	0.574	0.423	6.96024e-05
ADI1	2.9436e-09	-0.279179	0.445	0.575	6.96456e-05
HNRNPA2B1	3.07327e-09	0.282682	0.815	0.742	7.27136e-05
HNRNPU	3.59313e-09	0.29233	0.762	0.68	8.50136e-05
CFL2	3.85177e-09	0.260528	0.308	0.16	9.1133e-05
AQP2	4.06653e-09	0.251016	0.939	0.897	9.62142e-05
ALDH4A1	4.33406e-09	-0.274014	0.233	0.371	0.000102544
KLF10	4.60753e-09	0.261103	0.782	0.637	0.000109014
LITAF	4.89716e-09	0.337525	0.664	0.567	0.000115867
DUSP1	5.1652e-09	-0.332372	0.803	0.838	0.000122209
ATP6V1G3	5.49566e-09	0.46813	0.247	0.113	0.000130027
SLC8A1	5.79683e-09	-0.272797	0.227	0.369	0.000137153
PCSK1N	6.82349e-09	-0.284971	0.374	0.508	0.000161444
CXCL2	7.1381e-09	0.300505	0.749	0.606	0.000168887
QPRT	8.1664e-09	-0.363459	0.44	0.559	0.000193217
NOLC1	8.19867e-09	0.262579	0.478	0.314	0.00019398
ARHGAP29	8.37422e-09	0.27812	0.674	0.531	0.000198134
F11R	9.7527e-09	0.290766	0.512	0.369	0.000230749
HLA-DRA	1.00969e-08	-0.26087	0.179	0.309	0.000238894
MYH10	1.0475e-08	0.299289	0.578	0.425	0.000247838
MAN1A1	1.09673e-08	0.322725	0.373	0.222	0.000259487
PPP1R15A	1.63425e-08	0.268401	0.751	0.639	0.000386663
JPT1	1.65686e-08	0.258065	0.448	0.294	0.000392013
SLC25A5	1.6988e-08	-0.260866	0.617	0.709	0.000401936
MT1X	1.72858e-08	-0.290907	0.291	0.436	0.000408983
MAGI3	1.87983e-08	0.274812	0.402	0.247	0.000444768
ATP5MC2	1.9688e-08	-0.261821	0.621	0.724	0.000465819
ELOB	2.08914e-08	-0.265319	0.612	0.711	0.000494291
PLSCR1	2.36271e-08	0.272747	0.54	0.387	0.000559017
RNF19A	2.45914e-08	0.312378	0.564	0.415	0.000581831
ATP5F1D	2.50025e-08	-0.28627	0.571	0.657	0.00059156
WWC1	2.6142e-08	0.284725	0.339	0.196	0.000618521
ARL4D	2.71945e-08	0.293254	0.632	0.503	0.000643421
IGFBP5	2.76522e-08	0.307636	0.246	0.113	0.00065425
BICD1	2.80898e-08	0.289953	0.264	0.134	0.000664605
ABHD11	2.82169e-08	-0.356593	0.365	0.472	0.000667612
RAB11FIP2	3.0037e-08	-0.281055	0.383	0.508	0.000710676
TUBA1B	3.58984e-08	-0.268764	0.606	0.688	0.000849356
CCDC47	4.63852e-08	0.270537	0.476	0.317	0.00109747
ZFP36L2	4.67187e-08	0.291022	0.609	0.466	0.00110536
LGALS3	4.84523e-08	-0.314171	0.66	0.724	0.00114638
RHOB	5.85912e-08	-0.305323	0.475	0.575	0.00138627
KITLG	5.87813e-08	0.336886	0.376	0.235	0.00139076
SYNE2	6.82915e-08	0.30947	0.678	0.575	0.00161578
ADM	6.9595e-08	-0.444332	0.388	0.497	0.00164662
CYFIP2	9.25469e-08	0.276254	0.512	0.353	0.00218966
BICC1	1.01905e-07	0.277438	0.521	0.369	0.00241106
GNAS	1.08372e-07	0.275061	0.775	0.693	0.00256407
CD9	1.13659e-07	0.289749	0.724	0.639	0.00268917
SLPI	1.16736e-07	0.403551	0.141	0.041	0.00276197
SPTLC2	1.27728e-07	0.278624	0.474	0.325	0.00302204
ERC1	1.3087e-07	0.276376	0.419	0.271	0.00309638
CADPS2	1.46884e-07	0.26959	0.537	0.399	0.00347528
SLC25A29	1.4693e-07	0.273113	0.524	0.376	0.00347635
HIF1A	1.52898e-07	0.264215	0.576	0.428	0.00361756
NR0B2	2.00292e-07	-0.432793	0.187	0.296	0.00473891
ITM2C	2.0166e-07	0.26204	0.787	0.737	0.00477128
MRPL41	3.37211e-07	-0.27106	0.385	0.5	0.00797842
NCOA7	3.63285e-07	0.252162	0.62	0.49	0.00859532
SMARCA2	3.72941e-07	0.270993	0.512	0.374	0.00882378
EGOT	4.35879e-07	0.253402	0.428	0.268	0.0103129
CMBL	7.68411e-07	-0.323956	0.288	0.399	0.0181806
MT-TW	8.19138e-07	0.274658	0.42	0.281	0.0193808
PFKFB3	1.95539e-06	0.251974	0.401	0.268	0.0462645
MYADM	2.64378e-06	-0.281764	0.329	0.43	0.0625518
ATP6V0D2	4.76666e-06	0.267613	0.198	0.098	0.112779
CLDN3	5.31238e-06	-0.343591	0.38	0.464	0.125691
TCP1	6.25747e-06	0.250648	0.592	0.474	0.148052
GATA3-AS1	1.10686e-05	-0.261194	0.317	0.407	0.261884
ROCK2	1.24975e-05	0.251418	0.501	0.397	0.295692
FAM84B	1.30439e-05	-0.29233	0.22	0.309	0.308619
NDUFS7	1.40015e-05	-0.263303	0.37	0.451	0.331276
MT-TL1	2.44749e-05	-0.254695	0.434	0.518	0.579076
BAG3	0.000169821	0.303459	0.53	0.433	1
CKS2	0.000553245	-0.298787	0.209	0.276	1
HSPA5	0.00573299	-0.295398	0.741	0.768	1
PARD6G-AS1	0.33219	-0.391091	0.308	0.307	1

## Sheet: IC
gene_id	p_val	avg_logFC	pct.1	pct.2	p_val_adj
GPX3	2.21964e-118	-1.66374	0.415	0.912	5.25166e-114
XIST	1.09121e-94	0.990517	0.51	0	2.58181e-90
RPS2	2.08744e-85	-0.726875	0.931	0.995	4.93889e-81
MT-ND3	3.25957e-73	-0.648289	0.997	1	7.71213e-69
MT-RNR1	2.39854e-72	0.567684	0.998	1	5.67495e-68
RPS4Y1	2.6515e-69	-0.685368	0.018	0.447	6.27345e-65
RPL37A	1.28118e-67	-0.59905	0.957	0.997	3.03127e-63
RPL9	1.90312e-66	-0.573585	0.931	0.998	4.50277e-62
B2M	2.99261e-66	-0.71939	0.976	0.997	7.08051e-62
FTL	2.48981e-60	-0.731385	0.932	0.998	5.89088e-56
AL450405.1	2.63913e-60	-0.767693	0.243	0.679	6.24418e-56
NFKBIZ	4.12167e-59	0.986053	0.592	0.174	9.75187e-55
INSIG1	1.82668e-54	-0.930786	0.141	0.516	4.32193e-50
ALDOB	1.381e-51	-1.25654	0.19	0.58	3.26744e-47
MT-ND1	1.7164e-50	-0.37814	1	1	4.061e-46
MTRNR2L1	1.86249e-50	1.03105	0.395	0.062	4.40665e-46
GADD45B	3.96027e-50	0.855309	0.791	0.476	9.36999e-46
LGALS3	8.51649e-50	-0.642315	0.905	0.969	2.015e-45
MT-CO1	3.10792e-49	0.2878	1	1	7.35334e-45
RPS28	6.14177e-49	-0.503502	0.921	0.992	1.45314e-44
RPL37	7.40537e-49	-0.50547	0.957	0.994	1.75211e-44
MT-TP	1.70537e-48	0.770364	0.804	0.526	4.0349e-44
RPL36	1.94525e-48	-0.572224	0.863	0.966	4.60246e-44
COX4I1	5.36049e-48	-0.562433	0.841	0.961	1.26829e-43
MT-ND5	8.44348e-47	0.362889	1	1	1.99773e-42
RPL13	9.33188e-47	-0.456563	0.939	0.998	2.20792e-42
NFKBIA	2.0375e-46	0.858581	0.744	0.433	4.82073e-42
RHCG	3.96447e-46	-0.702587	0.627	0.867	9.37993e-42
PMAIP1	5.92551e-46	0.605863	0.416	0.071	1.40198e-41
RPL8	6.18399e-46	-0.487219	0.932	0.995	1.46313e-41
AL365357.1	2.22513e-44	0.3658	0.265	0	5.26466e-40
IER3	1.02744e-43	0.823304	0.654	0.327	2.43091e-39
HBEGF	1.61805e-43	0.575086	0.373	0.059	3.82831e-39
RPL10	5.18562e-43	-0.497314	0.871	0.955	1.22692e-38
RPL35A	5.41403e-43	-0.478256	0.9	0.971	1.28096e-38
RPS14	1.94677e-42	-0.468689	0.923	0.989	4.60607e-38
RPS21	1.95107e-42	-0.529339	0.818	0.955	4.61623e-38
MT-ND4L	3.735e-42	0.479684	0.994	0.995	8.837e-38
MTCO1P23	4.78877e-42	0.649362	0.252	0	1.13302e-37
RPS12	1.60122e-41	-0.445767	0.918	0.981	3.7885e-37
TXNIP	2.15799e-41	0.575896	0.966	0.857	5.1058e-37
RACGAP1	2.09483e-40	-0.744073	0.482	0.766	4.95636e-36
IRF1	2.73564e-40	0.811502	0.548	0.188	6.47253e-36
COX7C	3.04833e-40	-0.424765	0.939	0.989	7.21234e-36
RPLP0	3.08183e-40	-0.467187	0.908	0.978	7.29162e-36
SOX4	6.38582e-40	0.71423	0.73	0.409	1.51088e-35
RPL26	9.38192e-40	-0.425025	0.834	0.936	2.21976e-35
MT-TL1	2.31036e-39	-0.731125	0.513	0.766	5.46631e-35
RPS19	1.18216e-38	-0.50319	0.895	0.98	2.79698e-34
FAM107B	3.20715e-38	0.659063	0.746	0.501	7.58811e-34
RPL27A	6.05033e-38	-0.41975	0.937	0.994	1.43151e-33
NUCB2	1.0116e-37	-0.641031	0.712	0.884	2.39345e-33
LRRC75A-AS1	1.27318e-37	-0.545037	0.703	0.87	3.01234e-33
ID2	4.02654e-37	0.760064	0.793	0.616	9.5268e-33
RPL18A	7.28657e-37	-0.546993	0.77	0.909	1.724e-32
RPS24	1.67958e-36	-0.423686	0.934	0.994	3.97389e-32
EIF1AY	5.73872e-36	-0.391149	0.034	0.304	1.35778e-31
DNAJA1	6.14114e-36	0.730951	0.801	0.595	1.45299e-31
TPM4	7.98695e-36	0.663696	0.614	0.304	1.88971e-31
RPLP1	1.72568e-35	-0.378137	0.957	0.998	4.08295e-31
RPL7A	1.75297e-35	-0.469278	0.838	0.96	4.14753e-31
COX5A	3.40279e-35	-0.525472	0.74	0.879	8.05101e-31
KRT7	7.08058e-35	0.779947	0.442	0.124	1.67527e-30
RPL30	1.14482e-34	-0.449406	0.894	0.975	2.70865e-30
RPL21	1.26284e-34	-0.387127	0.952	0.997	2.98788e-30
RPS15A	1.48213e-34	-0.498927	0.773	0.924	3.50672e-30
RPL27	2.63005e-34	-0.456379	0.836	0.95	6.2227e-30
MYLIP	3.77728e-34	0.5373	0.437	0.14	8.93704e-30
JUNB	3.80982e-34	0.665088	0.669	0.346	9.01404e-30
NPC2	8.88017e-34	-0.536605	0.674	0.84	2.10105e-29
ATF3	9.10269e-34	0.6339	0.714	0.391	2.1537e-29
ATP6AP2	1.50768e-33	-0.543262	0.849	0.943	3.56716e-29
RPS13	4.2078e-33	-0.445189	0.892	0.969	9.95566e-29
MSMO1	5.3942e-33	-0.609006	0.146	0.429	1.27627e-28
CKB	8.18883e-33	-0.548278	0.619	0.817	1.93748e-28
H3F3B	9.41367e-33	0.566389	0.894	0.842	2.22727e-28
RPL34	9.46575e-33	-0.372873	0.942	0.989	2.2396e-28
RPLP2	1.09242e-32	-0.373457	0.934	0.994	2.58466e-28
SLC25A5	1.12234e-32	-0.495833	0.778	0.899	2.65547e-28
CHCHD10	2.48862e-32	-0.421409	0.86	0.96	5.88807e-28
RPS27A	4.75288e-32	-0.385697	0.891	0.981	1.12453e-27
RPL11	8.95467e-32	-0.370922	0.934	0.986	2.11868e-27
SCD	1.12487e-31	-0.507613	0.026	0.254	2.66144e-27
IER2	1.46491e-31	0.67622	0.732	0.482	3.46598e-27
RPS3A	1.50099e-31	-0.411142	0.918	0.972	3.55135e-27
RPS18	1.81735e-31	-0.407076	0.926	0.989	4.29984e-27
HEXIM1	3.90283e-31	0.412902	0.299	0.053	9.2341e-27
ATP5F1E	1.02219e-30	-0.409128	0.916	0.98	2.4185e-26
DEFB1	1.20136e-30	-0.947058	0.846	0.946	2.84242e-26
HIST1H4C	6.66806e-30	0.579662	0.826	0.667	1.57766e-25
ADAMTS1	9.70395e-30	0.491932	0.326	0.076	2.29596e-25
RPS20	1.27608e-29	-0.369523	0.902	0.978	3.0192e-25
SAT1	1.40117e-29	0.46178	0.838	0.69	3.31518e-25
RPL18	2.19332e-29	-0.413466	0.894	0.967	5.1894e-25
ATP5MG	2.23292e-29	-0.407112	0.823	0.95	5.28309e-25
GADD45G	2.80475e-29	0.610612	0.506	0.206	6.63605e-25
RPS5	3.14081e-29	-0.440576	0.778	0.922	7.43116e-25
HMGCS2	3.47234e-29	0.547971	0.502	0.211	8.21557e-25
APOE	3.914e-29	-0.673996	0.551	0.784	9.26053e-25
ASAP2	7.79928e-29	0.477818	0.46	0.186	1.84531e-24
DDX3Y	1.71614e-28	-0.320135	0.018	0.223	4.06039e-24
RPS3	1.7273e-28	-0.389311	0.937	0.991	4.0868e-24
COX7A2	2.82988e-28	-0.413702	0.815	0.936	6.69549e-24
CXCL3	3.52068e-28	0.683256	0.389	0.116	8.32992e-24
ELF3	5.1501e-28	0.529441	0.654	0.363	1.21851e-23
HES1	6.22472e-28	0.385314	0.756	0.453	1.47277e-23
RPS29	7.16733e-28	-0.376712	0.902	0.977	1.69579e-23
HLA-B	9.46733e-28	-0.457854	0.701	0.887	2.23997e-23
CITED2	1.25507e-27	0.453948	0.508	0.226	2.96951e-23
BACE2	1.44462e-27	-0.759652	0.338	0.575	3.41797e-23
KLF5	2.66817e-27	0.397524	0.318	0.079	6.31289e-23
IDH2	2.96707e-27	-0.468555	0.648	0.802	7.02008e-23
RARRES3	4.02147e-27	-0.539397	0.587	0.786	9.5148e-23
TACSTD2	6.10335e-27	0.562445	0.635	0.346	1.44405e-22
UQCRQ	8.02156e-27	-0.41338	0.859	0.958	1.8979e-22
RPL29	8.4052e-27	-0.407116	0.82	0.922	1.98867e-22
ANKRD37	9.36036e-27	0.348606	0.278	0.054	2.21466e-22
UQCR10	1.17262e-26	-0.4259	0.801	0.924	2.77443e-22
ID4	1.30359e-26	0.336765	0.257	0.043	3.08428e-22
TTR	1.32523e-26	-0.769735	0.04	0.248	3.1355e-22
SOCS3	1.78767e-26	0.450609	0.323	0.085	4.22964e-22
UQCR11	2.26421e-26	-0.407633	0.759	0.902	5.35713e-22
PPP1R15A	2.79746e-26	0.614943	0.543	0.271	6.6188e-22
RPL7	2.80565e-26	-0.362254	0.895	0.966	6.63818e-22
ATP5MC3	3.34025e-26	-0.462368	0.781	0.912	7.90303e-22
DDIT3	3.69256e-26	0.617226	0.535	0.276	8.7366e-22
MTND1P23	4.1682e-26	1.5588	0.494	0.29	9.86197e-22
RPSA	4.80648e-26	-0.403691	0.775	0.907	1.13721e-21
HSD11B2	5.93002e-26	0.551388	0.834	0.746	1.40304e-21
MCCD1	6.75832e-26	-0.580282	0.359	0.597	1.59902e-21
GSTA1	1.78307e-25	-0.567312	0.076	0.302	4.21875e-21
ID1	1.99193e-25	0.5181	0.469	0.211	4.71289e-21
IGFBP5	4.68267e-25	0.790383	0.698	0.422	1.10792e-20
GAPDH	5.59509e-25	-0.370483	0.9	0.963	1.3238e-20
RPL31	5.89283e-25	-0.303149	0.974	0.997	1.39424e-20
RPS16	6.00961e-25	-0.359211	0.936	0.988	1.42187e-20
MT1X	6.07752e-25	-0.597555	0.437	0.659	1.43794e-20
RPL32	6.38499e-25	-0.357033	0.913	0.977	1.51069e-20
CEBPD	6.71099e-25	0.609591	0.648	0.417	1.58782e-20
CTSA	6.77708e-25	-0.492605	0.312	0.553	1.60346e-20
CCNL1	7.95062e-25	0.565825	0.698	0.436	1.88112e-20
ZFP36L1	1.62411e-24	0.518471	0.672	0.436	3.84264e-20
COX6C	1.69654e-24	-0.342152	0.891	0.969	4.01402e-20
COBLL1	1.86642e-24	0.500819	0.749	0.533	4.41594e-20
RPS8	3.25999e-24	-0.340474	0.955	0.983	7.71314e-20
MALAT1	3.47158e-24	0.280754	0.995	0.998	8.21376e-20
CIB1	3.94841e-24	-0.519154	0.471	0.662	9.34193e-20
UBA52	5.91854e-24	-0.421588	0.77	0.887	1.40033e-19
PPP1R10	7.28477e-24	0.417768	0.416	0.166	1.72358e-19
BSG	8.19029e-24	-0.398407	0.796	0.89	1.93782e-19
RPL13A	8.61452e-24	-0.303002	0.95	0.992	2.0382e-19
RSRP1	8.8951e-24	0.510782	0.606	0.35	2.10458e-19
RPL39	1.31528e-23	-0.375969	0.863	0.935	3.11195e-19
EBP	1.67978e-23	-0.423404	0.135	0.363	3.97436e-19
RPL15	1.72136e-23	-0.321589	0.95	0.989	4.07273e-19
RPL3	1.83795e-23	-0.291679	0.942	0.984	4.34859e-19
RPL23	1.95117e-23	-0.301443	0.955	0.997	4.61647e-19
C16orf89	2.51276e-23	-0.439828	0.14	0.367	5.94518e-19
FXYD4	4.31036e-23	0.915176	0.5	0.26	1.01983e-18
CTSD	4.41509e-23	-0.422892	0.695	0.836	1.04461e-18
SLC8A1	4.50249e-23	0.563633	0.521	0.267	1.06529e-18
RPS27	4.72705e-23	-0.323087	0.981	1	1.11842e-18
FABP1	5.03032e-23	-0.440959	0.023	0.197	1.19017e-18
COX8A	6.56299e-23	-0.392173	0.781	0.913	1.5528e-18
UCHL1	7.67457e-23	0.320186	0.265	0.062	1.8158e-18
HLA-A	8.42167e-23	-0.44413	0.664	0.843	1.99257e-18
ATP5F1A	9.53307e-23	-0.377489	0.781	0.904	2.25553e-18
LINC01578	1.00576e-22	0.340917	0.36	0.124	2.37962e-18
ALDH1A1	1.0379e-22	-0.417262	0.662	0.82	2.45566e-18
THRSP	1.17039e-22	-0.336414	0.056	0.254	2.76913e-18
BICC1	1.51708e-22	0.396137	0.389	0.152	3.5894e-18
SMIM6	2.00876e-22	-0.496519	0.365	0.588	4.75272e-18
SRSF7	2.16627e-22	0.546424	0.624	0.397	5.12538e-18
EIF5	2.30043e-22	0.422986	0.801	0.657	5.44282e-18
SRARP	3.14546e-22	-0.474186	0.145	0.367	7.44217e-18
ITM2C	5.91206e-22	0.461712	0.648	0.423	1.39879e-17
DEPP1	6.17717e-22	0.419039	0.37	0.144	1.46152e-17
COX6B1	1.13881e-21	-0.367523	0.82	0.941	2.69443e-17
RPL19	1.14941e-21	-0.332482	0.897	0.972	2.71952e-17
SERTAD1	1.48495e-21	0.394534	0.344	0.126	3.51339e-17
RRAD	1.56822e-21	0.375963	0.297	0.085	3.7104e-17
CA12	1.80451e-21	0.438404	0.949	0.907	4.26948e-17
CDV3	2.78815e-21	0.4001	0.405	0.172	6.59677e-17
ATP5F1B	3.77761e-21	-0.332631	0.825	0.905	8.93783e-17
FTH1	4.54249e-21	-0.330367	0.96	0.995	1.07475e-16
FDFT1	6.50283e-21	-0.462697	0.211	0.425	1.53857e-16
DNAJB1	6.76685e-21	0.561606	0.741	0.527	1.60104e-16
MPC1	7.40306e-21	-0.421058	0.621	0.771	1.75156e-16
RASL11A	7.51114e-21	0.338395	0.368	0.143	1.77713e-16
PACRG	1.44668e-20	-0.41637	0.195	0.42	3.42284e-16
FOSB	2.47412e-20	0.472938	0.518	0.268	5.85376e-16
ATP5MPL	2.7434e-20	-0.354091	0.781	0.895	6.49089e-16
JUN	2.78132e-20	0.434522	0.814	0.648	6.58059e-16
MAFB	2.94762e-20	0.428906	0.33	0.119	6.97407e-16
SMIM24	3.10641e-20	-0.42055	0.825	0.913	7.34976e-16
DCDC2	3.15123e-20	0.456717	0.595	0.367	7.45581e-16
HLA-C	5.60386e-20	-0.392684	0.703	0.842	1.32587e-15
C12orf75	7.57796e-20	-0.394333	0.723	0.867	1.79294e-15
DCXR	9.05569e-20	-0.366029	0.453	0.654	2.14258e-15
ACSL1	9.74261e-20	-0.491276	0.227	0.436	2.3051e-15
EIF4A3	1.35487e-19	0.488666	0.564	0.35	3.20562e-15
LDHB	1.42895e-19	-0.280069	0.905	0.967	3.38091e-15
HSP90AB1	1.9136e-19	0.31252	0.968	0.983	4.52757e-15
RPL21P28	2.02667e-19	-0.375623	0.37	0.574	4.7951e-15
NDUFA4	2.55495e-19	-0.313034	0.9	0.972	6.045e-15
SQLE	2.59716e-19	-0.436021	0.17	0.377	6.14488e-15
PTPN13	2.85516e-19	0.40994	0.474	0.237	6.75531e-15
HSP90AA1	3.45191e-19	0.278393	0.987	0.986	8.16723e-15
CADPS2	3.73387e-19	0.320059	0.341	0.13	8.83433e-15
LDLR	3.81502e-19	-0.328874	0.051	0.222	9.02634e-15
TMEM176A	4.55698e-19	0.384422	0.41	0.188	1.07818e-14
ING1	4.58874e-19	0.260072	0.265	0.076	1.0857e-14
ATP5PO	4.67089e-19	-0.343269	0.741	0.845	1.10513e-14
PNRC1	6.18243e-19	0.418639	0.714	0.522	1.46276e-14
BCL3	7.02887e-19	0.252882	0.203	0.042	1.66303e-14
ATP6V0B	7.25349e-19	-0.392184	0.825	0.91	1.71618e-14
EHF	7.75537e-19	0.313988	0.244	0.067	1.83492e-14
MUC15	1.12812e-18	0.308234	0.338	0.127	2.66914e-14
ATP12A	1.36879e-18	0.2766	0.215	0.05	3.23857e-14
COX5B	2.00642e-18	-0.367686	0.838	0.926	4.7472e-14
NSA2	2.32342e-18	-0.45154	0.511	0.673	5.4972e-14
LHX1	2.51768e-18	0.375028	0.461	0.228	5.95682e-14
EGR1	3.837e-18	0.376998	0.696	0.459	9.07835e-14
RPL35	4.62449e-18	-0.31904	0.86	0.941	1.09415e-13
ERP27	7.04061e-18	-0.367568	0.262	0.471	1.66581e-13
CLCNKB	8.51395e-18	-0.335349	0.638	0.805	2.0144e-13
RBM3	1.00719e-17	-0.321632	0.354	0.561	2.383e-13
ATP6V0D2	1.03202e-17	-0.343777	0.839	0.94	2.44177e-13
RALBP1	1.13789e-17	0.428693	0.801	0.643	2.69224e-13
ECI1	1.91507e-17	-0.342688	0.558	0.722	4.53106e-13
RPL24	2.03268e-17	-0.296174	0.908	0.978	4.80931e-13
CHD3	2.04656e-17	0.258792	0.249	0.071	4.84217e-13
UGT2B7	2.16562e-17	-0.522508	0.103	0.287	5.12386e-13
BTG1	2.96198e-17	0.377545	0.794	0.648	7.00804e-13
RASD1	3.02974e-17	0.322298	0.33	0.132	7.16837e-13
PHYH	3.56739e-17	-0.375059	0.312	0.504	8.44044e-13
DNAJC21	4.19338e-17	0.324304	0.442	0.214	9.92155e-13
CXCL2	4.51295e-17	0.439406	0.424	0.2	1.06776e-12
CD2AP	5.33119e-17	0.368745	0.609	0.394	1.26136e-12
NDUFS5	7.97925e-17	-0.320903	0.759	0.893	1.88789e-12
TMEM176B	1.01379e-16	0.375372	0.434	0.225	2.39862e-12
CTGF	1.30474e-16	0.273832	0.281	0.102	3.08702e-12
ATP6V1E1	1.56169e-16	-0.389799	0.592	0.732	3.69496e-12
NUPR2	1.82189e-16	-0.442308	0.413	0.592	4.31058e-12
KNG1	2.18229e-16	0.609101	0.395	0.198	5.16331e-12
RPL41	2.27415e-16	-0.339825	0.69	0.811	5.38065e-12
COX7B	2.4626e-16	-0.346423	0.812	0.901	5.82651e-12
RPL12	2.56708e-16	-0.283456	0.916	0.966	6.0737e-12
H1FX	2.92668e-16	0.296227	0.325	0.133	6.92453e-12
ATP5MD	3.2723e-16	-0.328978	0.81	0.901	7.74227e-12
ATP6V1G3	3.31945e-16	-0.329825	0.87	0.94	7.85382e-12
PDZK1IP1	3.47732e-16	-0.471629	0.122	0.299	8.22734e-12
SPTLC2	4.99714e-16	0.449026	0.532	0.309	1.18232e-11
URI1	5.17742e-16	0.347567	0.352	0.157	1.22498e-11
CLU	5.95057e-16	0.386954	0.846	0.732	1.4079e-11
CD83	6.16803e-16	0.257966	0.241	0.074	1.45936e-11
SLC4A1	6.31377e-16	-0.492756	0.645	0.8	1.49384e-11
BTG2	6.57515e-16	0.317261	0.556	0.322	1.55568e-11
MAFF	7.6935e-16	0.35686	0.352	0.152	1.82028e-11
ATRX	8.43397e-16	0.406369	0.74	0.563	1.99548e-11
AC007906.2	8.55917e-16	0.320548	0.241	0.078	2.0251e-11
BRD2	8.88437e-16	0.410355	0.592	0.4	2.10204e-11
ACSM2A	9.73283e-16	-0.424074	0.048	0.195	2.30279e-11
CLK1	9.9222e-16	0.296188	0.413	0.205	2.34759e-11
SUCLG1	1.40227e-15	-0.325426	0.863	0.946	3.31776e-11
ATP5MC1	1.42707e-15	-0.385219	0.58	0.726	3.37644e-11
GATA3	1.47975e-15	0.395693	0.516	0.322	3.5011e-11
CA2	1.64769e-15	0.360753	0.736	0.581	3.89843e-11
ANXA2	1.69328e-15	0.310422	0.42	0.214	4.0063e-11
ERG28	2.03465e-15	-0.343066	0.23	0.409	4.81398e-11
MTATP6P1	2.44258e-15	0.269526	0.998	0.992	5.77915e-11
FAU	2.48466e-15	-0.274069	0.891	0.95	5.8787e-11
RPS7	2.55697e-15	-0.282522	0.822	0.926	6.0498e-11
S100A4	2.70384e-15	0.332017	0.328	0.14	6.39728e-11
NDUFB9	2.96416e-15	-0.366619	0.722	0.819	7.0132e-11
SPIRE1	3.67594e-15	0.315795	0.338	0.149	8.69728e-11
ARHGAP6	3.79029e-15	-0.315572	0.113	0.291	8.96782e-11
AMD1	3.88763e-15	0.370918	0.534	0.327	9.19813e-11
UBE2S	4.50592e-15	0.28576	0.264	0.098	1.0661e-10
JUND	4.66938e-15	0.362925	0.572	0.375	1.10478e-10
ATP1B3	4.74107e-15	0.316126	0.445	0.242	1.12174e-10
RPL28	6.36981e-15	-0.32272	0.805	0.879	1.5071e-10
ECHS1	6.83856e-15	-0.383403	0.576	0.704	1.618e-10
HADHB	8.57355e-15	-0.287282	0.632	0.777	2.0285e-10
UMOD	9.65129e-15	0.437205	0.318	0.133	2.2835e-10
TBL1X	1.04212e-14	0.380455	0.416	0.223	2.46566e-10
UBL5	1.07778e-14	-0.316237	0.748	0.871	2.55003e-10
PART1	1.14774e-14	-0.430038	0.225	0.398	2.71555e-10
SLC25A4	1.27975e-14	-0.376562	0.582	0.71	3.0279e-10
SYNE2	1.4488e-14	0.46054	0.74	0.575	3.42786e-10
ACAT2	1.62016e-14	-0.342599	0.148	0.318	3.83329e-10
RPS15	1.63726e-14	-0.279559	0.904	0.981	3.87377e-10
EIF3K	1.69348e-14	-0.337157	0.68	0.794	4.00677e-10
RPS23	1.70034e-14	-0.251405	0.921	0.974	4.02301e-10
IDI1	1.92812e-14	-0.348076	0.262	0.44	4.56193e-10
AK4	2.12669e-14	-0.309569	0.037	0.166	5.03175e-10
MT-TW	2.72612e-14	0.321988	0.363	0.175	6.45001e-10
SCGB2A1	2.88471e-14	0.342503	0.23	0.076	6.82523e-10
EXOSC7	3.20973e-14	-0.41656	0.296	0.462	7.59422e-10
PCMTD1	3.26123e-14	0.350255	0.534	0.336	7.71607e-10
CHORDC1	3.60601e-14	0.324741	0.334	0.153	8.53183e-10
ZFP36L2	3.70973e-14	0.370456	0.513	0.318	8.77722e-10
LIMCH1	4.11425e-14	0.394073	0.59	0.386	9.73432e-10
HINT1	4.79244e-14	-0.292727	0.693	0.809	1.13389e-09
NDUFS7	5.03939e-14	-0.333977	0.441	0.6	1.19232e-09
SOX9	5.18064e-14	0.284478	0.186	0.051	1.22574e-09
FOS	5.96957e-14	0.297322	0.805	0.64	1.4124e-09
KLF10	6.68534e-14	0.27954	0.486	0.273	1.58175e-09
PTBP3	6.85373e-14	0.405303	0.55	0.349	1.62159e-09
POU3F3	6.94834e-14	0.321588	0.537	0.333	1.64398e-09
DBI	6.97614e-14	-0.34258	0.756	0.826	1.65055e-09
RPS11	7.98224e-14	-0.255782	0.859	0.916	1.8886e-09
AC019080.1	8.1462e-14	0.504346	0.399	0.228	1.92739e-09
MECOM	9.26756e-14	0.403544	0.608	0.431	2.19271e-09
ARL5B	1.07428e-13	0.302704	0.209	0.067	2.54175e-09
TMEM101	1.15864e-13	-0.374389	0.198	0.366	2.74134e-09
ATP6V1D	1.23742e-13	-0.266496	0.68	0.828	2.92773e-09
ACSM2B	1.24306e-13	-0.430986	0.051	0.181	2.94108e-09
TOB1	1.65217e-13	0.364181	0.461	0.274	3.90902e-09
NUFIP2	1.76776e-13	0.368289	0.466	0.282	4.18253e-09
NEDD4L	1.93812e-13	0.448307	0.738	0.557	4.58559e-09
AQP2	2.38527e-13	0.453256	0.449	0.248	5.64354e-09
SLC25A39	2.62707e-13	-0.324545	0.508	0.656	6.21564e-09
CLINT1	2.7729e-13	0.355996	0.625	0.437	6.56068e-09
ARHGAP29	3.94534e-13	0.283247	0.452	0.259	9.33468e-09
RACK1	4.1385e-13	-0.263233	0.892	0.943	9.79169e-09
ABCB1	5.92954e-13	0.406835	0.392	0.222	1.40293e-08
ARL4D	6.75891e-13	0.310282	0.609	0.428	1.59916e-08
CALB1	6.79879e-13	0.389303	0.677	0.488	1.60859e-08
ATP6V1F	7.04644e-13	-0.299396	0.775	0.896	1.66719e-08
C9orf84	7.14195e-13	-0.292196	0.14	0.296	1.68978e-08
GPX4	7.79953e-13	-0.356328	0.674	0.766	1.84537e-08
ATP5PF	8.1986e-13	-0.286956	0.831	0.89	1.93979e-08
GNAQ	8.80798e-13	0.326618	0.381	0.2	2.08397e-08
EMX1	9.08584e-13	0.271347	0.389	0.209	2.14971e-08
COX6A1	9.12041e-13	-0.273222	0.839	0.916	2.15789e-08
CXCL14	9.4973e-13	-0.569353	0.243	0.419	2.24706e-08
SNORD3A	9.73588e-13	0.346254	0.325	0.155	2.30351e-08
HMX2	1.10644e-12	0.343789	0.14	0.029	2.61784e-08
NDUFA11	1.12306e-12	-0.302156	0.529	0.667	2.65716e-08
FUS	1.58364e-12	0.351023	0.506	0.324	3.74689e-08
ARHGAP24	1.63702e-12	0.314497	0.564	0.397	3.87319e-08
FAM24B	1.71525e-12	-0.298287	0.133	0.282	4.05828e-08
LRRC75A	1.97952e-12	-0.327677	0.148	0.304	4.68355e-08
COX7A2L	2.54624e-12	-0.299337	0.405	0.557	6.02439e-08
KMT2A	2.58524e-12	0.329204	0.407	0.226	6.11667e-08
CALM3	2.77388e-12	-0.300064	0.378	0.521	6.56301e-08
NDUFB1	2.95353e-12	-0.282774	0.773	0.864	6.98805e-08
SLC22A8	3.32527e-12	-0.26423	0.024	0.127	7.86759e-08
HIPK2	3.82585e-12	0.405263	0.715	0.544	9.05197e-08
SPATS2L	4.20954e-12	0.286406	0.416	0.234	9.95978e-08
NDUFA3	4.22137e-12	-0.313167	0.722	0.82	9.98775e-08
HSPH1	4.32281e-12	0.45566	0.674	0.512	1.02278e-07
ATP5F1D	5.29389e-12	-0.322263	0.638	0.749	1.25253e-07
RBBP6	5.43748e-12	0.413097	0.601	0.45	1.28651e-07
DDX3X	6.9375e-12	0.280067	0.397	0.226	1.64141e-07
DNAJB4	7.27914e-12	0.371031	0.418	0.25	1.72225e-07
PTMS	7.47364e-12	0.306424	0.495	0.313	1.76826e-07
RTN4	7.75317e-12	-0.259645	0.95	0.975	1.8344e-07
SLC25A3	7.80629e-12	-0.287182	0.738	0.816	1.84697e-07
AKAP9	8.36072e-12	0.339056	0.823	0.705	1.97815e-07
NFAT5	1.65094e-11	0.263571	0.233	0.095	3.90612e-07
RPL38	1.67354e-11	-0.254462	0.81	0.887	3.95959e-07
SYTL2	1.68356e-11	0.290933	0.296	0.144	3.9833e-07
CHCHD2	1.75285e-11	-0.28186	0.775	0.876	4.14724e-07
CTSB	1.97486e-11	-0.347636	0.444	0.598	4.67252e-07
WNK1	2.42578e-11	0.361807	0.748	0.65	5.7394e-07
THSD7A	2.44904e-11	0.327471	0.442	0.259	5.79443e-07
SLC26A4	2.96766e-11	0.520686	0.206	0.076	7.02149e-07
CDK2AP2	3.28998e-11	0.253653	0.362	0.194	7.78409e-07
DMAC1	3.80226e-11	-0.315739	0.312	0.459	8.99615e-07
GOLGB1	3.97825e-11	0.296549	0.762	0.617	9.41253e-07
CHL1	3.995e-11	0.28435	0.146	0.04	9.45218e-07
HSPA6	4.58752e-11	0.375032	0.185	0.065	1.08541e-06
AL365394.1	4.64336e-11	-0.365638	0.101	0.231	1.09862e-06
MT-TS2	4.98125e-11	0.273711	0.322	0.169	1.17856e-06
KMT2C	6.24247e-11	0.313724	0.54	0.352	1.47697e-06
CPVL	6.45626e-11	0.25657	0.429	0.251	1.52755e-06
ARSD	7.48553e-11	0.274349	0.429	0.248	1.77108e-06
ANGPTL1	7.62871e-11	0.279805	0.323	0.161	1.80495e-06
ZBTB20	7.97299e-11	0.427061	0.569	0.394	1.88641e-06
PIK3C2G	8.97694e-11	0.263801	0.28	0.14	2.12394e-06
FGL2	9.12119e-11	0.297345	0.304	0.153	2.15807e-06
KITLG	9.97733e-11	0.251772	0.24	0.105	2.36064e-06
SLC9A3R1	1.12067e-10	-0.279435	0.193	0.338	2.65151e-06
GALNT3	1.17852e-10	0.254472	0.206	0.081	2.78838e-06
SLC16A9	1.3558e-10	-0.296594	0.04	0.143	3.20783e-06
PPP1R9A	1.48438e-10	0.313305	0.318	0.166	3.51204e-06
TMEM258	1.59853e-10	-0.283053	0.59	0.681	3.78212e-06
TSC22D1	1.59893e-10	0.265644	0.58	0.402	3.78306e-06
BCLAF1	1.71769e-10	0.273875	0.732	0.589	4.06407e-06
VDAC1	1.80371e-10	-0.271366	0.775	0.859	4.26759e-06
RNF181	2.08228e-10	-0.314295	0.301	0.442	4.92668e-06
MED13L	2.31436e-10	0.261304	0.394	0.234	5.47577e-06
C9orf16	3.36738e-10	-0.366368	0.431	0.543	7.96721e-06
PFDN5	3.44796e-10	-0.275559	0.728	0.822	8.15788e-06
GTF2I	3.94596e-10	0.256256	0.33	0.175	9.33615e-06
PTTG1IP	3.94788e-10	0.283112	0.727	0.591	9.34068e-06
UQCRFS1	4.34424e-10	-0.253807	0.555	0.665	1.02785e-05
TOX3	4.52009e-10	0.288139	0.387	0.226	1.06945e-05
EIF4G3	5.16156e-10	0.277286	0.434	0.276	1.22122e-05
BPTF	5.51708e-10	0.323133	0.593	0.443	1.30534e-05
ARPP19	6.19525e-10	0.253586	0.481	0.307	1.4658e-05
PCF11	6.25255e-10	0.273461	0.342	0.195	1.47935e-05
SYAP1	6.51183e-10	0.28568	0.629	0.473	1.5407e-05
RPN2	6.61492e-10	-0.271608	0.516	0.639	1.56509e-05
ADH1C	6.9563e-10	0.260414	0.264	0.127	1.64586e-05
SLC38A2	7.40748e-10	0.265342	0.381	0.225	1.75261e-05
SMARCA5	7.6617e-10	0.318321	0.704	0.575	1.81276e-05
HOXD8	8.81894e-10	0.269175	0.439	0.282	2.08656e-05
GPBP1	9.21605e-10	0.265096	0.463	0.301	2.18052e-05
FDPS	9.2272e-10	-0.292497	0.19	0.324	2.18316e-05
RPL13P12	9.69697e-10	-0.274495	0.363	0.499	2.2943e-05
HSPA1A	1.01602e-09	0.291346	0.725	0.566	2.40391e-05
BSND	1.02663e-09	-0.280367	0.14	0.27	2.42902e-05
NR2F2	1.08021e-09	0.262417	0.415	0.254	2.55577e-05
MIOX	1.1621e-09	-0.322799	0.061	0.169	2.74953e-05
COX7A1	1.35592e-09	-0.413741	0.378	0.493	3.20811e-05
PCM1	1.43368e-09	0.346112	0.614	0.456	3.39208e-05
BRD3	1.44675e-09	0.257006	0.27	0.133	3.42302e-05
TXN	1.47993e-09	-0.268781	0.695	0.806	3.50151e-05
TMEM106C	1.56371e-09	-0.284961	0.344	0.471	3.69974e-05
HNRNPD	1.66524e-09	0.272832	0.678	0.507	3.93997e-05
CYB5R3	1.95587e-09	-0.28977	0.334	0.465	4.62758e-05
SPARCL1	2.03541e-09	0.718344	0.228	0.11	4.81578e-05
SLC13A1	2.08926e-09	-0.304477	0.042	0.136	4.94318e-05
SRRM1	2.36058e-09	0.291376	0.73	0.616	5.58512e-05
SRSF5	2.47131e-09	0.272111	0.675	0.522	5.84712e-05
PTPN11	2.59243e-09	0.288673	0.511	0.353	6.1337e-05
TUBB4B	2.66359e-09	0.277047	0.555	0.405	6.30206e-05
RDH11	2.68596e-09	-0.267775	0.45	0.569	6.35498e-05
PTP4A2	2.77907e-09	0.295574	0.584	0.425	6.57528e-05
CTBP2	2.95549e-09	0.303848	0.384	0.228	6.99268e-05
PHF3	3.26397e-09	0.30517	0.596	0.431	7.72256e-05
ESD	3.85587e-09	-0.27903	0.476	0.588	9.12298e-05
ASS1	3.97153e-09	-0.263526	0.076	0.183	9.39663e-05
COPRS	4.48099e-09	-0.277073	0.334	0.474	0.00010602
PRKAG2	4.67375e-09	-0.31741	0.169	0.29	0.000110581
VDAC2	4.75573e-09	-0.254688	0.439	0.558	0.00011252
PRPF38B	5.17826e-09	0.252095	0.484	0.312	0.000122518
STC1	5.21547e-09	0.355472	0.407	0.262	0.000123398
VEZF1	5.71354e-09	0.294173	0.431	0.271	0.000135182
EIF1AX	6.46881e-09	0.283269	0.641	0.496	0.000153052
PAPOLA	6.51039e-09	0.288183	0.633	0.481	0.000154036
RAB3B	6.61911e-09	-0.278248	0.174	0.301	0.000156608
GATM	8.31169e-09	-0.349316	0.153	0.278	0.000196655
SH2D4A	9.73809e-09	0.309623	0.46	0.299	0.000230403
GMNN	9.95328e-09	0.269919	0.461	0.315	0.000235495
SRRM2	1.00402e-08	0.276662	0.568	0.409	0.000237552
HSPA1B	1.00822e-08	0.289103	0.518	0.35	0.000238546
SPINK1	1.13189e-08	-0.662221	0.268	0.412	0.000267805
ACSL3	1.23748e-08	-0.303285	0.408	0.515	0.000292788
CDH1	1.26846e-08	0.281548	0.466	0.315	0.000300119
MDH2	1.26925e-08	-0.288627	0.42	0.521	0.000300305
RRAGD	1.37233e-08	-0.271334	0.391	0.512	0.000324692
BLVRB	1.43351e-08	-0.297458	0.439	0.54	0.000339168
TSPO	1.43713e-08	-0.259183	0.561	0.656	0.000340024
NDUFA6	1.54195e-08	-0.279863	0.686	0.75	0.000364826
CRYAB	1.55257e-08	-0.399649	0.468	0.589	0.000367339
ATP5MF	1.61686e-08	-0.266906	0.762	0.82	0.00038255
ARID4B	1.89235e-08	0.266363	0.449	0.296	0.000447731
HNRNPU	1.91987e-08	0.33095	0.698	0.584	0.00045424
PTGR1	1.93566e-08	0.276355	0.616	0.488	0.000457977
HMGCS1	2.74033e-08	-0.299487	0.158	0.273	0.000648362
CACYBP	3.28784e-08	0.26512	0.548	0.411	0.000777902
SINHCAF	3.36347e-08	0.256433	0.389	0.247	0.000795796
GHITM	3.89386e-08	-0.251769	0.609	0.693	0.000921287
PAX8	4.1501e-08	0.284181	0.463	0.316	0.000981913
CYC1	4.89162e-08	-0.276746	0.521	0.614	0.00115736
PCNX4	5.1221e-08	0.33085	0.426	0.276	0.00121189
SF3B1	7.28372e-08	0.265722	0.601	0.465	0.00172333
NDUFS8	1.00252e-07	-0.254024	0.566	0.654	0.00237197
MARCKS	1.03113e-07	0.338822	0.577	0.42	0.00243966
NDUFB7	1.04268e-07	-0.253738	0.519	0.606	0.00246697
TRA2B	1.09412e-07	0.290852	0.506	0.374	0.00258868
ATP5MC2	1.21534e-07	-0.251076	0.683	0.763	0.00287549
ATF4	1.25e-07	0.256987	0.497	0.363	0.0029575
S100A13	1.27702e-07	0.257385	0.452	0.312	0.00302144
SSR4	1.28048e-07	-0.262009	0.514	0.602	0.00302963
UTP20	1.33225e-07	-0.296571	0.133	0.237	0.0031521
CUTA	1.54111e-07	-0.271344	0.487	0.578	0.00364627
LEPROT	1.81297e-07	0.252198	0.539	0.4	0.00428949
TTC3	1.93711e-07	0.295227	0.691	0.589	0.0045832
KIF13B	2.11581e-07	0.320531	0.338	0.206	0.00500602
PRRC2C	2.23009e-07	0.280983	0.654	0.521	0.0052764
NCOR1	2.62956e-07	0.287706	0.608	0.465	0.00622153
AQP3	2.694e-07	0.287373	0.281	0.161	0.00637401
PURA	3.05337e-07	0.28621	0.415	0.274	0.00722428
DST	4.03084e-07	0.274734	0.294	0.174	0.00953696
SLC4A4	5.05016e-07	-0.303748	0.172	0.284	0.0119487
MTND4P12	5.0834e-07	0.799028	0.251	0.147	0.0120273
CISD1	6.46087e-07	-0.253183	0.55	0.623	0.0152864
HSPE1	6.74157e-07	0.289524	0.802	0.794	0.0159505
CUL5	6.8099e-07	0.297264	0.555	0.416	0.0161122
SPP1	7.41138e-07	0.488159	0.582	0.747	0.0175353
SRI	7.55088e-07	0.252491	0.619	0.507	0.0178654
RRBP1	8.3697e-07	-0.268106	0.471	0.566	0.0198027
RAD21	9.27858e-07	0.257254	0.561	0.429	0.0219531
ZNF503	1.69023e-06	0.28495	0.54	0.4	0.0399908
TFCP2L1	1.73337e-06	0.307585	0.725	0.62	0.0410115
FAM229A	1.73556e-06	-0.304789	0.158	0.253	0.0410633
CEP78	2.29315e-06	0.306015	0.223	0.124	0.0542559
DSP	2.36101e-06	0.296832	0.64	0.519	0.0558615
ABCC4	4.12947e-06	-0.277193	0.296	0.394	0.0977032
PEPD	8.97866e-06	-0.255053	0.209	0.301	0.212435
TNRC6B	1.17947e-05	0.251661	0.531	0.408	0.279062
QPRT	1.38383e-05	-0.302618	0.323	0.408	0.327413
BAZ2B	1.49017e-05	0.278603	0.421	0.307	0.352575
RTN3	2.20064e-05	0.263724	0.532	0.426	0.520672
BHMT2	2.23543e-05	-0.317903	0.265	0.349	0.528903
MYO6	2.66175e-05	0.264112	0.571	0.447	0.629771
MT1H	0.000103346	-0.321575	0.135	0.214	1
ALAS1	0.000221207	0.282378	0.413	0.324	1
MTR	0.000479496	0.254244	0.37	0.281	1
EPS8	0.000723978	0.281008	0.669	0.603	1
MT1G	0.00457828	-0.252334	0.412	0.478	1
TAOK1	0.938015	-0.875802	0.362	0.335	1
