# Supplementary material for: A Partial Picture of the Single-Cell Transcriptomics of Human IgA Nephropathy
Source: Front Immunol. 2021 Apr 16;12:645988. doi: 10.3389/fimmu.2021.645988 (PMC8085501; doi:10.3389/fimmu.2021.645988)
Supplement: Supplemental Table 6 — DEGs in different cell clusters of kidney from IgAN patients with overt proteinuria compared to microproteinuria. [file Table_6.xlsx]

## Sheet: MES
gene_id	p_val	avg_logFC	pct.1	pct.2	p_val_adj
MTND1P23	1.02e-25	1.97329	0.803	0.111	2.41e-21
MTRNR2L1	5.68e-21	-1.15307	0	0.576	1.34e-16
AL450405.1	2.12e-17	1.01112	0.581	0.03	5.01e-13
RPL37A	5.12e-17	-0.598658	0.957	1	1.21e-12
PTN	1.03e-16	1.44944	0.573	0.04	2.44e-12
MTCO1P23	2.06e-16	0.959359	0.513	0	4.88e-12
RPS28	3.12e-16	-0.559158	0.957	1	7.38e-12
MT-TV	4.87e-16	-1.04232	0.513	0.889	1.15e-11
PABPC1	5.6e-16	0.69985	0.991	0.939	1.32e-11
CYP1B1	8.1e-15	1.18126	0.846	0.566	1.92e-10
SPARC	1.46e-14	1.04171	0.949	0.778	3.46e-10
RPL9P9	2.08e-14	-0.793354	0.504	0.879	4.93e-10
MT-RNR2	2.25e-13	-0.535291	1	1	5.33e-09
RPL21	4.11e-13	-0.449128	0.991	1	9.72e-09
RPS27A	2.67e-12	-0.499159	0.949	1	6.31e-08
AC007906.2	3e-12	-1.00773	0.222	0.667	7.11e-08
RPL34	5e-12	-0.485212	0.957	1	1.18e-07
CSDE1	1.3e-11	0.696809	0.863	0.626	3.07e-07
RPS29	1.51e-11	-0.447238	0.949	0.99	3.56e-07
MGP	1.85e-11	1.23861	0.838	0.535	4.39e-07
EEF1A1	4.4e-11	0.334403	0.991	1	1.04e-06
CFH	5.77e-11	0.740645	0.94	0.768	1.37e-06
MT-TL1	1.38e-10	-0.72368	0.359	0.737	3.27e-06
PLXDC2	1.46e-10	0.895345	0.581	0.202	3.45e-06
RPS21	1.85e-10	-0.497785	0.897	0.949	4.39e-06
MT1F	7.15e-10	-0.814791	0.692	0.879	1.69e-05
MT-ND3	8.61e-10	-0.48973	1	1	2.04e-05
MT2A	1.54e-09	-0.522335	0.932	1	3.63e-05
MT-ND4L	1.84e-09	-0.516044	1	0.99	4.36e-05
MT-RNR1	2.95e-09	-0.377428	1	1	6.98e-05
RPL38	2.98e-09	-0.560542	0.803	0.96	7.06e-05
RPS24	3.13e-09	-0.370935	0.957	0.99	7.4e-05
SNHG8	4.02e-09	-0.608213	0.615	0.859	9.52e-05
TNNT2	6.37e-09	-0.730921	0.556	0.808	0.000150605
RPL13	7.21e-09	-0.36968	0.974	1	0.000170678
RPS16	8e-09	-0.359345	0.974	1	0.000189356
NFKBIA	9.15e-09	-0.804952	0.769	0.899	0.000216604
UBL5	1.17e-08	-0.552857	0.744	0.929	0.00027678
MT1X	1.29e-08	-0.927132	0.513	0.747	0.000306145
BGN	1.62e-08	0.765909	0.692	0.354	0.000383109
RPS6	1.99e-08	-0.307224	0.974	1	0.000469775
MT1E	2.69e-08	-0.682834	0.795	0.929	0.000637243
SLPI	3.37e-08	-1.0073	0.333	0.677	0.000797779
CEBPD	4.44e-08	-0.737055	0.709	0.899	0.00104961
NREP	4.58e-08	0.836614	0.538	0.212	0.00108443
CD164	4.83e-08	0.581686	0.641	0.293	0.00114394
HNRNPU	5.24e-08	0.696052	0.855	0.626	0.00124034
PSAP	6.2e-08	0.531417	0.88	0.747	0.00146738
UMOD	6.35e-08	-0.76867	0.265	0.616	0.00150137
CCL2	7.68e-08	-0.909972	0.444	0.737	0.00181676
RPS15	8.69e-08	-0.382232	0.932	1	0.00205494
GNAS	9.36e-08	0.530974	0.889	0.798	0.00221471
GADD45B	9.79e-08	-0.760428	0.803	0.919	0.00231705
RPL12	1.26e-07	-0.347028	0.932	0.97	0.00297815
RPL31	1.33e-07	-0.300786	0.983	1	0.00314826
LHX1	1.45e-07	0.563806	0.282	0.02	0.00343707
RPLP2	1.73e-07	-0.362532	0.966	1	0.00408677
RPLP1	1.77e-07	-0.301304	0.983	1	0.00418475
COX8A	2.14e-07	-0.549219	0.581	0.808	0.00506234
HLA-DRB1	2.15e-07	0.832147	0.316	0.04	0.00508752
ITM2B	2.49e-07	0.394233	1	1	0.00588132
POLR2L	2.71e-07	-0.484805	0.658	0.889	0.00641574
YWHAZ	2.97e-07	0.601313	0.726	0.505	0.00702882
RPS27	3.48e-07	-0.3013	0.991	1	0.00823356
IFITM3	3.56e-07	-0.366822	0.983	1	0.00842556
ROCK2	3.69e-07	0.693786	0.641	0.354	0.00874127
MT1A	3.74e-07	-0.756891	0.034	0.273	0.00884661
CD24	4.45e-07	0.706936	0.795	0.747	0.010537
NDUFS5	4.81e-07	-0.454579	0.778	0.899	0.011373
ANKRD36BP1	6.08e-07	0.441204	0.325	0.051	0.0143936
NDUFA1	6.67e-07	-0.339565	0.812	0.96	0.0157741
SPTBN1	1.09e-06	0.690779	0.667	0.424	0.0258787
GOLGB1	1.24e-06	0.57194	0.872	0.808	0.029326
ACTG1	1.29e-06	0.492646	0.932	0.939	0.0304872
RPS7	1.29e-06	-0.418737	0.863	0.98	0.0305414
MAFB	1.33e-06	0.845932	0.453	0.162	0.031575
RPS23	1.34e-06	-0.359206	0.932	1	0.0317682
RCN1	1.42e-06	0.53471	0.333	0.071	0.0335603
RPS12	1.6e-06	-0.38165	0.915	0.98	0.0377932
VIM	1.82e-06	0.542975	0.932	0.939	0.0430131
NR2F2	1.96e-06	0.512891	0.889	0.768	0.0462787
C3	1.98e-06	0.541115	0.205	0	0.0467891
GPNMB	2.11e-06	0.614908	0.333	0.071	0.0498119
GALNT1	2.13e-06	0.463366	0.427	0.131	0.0503723
MT1G	2.16e-06	-0.308079	0.504	0.737	0.0511815
HLA-B	2.22e-06	0.614412	0.803	0.576	0.0525865
RPS14	2.43e-06	-0.330329	0.966	1	0.0574305
NFIB	2.52e-06	0.519969	0.393	0.111	0.0596835
WWTR1	2.56e-06	0.506336	0.41	0.121	0.0604937
MT-ND1	2.57e-06	-0.29705	0.991	1	0.0609223
PDGFD	2.63e-06	0.505103	0.41	0.121	0.0621567
PCP4	2.92e-06	-0.509892	0.402	0.687	0.0689914
LIMS1	3.15e-06	0.617168	0.675	0.394	0.0745699
GADD45A	3.3e-06	-0.576858	0.538	0.758	0.0780675
TCEAL9	3.48e-06	-0.384384	0.65	0.859	0.0824151
ARL4C	3.65e-06	0.677805	0.35	0.091	0.0864123
NDUFA3	3.7e-06	-0.479288	0.607	0.788	0.0875849
CXCL2	4.67e-06	-0.639742	0.094	0.343	0.110594
RPL27	4.82e-06	-0.352136	0.88	0.96	0.114121
TMA7	5.1e-06	-0.441935	0.667	0.838	0.120609
RPL11	5.67e-06	-0.264729	0.974	1	0.134214
ADGRG1	6.53e-06	0.64621	0.556	0.273	0.15445
BTG1	6.95e-06	-0.403501	0.769	0.909	0.164518
EGR1	7.23e-06	-0.456414	0.607	0.838	0.171136
ATF3	7.44e-06	-0.973001	0.59	0.737	0.176072
RPL24	8.25e-06	-0.339546	0.923	0.99	0.195097
DST	8.4e-06	0.56451	0.761	0.545	0.19885
HIST1H4C	8.46e-06	-0.296967	0.932	0.99	0.200185
MRPL33	8.96e-06	-0.452937	0.59	0.788	0.212085
GRSF1	9.09e-06	0.430667	0.265	0.04	0.215155
SKIL	9.5e-06	0.440418	0.368	0.111	0.224695
ALCAM	9.61e-06	0.524146	0.538	0.263	0.227381
RF00004	9.78e-06	-0.591363	0.077	0.293	0.231435
RPL23	1.01e-05	-0.28353	0.983	0.99	0.238022
SYTL2	1.07e-05	0.553165	0.744	0.515	0.252861
FBXO21	1.22e-05	0.523497	0.65	0.394	0.287887
P4HB	1.25e-05	0.46972	0.47	0.192	0.294686
SCIN	1.29e-05	0.432817	0.402	0.131	0.305281
HIF1A	1.33e-05	0.519691	0.59	0.323	0.31519
RPL35A	1.35e-05	-0.329824	0.94	1	0.318332
MMP7	1.43e-05	1.19997	0.632	0.394	0.338925
C1R	1.66e-05	0.538438	0.538	0.263	0.393638
CDH6	1.72e-05	0.553477	0.496	0.212	0.406216
NDUFA2	1.77e-05	-0.437727	0.53	0.717	0.417996
IER2	1.89e-05	-0.469813	0.735	0.859	0.446323
HLA-DRA	1.97e-05	0.842476	0.325	0.091	0.46652
DEPP1	2.03e-05	-0.470213	0.214	0.475	0.480994
GUCY1A1	2.09e-05	0.505748	0.487	0.232	0.494203
EGOT	2.19e-05	-0.526347	0.35	0.616	0.518965
CD74	2.31e-05	0.898883	0.667	0.505	0.546488
STK24	2.41e-05	0.399185	0.256	0.051	0.57009
ACTN1	2.42e-05	0.694891	0.427	0.182	0.572449
ERBIN	2.44e-05	0.46685	0.479	0.222	0.578325
RALGAPA1	2.49e-05	0.376586	0.299	0.071	0.588364
UACA	2.53e-05	0.689024	0.718	0.535	0.598611
LAMA4	2.85e-05	0.336981	0.205	0.02	0.674119
WNK1	2.95e-05	0.721199	0.504	0.253	0.698339
RAB5B	2.96e-05	0.370688	0.274	0.061	0.699956
FMNL2	2.99e-05	0.417852	0.239	0.04	0.707744
RBP4	3.03e-05	-0.439405	0.145	0.404	0.717995
NPNT	3.21e-05	0.534762	0.402	0.162	0.758317
VEZT	3.31e-05	0.384553	0.291	0.071	0.782391
AMOTL1	3.31e-05	0.475518	0.265	0.061	0.783894
RPL37	3.37e-05	-0.291102	0.966	1	0.796556
CDS1	3.45e-05	0.344595	0.291	0.071	0.815804
RBM25	3.84e-05	0.485082	0.726	0.485	0.908058
HES1	3.88e-05	-0.556791	0.863	0.939	0.918738
RPL13A	3.92e-05	-0.270351	0.983	1	0.927413
TNFSF10	3.94e-05	0.595692	0.846	0.727	0.931624
MT-ATP8	4.13e-05	-0.272587	0.991	0.99	0.976912
COX7A2	4.17e-05	-0.377815	0.761	0.889	0.985955
TSPAN14	4.19e-05	0.279623	0.222	0.03	0.991599
CLDN3	4.5e-05	-0.444387	0.274	0.515	1
BSG	4.55e-05	0.55054	0.624	0.394	1
JUP	4.57e-05	0.482997	0.376	0.141	1
COL3A1	4.59e-05	0.752099	0.393	0.152	1
MT-TP	4.64e-05	-0.48821	0.615	0.778	1
F5	4.81e-05	-0.367268	0.162	0.404	1
CUTALP	5.03e-05	0.36265	0.308	0.081	1
DSP	5.31e-05	0.776324	0.538	0.343	1
RPL22	5.45e-05	-0.320615	0.906	0.949	1
COL4A2	5.54e-05	0.587395	0.521	0.283	1
SLC38A2	5.66e-05	0.58557	0.393	0.162	1
VCAM1	5.71e-05	0.598615	0.855	0.818	1
NFX1	5.8e-05	0.321211	0.214	0.03	1
EEF2	6.03e-05	0.522682	0.735	0.545	1
CYB5A	6.41e-05	-0.376308	0.564	0.717	1
CTSB	6.61e-05	0.457113	0.752	0.545	1
RPL9	7.25e-05	-0.251598	0.957	0.99	1
ST6GAL1	7.42e-05	0.502525	0.325	0.111	1
IGFBP4	7.43e-05	0.471811	0.564	0.333	1
SLC44A1	7.47e-05	0.358852	0.299	0.081	1
EIF4G2	7.5e-05	0.406777	0.641	0.414	1
UBAP2	7.82e-05	-0.40437	0.368	0.616	1
BNC2	8.01e-05	0.464137	0.282	0.071	1
PPP1R10	8.21e-05	0.417899	0.427	0.182	1
CTDSP2	8.32e-05	0.30938	0.231	0.04	1
NNMT	8.33e-05	0.612833	0.188	0.02	1
MAGED1	8.72e-05	0.402897	0.333	0.111	1
EIF3A	8.95e-05	0.519022	0.786	0.667	1
TPR	9.03e-05	0.490183	0.803	0.636	1
SPECC1	9.23e-05	0.304298	0.231	0.04	1
CALM2	9.47e-05	-0.307271	0.94	0.97	1
MAP4K4	9.64e-05	0.582076	0.248	0.061	1
MAOB	9.75e-05	0.534487	0.385	0.172	1
PFDN2	9.83e-05	-0.37771	0.205	0.434	1
COL4A1	9.94e-05	0.697926	0.581	0.384	1
CRTAC1	9.95e-05	0.529984	0.239	0.051	1
PMP22	9.96e-05	0.345217	0.41	0.152	1
CTSC	9.96e-05	0.467413	0.838	0.768	1
CDKN2C	0.000101632	0.27265	0.188	0.02	1
TIMP1	0.000104437	0.581202	0.769	0.687	1
CAP1	0.000105019	0.488648	0.564	0.333	1
TTC32	0.000105994	-0.382168	0.094	0.293	1
H3F3B	0.000118654	-0.261592	0.957	1	1
PCBP2	0.000125067	0.408566	0.752	0.606	1
SBSPON	0.000126315	0.343303	0.205	0.03	1
TTC3	0.000139172	0.410352	0.752	0.626	1
OLFML2A	0.000139645	0.373768	0.137	0	1
ERP27	0.000140849	-0.400482	0.607	0.788	1
PLD3	0.000142391	0.344783	0.342	0.121	1
USP22	0.000143336	0.402864	0.41	0.172	1
DCXR	0.000148502	-0.453763	0.205	0.434	1
ITGB8	0.000155162	0.510988	0.564	0.343	1
CALU	0.000156289	0.428917	0.496	0.253	1
GPC3	0.000161843	-0.299317	0.256	0.505	1
SFPQ	0.000162699	0.434961	0.778	0.596	1
CCNI	0.000173134	0.378307	0.923	0.848	1
UBC	0.000173715	0.446413	0.889	0.808	1
ATP5ME	0.000176183	-0.344776	0.709	0.838	1
TMF1	0.000184281	0.399866	0.479	0.253	1
2020-09-02	0.000185247	0.325771	0.829	0.717	1
FN1	0.000193735	0.577359	0.197	0.03	1
GPX3	0.000194176	0.626613	0.897	0.859	1
RPL39	0.000194294	-0.280707	0.897	0.949	1
PRDX1	0.000196266	-0.346639	0.692	0.848	1
RPS20	0.000196376	-0.262037	0.915	0.97	1
NFE2L2	0.000199161	0.429245	0.692	0.485	1
WSB1	0.000202558	0.336743	0.504	0.253	1
PDE3A	0.000206649	0.313341	0.239	0.061	1
SPP1	0.000224394	0.727146	0.684	0.465	1
EEA1	0.000225399	0.432654	0.462	0.253	1
TPM2	0.000225482	-0.474428	0.222	0.444	1
RSPRY1	0.000229499	0.367594	0.222	0.051	1
SFRP2	0.000234181	0.531306	0.128	0	1
PIEZO2	0.000234181	0.441042	0.128	0	1
TOP2B	0.000234602	0.420172	0.299	0.101	1
AR	0.000240059	0.312422	0.214	0.04	1
HLA-DPA1	0.000246938	0.445138	0.171	0.02	1
ANKRD1	0.000247084	-0.869182	0.06	0.222	1
CANX	0.000247166	0.365914	0.829	0.667	1
FAU	0.000248418	-0.344611	0.889	0.97	1
IGFBP3	0.000253741	0.612381	0.393	0.182	1
H6PD	0.000267807	0.275105	0.171	0.02	1
HEXIM1	0.000270158	0.449805	0.487	0.263	1
SURF4	0.000278076	0.37678	0.239	0.061	1
MT1M	0.000282389	-0.607921	0.222	0.414	1
IQGAP2	0.00028613	0.441661	0.274	0.091	1
EMC10	0.000301527	0.369375	0.487	0.242	1
RPL32	0.000305342	-0.288108	0.957	1	1
LYPD1	0.00031013	0.585023	0.265	0.081	1
AC023157.3	0.000319451	0.357868	0.188	0.03	1
TSTD1	0.000339416	-0.304132	0.462	0.747	1
EWSR1	0.000339905	0.451116	0.41	0.202	1
PKM	0.000351555	0.442118	0.701	0.535	1
BZW1	0.000351944	0.317076	0.496	0.253	1
PCM1	0.000357142	0.529046	0.701	0.525	1
CAMSAP2	0.000370426	0.306023	0.325	0.111	1
MAP2	0.000371439	0.459272	0.47	0.242	1
NIPAL3	0.000373868	0.339863	0.214	0.051	1
LINC01697	0.00037496	0.437668	0.333	0.121	1
WAC	0.000377202	0.404646	0.504	0.303	1
SPRY1	0.000381908	-0.394042	0.436	0.657	1
TNIK	0.000388106	0.3431	0.265	0.081	1
COL1A1	0.000390342	0.364647	0.145	0.01	1
GLS	0.000392638	0.419606	0.53	0.313	1
LARP1	0.000404142	0.394668	0.333	0.131	1
HOXA10	0.000408427	0.348077	0.368	0.152	1
ENPEP	0.000410112	0.511673	0.316	0.121	1
ZNF397	0.00041554	0.326684	0.222	0.051	1
ARHGAP29	0.000430549	0.328317	0.94	0.919	1
AC024293.1	0.000444976	-0.306546	0.35	0.556	1
AFF1	0.000448155	0.354589	0.299	0.111	1
NOP10	0.00044924	-0.392967	0.376	0.566	1
NAXE	0.000450648	-0.311902	0.188	0.394	1
RPS18	0.000453271	-0.253034	0.949	1	1
RPN1	0.000455289	0.433831	0.35	0.162	1
PIGR	0.000455731	0.636191	0.385	0.192	1
ACTR2	0.000461264	0.351259	0.598	0.313	1
ITIH5	0.000473575	0.47523	0.615	0.394	1
LNPEP	0.000473643	0.339619	0.342	0.131	1
HSPB1	0.000480253	0.299336	0.906	0.929	1
SQLE	0.000486489	-0.410088	0.436	0.636	1
CTAGE5	0.000488377	0.380494	0.581	0.364	1
LAMP1	0.000490647	0.385844	0.479	0.253	1
JMY	0.000493649	0.266759	0.179	0.03	1
MXRA8	0.000498332	0.501217	0.402	0.202	1
KIAA2026	0.000506187	0.296926	0.274	0.091	1
EPRS	0.000508612	0.378214	0.65	0.444	1
MEST	0.00050887	0.382934	0.197	0.04	1
SLC25A37	0.000513423	0.451479	0.41	0.192	1
PLOD2	0.000539143	0.412851	0.496	0.293	1
PANK3	0.000539874	0.257224	0.179	0.03	1
NDUFA12	0.000540976	-0.375801	0.41	0.616	1
LGALS3BP	0.000543948	0.409762	0.47	0.253	1
RAC1P2	0.000545095	0.278385	0.368	0.152	1
RPL18A	0.000545212	-0.284817	0.897	0.949	1
ATP5PF	0.000550264	-0.317736	0.726	0.889	1
NOX4	0.000555453	0.347193	0.214	0.051	1
ABRACL	0.000573746	0.306038	0.248	0.071	1
TMSB4X	0.000578764	0.352566	0.966	1	1
GLG1	0.000590622	0.356315	0.513	0.273	1
PAPSS1	0.000603093	0.255551	0.359	0.141	1
RPS26	0.00060698	0.279104	0.897	0.818	1
ITSN2	0.000615465	0.431482	0.641	0.455	1
PHPT1	0.000639013	-0.35649	0.564	0.717	1
LRRC42	0.000646337	0.272513	0.137	0.01	1
SEL1L	0.000654742	0.323113	0.462	0.222	1
FCHO2	0.000656795	0.319847	0.41	0.192	1
EGFL6	0.000664111	-0.376613	0.103	0.283	1
PCYOX1	0.000679824	0.404613	0.47	0.253	1
DUSP1	0.000705569	-0.403391	0.615	0.778	1
BMPR2	0.000707597	0.446464	0.342	0.141	1
TERF1	0.000708148	0.430401	0.385	0.192	1
TPP1	0.000738119	0.316877	0.222	0.061	1
MLXIP	0.000745956	0.344927	0.265	0.081	1
CRIP2	0.000758693	-0.379211	0.556	0.727	1
SMIM14	0.000776381	0.42966	0.513	0.333	1
MOB1A	0.000778829	0.309717	0.368	0.162	1
ATAD3C	0.000787306	0.312442	0.265	0.091	1
ZNF638	0.00079532	0.428232	0.59	0.434	1
BHMT	0.000795551	0.539873	0.368	0.172	1
COPA	0.000797116	0.321321	0.333	0.131	1
INTS10	0.000800684	0.301284	0.265	0.081	1
RPL29	0.000805977	-0.252527	0.88	0.949	1
KCNQ1OT1	0.000808903	0.329415	0.274	0.091	1
MR1	0.00081393	0.2725	0.154	0.02	1
CLIP1	0.000817992	0.344166	0.521	0.273	1
BOD1L1	0.000829583	0.354393	0.487	0.273	1
ICE2	0.000841483	0.362267	0.299	0.121	1
SLC12A1	0.000848925	-0.625965	0.162	0.354	1
GLRX	0.000886592	-0.395347	0.231	0.424	1
HEXB	0.000887789	0.285843	0.256	0.081	1
COL6A2	0.000888029	0.282664	0.299	0.111	1
F2R	0.000894634	0.534562	0.479	0.293	1
KIF5B	0.000899439	0.412007	0.778	0.667	1
PSMD1	0.000915255	0.357084	0.35	0.152	1
ARHGAP5	0.000928196	0.443465	0.744	0.566	1
TAOK1	0.00094146	0.562809	0.393	0.202	1
CHD4	0.00094811	0.505317	0.692	0.505	1
FAM111A	0.000950762	0.424716	0.325	0.131	1
SPPL2A	0.000968838	0.427939	0.393	0.202	1
ARHGEF12	0.000993735	0.411174	0.47	0.263	1
SCN9A	0.000995022	0.352695	0.231	0.071	1
ITGAV	0.000995974	0.426434	0.385	0.192	1
COL1A2	0.00099657	0.480514	0.128	0.01	1
RFTN1	0.00099794	0.422698	0.368	0.182	1
RANBP2	0.00100306	0.351161	0.402	0.212	1
HLA-E	0.0010065	0.367509	0.735	0.586	1
GNAQ	0.00101764	0.330703	0.376	0.172	1
KIAA0319L	0.00101815	0.323204	0.205	0.051	1
WASHC2A	0.00102565	0.335984	0.419	0.222	1
NBL1	0.0010262	0.375406	0.427	0.232	1
PDLIM5	0.00103682	0.367855	0.504	0.293	1
PPP3CA	0.00104054	0.266794	0.402	0.192	1
MORF4L2	0.0010545	0.339009	0.624	0.414	1
CXADR	0.00108449	0.266066	0.359	0.152	1
TUBB	0.00110628	0.417824	0.65	0.455	1
HRH1	0.00111187	0.329678	0.402	0.192	1
FAM200B	0.00111587	-0.337324	0.487	0.657	1
GULP1	0.00114946	0.409047	0.513	0.313	1
BRD4	0.00115472	0.355554	0.487	0.283	1
EFCAB14	0.00115693	0.296242	0.487	0.263	1
SRSF5	0.0011571	0.296799	0.667	0.455	1
CAMK2N1	0.00120589	0.390786	0.607	0.404	1
HIST1H2BB	0.00120739	0.430893	0.179	0.04	1
ACTB	0.001235	0.375086	0.957	0.949	1
FOXP1	0.00124393	0.426077	0.538	0.333	1
CLTC	0.00124976	0.433865	0.444	0.253	1
DDIT4	0.0012548	0.271914	0.299	0.111	1
EPS8	0.00126524	0.318508	0.299	0.121	1
TBC1D9	0.00128191	0.264474	0.145	0.02	1
SMARCA1	0.00129584	0.427297	0.462	0.273	1
DOCK1	0.0013104	0.320427	0.291	0.111	1
ZYX	0.00131283	0.360348	0.385	0.192	1
MZT2B	0.00131451	-0.369537	0.496	0.646	1
KRT17	0.00133092	0.5786	0.265	0.101	1
MRPS21	0.00133954	-0.425688	0.47	0.657	1
USP47	0.00135793	0.326475	0.41	0.202	1
MED1	0.00137583	0.25481	0.239	0.081	1
CTNNA1	0.00138154	0.373076	0.615	0.434	1
STAT3	0.00139821	0.371404	0.453	0.263	1
EIF2B1	0.00140661	0.262203	0.197	0.051	1
SWAP70	0.00144261	0.29743	0.291	0.111	1
HSD17B11	0.00144269	0.253106	0.214	0.061	1
PTBP3	0.00145037	0.459947	0.521	0.323	1
SLC35F5	0.00145837	0.319804	0.239	0.081	1
MICU1	0.00148118	0.312974	0.299	0.121	1
MICU2	0.00148524	0.308436	0.231	0.081	1
CMTM6	0.00149888	0.314411	0.385	0.202	1
NFIA	0.00150283	0.466411	0.615	0.455	1
TERF2	0.00150426	0.259586	0.274	0.101	1
RPL10	0.00152036	-0.269618	0.932	0.949	1
CCDC80	0.00152387	0.514884	0.487	0.293	1
TAPBP	0.00152439	0.371749	0.496	0.313	1
PARP9	0.00154101	0.268614	0.256	0.091	1
ORAI2	0.00155367	0.316607	0.214	0.061	1
RCN2	0.00157037	0.341081	0.419	0.242	1
KIAA1217	0.00159774	0.340277	0.35	0.162	1
MIS18BP1	0.00161151	0.31499	0.256	0.091	1
RAB18	0.00161707	0.29884	0.359	0.172	1
MYO1C	0.00162106	0.321843	0.316	0.141	1
RNF11	0.00165951	0.319404	0.291	0.121	1
CTSH	0.00166772	0.355692	0.333	0.152	1
CCSER2	0.00167065	0.373092	0.385	0.182	1
PHACTR2	0.00172288	0.462675	0.453	0.263	1
GNB1	0.00172365	0.311577	0.479	0.263	1
PCNP	0.00173131	0.437656	0.419	0.242	1
MSH3	0.00173919	0.358733	0.41	0.212	1
COL14A1	0.00176547	-0.348883	0.128	0.293	1
SKAP2	0.00179195	0.316029	0.675	0.495	1
SYNE2	0.00180487	0.510813	0.752	0.646	1
GXYLT2	0.00180663	0.265542	0.137	0.02	1
TNNI1	0.00181726	-0.332483	0.214	0.414	1
PDLIM1	0.00188077	0.367829	0.274	0.111	1
TEAD1	0.00189787	0.297219	0.342	0.152	1
MTR	0.00192105	0.337168	0.385	0.192	1
AHCYL1	0.00194615	0.333287	0.513	0.303	1
TOR1AIP1	0.001967	0.287119	0.256	0.091	1
CITED2	0.00198605	-0.324069	0.607	0.778	1
HLA-DPB1	0.00203073	0.299742	0.171	0.04	1
DEFB1	0.00204072	-0.401527	0.487	0.717	1
ESYT2	0.0020585	0.289315	0.231	0.071	1
MYO6	0.00206942	0.341007	0.402	0.212	1
DZIP1	0.00207894	0.33335	0.316	0.141	1
BEX3	0.00210868	-0.304634	0.863	0.909	1
C6orf62	0.00216866	0.402	0.462	0.273	1
GAREM1	0.00222179	0.2637	0.385	0.192	1
CTSO	0.0022595	0.315711	0.308	0.131	1
NDUFAB1	0.00234527	-0.260886	0.444	0.606	1
VPS13C	0.00237251	0.38948	0.607	0.414	1
FGFR1OP	0.00237954	0.272773	0.137	0.02	1
MYCBP2	0.00240464	0.340565	0.308	0.141	1
COL6A1	0.0024078	0.328886	0.316	0.141	1
PSMA7	0.00243037	-0.279837	0.923	0.98	1
GPRC5C	0.00244283	0.299628	0.342	0.162	1
NIN	0.00250065	0.468429	0.308	0.141	1
BPTF	0.00252983	0.3801	0.65	0.525	1
SRGN	0.00253702	0.483557	0.521	0.333	1
GBP3	0.00256512	0.253936	0.385	0.192	1
SETBP1	0.00257761	0.301497	0.231	0.081	1
GANAB	0.0026079	0.303362	0.256	0.101	1
PTTG1IP	0.0026263	0.324804	0.872	0.879	1
FAM208A	0.00263066	0.345338	0.291	0.121	1
RPL12P4	0.00264491	-0.315761	0.171	0.333	1
PDS5B	0.00265125	0.287734	0.308	0.141	1
SESN3	0.00265472	0.483417	0.444	0.263	1
KLHDC3	0.00266578	0.282216	0.231	0.081	1
TMTC3	0.00266753	0.288956	0.205	0.061	1
C5orf15	0.00269812	0.282226	0.308	0.131	1
PROM1	0.00276493	0.385651	0.35	0.182	1
RBM47	0.00278953	0.337078	0.53	0.374	1
MAT2B	0.00281827	0.338837	0.41	0.222	1
PDZD8	0.00286755	0.320737	0.291	0.131	1
CAMK2D	0.00287036	0.268054	0.376	0.182	1
EIF3E	0.00287412	0.364093	0.641	0.455	1
LAMP5	0.00288446	0.37939	0.248	0.091	1
UQCRQ	0.00291002	-0.271143	0.769	0.848	1
AHNAK	0.00293719	0.389941	0.598	0.424	1
RNU5E-1	0.0030219	-0.285775	0.077	0.212	1
TMEM176A	0.00306476	0.311399	0.274	0.111	1
KCTD12	0.0030777	0.404297	0.402	0.222	1
SNX1	0.00309444	0.280742	0.282	0.121	1
TMEM123	0.00310361	0.36964	0.675	0.545	1
TNC	0.00311953	0.36386	0.256	0.101	1
PDGFC	0.00315681	0.315239	0.282	0.121	1
EIF4B	0.00315861	0.369341	0.684	0.545	1
MAN2A1	0.00316321	0.381202	0.393	0.222	1
SLIRP	0.00317734	-0.29358	0.41	0.566	1
ADD3	0.00318363	0.440416	0.59	0.465	1
CKAP4	0.00322018	0.268344	0.419	0.222	1
IL6ST	0.00328844	0.376938	0.65	0.495	1
ATM	0.00329083	0.306818	0.239	0.091	1
YPEL2	0.00334094	0.366993	0.333	0.162	1
PCDH10	0.00340219	-0.250483	0.034	0.141	1
NCK1	0.00340386	0.261824	0.145	0.03	1
HLA-DMA	0.00342078	0.553817	0.376	0.212	1
SRSF1	0.00343501	0.320785	0.239	0.091	1
KCNJ16	0.0034633	0.318356	0.581	0.404	1
CNN3	0.00348987	0.35752	0.521	0.374	1
IMPAD1	0.00353203	0.287502	0.205	0.071	1
NR3C1	0.00353451	0.383699	0.521	0.343	1
GRN	0.00354631	0.337466	0.41	0.242	1
FTSJ3	0.00357218	0.320313	0.325	0.152	1
AGPS	0.00359959	0.313011	0.179	0.051	1
XRCC6	0.00365316	0.308548	0.419	0.222	1
MRPL52	0.00365608	-0.331916	0.282	0.465	1
TIMP2	0.00372831	0.27299	0.265	0.111	1
KLF7	0.00374034	0.279704	0.205	0.071	1
PPT1	0.00375764	0.312896	0.393	0.212	1
NBPF1	0.00380908	0.258868	0.282	0.121	1
ARID5B	0.00382419	-0.315079	0.684	0.798	1
SERINC1	0.00383482	0.360005	0.581	0.434	1
MET	0.00385457	0.291099	0.393	0.212	1
DEGS1	0.00389006	0.321572	0.35	0.182	1
CCND2	0.0039066	0.413036	0.598	0.434	1
WFDC21P	0.00390961	0.275163	0.162	0.04	1
ATP2A2	0.00391496	0.266456	0.205	0.071	1
VAPA	0.0039159	0.331697	0.615	0.434	1
TSR3	0.00402034	0.253036	0.274	0.111	1
BCAM	0.00402933	0.376158	0.778	0.758	1
IVNS1ABP	0.00406564	0.273554	0.359	0.172	1
SSU72	0.00408838	0.433245	0.419	0.273	1
ANTXR1	0.00409695	0.331377	0.205	0.071	1
MICAL2	0.00421828	0.326698	0.231	0.091	1
PDLIM4	0.00422959	0.355417	0.291	0.131	1
DDIT3	0.00423442	-0.314476	0.41	0.586	1
MAL2	0.00429468	0.32235	0.308	0.152	1
SORL1	0.00431491	0.310111	0.402	0.232	1
TBC1D5	0.00432737	0.317203	0.393	0.222	1
ARL4A	0.00433638	-0.286117	0.325	0.485	1
ILF3	0.00434509	0.360136	0.598	0.414	1
CAPN2	0.00437508	0.440566	0.547	0.364	1
RNF10	0.00444772	0.263654	0.231	0.091	1
ATRX	0.00446455	0.364072	0.795	0.778	1
ANXA11	0.00447784	0.388814	0.453	0.293	1
SDCBP	0.00448686	0.394822	0.333	0.172	1
MT-TM	0.0044979	-0.434544	0.222	0.384	1
ITPRIPL2	0.004503	0.29712	0.299	0.131	1
GSN	0.00452609	0.402496	0.265	0.121	1
YWHAB	0.00460471	0.26474	0.915	0.869	1
XIST	0.00461928	0.295036	0.496	0.293	1
HSPA4	0.00480227	0.313153	0.402	0.232	1
SVIL	0.00482476	0.445931	0.47	0.303	1
MALSU1	0.00482556	-0.281996	0.111	0.253	1
MRPS18C	0.00486951	-0.285107	0.342	0.515	1
LGALS1	0.00490448	0.443054	0.564	0.404	1
RPL4	0.00492189	0.27591	0.855	0.788	1
FAM107A	0.00494141	0.281214	0.137	0.03	1
FYN	0.00495916	0.281305	0.205	0.071	1
S100A13	0.0049641	-0.299058	0.709	0.778	1
FYTTD1	0.00497092	0.284215	0.316	0.152	1
CLDN1	0.00500577	0.423311	0.838	0.697	1
POLE3	0.00505181	0.280614	0.325	0.152	1
CHML	0.00510118	0.39398	0.299	0.141	1
SDHD	0.0051535	0.307394	0.222	0.081	1
SNRPC	0.00518988	-0.290205	0.556	0.677	1
PURB	0.00519101	0.429447	0.376	0.192	1
ZMIZ1	0.00522675	0.276831	0.282	0.131	1
ADD1	0.00527888	0.312314	0.35	0.182	1
LY6E	0.0053088	-0.250965	0.615	0.788	1
PDCD6IP	0.005319	0.307615	0.274	0.121	1
DLGAP4	0.00536065	0.367919	0.256	0.111	1
FGD6	0.00536693	0.268052	0.137	0.03	1
PARP14	0.00541177	0.3724	0.35	0.192	1
ENOSF1	0.00547391	-0.312595	0.137	0.283	1
NPHS1	0.00549437	0.290364	0.197	0.071	1
NKTR	0.00551026	0.269439	0.35	0.182	1
SETX	0.00565468	0.379536	0.444	0.273	1
HSPA1A	0.00570206	0.770071	0.701	0.606	1
MFSD1	0.00571289	0.296676	0.248	0.111	1
DDAH1	0.00573064	0.279958	0.222	0.081	1
RILPL2	0.00585517	0.284204	0.256	0.111	1
TRIM38	0.00585705	0.340594	0.299	0.152	1
TJP1	0.00589734	0.318657	0.573	0.394	1
CDC42BPA	0.00594356	0.432205	0.419	0.273	1
ATN1	0.00601604	0.256642	0.231	0.091	1
MT-TF	0.00603959	-0.256289	0.085	0.222	1
ZFP36L1	0.00603964	0.327711	0.829	0.737	1
PARP1	0.00606697	0.411946	0.479	0.293	1
RHOA	0.00607347	0.29625	0.744	0.616	1
UBE2Z	0.00612625	0.260018	0.291	0.131	1
DLGAP1-AS1	0.00615729	-0.266552	0.06	0.172	1
RNF180	0.00617636	0.263939	0.308	0.152	1
IARS2	0.00624323	0.375033	0.282	0.131	1
EMP3	0.00633604	-0.311538	0.385	0.535	1
SLC40A1	0.00638002	0.317556	0.59	0.404	1
CD81	0.00653141	0.321308	0.513	0.333	1
SLC25A4	0.00663441	-0.32104	0.308	0.465	1
MYH9	0.00671414	0.317258	0.487	0.313	1
TMEM87A	0.00672163	0.371647	0.444	0.263	1
PAX8	0.00678542	0.314733	0.752	0.636	1
CTR9	0.00691104	0.335587	0.316	0.152	1
RARRES2	0.0071561	-0.307025	0.359	0.525	1
UBA2	0.00716557	0.269097	0.205	0.081	1
ZSCAN16-AS1	0.00717247	-0.282231	0.205	0.364	1
RBM10	0.00720488	0.271299	0.162	0.051	1
P3H2	0.0073176	0.264358	0.197	0.071	1
ACAP2	0.0074264	0.347718	0.453	0.293	1
UGDH	0.00750181	0.385025	0.265	0.131	1
TXN	0.00755723	-0.315163	0.761	0.828	1
RBP1	0.00758941	-0.263934	0.145	0.303	1
MAP1B	0.00759001	0.365074	0.179	0.061	1
SMARCA5	0.00767426	0.304283	0.769	0.707	1
MAP4	0.00769299	0.333761	0.547	0.374	1
LAMP2	0.00769716	0.394023	0.427	0.263	1
EIF3K	0.00770241	-0.301594	0.538	0.677	1
STT3B	0.00773765	0.27099	0.325	0.172	1
SMAD2	0.00776944	0.305491	0.291	0.141	1
FXYD6	0.00783289	0.254148	0.162	0.051	1
OPTN	0.00783772	0.314792	0.769	0.626	1
RASAL2	0.00785186	0.368985	0.179	0.061	1
STRAP	0.00785515	0.311688	0.368	0.212	1
UTRN	0.00790493	0.361316	0.564	0.404	1
HMGB2	0.00792673	-0.299366	0.231	0.384	1
MPC1	0.00795062	-0.336199	0.265	0.414	1
SLIT3	0.00810543	0.323823	0.402	0.242	1
OSTM1	0.0082246	0.284409	0.111	0.02	1
LMNA	0.00827555	0.295873	0.581	0.434	1
CERS2	0.00830034	0.309089	0.231	0.101	1
ASH1L	0.00833997	0.295858	0.556	0.364	1
NDUFB6	0.00838346	-0.285209	0.564	0.667	1
BOLA3	0.008586	-0.281134	0.265	0.414	1
LPAR6	0.0086663	-0.341868	0.393	0.556	1
PTGR1	0.00868027	-0.267157	0.222	0.384	1
NPC2	0.00880439	0.334193	0.786	0.717	1
ACTN4	0.00880642	0.38924	0.615	0.465	1
CD2AP	0.008852	0.375161	0.718	0.545	1
ADAMTS1	0.00886636	0.419217	0.641	0.485	1
KDELR1	0.00886636	0.351843	0.632	0.495	1
GORASP2	0.00891045	0.273837	0.248	0.111	1
CRYAB	0.00891547	-0.275905	0.846	0.929	1
CTSD	0.0089604	0.327827	0.487	0.343	1
NDUFA13	0.00897802	-0.276482	0.53	0.606	1
AIFM1	0.00900099	-0.41767	0.197	0.333	1
ZSCAN31	0.00918392	0.277835	0.179	0.061	1
DNAJC9	0.00921572	-0.281572	0.137	0.273	1
ZNF800	0.00930729	0.412827	0.393	0.242	1
IRF1	0.00931495	-0.250717	0.419	0.556	1
RB1CC1	0.00934047	0.298386	0.47	0.313	1
TCF4	0.00934757	0.303205	0.214	0.091	1
CTGF	0.00965188	0.382606	0.897	0.919	1
MAF	0.00967278	0.31209	0.65	0.505	1
NEDD9	0.00967466	0.371333	0.521	0.343	1
EIF3D	0.00972406	0.35349	0.462	0.313	1
CISD3	0.0097338	-0.317646	0.137	0.273	1
DDX5	0.00975448	0.302672	0.795	0.687	1
SPARCL1	0.00987653	0.340648	0.128	0.03	1
SPTY2D1	0.00988772	0.327284	0.368	0.212	1
TRIM37	0.0100256	0.325631	0.214	0.091	1
RIN2	0.0100779	0.261002	0.197	0.081	1
MZT2A	0.0102611	-0.345507	0.274	0.404	1
PHF3	0.0103354	0.286773	0.726	0.646	1
USP8	0.010396	0.280464	0.65	0.485	1
DNALI1	0.0105209	0.256656	0.205	0.081	1
PPP1R15A	0.010524	-0.358896	0.462	0.586	1
MRPL58	0.0105401	0.275799	0.239	0.111	1
HLA-A	0.0105667	0.286224	0.803	0.798	1
ZMPSTE24	0.0106093	0.363214	0.41	0.263	1
JAG1	0.0107541	0.414824	0.368	0.232	1
HIST1H1C	0.0108703	-0.346379	0.248	0.394	1
HIST1H1E	0.0109336	-0.314259	0.214	0.354	1
PTGDS	0.0109725	-0.277104	0.385	0.535	1
KLF6	0.0109923	-0.360823	0.598	0.677	1
MARCKS	0.0110661	0.31342	0.701	0.525	1
NT5DC1	0.0111581	0.252884	0.325	0.172	1
DNAJB4	0.0111902	-0.319909	0.376	0.515	1
GOLGA8B	0.0111976	0.251775	0.308	0.162	1
ATP2B1	0.0112457	0.373575	0.521	0.384	1
NLK	0.0113917	0.271199	0.171	0.061	1
PHLDB2	0.0114194	0.298102	0.393	0.222	1
MTDH	0.0114249	0.315973	0.692	0.636	1
SLTM	0.0115192	0.292772	0.607	0.475	1
SLC37A4	0.0115974	0.274813	0.274	0.131	1
SDC4	0.0118176	0.332735	0.496	0.343	1
SNX29	0.0118356	0.34394	0.325	0.182	1
ATP5PO	0.0118485	-0.25402	0.59	0.667	1
WT1	0.011852	0.413889	0.436	0.283	1
WASL	0.0118587	0.377237	0.658	0.545	1
RBM3	0.0119126	0.323997	0.487	0.303	1
KBTBD3	0.0119157	-0.261823	0.111	0.232	1
CHD8	0.0119182	0.303638	0.291	0.152	1
CTSZ	0.0121479	0.316551	0.402	0.263	1
UGGT2	0.0123939	0.323376	0.179	0.071	1
STAMBP	0.0124089	0.293795	0.282	0.141	1
ESD	0.0125092	0.304989	0.615	0.434	1
ANP32A	0.0126146	0.334227	0.53	0.374	1
AK3	0.012823	0.283052	0.325	0.182	1
ITGB1	0.0128597	0.336107	0.769	0.697	1
TARS	0.0129694	0.269504	0.385	0.222	1
XPC	0.0129702	0.326866	0.496	0.333	1
UPF3A	0.0131633	0.281528	0.393	0.232	1
PPP1R3B	0.0132058	-0.31521	0.103	0.212	1
ZKSCAN1	0.0132708	0.362908	0.453	0.323	1
GSTA1	0.0133319	-0.255917	0.128	0.263	1
PON2	0.0135706	0.280316	0.658	0.556	1
AP2M1	0.0136723	0.295132	0.504	0.343	1
HIPK1	0.0137669	0.254679	0.179	0.071	1
TPM1	0.0137874	0.323102	0.932	0.949	1
DSTYK	0.0138146	0.358207	0.197	0.081	1
HIST1H4B	0.0139113	0.342165	0.179	0.071	1
TMEM120A	0.0139135	0.251121	0.188	0.071	1
2020-09-11	0.0140039	0.29039	0.658	0.535	1
SYNCRIP	0.014278	0.320868	0.547	0.394	1
KHDRBS1	0.0143282	0.309827	0.65	0.505	1
SELENOK	0.0143586	-0.295764	0.564	0.667	1
PET100	0.0146971	-0.292052	0.162	0.283	1
ARHGAP24	0.0150319	-0.31545	0.581	0.667	1
TSPYL4	0.0150918	0.304768	0.214	0.091	1
INO80E	0.0152724	0.254368	0.179	0.071	1
GDI2	0.0155358	0.259004	0.41	0.253	1
COA3	0.0155948	-0.256314	0.393	0.515	1
HTRA1	0.0157153	0.283173	0.197	0.081	1
STOM	0.0157515	0.287178	0.179	0.071	1
SLFN5	0.0157739	0.418453	0.248	0.121	1
BRI3	0.0160211	0.287584	0.675	0.596	1
GNA11	0.0160756	0.33	0.162	0.061	1
ROMO1	0.0160886	-0.350787	0.641	0.747	1
IFNGR1	0.0161079	0.263547	0.282	0.141	1
ADAMTS5	0.0161219	0.296726	0.145	0.051	1
VCAN	0.0161635	0.425059	0.59	0.465	1
SAMD9L	0.0163818	0.372275	0.231	0.111	1
NONO	0.0163832	0.259752	0.333	0.192	1
PDIA3	0.016496	0.291123	0.923	0.899	1
CDK6	0.016506	0.368419	0.436	0.283	1
SST	0.016706	-0.740185	0.085	0.192	1
CAV2	0.016869	0.465624	0.556	0.444	1
NDFIP1	0.0169363	0.305704	0.581	0.455	1
PFKL	0.0171925	0.252739	0.265	0.141	1
LAMB1	0.0172938	0.37179	0.615	0.525	1
SBNO1	0.0174411	0.265798	0.299	0.162	1
RARRES3	0.0176552	0.322165	0.521	0.364	1
AKT3	0.0178395	0.282823	0.256	0.131	1
SLC8A1	0.0178813	0.320341	0.171	0.061	1
SSPN	0.0179203	0.259997	0.59	0.444	1
CLDN2	0.0179336	0.336998	0.214	0.101	1
ZDHHC12	0.0186093	0.252262	0.256	0.131	1
PTP4A2	0.0186304	0.301819	0.624	0.485	1
STAG2	0.0186362	0.285114	0.487	0.333	1
UBA1	0.0187047	0.30847	0.222	0.101	1
ARL1	0.018773	0.357787	0.402	0.273	1
SEC63	0.0187813	0.304131	0.607	0.475	1
TNFAIP2	0.0188225	0.316507	0.205	0.091	1
MED13L	0.0188785	0.293818	0.573	0.384	1
USP9X	0.0188837	0.318617	0.35	0.212	1
BRD3	0.018977	0.313871	0.368	0.242	1
MYLK	0.0190159	0.395014	0.564	0.414	1
TSC22D1	0.0194007	0.388827	0.846	0.848	1
UBE2E2	0.019408	0.314989	0.453	0.323	1
DDX50	0.0195857	0.255279	0.462	0.303	1
PIK3R1	0.0196361	0.332361	0.752	0.727	1
CLIC4	0.0196772	0.376896	0.564	0.404	1
SRSF7	0.0198331	-0.348264	0.547	0.616	1
TBL1XR1	0.0199257	0.355882	0.444	0.303	1
HSPH1	0.0201267	0.424831	0.479	0.354	1
SUDS3	0.0202066	-0.254477	0.393	0.515	1
NDUFB10	0.020223	-0.319694	0.496	0.576	1
LGALS3	0.0205333	0.352197	0.547	0.404	1
CPSF3	0.0207339	0.251551	0.162	0.061	1
ABCC4	0.0207388	0.258005	0.128	0.04	1
ANXA2	0.0207592	0.292759	0.872	0.859	1
UXS1	0.0210662	0.281393	0.479	0.323	1
BX571818.1	0.0211076	-0.312113	0.368	0.505	1
CEP170	0.0216328	0.288984	0.222	0.111	1
IER3	0.0217254	-0.345588	0.658	0.747	1
TEX264	0.0218509	0.306836	0.291	0.162	1
M6PR	0.0219033	0.310415	0.436	0.303	1
PBRM1	0.022124	0.265889	0.333	0.192	1
USO1	0.0221357	0.342562	0.402	0.273	1
RTN4	0.0223607	0.271894	0.812	0.747	1
TMEM184C	0.0223989	0.272896	0.248	0.131	1
PPFIA1	0.0225605	0.280958	0.316	0.182	1
C5orf42	0.0225857	0.354626	0.248	0.131	1
TUBA1A	0.0228751	0.313584	0.53	0.414	1
R3HDM2	0.0233958	0.280516	0.436	0.303	1
HDLBP	0.023587	0.280566	0.573	0.475	1
ELK3	0.0236069	0.269805	0.222	0.111	1
CXXC5	0.0236731	0.261598	0.744	0.667	1
RAB29	0.0236768	0.258459	0.239	0.121	1
CDH2	0.0241404	0.277582	0.385	0.242	1
KCTD3	0.0242241	0.26746	0.274	0.162	1
NTN4	0.0244387	0.362388	0.419	0.283	1
CREB1	0.0245288	0.297079	0.248	0.131	1
ZBTB20	0.0245539	0.306855	0.684	0.556	1
GLUL	0.0247843	0.345313	0.556	0.434	1
LDHA	0.0248426	0.267002	0.692	0.566	1
ID4	0.0251388	-0.251256	0.308	0.455	1
VEZF1	0.0251686	0.344062	0.479	0.354	1
SREK1	0.0253297	0.252666	0.436	0.313	1
WDFY1	0.0254148	0.254333	0.231	0.121	1
PLEKHA5	0.0257777	0.30694	0.564	0.455	1
COPB2	0.0258857	0.260207	0.333	0.212	1
NTM	0.0260919	0.347306	0.274	0.152	1
LMBRD1	0.0261133	0.255909	0.427	0.263	1
SLC44A2	0.0263498	0.277018	0.171	0.071	1
TSPAN5	0.0270284	0.405753	0.632	0.566	1
PPP1R1A	0.0271268	-0.283903	0.308	0.424	1
SLC12A2	0.0272559	0.285208	0.205	0.101	1
VCP	0.0277071	0.331312	0.333	0.222	1
PAK2	0.0278251	0.268789	0.607	0.455	1
DDR1	0.0280196	0.254674	0.299	0.172	1
COL8A1	0.0280766	0.369663	0.359	0.212	1
TSG101	0.0283862	0.412161	0.53	0.404	1
THRAP3	0.028459	0.320403	0.632	0.535	1
RFLNB	0.0284645	0.353242	0.256	0.141	1
ERC1	0.0288529	0.281852	0.274	0.152	1
C1S	0.0293368	0.263201	0.188	0.091	1
DSC2	0.0294702	0.281211	0.513	0.404	1
NPEPPS	0.030313	0.362879	0.282	0.162	1
PBX1	0.0304774	0.291397	0.521	0.374	1
OSBPL9	0.0310845	0.370924	0.479	0.364	1
NFKBIZ	0.0311059	-0.623448	0.564	0.596	1
FSCN1	0.031532	0.256653	0.222	0.111	1
TIA1	0.0316396	0.351929	0.291	0.182	1
PEX1	0.0318922	0.270439	0.162	0.071	1
FNBP1	0.0325202	0.266535	0.487	0.333	1
ETNK1	0.0325937	0.300062	0.248	0.141	1
DSE	0.0333174	0.367961	0.171	0.081	1
PTGES3	0.0334204	0.27128	0.538	0.424	1
FRG1HP	0.0335972	0.280819	0.291	0.172	1
CST3	0.0345994	0.376244	0.855	0.818	1
ZC3H14	0.0348584	0.277031	0.513	0.364	1
SDAD1	0.0348639	0.340193	0.427	0.303	1
PMAIP1	0.0349251	-0.256315	0.231	0.343	1
MTUS1	0.0349574	0.313841	0.248	0.141	1
ISM1	0.0350333	0.276538	0.231	0.121	1
HBEGF	0.0355006	-0.479361	0.462	0.525	1
DNAJB1	0.0362094	0.370107	0.684	0.556	1
CDH1	0.0363048	-0.252879	0.325	0.434	1
SCAF11	0.0365384	0.273658	0.778	0.707	1
PARD6G-AS1	0.0365506	0.280095	0.179	0.081	1
MSI2	0.0366734	0.262431	0.385	0.253	1
TMEM130	0.0372456	0.264651	0.487	0.343	1
SARAF	0.0373587	0.338142	0.556	0.444	1
ASAP1	0.03791	0.367116	0.171	0.081	1
SRI	0.0383058	0.307228	0.684	0.586	1
YTHDF2	0.039032	0.26615	0.308	0.192	1
YES1	0.0397382	0.264942	0.239	0.131	1
UGCG	0.0405153	0.305814	0.632	0.576	1
AP3B1	0.040542	0.300531	0.342	0.222	1
ZNF770	0.0405464	0.284155	0.436	0.293	1
PKHD1	0.0406962	0.252132	0.128	0.051	1
BAMBI	0.0413777	-0.304667	0.231	0.333	1
FAM173A	0.0415116	-0.300082	0.111	0.202	1
PDCD4	0.0415367	0.261137	0.385	0.253	1
TRIM28	0.0416871	0.259708	0.205	0.111	1
PHIP	0.0421797	0.320716	0.427	0.303	1
FLNA	0.043268	0.281131	0.248	0.141	1
ACSL4	0.0439578	0.258405	0.41	0.283	1
RASSF4	0.0443877	0.308445	0.291	0.172	1
BTF3L4	0.0444181	0.251761	0.222	0.121	1
SULF1	0.0445296	0.374421	0.291	0.182	1
SENP6	0.0446515	0.267263	0.607	0.475	1
ELF2	0.0447237	0.299717	0.462	0.343	1
SOD2	0.0447261	0.278058	0.496	0.374	1
G3BP1	0.044962	0.262054	0.53	0.404	1
GNAI2	0.0450662	0.252029	0.607	0.495	1
KRT8	0.0451237	0.360856	0.35	0.242	1
TRIM24	0.045183	0.253805	0.299	0.192	1
TRPM7	0.0454509	0.302094	0.231	0.121	1
UGT2B7	0.0458231	0.281464	0.615	0.505	1
DDX17	0.0460559	0.321796	0.684	0.566	1
MEF2C	0.0461874	0.298166	0.35	0.232	1
REST	0.0464375	0.329564	0.598	0.465	1
PARD3	0.0464759	0.256409	0.376	0.242	1
DCBLD2	0.0470977	0.360467	0.462	0.364	1
DDX24	0.0471494	0.259373	0.709	0.596	1
BAIAP2-AS1	0.0482966	0.281387	0.171	0.081	1
FIP1L1	0.0491237	0.29546	0.291	0.192	1
DNAJC2	0.0495936	0.347743	0.282	0.182	1
ENSA	0.0497489	-0.291983	0.342	0.424	1
ARL6IP1	0.0498231	0.262258	0.744	0.667	1
FHL1	0.0506749	0.392603	0.402	0.303	1
LIMA1	0.0506841	0.378283	0.521	0.414	1
DCP1A	0.0510132	0.252636	0.111	0.04	1
AC027013.1	0.0510654	0.271692	0.154	0.071	1
CALB1	0.0519691	0.581451	0.162	0.081	1
PDE4D	0.0566014	0.303927	0.231	0.141	1
CALR	0.0570497	0.329332	0.65	0.606	1
AP2S1	0.0573658	0.252726	0.402	0.293	1
UQCC2	0.0582438	-0.251538	0.171	0.263	1
ASS1	0.0597196	0.269948	0.598	0.485	1
JMJD1C	0.0601374	0.359172	0.496	0.414	1
ENAH	0.0607741	0.325255	0.41	0.293	1
C12orf10	0.0615483	0.252954	0.282	0.182	1
SCAND1	0.0620391	0.265109	0.487	0.354	1
FTH1	0.0621963	0.276158	0.983	1	1
MEGF9	0.0624312	0.271417	0.393	0.283	1
COPB1	0.0631702	0.284879	0.504	0.384	1
RBBP8	0.06461	0.307692	0.65	0.566	1
CARHSP1	0.0647385	0.256353	0.333	0.232	1
NID2	0.0680954	0.326511	0.692	0.616	1
TMX4	0.0718934	0.276749	0.65	0.576	1
CD27-AS1	0.0727889	0.262177	0.145	0.071	1
KPNB1	0.0738818	0.274655	0.504	0.414	1
TXNIP	0.074369	0.348235	0.872	0.899	1
ANXA7	0.0746958	0.303727	0.444	0.333	1
FHL2	0.0747441	0.298472	0.41	0.323	1
MT-ND6	0.0749535	0.365219	0.444	0.354	1
NCOR1	0.0749548	0.261155	0.59	0.495	1
PHF20L1	0.075556	0.313723	0.393	0.293	1
QPRT	0.0762098	0.308973	0.188	0.111	1
DICER1	0.0767555	0.286419	0.299	0.202	1
CTNNAL1	0.0772043	0.282583	0.573	0.475	1
SPON2	0.0783675	0.34221	0.359	0.263	1
TNS1	0.0783691	0.307741	0.35	0.253	1
HBP1	0.0795326	0.253881	0.291	0.192	1
DYNC1H1	0.0802285	0.312902	0.444	0.343	1
PKD2	0.0837806	0.326682	0.41	0.313	1
KRT7	0.0841384	0.383004	0.299	0.212	1
NKAIN4	0.0842073	0.316544	0.222	0.131	1
MAL	0.0862924	0.277265	0.838	0.848	1
BBX	0.0879421	0.253758	0.641	0.545	1
TOR1AIP2	0.0893662	0.291077	0.282	0.192	1
MTPN	0.0896953	0.280847	0.444	0.354	1
AKAP8L	0.0905219	0.255346	0.197	0.121	1
U2AF2	0.0920618	0.303927	0.162	0.091	1
EIF2AK1	0.093022	0.301564	0.342	0.242	1
KDELR2	0.0938584	0.252318	0.308	0.212	1
RSBN1	0.0952358	0.261147	0.188	0.111	1
TNRC6B	0.0961709	0.282756	0.59	0.495	1
RBM23	0.0963716	0.316882	0.299	0.222	1
ABCB1	0.0966305	0.289696	0.598	0.485	1
NSRP1	0.0991611	0.260515	0.556	0.465	1
TM9SF3	0.103027	0.304205	0.564	0.455	1
TUFM	0.104086	0.258542	0.41	0.313	1
VGLL4	0.105375	0.311774	0.521	0.444	1
PRKAR2A	0.108309	0.280982	0.282	0.202	1
DAAM1	0.108667	0.310165	0.436	0.333	1
DPYSL3	0.111255	0.36773	0.316	0.253	1
PJA2	0.117581	0.274193	0.504	0.424	1
HSPA8	0.117801	0.371685	0.684	0.657	1
RERE	0.118817	0.304199	0.436	0.323	1
SELENOP	0.123299	0.307546	0.65	0.576	1
MIA3	0.123549	0.283842	0.402	0.313	1
NRIP1	0.124513	0.319038	0.402	0.333	1
SRSF4	0.125253	0.278921	0.479	0.394	1
ABI3BP	0.126355	0.250133	0.256	0.172	1
GLO1	0.12694	-0.305766	0.581	0.606	1
KRT19	0.132856	0.307173	0.598	0.566	1
TNRC6A	0.141137	0.290851	0.35	0.263	1
HNRNPUL2	0.143223	0.257397	0.162	0.101	1
RASSF8-AS1	0.146285	-0.281808	0.205	0.273	1
CXCL1	0.155273	-0.430696	0.368	0.444	1
FAM81A	0.158282	0.252748	0.205	0.141	1
TMEM107	0.15832	-0.257483	0.154	0.212	1
CMTM3	0.158814	0.275932	0.299	0.222	1
RGS5	0.162084	0.713287	0.427	0.354	1
ALDH9A1	0.163868	0.255426	0.436	0.374	1
CHD3	0.164777	0.289877	0.308	0.232	1
SLC4A11	0.167241	0.302778	0.342	0.263	1
WDR82	0.168829	0.252233	0.239	0.172	1
DAPL1	0.171711	0.450639	0.504	0.444	1
UFSP2	0.17306	0.267183	0.359	0.273	1
TFPI	0.177908	0.316546	0.581	0.515	1
ARF6	0.180814	0.29977	0.462	0.424	1
FLG	0.195255	0.418793	0.145	0.091	1
CXCL6	0.196551	0.494996	0.179	0.121	1
STAT1	0.20226	0.283639	0.709	0.646	1
FUS	0.20543	0.334394	0.513	0.475	1
PHF14	0.210912	0.294287	0.496	0.455	1
THBS1	0.218618	0.282462	0.487	0.455	1
RBMS1	0.221841	0.282622	0.538	0.455	1
SERTAD1	0.225138	-0.278888	0.291	0.333	1
ANXA4	0.236068	0.256871	0.47	0.394	1
CLU	0.241324	0.558934	0.812	0.859	1
CD82	0.254858	0.251463	0.299	0.242	1
MTND2P28	0.26701	0.266792	0.368	0.303	1
RRAD	0.310574	-0.300996	0.325	0.354	1
WFDC2	0.312363	0.386844	0.385	0.323	1
TNFRSF12A	0.319188	0.365519	0.487	0.465	1
ALDOB	0.39748	0.590317	0.197	0.263	1
RAB11FIP1	0.398083	0.293627	0.35	0.303	1
SRPK1	0.40936	0.290624	0.308	0.263	1
MTND4P12	0.447257	0.405147	0.205	0.172	1
SERPINA1	0.537425	0.300329	0.342	0.404	1
TMEM52B	0.561976	0.262717	0.197	0.232	1
IFI27	0.65303	0.253372	0.171	0.152	1
LRP2	0.680881	0.250891	0.59	0.657	1

## Sheet: EC
gene id	p value	avg logFC	pct.1	pct.2	adjusted p value
MTRNR2L1	6.21e-64	-1.415	0.025	0.726	1.47e-59
MT-RNR2	6.39e-19	-0.404113	1	1	1.51e-14
MT-ND3	2.84e-18	-0.629532	0.973	1	6.71e-14
MTND1P23	9.37e-18	1.97602	0.568	0.095	2.22e-13
PABPC1	2.24e-14	0.807257	0.886	0.842	5.31e-10
AL450405.1	1.36e-12	0.990379	0.383	0	3.21e-08
UMOD	2.35e-12	-0.986933	0.205	0.526	5.56e-08
DEFB1	3.25e-12	-0.916739	0.286	0.642	7.69e-08
PCAT19	6.8e-12	-0.513727	0.304	0.674	1.61e-07
EEF1A1	3.05e-11	0.528204	0.936	0.968	7.22e-07
IL1RL1	5.64e-11	-1.74916	0.022	0.189	1.33e-06
SOST	8.85e-11	-0.881947	0.096	0.358	2.09e-06
MT-CO2	1.34e-10	-0.391875	0.985	1	3.16e-06
MT-CO3	1.62e-10	-0.384729	1	1	3.84e-06
MT-ND4L	2.12e-10	-0.416809	0.943	1	5.02e-06
VIM	2.38e-10	0.753703	0.815	0.589	5.64e-06
MT-ND4	2.59e-10	-0.264504	1	1	6.13e-06
MT-CO1	2.75e-10	-0.340884	1	1	6.5e-06
COX5B	2.95e-10	-0.577572	0.481	0.8	6.98e-06
MT-TL1	3.69e-10	-0.593652	0.43	0.747	8.72e-06
TXNIP	3.71e-10	0.755312	0.881	0.779	8.77e-06
MT-ND1	6.1e-10	-0.348286	0.97	1	1.44e-05
MT-ATP6	4.65e-09	-0.339911	1	1	0.000110051
MT-TV	1.06e-08	-0.513966	0.602	0.884	0.000251446
ATP5F1E	1.97e-08	-0.43432	0.686	0.968	0.000466567
NDUFS5	3e-08	-0.409598	0.425	0.747	0.00070988
COX17	3.85e-08	-0.426432	0.4	0.695	0.000909854
CHRDL1	4.11e-08	-0.390687	0.012	0.126	0.000972433
MGST3	5.03e-08	-0.420348	0.412	0.705	0.00118988
HLA-B	5.36e-08	0.548795	0.872	0.874	0.00126895
HIST1H4C	5.51e-08	-0.365467	0.635	0.863	0.00130479
UBL5	6.08e-08	-0.393063	0.447	0.737	0.00143826
BEX5	7.37e-08	-0.820419	0.23	0.474	0.00174461
NDUFB2	7.71e-08	-0.422798	0.442	0.737	0.00182366
NDUFA1	8.5e-08	-0.44675	0.519	0.779	0.00201191
COX7C	8.85e-08	-0.390296	0.644	0.937	0.00209473
PLVAP	1.5e-07	0.800854	0.57	0.274	0.00353968
PPP1R14A	1.82e-07	-0.483318	0.143	0.368	0.00430759
NDUFB1	1.89e-07	-0.422842	0.44	0.716	0.00446164
GSN	2.48e-07	0.779611	0.642	0.421	0.00585841
MRPL58	3.35e-07	-0.334228	0.052	0.211	0.00792682
MT-CYB	3.44e-07	-0.290135	0.995	1	0.00814737
RPS29	4.25e-07	-0.319897	0.788	0.979	0.0100479
ENG	4.4e-07	0.736371	0.681	0.526	0.010414
SPARCL1	9.46e-07	1.05321	0.484	0.221	0.02239
MTCO1P23	1.22e-06	0.510801	0.23	0.011	0.0288578
CD74	1.32e-06	0.407634	0.968	0.958	0.0312921
MGP	1.8e-06	-0.50233	0.568	0.853	0.0426376
C12orf57	1.86e-06	-0.433359	0.356	0.611	0.0439924
ELOB	2.33e-06	-0.388395	0.501	0.758	0.0550368
CHCHD10	2.43e-06	-0.540412	0.232	0.463	0.0574068
IFIT2	2.44e-06	-0.883698	0.264	0.484	0.0577032
MT-ATP8	2.94e-06	-0.2853	0.946	1	0.0696552
NDUFA4	3.26e-06	-0.367107	0.593	0.853	0.0770648
PPIB	4.43e-06	-0.372623	0.388	0.632	0.10472
COX8A	4.97e-06	-0.348921	0.311	0.547	0.117497
ATP5ME	5.04e-06	-0.368622	0.501	0.737	0.119298
APP	5.86e-06	0.522379	0.775	0.726	0.138757
UTRN	5.96e-06	0.6554	0.691	0.537	0.141124
ATP5IF1	5.97e-06	-0.34153	0.481	0.737	0.14131
CRIPT	6.82e-06	-0.251468	0.047	0.179	0.161245
ATP5MPL	6.95e-06	-0.335187	0.43	0.663	0.164391
IGFBP4	7.23e-06	0.706613	0.657	0.505	0.170947
IFIT1	8.12e-06	-0.30061	0.178	0.389	0.19214
SNRPB2	8.85e-06	-0.33208	0.398	0.642	0.209368
SUCLG1	8.97e-06	-0.35223	0.504	0.747	0.212264
FCN3	9.98e-06	-0.407259	0.116	0.295	0.236114
POMP	1.01e-05	-0.307129	0.432	0.705	0.23903
COX7A2	1.04e-05	-0.288642	0.531	0.779	0.247056
POLR2L	1.05e-05	-0.304402	0.491	0.758	0.249326
COX7B	1.31e-05	-0.358782	0.393	0.621	0.309254
LMO7	1.35e-05	-0.763024	0.111	0.274	0.318657
SLC12A1	1.5e-05	-0.747654	0.2	0.4	0.354098
KHDRBS3	1.56e-05	-0.355998	0.111	0.284	0.369008
ATOX1	1.61e-05	-0.325007	0.299	0.526	0.380368
UQCRQ	1.75e-05	-0.393788	0.481	0.716	0.414133
DCXR	2.04e-05	-0.374147	0.146	0.326	0.482069
MT-TP	2.12e-05	-0.319033	0.635	0.863	0.500946
MT-TF	2.38e-05	-0.323074	0.116	0.284	0.563956
COX7A1	2.65e-05	-0.314349	0.328	0.558	0.626752
HLA-E	2.67e-05	0.302461	0.963	0.968	0.631526
ROMO1	3.04e-05	-0.314875	0.42	0.632	0.718482
RPL9P9	3.24e-05	-0.271313	0.417	0.642	0.76599
MRPL52	3.24e-05	-0.409433	0.19	0.389	0.767537
GPX1	3.61e-05	-0.282802	0.388	0.621	0.855236
PEBP1	3.94e-05	-0.372991	0.588	0.811	0.932596
SNORD3A	4.07e-05	-0.340431	0.123	0.295	0.961833
RPL38	4.26e-05	-0.260277	0.632	0.884	1
MIOX	5.76e-05	-0.385958	0.044	0.158	1
CCND1	6.05e-05	-0.275899	0.39	0.642	1
EHD3	6.06e-05	-0.384874	0.099	0.253	1
NDUFB3	6.36e-05	-0.343497	0.207	0.379	1
C1orf21	6.61e-05	0.59499	0.323	0.116	1
TCEAL2	6.69e-05	-0.353474	0.101	0.253	1
ICAM2	7.36e-05	-0.337424	0.373	0.589	1
PLAT	7.37e-05	0.663361	0.56	0.379	1
ATP5MG	9.78e-05	-0.263669	0.538	0.768	1
AZGP1	0.000106433	-0.256549	0.022	0.105	1
FKBP1A	0.000109777	0.566343	0.647	0.516	1
GNAI1	0.00011221	-0.256399	0.064	0.189	1
RPL23A	0.000117502	0.455441	0.802	0.779	1
UQCR10	0.000119429	-0.490564	0.36	0.547	1
LGALS1	0.000139822	-0.469742	0.548	0.705	1
TMEM52B	0.000172712	-0.481182	0.141	0.305	1
AHNAK	0.000175062	0.661337	0.417	0.232	1
HLA-DPB1	0.00020506	0.532455	0.617	0.463	1
NDUFAB1	0.000209667	-0.374264	0.244	0.411	1
HSP90AB1	0.000214631	0.491524	0.936	0.989	1
KTN1	0.000243471	0.402876	0.837	0.895	1
RPS28	0.000243502	-0.286657	0.78	1	1
MT-TY	0.000252125	-0.303245	0.133	0.274	1
DDX5	0.000253278	0.588752	0.746	0.695	1
ACKR1	0.000272029	1.15652	0.249	0.084	1
COL3A1	0.000283938	0.940349	0.202	0.053	1
DBI	0.00029259	-0.284798	0.437	0.621	1
ATP5MD	0.000321117	-0.261359	0.405	0.621	1
BRI3	0.000333361	-0.257681	0.44	0.663	1
ACAT1	0.000383624	-0.316727	0.375	0.558	1
HLA-DRA	0.000389822	0.442769	0.825	0.832	1
RPL24	0.000395011	-0.258407	0.763	0.979	1
NDUFA3	0.000396847	-0.264969	0.375	0.589	1
GPM6A	0.000418658	0.497994	0.235	0.074	1
COX6C	0.000422748	-0.280232	0.649	0.842	1
IL13RA2	0.000423032	-0.321716	0.037	0.126	1
UQCRFS1	0.000423797	-0.27924	0.165	0.326	1
ZCRB1	0.000519504	-0.277198	0.314	0.484	1
NDUFA11	0.00057124	-0.337489	0.373	0.537	1
FAM198B	0.000602914	0.359087	0.183	0.042	1
CYB5A	0.000610826	-0.312387	0.291	0.463	1
ARL6IP1	0.00063088	0.645724	0.462	0.305	1
FKBP2	0.000681913	-0.27124	0.269	0.453	1
HLA-DRB1	0.000684132	0.371214	0.867	0.874	1
MT-TS2	0.000713059	-0.25415	0.311	0.484	1
NDUFS6	0.000763551	-0.313304	0.299	0.463	1
CNRIP1	0.000858361	0.605703	0.281	0.126	1
CFI	0.000860872	0.308564	0.146	0.021	1
PTMAP2	0.000887138	0.602399	0.56	0.432	1
MTND4P12	0.000923614	1.07167	0.22	0.084	1
FAM192A	0.000934066	-0.271479	0.279	0.432	1
NDUFAF8	0.000945382	-0.274099	0.116	0.242	1
HSPA1A	0.000952292	0.784531	0.711	0.6	1
LIFR	0.000956836	0.521225	0.269	0.116	1
ROBO4	0.00100275	0.431676	0.331	0.158	1
MAN1A1	0.00103338	0.41701	0.252	0.095	1
IGFBP5	0.00103899	-0.352449	0.778	0.842	1
NET1	0.00111064	0.525159	0.311	0.158	1
NMT1	0.00118173	-0.276919	0.173	0.316	1
RCSD1	0.00118583	-0.304966	0.054	0.147	1
UGCG	0.00120658	0.568091	0.301	0.147	1
ATP5PF	0.00129843	-0.258091	0.541	0.747	1
MMRN2	0.00133793	0.525404	0.395	0.221	1
CTSO	0.00142243	0.393472	0.202	0.063	1
COX6B1	0.00142986	-0.285257	0.504	0.695	1
ATP1B3	0.0014467	0.487788	0.346	0.179	1
C15orf61	0.00144785	-0.261144	0.069	0.168	1
CPEB4	0.00152829	-0.256272	0.151	0.284	1
CAPN2	0.00161232	0.484143	0.306	0.147	1
TMEM47	0.0016817	0.476416	0.286	0.137	1
NQO1	0.00168282	-0.312433	0.178	0.305	1
EDIL3	0.00168477	0.531171	0.133	0.021	1
IL6ST	0.00169493	0.501404	0.731	0.737	1
VAV3	0.0017813	-0.280511	0.077	0.179	1
CISD1	0.00179788	-0.332488	0.195	0.326	1
PKP4	0.00187726	0.477146	0.301	0.158	1
BEX3	0.00189008	-0.324572	0.449	0.611	1
DEGS1	0.00194303	0.447725	0.244	0.105	1
EIF3A	0.0019529	0.379245	0.652	0.516	1
ADGRG6	0.00200956	0.444347	0.114	0.011	1
NDUFA6	0.00202026	-0.252205	0.267	0.411	1
MARCKS	0.00202154	0.463301	0.501	0.326	1
GNAQ	0.00208102	0.588712	0.388	0.253	1
TRIOBP	0.00211484	0.469228	0.242	0.105	1
HSPH1	0.00212756	1.03901	0.536	0.421	1
NNMT	0.00219706	0.442497	0.146	0.032	1
LDHB	0.00222908	-0.383357	0.477	0.642	1
INMT	0.00223039	0.561461	0.202	0.074	1
EPB41L3	0.00233521	0.301064	0.128	0.021	1
IFIT3	0.00239158	-0.331929	0.254	0.411	1
CNTRL	0.00254918	0.381198	0.16	0.042	1
SDCBP	0.0025861	0.513591	0.491	0.347	1
RPS2	0.00274286	0.295667	0.862	0.937	1
UBC	0.00278527	0.481045	0.746	0.726	1
FOXP1	0.00282996	0.513655	0.491	0.379	1
SPTBN1	0.00289301	0.393696	0.805	0.832	1
ATP5MC1	0.00296168	-0.29025	0.23	0.368	1
PTMAP5	0.00301749	0.546506	0.43	0.284	1
CARD16	0.00303448	-0.257684	0.156	0.274	1
BAG3	0.00303737	0.565911	0.195	0.074	1
HEG1	0.00333979	0.456015	0.447	0.316	1
ZCCHC24	0.00337765	0.406419	0.158	0.042	1
TGFBR3	0.00345837	0.550987	0.296	0.158	1
CCNI	0.00353577	0.423024	0.657	0.589	1
HSP90AB3P	0.00358222	0.778745	0.319	0.189	1
JAM2	0.00361194	0.40395	0.296	0.147	1
PMP22	0.00374564	0.589994	0.39	0.263	1
BCLAF1	0.0038775	0.648063	0.605	0.558	1
GATA3	0.0040369	-0.329525	0.069	0.158	1
ACTN1	0.00413575	0.369948	0.183	0.063	1
EFHD1	0.004232	-0.295788	0.099	0.2	1
NDUFB7	0.00423443	-0.286914	0.269	0.411	1
RPL3P4	0.00424854	0.494701	0.294	0.158	1
HEXIM1	0.00424958	0.454544	0.237	0.105	1
SELP	0.00426364	0.440691	0.232	0.105	1
MYL9	0.00488671	-0.26468	0.17	0.295	1
MT1G	0.00509435	0.351935	0.306	0.463	1
PRCP	0.0051187	0.41134	0.464	0.337	1
CEP68	0.00514444	0.482077	0.23	0.105	1
EIF4B	0.00530917	0.392216	0.398	0.263	1
TAF11	0.00556312	-0.303821	0.126	0.232	1
ZFP36L1	0.00575839	0.341874	0.709	0.674	1
GTF2A2	0.00579022	-0.290803	0.16	0.274	1
NR2F2	0.00635929	0.562798	0.543	0.453	1
SAMHD1	0.00665214	0.394332	0.173	0.063	1
TLR4	0.00668432	0.454152	0.2	0.084	1
SPARC	0.00674046	0.416916	0.738	0.768	1
ACTG1	0.0068026	0.298716	0.714	0.632	1
TACC1	0.00687425	0.523054	0.602	0.537	1
FABP5	0.00689585	0.486033	0.143	0.042	1
FAM171A1	0.00698706	0.335611	0.141	0.042	1
VAT1	0.00700377	0.289572	0.217	0.095	1
NBEAL1	0.00701103	0.32208	0.143	0.042	1
TGM2	0.00708973	0.453034	0.294	0.168	1
ANXA1	0.00719223	0.617635	0.501	0.389	1
TFPI	0.00723895	0.604243	0.373	0.253	1
PALMD	0.00744357	0.384804	0.474	0.347	1
HSD17B11	0.0076371	0.361254	0.237	0.116	1
NRGN	0.00772259	-0.300327	0.089	0.179	1
MMP7	0.00773511	0.418623	0.109	0.021	1
CAVIN1	0.00795888	0.343429	0.778	0.758	1
ZNF503	0.00839502	0.492577	0.388	0.263	1
ADGRL4	0.00870139	0.411981	0.602	0.516	1
FMO2	0.00879176	0.851756	0.175	0.074	1
CDH13	0.00884521	-0.295063	0.111	0.211	1
ADAM17	0.00922018	0.288566	0.138	0.042	1
RALGAPA2	0.00926974	0.259835	0.123	0.032	1
ZFP36L2	0.00978201	0.479952	0.462	0.337	1
NPEPPS	0.00992656	0.260549	0.168	0.063	1
ZFP36	0.010124	0.641452	0.452	0.337	1
TAPBP	0.0101497	0.355654	0.277	0.147	1
PREX1	0.0102997	0.329697	0.168	0.063	1
CPE	0.010715	0.624975	0.202	0.095	1
KPNA6	0.0107577	0.343852	0.148	0.053	1
IL13RA1	0.0107865	0.414137	0.336	0.211	1
PLAC9	0.0107924	-0.418948	0.116	0.211	1
HS3ST1	0.0108414	0.333981	0.148	0.053	1
SRSF11	0.0109105	0.45228	0.558	0.484	1
PIAS1	0.0110349	0.45938	0.235	0.116	1
ZNF462	0.0110521	0.263096	0.104	0.021	1
PARP14	0.0110964	0.489378	0.41	0.305	1
FUT8	0.011162	0.341418	0.175	0.074	1
CYYR1	0.0115003	0.492994	0.44	0.337	1
ASRGL1	0.011608	0.484132	0.309	0.189	1
TSHZ2	0.0123909	0.269426	0.116	0.032	1
AKR1B1	0.0129109	0.272688	0.18	0.074	1
ZFAND2A	0.0130561	0.448034	0.173	0.074	1
NEU1	0.0131087	0.347968	0.131	0.042	1
RAB5A	0.0131921	0.318127	0.193	0.084	1
CAV2	0.0132866	0.366113	0.269	0.147	1
NR2F1	0.0136481	0.44336	0.183	0.084	1
ALDH6A1	0.0140902	-0.290092	0.215	0.326	1
SSFA2	0.0141459	0.476805	0.294	0.179	1
NFAT5	0.0141708	0.346847	0.156	0.063	1
MCL1	0.0143695	0.40175	0.17	0.074	1
BMPR2	0.0150628	0.407386	0.536	0.432	1
PDS5B	0.0153929	0.379223	0.225	0.116	1
RPL12P4	0.015413	0.302971	0.16	0.063	1
NFIC	0.0154875	0.388233	0.37	0.253	1
VWF	0.0154914	0.388339	0.173	0.074	1
BOC	0.0157684	0.289593	0.126	0.042	1
YWHAQ	0.0158385	0.387655	0.348	0.232	1
FLII	0.0160697	0.335143	0.143	0.053	1
SMCHD1	0.0161524	0.431943	0.338	0.221	1
USP47	0.0162058	0.253862	0.249	0.137	1
NDRG1	0.0165154	0.384228	0.341	0.211	1
RAB6A	0.0166192	0.280831	0.185	0.084	1
EIF2A	0.0167677	0.353167	0.21	0.105	1
GNB1	0.0167899	0.358187	0.417	0.284	1
KDM2A	0.0168281	0.345625	0.168	0.074	1
SEMA3D	0.0170536	0.403776	0.141	0.053	1
PLCB4	0.0172202	0.319362	0.123	0.042	1
GLUD1	0.0172642	0.302091	0.242	0.126	1
CAPZB	0.0172984	0.395523	0.484	0.368	1
BUB3	0.0173356	0.382835	0.183	0.084	1
LRP10	0.0176739	0.330338	0.207	0.105	1
HSPA8	0.0177782	0.548007	0.667	0.653	1
KLHDC10	0.0178305	0.27479	0.114	0.032	1
GRN	0.0178338	0.472089	0.281	0.179	1
RPL3	0.0182998	0.260302	0.793	0.895	1
PECAM1	0.0186729	0.267089	0.802	0.789	1
AKAP8	0.018689	0.289322	0.109	0.032	1
RGS16	0.0187181	-0.292461	0.106	0.2	1
CD93	0.0188074	0.437736	0.509	0.432	1
VCP	0.019398	0.36462	0.291	0.179	1
CAMSAP2	0.0194392	0.363868	0.286	0.179	1
RHOJ	0.0202293	0.378389	0.109	0.032	1
LEPR	0.0203158	0.434662	0.123	0.042	1
TCAF1	0.0203776	0.314857	0.153	0.063	1
FAM84B	0.0203781	0.325529	0.168	0.074	1
SRSF4	0.0205343	0.459125	0.321	0.221	1
RPL4	0.0206582	0.366265	0.575	0.547	1
BTN3A2	0.0209398	0.302262	0.281	0.168	1
ZNFX1	0.0210948	0.437362	0.227	0.126	1
PMAIP1	0.0214895	0.487388	0.165	0.074	1
ANXA2	0.0215063	0.308585	0.652	0.632	1
CSDE1	0.0215154	0.349326	0.585	0.516	1
HSPA6	0.0216909	0.530505	0.119	0.042	1
BAZ1A	0.02201	0.426054	0.222	0.126	1
SCIN	0.0220402	0.488061	0.106	0.032	1
NBPF1	0.0220961	0.291961	0.138	0.053	1
CBX6	0.0222266	0.294595	0.18	0.084	1
MYC	0.0223527	0.399544	0.133	0.053	1
CREB1	0.0225221	0.303443	0.198	0.095	1
DLC1	0.0227223	0.40002	0.314	0.2	1
MYCBP2	0.0235187	0.410699	0.277	0.168	1
FRG1CP	0.0237373	0.273614	0.304	0.179	1
GIMAP6	0.0237897	0.361707	0.274	0.168	1
PGM5	0.0238378	0.26905	0.153	0.063	1
FAM208A	0.0238571	0.342444	0.148	0.063	1
EXOC3L2	0.0240587	0.368004	0.338	0.221	1
NFKBIZ	0.0245073	0.90698	0.459	0.379	1
CCNT1	0.0246128	0.30675	0.104	0.032	1
SNTB2	0.0247478	0.306974	0.193	0.095	1
LRIF1	0.0248326	0.318907	0.148	0.063	1
HSPD1	0.02513	0.583251	0.615	0.526	1
DNASE2	0.0251465	0.27176	0.119	0.042	1
MAP2	0.0252283	0.295834	0.104	0.032	1
NOP53	0.0257527	0.338383	0.415	0.316	1
DDT	0.0260258	-0.253521	0.195	0.284	1
ANKRD50	0.0262594	0.3007	0.133	0.053	1
RALY	0.0263749	0.356347	0.264	0.158	1
MED13	0.0264094	0.316807	0.16	0.074	1
CTBS	0.0266125	0.26549	0.175	0.084	1
MYH9	0.0267231	0.371253	0.378	0.274	1
GAPDH	0.0271568	0.251533	0.753	0.832	1
AFF1	0.0273239	0.253792	0.151	0.063	1
ICAM4	0.0278189	0.516846	0.101	0.032	1
RPL13AP5	0.0281174	0.318336	0.188	0.095	1
BPTF	0.0282356	0.491677	0.447	0.379	1
SF3B2	0.0284113	0.41917	0.417	0.316	1
RPS26	0.0288077	0.281587	0.736	0.842	1
C3orf58	0.0292892	0.438328	0.143	0.063	1
EIF5	0.0293105	0.407622	0.701	0.716	1
F2R	0.0298134	0.463114	0.294	0.2	1
BAZ2A	0.0299288	0.273652	0.16	0.074	1
INO80	0.0301303	0.293404	0.146	0.063	1
PCBP2	0.0302794	0.363048	0.479	0.4	1
SARAF	0.0305407	0.392152	0.415	0.326	1
NR1D2	0.030753	0.331463	0.116	0.042	1
PLSCR1	0.0310338	0.367006	0.4	0.295	1
MACF1	0.0317694	0.435703	0.427	0.337	1
SF3B1	0.03187	0.394433	0.472	0.4	1
MAST4	0.0323423	0.292329	0.143	0.063	1
EVI5	0.0323713	0.289585	0.198	0.105	1
STAT3	0.0323977	0.401304	0.328	0.232	1
BTBD7	0.0327496	0.389606	0.165	0.084	1
ADIRF	0.0331047	0.508654	0.684	0.663	1
STK17B	0.0332959	-0.253423	0.064	0.126	1
XAF1	0.0339883	0.483574	0.375	0.274	1
STOM	0.034212	0.376812	0.484	0.411	1
RNF10	0.0342577	0.302457	0.18	0.095	1
FAM107A	0.0351311	0.265127	0.281	0.179	1
SLC6A6	0.0363845	0.379893	0.22	0.126	1
SOD2	0.0374717	0.468189	0.257	0.158	1
COTL1	0.037811	0.297179	0.156	0.074	1
THUMPD1	0.0379637	0.325662	0.286	0.189	1
TCF4	0.0387943	0.428196	0.526	0.474	1
SMARCA2	0.0392254	0.317935	0.39	0.284	1
ODC1	0.0392439	0.340354	0.109	0.042	1
LGALS8	0.0392954	0.341199	0.21	0.126	1
ICAM1	0.0395237	0.671265	0.402	0.305	1
CFDP1	0.0399333	-0.268707	0.232	0.316	1
MGAT1	0.039993	0.307948	0.151	0.074	1
ADAM15	0.0403145	0.335451	0.262	0.168	1
ASB8	0.0403669	0.341694	0.138	0.063	1
SLC51B	0.0403669	0.26787	0.138	0.063	1
FRYL	0.0411104	0.268458	0.195	0.105	1
EPAS1	0.0415105	0.309593	0.723	0.768	1
UQCC2	0.0417455	-0.282198	0.077	0.137	1
CLU	0.0418644	0.443938	0.556	0.484	1
SETD2	0.0418651	0.443472	0.405	0.326	1
RBM25	0.0420175	0.373739	0.494	0.4	1
SRSF8	0.0429114	0.259403	0.109	0.042	1
MAP1B	0.0429406	0.298891	0.148	0.074	1
TRA2A	0.0441929	0.270819	0.222	0.126	1
GSDMD	0.0442442	-0.255475	0.156	0.232	1
CLDND1	0.0442737	0.315256	0.168	0.084	1
ZBTB7A	0.0447911	0.344459	0.212	0.126	1
SPEN	0.0455114	0.466218	0.24	0.158	1
CMIP	0.0455116	0.306339	0.178	0.095	1
NOL8	0.0455567	0.331549	0.338	0.232	1
TPP1	0.046048	0.303646	0.188	0.105	1
ATRX	0.046174	0.326658	0.696	0.684	1
PCNP	0.0463532	0.371489	0.259	0.168	1
GALNT15	0.0465848	0.420267	0.178	0.095	1
PTPRM	0.0469465	0.355784	0.299	0.2	1
NKTR	0.0471385	0.463065	0.267	0.189	1
ASCC3	0.0480952	-0.264502	0.148	0.221	1
PLA2G16	0.0488045	0.394754	0.306	0.221	1
AHR	0.0490385	0.280425	0.121	0.053	1
EHD4	0.0491438	0.409193	0.306	0.221	1
PIM3	0.0505716	0.261702	0.19	0.105	1
PPIL4	0.0506787	0.306306	0.316	0.211	1
THBD	0.0506792	0.551479	0.36	0.284	1
BRD2	0.0507128	0.595538	0.425	0.347	1
GLUL	0.0509812	0.374562	0.4	0.305	1
BAZ2B	0.0511152	0.408707	0.378	0.284	1
CCDC50	0.0519977	0.393374	0.356	0.263	1
LRRC75A	0.052245	0.250043	0.104	0.042	1
ITPRIPL2	0.0530261	0.326376	0.178	0.095	1
THSD7A	0.0537119	0.493693	0.257	0.179	1
ADGRG1	0.0541942	0.260553	0.156	0.084	1
RPS6KA2	0.054303	0.410772	0.202	0.126	1
GSPT1	0.0543676	0.254473	0.254	0.158	1
MYCT1	0.0543929	0.307127	0.323	0.221	1
LIMCH1	0.0549911	0.257072	0.699	0.674	1
GBP2	0.0552533	0.285526	0.19	0.105	1
ROCK2	0.0556193	0.27119	0.464	0.368	1
ACAP2	0.0558897	0.267313	0.467	0.368	1
ARF6	0.0569629	0.349913	0.217	0.137	1
COL4A3BP	0.0570323	0.327546	0.323	0.232	1
HNRNPU	0.0572307	0.323128	0.595	0.589	1
RPL6P27	0.0572657	0.324049	0.232	0.147	1
ARMC1	0.057352	0.266189	0.168	0.095	1
WSB1	0.0579602	0.482399	0.477	0.4	1
RNF115	0.0580933	0.302582	0.133	0.063	1
ARL15	0.0581969	0.325594	0.131	0.063	1
KIAA1191	0.0591105	0.363593	0.202	0.126	1
CD99	0.0596288	0.383475	0.43	0.368	1
SERPINH1	0.0598262	0.365762	0.326	0.232	1
GNG11	0.0599329	0.259696	0.812	0.905	1
TMEM70	0.0600906	0.255073	0.131	0.063	1
PUM1	0.0601326	0.305797	0.254	0.168	1
IL1R1	0.0609003	0.303403	0.205	0.126	1
SPTLC2	0.0610403	0.332104	0.279	0.189	1
RASAL2	0.0612508	0.367855	0.232	0.147	1
SRSF5	0.0627469	0.313039	0.43	0.347	1
HSPG2	0.0643483	0.38969	0.42	0.337	1
TNFAIP2	0.0647424	0.278314	0.143	0.074	1
BHLHE40	0.0650924	0.383464	0.188	0.116	1
FMNL2	0.0659254	0.255219	0.2	0.116	1
SERPING1	0.0664626	0.260589	0.422	0.337	1
APOL1	0.0664685	0.272488	0.304	0.211	1
WWTR1	0.0668052	0.382622	0.417	0.326	1
PRKCH	0.0669095	0.250541	0.141	0.074	1
AKAP13	0.0669191	0.293183	0.259	0.179	1
CYBA	0.067507	-0.254523	0.168	0.242	1
RPL7L1	0.0682526	0.290122	0.296	0.211	1
TRAK2	0.0697889	0.27076	0.143	0.074	1
FGD5	0.0698804	0.298505	0.168	0.095	1
CLEC2B	0.0700941	0.425986	0.264	0.189	1
2020-03-06	0.0702138	0.268838	0.215	0.137	1
UBE2R2	0.070805	0.285945	0.207	0.126	1
PCDH17	0.0713219	0.444038	0.247	0.168	1
ERG	0.0713969	0.276134	0.388	0.305	1
ATF7IP	0.0715371	0.274697	0.18	0.105	1
FAM13C	0.0716051	0.336241	0.126	0.063	1
SLCO3A1	0.0720903	0.288432	0.163	0.095	1
RBP7	0.0727181	0.968398	0.286	0.211	1
SOCS3	0.072739	0.360242	0.217	0.137	1
RPN2	0.0733437	0.323988	0.375	0.295	1
ZBTB38	0.0740362	0.385455	0.331	0.253	1
SLC12A2	0.074458	0.314085	0.18	0.105	1
TSC22D2	0.0752159	0.272443	0.151	0.084	1
LBH	0.0756369	-0.290848	0.146	0.211	1
CD34	0.0763567	0.400588	0.541	0.516	1
RBMS3	0.0764781	0.332696	0.227	0.147	1
SPOP	0.0766472	0.345625	0.205	0.126	1
SP110	0.0768259	0.397777	0.269	0.189	1
PLS3	0.0774439	0.337589	0.358	0.263	1
LMCD1	0.0777335	0.444571	0.183	0.116	1
CEP112	0.077941	0.271618	0.178	0.105	1
SLC44A2	0.0783318	0.28099	0.294	0.211	1
LAMP1	0.0784229	0.268075	0.316	0.242	1
CLIP1	0.0787725	0.348731	0.346	0.263	1
C5orf42	0.0789806	0.293368	0.163	0.095	1
CALM3	0.0790396	0.28874	0.23	0.147	1
RBM43	0.0795385	0.32247	0.217	0.147	1
SQSTM1	0.0796635	0.338006	0.447	0.368	1
REV3L	0.0799841	0.337428	0.198	0.126	1
PBX1	0.0809577	0.49053	0.484	0.453	1
TUBA1A	0.0813131	0.341792	0.328	0.253	1
VCAM1	0.0821206	0.550417	0.257	0.189	1
EXOC5	0.0822412	0.251045	0.136	0.074	1
ARHGAP21	0.0823762	0.283702	0.178	0.105	1
ZC3HAV1	0.0831949	0.472405	0.202	0.137	1
TMBIM1	0.0850015	0.293867	0.252	0.179	1
HMGXB4	0.0859723	0.277235	0.123	0.063	1
DDX58	0.086236	0.369223	0.123	0.063	1
OS9	0.0870825	0.27553	0.294	0.211	1
PEA15	0.0872274	0.311036	0.343	0.263	1
KLHL5	0.0879441	0.301169	0.309	0.221	1
RAD23A	0.0881112	0.295782	0.254	0.179	1
JUN	0.0881188	0.353278	0.847	0.842	1
KPNB1	0.0893651	0.289369	0.296	0.211	1
ZNF37A	0.0906654	0.34928	0.133	0.074	1
HMGB1P8	0.0918958	0.258525	0.225	0.147	1
TCP1	0.0930701	0.504086	0.309	0.242	1
AC092069.1	0.0954534	0.328544	0.119	0.063	1
NUAK1	0.0962637	0.428731	0.205	0.137	1
MAGI2-AS3	0.0972064	0.262507	0.148	0.084	1
FTSJ3	0.0987597	0.27017	0.158	0.095	1
TOB1	0.100408	0.283607	0.19	0.116	1
CDH5	0.101017	0.35034	0.304	0.232	1
TUBB4B	0.101159	0.364448	0.207	0.137	1
CD81	0.101299	0.32816	0.58	0.526	1
IFIH1	0.101397	0.374882	0.207	0.137	1
EIF4G2	0.101809	0.277081	0.499	0.442	1
RSAD2	0.102743	0.307091	0.106	0.053	1
TMF1	0.104128	0.297148	0.291	0.211	1
EIF4A2	0.104421	0.444542	0.556	0.526	1
UPF3A	0.104738	0.283092	0.23	0.158	1
LHFPL6	0.104751	0.269075	0.217	0.147	1
SWAP70	0.104888	0.263014	0.405	0.326	1
SAR1A	0.105584	0.261581	0.195	0.126	1
ARID4B	0.108409	0.315088	0.402	0.347	1
PTBP3	0.108495	0.262004	0.193	0.126	1
SECISBP2L	0.109244	0.300225	0.281	0.211	1
QSOX1	0.110102	0.323816	0.106	0.053	1
ELK3	0.111177	0.338023	0.521	0.505	1
NR4A2	0.111412	0.312836	0.116	0.063	1
SUN2	0.112899	0.269148	0.119	0.063	1
ZEB1	0.112923	0.288337	0.595	0.547	1
CYB5R3	0.112933	0.343169	0.264	0.2	1
CDC42BPB	0.113325	0.317231	0.252	0.179	1
ARID4A	0.114047	0.288095	0.244	0.168	1
PDIA3P1	0.116076	0.299392	0.18	0.116	1
CASC3	0.116165	0.256837	0.264	0.189	1
C5orf24	0.117795	0.323897	0.269	0.189	1
TSC22D3	0.117845	0.331793	0.301	0.232	1
LDHA	0.118625	0.281703	0.474	0.4	1
ING1	0.119731	0.344977	0.156	0.095	1
NFIB	0.120806	0.316935	0.484	0.411	1
YY1	0.12196	0.272116	0.39	0.316	1
NUDC	0.124695	0.269951	0.21	0.147	1
RPL13P12	0.124871	0.287169	0.378	0.316	1
SPP1	0.125003	-0.665824	0.447	0.558	1
TTC37	0.125892	0.265629	0.304	0.242	1
RBM3	0.128237	0.315043	0.328	0.274	1
MIDN	0.13186	0.290958	0.207	0.147	1
TMTC1	0.132152	0.298485	0.207	0.147	1
TM4SF1	0.133774	0.313399	0.706	0.737	1
TAOK1	0.13473	1.98616	0.274	0.211	1
NAMPT	0.134862	0.306992	0.215	0.147	1
MCAM	0.135332	0.272578	0.101	0.053	1
LRRC32	0.135423	0.36034	0.319	0.253	1
MX1	0.135664	0.445984	0.252	0.189	1
DNAJB1	0.135743	0.523264	0.622	0.621	1
CHORDC1	0.136545	0.526254	0.23	0.168	1
KIAA1551	0.138609	0.272733	0.294	0.221	1
HNRNPF	0.139862	0.28754	0.235	0.168	1
MPZL2	0.140048	0.358735	0.123	0.074	1
ECE1	0.141059	0.28583	0.358	0.305	1
FLI1	0.141484	0.259077	0.153	0.095	1
CRIM1	0.142534	0.347997	0.432	0.379	1
MOB1A	0.143344	0.282957	0.232	0.168	1
HNRNPH1	0.14348	0.270038	0.269	0.2	1
RDH11	0.145934	0.290718	0.244	0.179	1
ATP6AP2	0.14604	0.277668	0.356	0.284	1
EIF4H	0.147141	0.29237	0.188	0.126	1
TRIM56	0.147261	0.268958	0.338	0.274	1
NASP	0.147845	0.344993	0.309	0.242	1
RBM22	0.147852	0.289291	0.262	0.189	1
CAVIN2	0.148105	0.264155	0.64	0.632	1
SRSF3	0.148411	0.290467	0.462	0.389	1
ARPC5	0.148805	0.262077	0.422	0.347	1
ITSN2	0.149193	0.415454	0.491	0.474	1
BLOC1S6	0.14997	0.254217	0.207	0.147	1
CTNND1	0.150348	0.250724	0.237	0.168	1
RSRP1	0.150755	0.381094	0.405	0.358	1
WASF2	0.15118	0.281463	0.556	0.537	1
ARHGDIA	0.151538	0.262273	0.173	0.116	1
HCFC1R1	0.152024	-0.258583	0.17	0.221	1
EWSR1	0.152108	0.282957	0.227	0.168	1
UACA	0.152319	0.273244	0.701	0.695	1
TSPAN14	0.156574	0.265944	0.23	0.168	1
PBRM1	0.156892	0.268259	0.237	0.168	1
CLDN5	0.158193	0.616687	0.207	0.147	1
NDUFB5	0.162172	0.2527	0.247	0.179	1
CCDC3	0.163052	0.293632	0.131	0.084	1
RAB7A	0.164284	0.287088	0.343	0.274	1
HDGFL3	0.164705	0.317883	0.365	0.305	1
RBM6	0.165834	0.252453	0.133	0.084	1
JUNB	0.166134	0.398644	0.612	0.611	1
SAP30BP	0.166759	0.320145	0.212	0.158	1
SRP9	0.166784	0.279496	0.328	0.263	1
SPATS2L	0.167072	0.285323	0.415	0.389	1
FOSB	0.168097	0.653143	0.36	0.326	1
HSPA1B	0.168865	0.494974	0.38	0.337	1
SLTM	0.169573	0.309979	0.402	0.358	1
HLA-DPA1	0.169656	0.271929	0.654	0.684	1
BCAP31	0.170728	0.254728	0.291	0.232	1
MTF2	0.171134	0.301184	0.183	0.126	1
SAV1	0.171808	0.278337	0.235	0.179	1
ESF1	0.172346	0.333058	0.286	0.221	1
NUCB2	0.172894	0.285773	0.689	0.684	1
MBNL1	0.17675	0.260591	0.417	0.337	1
EIF4A3	0.177015	0.493484	0.341	0.295	1
SOX7	0.177312	0.281491	0.131	0.084	1
ENPP2	0.177882	0.479278	0.143	0.095	1
ATF6	0.178276	0.273749	0.277	0.221	1
PDE2A	0.180735	0.285665	0.168	0.116	1
ARHGAP29	0.182064	0.307191	0.711	0.768	1
PIGR	0.18237	0.360505	0.119	0.074	1
KCNN3	0.182529	0.251597	0.109	0.063	1
FN1	0.183161	0.517142	0.435	0.4	1
HLA-DMA	0.183451	0.269782	0.38	0.326	1
BRWD1	0.184002	0.304392	0.178	0.126	1
KCTD12	0.184234	0.411485	0.289	0.232	1
KHDRBS1	0.185061	0.319548	0.385	0.337	1
SH3BP5	0.186825	0.365455	0.481	0.442	1
IER5	0.189138	0.366179	0.141	0.095	1
DNAJA1	0.189724	0.542022	0.8	0.832	1
PJA2	0.194957	0.379748	0.294	0.253	1
CTSC	0.195298	0.259222	0.296	0.242	1
ILF3	0.196617	0.348059	0.304	0.253	1
VEZF1	0.197418	0.305628	0.321	0.274	1
SERBP1	0.198376	0.251442	0.632	0.663	1
CAV1	0.199199	0.340665	0.338	0.284	1
ARF3	0.199614	0.260075	0.119	0.074	1
HSP90AA2P	0.199807	0.486287	0.284	0.242	1
KDM5B	0.205126	0.281599	0.153	0.105	1
PHACTR2	0.205414	0.285613	0.425	0.358	1
YES1	0.206256	0.344809	0.269	0.211	1
PARP9	0.208301	0.255844	0.217	0.158	1
EMP2	0.209806	0.341247	0.412	0.389	1
MYADM	0.211955	0.333247	0.185	0.137	1
FOS	0.212061	0.382677	0.681	0.663	1
SCAF11	0.213226	0.258991	0.558	0.537	1
CAST	0.213312	0.318893	0.622	0.674	1
SLC14A1	0.218357	0.302197	0.249	0.337	1
PRKAR1A	0.219594	0.276393	0.272	0.232	1
S1PR1	0.223974	0.303992	0.193	0.147	1
LRRC8A	0.226194	0.31596	0.153	0.105	1
ACTA2	0.226723	-0.316296	0.079	0.116	1
TSPAN1	0.229085	0.26145	0.126	0.084	1
RYBP	0.231869	0.299412	0.281	0.232	1
SLU7	0.232715	0.29005	0.346	0.295	1
IVNS1ABP	0.233117	0.269584	0.16	0.116	1
F8	0.23483	0.256341	0.269	0.211	1
MEIS2	0.235928	0.304196	0.622	0.695	1
SLC39A10	0.238079	0.252186	0.269	0.211	1
CCDC174	0.239454	0.287558	0.237	0.189	1
CUBN	0.241128	-0.251106	0.081	0.116	1
CREBBP	0.24177	0.266461	0.202	0.158	1
RBBP6	0.24459	0.514808	0.504	0.484	1
EEF2	0.245463	0.290133	0.44	0.432	1
SRSF2	0.248213	0.367074	0.311	0.274	1
GOLGA2	0.249905	0.29823	0.237	0.189	1
ACTR3	0.251385	0.295313	0.304	0.263	1
CXCL2	0.251425	0.489739	0.225	0.189	1
TRA2B	0.251618	0.288528	0.393	0.337	1
TIPARP	0.252078	0.304366	0.121	0.084	1
TLN1	0.254903	0.321762	0.528	0.526	1
KDM5A	0.256255	0.401368	0.22	0.189	1
LAMTOR3	0.258048	0.254546	0.121	0.084	1
CTTNBP2NL	0.259499	0.278349	0.304	0.253	1
TGOLN2	0.263366	0.259988	0.452	0.411	1
STAT1	0.265587	0.292279	0.193	0.147	1
IFI44L	0.276042	0.446532	0.306	0.274	1
CCDC47	0.27721	0.252902	0.365	0.326	1
YTHDF2	0.277372	0.280749	0.21	0.168	1
HNRNPA1	0.277725	0.303643	0.491	0.505	1
NPM1P27	0.278531	0.255957	0.168	0.126	1
PRPF40A	0.281559	0.30601	0.558	0.589	1
TIMP2	0.282217	0.286552	0.383	0.337	1
FOXC1	0.284406	0.362259	0.279	0.253	1
GBP1	0.291627	0.33116	0.244	0.211	1
HYAL2	0.296707	0.256134	0.39	0.347	1
CNTLN	0.297525	0.275402	0.178	0.137	1
CTNNB1	0.299234	0.258459	0.23	0.189	1
LSM14A	0.300811	0.267518	0.284	0.242	1
ANKRD26	0.302655	0.289309	0.205	0.168	1
TOPORS	0.303018	0.377819	0.235	0.189	1
ROCK1	0.304081	0.265243	0.449	0.411	1
ZC3H13	0.305136	0.277622	0.462	0.453	1
MT2A	0.305446	0.288762	0.6	0.747	1
RSF1	0.308385	0.26272	0.383	0.358	1
CACYBP	0.309197	0.276913	0.365	0.305	1
HSP90AA1	0.317441	0.271542	0.941	1	1
ITGA6	0.318413	0.403909	0.314	0.284	1
DYNC1LI2	0.322561	0.273388	0.469	0.463	1
KLF4	0.324398	0.552982	0.351	0.326	1
CCDC25	0.33089	0.28495	0.257	0.221	1
PTPRB	0.334814	0.291091	0.593	0.621	1
RSL1D1	0.337619	0.313121	0.457	0.442	1
CLK1	0.340052	0.494621	0.281	0.253	1
CRK	0.341451	0.25969	0.23	0.2	1
APOL6	0.341906	0.262655	0.19	0.158	1
SCARB2	0.342956	0.268334	0.277	0.242	1
NIN	0.343141	0.290258	0.205	0.168	1
DNAJB6	0.343831	0.313754	0.291	0.253	1
CNIH1	0.346686	0.272513	0.17	0.137	1
KLF7	0.349473	0.259295	0.151	0.116	1
IRF1	0.355395	0.51525	0.444	0.421	1
IQGAP1	0.359585	0.28702	0.506	0.495	1
MAFB	0.360203	0.278236	0.178	0.147	1
TMED10	0.361494	0.288324	0.217	0.189	1
ENDOD1	0.363467	0.303625	0.225	0.189	1
TUBB	0.368032	0.296085	0.363	0.347	1
IRX3	0.376032	0.319877	0.37	0.347	1
CALCRL	0.376978	0.256763	0.514	0.547	1
CHD1	0.377577	0.298849	0.294	0.263	1
SELE	0.386946	0.413559	0.133	0.105	1
SYNGR2	0.387004	0.31731	0.277	0.242	1
ST6GAL1	0.387244	0.281128	0.326	0.284	1
DEK	0.393499	0.272108	0.481	0.484	1
DUSP1	0.393902	0.481416	0.556	0.579	1
EIF2S2	0.39433	0.282203	0.568	0.6	1
DST	0.394933	0.318447	0.299	0.274	1
CDC37	0.398152	0.25238	0.306	0.274	1
CD9	0.405516	0.253858	0.64	0.684	1
ODF2L	0.408906	0.274981	0.311	0.284	1
DUSP6	0.409608	0.32806	0.262	0.232	1
SHISA5	0.40997	0.252022	0.212	0.179	1
RC3H1	0.412273	0.316846	0.175	0.147	1
NFIA	0.414551	0.29774	0.393	0.389	1
PAF1	0.414734	0.266084	0.215	0.189	1
GOLIM4	0.415822	0.328538	0.373	0.368	1
KMT2C	0.423041	0.276752	0.417	0.4	1
NCOA7	0.425937	0.280385	0.509	0.484	1
NUFIP2	0.427866	0.378149	0.301	0.295	1
HSPE1	0.429309	0.494291	0.543	0.579	1
C1orf115	0.434647	0.300639	0.281	0.242	1
HIPK2	0.440844	0.316355	0.41	0.389	1
SLCO2A1	0.450245	0.258273	0.412	0.4	1
EDN1	0.456806	0.288764	0.215	0.189	1
CASP8AP2	0.464239	0.260131	0.183	0.158	1
LMAN1	0.47108	0.263579	0.435	0.432	1
ETS2	0.471544	0.323199	0.479	0.505	1
ADAMTS1	0.472778	0.425034	0.343	0.337	1
CFLAR	0.485889	0.280675	0.457	0.453	1
DIS3	0.493359	0.27318	0.235	0.211	1
SKIL	0.495244	0.291825	0.44	0.421	1
PON2	0.502021	0.258528	0.207	0.189	1
RNF13	0.511539	0.282712	0.38	0.368	1
SREK1	0.519027	0.276529	0.277	0.253	1
DDIT3	0.535177	0.34567	0.232	0.211	1
ASAP1	0.536702	0.263468	0.314	0.305	1
ATF4	0.543492	0.313807	0.393	0.379	1
HERPUD1	0.546237	0.251971	0.43	0.421	1
PPP1R10	0.554877	0.281472	0.267	0.316	1
ASPH	0.562359	0.25807	0.338	0.326	1
C8orf33	0.567553	0.26462	0.242	0.221	1
BDP1	0.568107	0.272359	0.363	0.358	1
SLC2A3	0.569421	0.415157	0.235	0.232	1
SP100	0.572825	0.25111	0.481	0.516	1
SEMA6A	0.573269	0.276045	0.217	0.2	1
ANKRD17	0.579561	0.297193	0.227	0.211	1
KDR	0.620321	0.256532	0.42	0.432	1
CCNL1	0.62039	0.436055	0.454	0.463	1
IFRD1	0.623644	0.257837	0.131	0.116	1
ABI3BP	0.647456	0.325614	0.151	0.137	1
GPX3	0.647677	0.283484	0.331	0.368	1
RBM17	0.66428	0.260561	0.415	0.442	1
ELOC	0.699792	0.339791	0.333	0.347	1
PCF11	0.706328	0.331276	0.281	0.284	1
DDX21	0.725695	0.304783	0.375	0.389	1
IER2	0.800167	0.27974	0.632	0.695	1
AQP1	0.818281	0.663386	0.296	0.305	1
MT1X	0.838884	0.458355	0.279	0.274	1
TOR1AIP1	0.841938	0.250459	0.151	0.147	1
S100A4	0.852747	0.262618	0.368	0.421	1
BTG2	0.863105	0.264772	0.222	0.232	1
KLF2	0.891504	0.252276	0.353	0.368	1
CDKN1A	0.901911	0.361718	0.235	0.263	1
TJP1	0.92945	0.253495	0.435	0.474	1
DNAJC10	0.990607	0.251343	0.227	0.242	1
EMP1	0.998608	0.290457	0.425	0.474	1

## Sheet: PTC
gene id	p value	avg logFC	pct.1	pct.2	adjusted p value
MTRNR2L1	0	-1.35087	0.024	0.75	0
MT-ND3	1.09e-125	-0.567539	0.989	1	2.57e-121
MT-RNR2	8.89e-114	-0.540559	1	1	2.1e-109
PABPC1	3.15e-94	0.679682	0.932	0.938	7.45e-90
B2M	2.46e-92	0.899871	0.946	0.931	5.81e-88
MTND1P23	4.35e-92	1.82648	0.593	0.161	1.03e-87
MT-CO2	3.08e-86	-0.456805	0.996	1	7.28e-82
MT-TP	1.53e-84	-0.892116	0.623	0.928	3.61e-80
AL450405.1	2.12e-83	0.899875	0.472	0.027	5.02e-79
TMEM174	8.13e-83	-0.618769	0.133	0.514	1.92e-78
DCXR	1.35e-82	-0.907935	0.309	0.699	3.2e-78
GSTA1	4.85e-82	-0.991406	0.226	0.624	1.15e-77
MT-CO3	1.98e-79	-0.35734	0.999	1	4.69e-75
MT-ND1	1.58e-77	-0.508619	0.989	1	3.75e-73
SLC34A1	1.58e-75	-0.62815	0.187	0.573	3.74e-71
MIOX	1.1e-73	-0.821416	0.359	0.739	2.6e-69
MT-ATP8	1.56e-70	-0.418439	0.977	1	3.68e-66
MT-ND4	1.17e-69	-0.395343	0.999	1	2.76e-65
ALDH6A1	1.55e-69	-0.738085	0.571	0.861	3.67e-65
UGT2A1	2.85e-66	-0.265	0	0.158	6.73e-62
VIM	3.23e-64	0.961875	0.765	0.548	7.65e-60
CALM1	7.12e-64	-0.480626	0.881	0.987	1.68e-59
CD24	1.07e-63	0.957811	0.799	0.649	2.53e-59
PTN	1.99e-62	1.02991	0.379	0.017	4.7e-58
MT-TL1	3.59e-62	-0.745375	0.331	0.664	8.48e-58
MT-ND4L	4.14e-60	-0.47913	0.952	0.997	9.8e-56
MT-CYB	7.05e-60	-0.332106	0.997	1	1.67e-55
GSTA2	1.1e-59	-0.658971	0.091	0.373	2.59e-55
MT-ATP6	1.44e-59	-0.341008	0.999	1	3.41e-55
MT-TV	3.46e-59	-0.810739	0.424	0.743	8.18e-55
AZGP1	1.1e-57	-0.613803	0.281	0.622	2.6e-53
MT-RNR1	2.92e-57	-0.391525	1	1	6.9e-53
DHRS4	4.78e-57	-0.59452	0.271	0.598	1.13e-52
CYP4A11	2.01e-56	-0.648846	0.15	0.459	4.75e-52
MTCO1P23	2.21e-56	0.650134	0.331	0.003	5.24e-52
APOM	4.05e-56	-0.597914	0.212	0.534	9.58e-52
MMP7	3.48e-55	1.45081	0.547	0.21	8.23e-51
EEF1A1	1.78e-52	0.381829	0.977	0.998	4.21e-48
SLC7A13	1.1e-51	-0.496691	0.028	0.218	2.59e-47
SLC23A3	2.22e-51	-0.411027	0.036	0.232	5.24e-47
PIGR	3.21e-51	1.07876	0.716	0.56	7.58e-47
PLG	4.24e-51	-0.414732	0.076	0.324	1e-46
PTMA	1.14e-50	0.492531	0.968	0.982	2.69e-46
SPARC	2.24e-50	0.885477	0.527	0.202	5.3e-46
TMSB10	1.01e-49	0.642726	0.866	0.724	2.38e-45
MT-CO1	2.05e-49	-0.283467	0.998	1	4.84e-45
BPI	1.37e-48	-0.306391	0.012	0.163	3.23e-44
AGMAT	5.98e-48	-0.505249	0.302	0.622	1.42e-43
UMOD	7.48e-47	-1.01518	0.204	0.487	1.77e-42
ANXA2	8.92e-47	0.883434	0.626	0.345	2.11e-42
TMSB4X	1.17e-46	0.92211	0.748	0.548	2.76e-42
HLA-B	4.26e-46	0.834	0.663	0.452	1.01e-41
GPR155	5.28e-46	-0.475623	0.161	0.437	1.25e-41
ABAT	6.45e-46	-0.384636	0.186	0.474	1.53e-41
IGFBP7	1.25e-44	0.604428	0.896	0.877	2.95e-40
UPP2	7.3e-44	-0.391119	0.028	0.197	1.73e-39
RBP4	3e-43	-0.689008	0.148	0.413	7.09e-39
CUBN	3.31e-43	-0.446847	0.582	0.872	7.83e-39
MT-ND5	1.8e-42	-0.337271	0.994	1	4.26e-38
ALDOB	2.72e-42	-0.432155	0.46	0.771	6.43e-38
IFI27	3.91e-42	1.07994	0.396	0.104	9.26e-38
PIPOX	2.63e-41	-0.382455	0.147	0.407	6.23e-37
ACSM2A	3.65e-41	-0.46166	0.727	0.909	8.63e-37
IFITM3	4.94e-41	0.719617	0.717	0.518	1.17e-36
FTH1	5.51e-41	0.469141	0.975	0.992	1.3e-36
SLC5A12	6.92e-41	-0.444779	0.397	0.724	1.64e-36
SLC6A19	1.22e-39	-0.385279	0.191	0.462	2.88e-35
PCK1	1.41e-39	-0.573977	0.282	0.561	3.32e-35
PCK2	2.08e-39	-0.426587	0.162	0.417	4.91e-35
NAT8	4.49e-38	-0.52763	0.773	0.934	1.06e-33
HLA-A	5.32e-38	0.606897	0.775	0.696	1.26e-33
AOC1	8.19e-38	0.670472	0.289	0.034	1.94e-33
SLC13A1	3.97e-37	-0.377589	0.513	0.798	9.4e-33
PBLD	4.86e-37	-0.411875	0.567	0.803	1.15e-32
SCIN	5.16e-37	0.601296	0.292	0.039	1.22e-32
NNMT	6.7e-37	0.951296	0.244	0.01	1.59e-32
DEFB1	4.5e-36	-0.624367	0.343	0.625	1.06e-31
SLC22A7	4.54e-36	-0.318767	0.055	0.232	1.07e-31
SLC6A18	5.8e-36	-0.313205	0.061	0.245	1.37e-31
ENTPD5	4.16e-35	-0.345101	0.234	0.503	9.84e-31
MME	4.3e-35	-0.354827	0.353	0.64	1.02e-30
ACTB	5.04e-35	0.55728	0.88	0.872	1.19e-30
S100A11	5.49e-35	0.744465	0.688	0.521	1.3e-30
ACTG1	8.56e-35	0.589857	0.793	0.676	2.03e-30
AK4	2.14e-34	-0.357888	0.458	0.734	5.06e-30
AC093496.1	2.64e-34	-0.271746	0.026	0.163	6.25e-30
S100A6	2.91e-34	0.777961	0.708	0.528	6.89e-30
G6PC	8.73e-34	-0.285604	0.039	0.19	2.06e-29
FHL1	9.26e-34	0.821163	0.261	0.03	2.19e-29
MT-TY	1.15e-33	-0.328707	0.08	0.267	2.73e-29
TPM4	1.35e-33	0.727726	0.524	0.267	3.19e-29
PTH1R	1.47e-33	-0.385454	0.341	0.622	3.48e-29
ECHS1	1.54e-33	-0.3506	0.639	0.852	3.65e-29
RPL23A	3.44e-33	0.575128	0.762	0.664	8.14e-29
MSRA	6.64e-33	-0.279322	0.217	0.472	1.57e-28
HIST1H2AE	6.93e-33	-0.282466	0.053	0.217	1.64e-28
HIST1H1C	9.4e-33	-0.437783	0.199	0.429	2.23e-28
SPARCL1	1.04e-32	-0.547799	0.052	0.212	2.47e-28
MT2A	6.36e-32	1.07595	0.796	0.76	1.5e-27
SLC13A2	2.18e-31	-0.305595	0.09	0.277	5.15e-27
HAO2	2.25e-31	-0.322622	0.144	0.361	5.32e-27
GADD45A	3.52e-31	-0.346761	0.563	0.829	8.33e-27
CD74	6.2e-31	0.660267	0.754	0.645	1.47e-26
APLP2	1.01e-30	0.480146	0.827	0.845	2.39e-26
APP	1.43e-30	0.656473	0.631	0.45	3.38e-26
GLYATL1	2.94e-30	-0.336548	0.272	0.531	6.96e-26
ENPP6	1.63e-29	-0.308279	0.109	0.304	3.86e-25
A1CF	2.09e-29	-0.300204	0.226	0.469	4.95e-25
NCOA7	2.39e-29	-0.350416	0.438	0.672	5.66e-25
REG1A	2.5e-29	1.11382	0.184	0	5.91e-25
FMO5	3.58e-29	-0.302336	0.057	0.212	8.47e-25
EHHADH	9.88e-29	-0.350366	0.429	0.666	2.34e-24
GGH	1.57e-28	-0.30467	0.312	0.555	3.71e-24
MT1E	1.72e-28	1.03362	0.737	0.706	4.08e-24
KHK	2.84e-28	-0.294588	0.276	0.518	6.71e-24
BPHL	3.68e-28	-0.307967	0.339	0.58	8.71e-24
RIDA	7.18e-28	-0.318069	0.456	0.684	1.7e-23
SPON2	9.16e-28	0.521143	0.303	0.086	2.17e-23
GFRA1	2.57e-27	0.384735	0.217	0.025	6.08e-23
SLC16A9	5.06e-27	-0.322158	0.453	0.716	1.2e-22
GPT	5.24e-27	-0.251596	0.039	0.171	1.24e-22
PPDPF	5.89e-27	0.556124	0.726	0.617	1.39e-22
PEBP1	1.57e-26	-0.262447	0.933	0.983	3.71e-22
CHCHD10	2.12e-26	-0.326509	0.47	0.694	5e-22
EPCAM	2.29e-26	0.600555	0.643	0.503	5.41e-22
AGXT	2.45e-26	-0.282194	0.039	0.168	5.79e-22
BHMT2	3.02e-26	-0.283824	0.564	0.787	7.14e-22
SLC13A3	5.08e-26	-0.276518	0.172	0.388	1.2e-21
SERPING1	1.27e-25	0.566493	0.415	0.195	3.01e-21
DIO1	1.53e-25	-0.268787	0.104	0.281	3.62e-21
SLC23A1	1.68e-25	-0.28147	0.109	0.284	3.97e-21
WFDC2	2.82e-25	0.664831	0.458	0.254	6.67e-21
CES2	7.1e-25	-0.299266	0.369	0.602	1.68e-20
CLU	8.07e-25	1.01777	0.827	0.802	1.91e-20
CDHR5	9.89e-25	-0.279584	0.108	0.279	2.34e-20
RPL9P9	1.48e-24	-0.272747	0.454	0.681	3.51e-20
PDZK1IP1	2.17e-24	-0.271239	0.801	0.945	5.12e-20
FBP1	2.49e-24	-0.26887	0.475	0.701	5.89e-20
AGXT2	3.12e-24	-0.280661	0.228	0.445	7.39e-20
TNFSF10	3.38e-24	0.527788	0.839	0.83	7.99e-20
S100A10	3.62e-24	0.596345	0.704	0.61	8.56e-20
SLC5A8	5.12e-24	-0.264019	0.073	0.222	1.21e-19
SOX4	8.41e-24	0.374139	0.778	0.627	1.99e-19
SMIM24	1.03e-23	-0.282773	0.782	0.939	2.44e-19
ANXA1	1.96e-23	0.674685	0.294	0.099	4.63e-19
ARL4C	1.98e-23	0.525	0.24	0.057	4.69e-19
ARID5B	2.1e-23	-0.26871	0.569	0.788	4.98e-19
SBSPON	2.25e-23	0.431792	0.236	0.05	5.32e-19
TXNIP	2.84e-23	0.726912	0.643	0.486	6.72e-19
IFI16	3.45e-23	0.441077	0.221	0.042	8.17e-19
RPS19	3.88e-23	0.383514	0.854	0.866	9.19e-19
RPLP0	4.76e-23	0.354714	0.866	0.876	1.13e-18
AKAP12	5.18e-23	0.802178	0.643	0.481	1.23e-18
ALDH1L1	5.2e-23	-0.268532	0.141	0.319	1.23e-18
PROM1	5.54e-23	0.474862	0.246	0.064	1.31e-18
METTL7A	6.24e-23	-0.37043	0.528	0.724	1.48e-18
MARCKS	1.38e-22	0.502481	0.413	0.2	3.26e-18
ACADM	1.91e-22	-0.28438	0.545	0.729	4.53e-18
HSPA6	3.73e-22	0.723661	0.281	0.097	8.82e-18
DMGDH	4.02e-22	-0.257634	0.186	0.378	9.5e-18
RPL15	5.31e-22	0.354826	0.882	0.913	1.26e-17
DHRS4L2	6.05e-22	-0.259617	0.268	0.477	1.43e-17
PTMAP2	8.35e-22	0.628807	0.472	0.277	1.98e-17
BHMT	8.85e-22	-0.370744	0.596	0.778	2.09e-17
DHTKD1	1.23e-21	-0.281036	0.311	0.523	2.9e-17
ITM2C	1.43e-21	0.800344	0.518	0.333	3.39e-17
GSTP1	1.51e-21	0.494553	0.783	0.748	3.58e-17
HLA-DRB1	1.72e-21	0.616215	0.491	0.309	4.08e-17
SLC12A1	2.06e-21	-0.545745	0.134	0.303	4.88e-17
MSRB1	4.14e-21	-0.264202	0.201	0.39	9.8e-17
CXCL1	5.89e-21	0.967168	0.397	0.215	1.39e-16
MPC1	6.93e-21	-0.307423	0.261	0.449	1.64e-16
HSPA5	1.15e-20	-0.306297	0.673	0.847	2.72e-16
CAVIN1	1.21e-20	0.511749	0.302	0.118	2.87e-16
VCAN	1.4e-20	0.474067	0.177	0.025	3.32e-16
TUBA1A	2.98e-20	0.547122	0.343	0.158	7.06e-16
KRT7	3.72e-20	0.815521	0.307	0.126	8.8e-16
RPL3	4.77e-20	0.314919	0.886	0.901	1.13e-15
ARPC2	4.95e-20	0.559179	0.691	0.605	1.17e-15
SLC22A6	1.48e-19	-0.275671	0.239	0.43	3.49e-15
PLCB4	2.05e-19	0.47015	0.169	0.025	4.86e-15
TMBIM6	4.66e-19	-0.265186	0.897	0.965	1.1e-14
RPS26	1.29e-18	0.376514	0.787	0.805	3.05e-14
NAT8B	2.2e-18	-0.265496	0.133	0.284	5.21e-14
IFITM2	2.21e-18	0.459642	0.341	0.16	5.24e-14
CA12	2.92e-18	-0.341735	0.365	0.553	6.9e-14
FAM151A	3.02e-18	-0.493264	0.208	0.365	7.15e-14
ANXA4	3.98e-18	0.490964	0.589	0.462	9.42e-14
DCDC2	7.95e-18	0.538875	0.544	0.407	1.88e-13
RPL14	1.38e-17	0.291076	0.86	0.916	3.28e-13
TIMP1	2.02e-17	0.449578	0.374	0.195	4.77e-13
RPS2	3.04e-17	0.328342	0.865	0.884	7.19e-13
MT1X	3.24e-17	0.990763	0.709	0.696	7.67e-13
COL8A1	4.28e-17	0.537661	0.199	0.055	1.01e-12
MYL12B	6.87e-17	0.414311	0.749	0.721	1.62e-12
RPS4Y1	7.32e-17	0.419613	0.108	0	1.73e-12
KCTD12	1.54e-16	0.386501	0.224	0.076	3.65e-12
HLA-DRA	1.72e-16	0.512966	0.423	0.257	4.06e-12
HLA-DPA1	1.96e-16	0.342464	0.227	0.076	4.63e-12
GNG11	2.13e-16	0.343009	0.247	0.089	5.04e-12
CXCL6	2.26e-16	0.412656	0.139	0.018	5.34e-12
TUBB	2.68e-16	0.447921	0.489	0.324	6.33e-12
ITGB8	3.68e-16	0.579964	0.543	0.397	8.71e-12
VCAM1	3.95e-16	0.456778	0.627	0.481	9.34e-12
ANXA3	6.68e-16	0.357157	0.236	0.084	1.58e-11
TUBA1B	7.71e-16	0.541055	0.524	0.395	1.82e-11
TMEM256	7.84e-16	-0.254746	0.236	0.392	1.86e-11
BDH2	1.19e-15	-0.25448	0.469	0.639	2.81e-11
HSPB8	1.29e-15	0.272454	0.202	0.064	3.04e-11
FABP1	1.78e-15	-0.343126	0.128	0.264	4.22e-11
TSPAN1	2.42e-15	0.423033	0.802	0.773	5.73e-11
BX571818.1	2.73e-15	0.544734	0.309	0.156	6.46e-11
CTSC	5.11e-15	0.461725	0.602	0.508	1.21e-10
RHOA	5.31e-15	0.498771	0.602	0.511	1.26e-10
MYADM	6.64e-15	0.311656	0.147	0.029	1.57e-10
PCP4	6.71e-15	0.456664	0.172	0.045	1.59e-10
MYL6	1.2e-14	0.361595	0.778	0.766	2.84e-10
CRIP2	1.27e-14	0.430366	0.276	0.129	3e-10
MT-TM	1.34e-14	-0.251964	0.263	0.425	3.17e-10
TPM1	1.51e-14	0.43758	0.715	0.652	3.58e-10
RPL3P4	1.67e-14	0.530723	0.398	0.261	3.95e-10
AKR1C1	2.3e-14	0.501207	0.307	0.155	5.45e-10
CXCL14	2.77e-14	0.349818	0.922	0.953	6.55e-10
EZR	2.83e-14	0.43448	0.81	0.83	6.7e-10
CXCL12	3.21e-14	0.528603	0.391	0.245	7.59e-10
C12orf75	3.69e-14	0.43522	0.614	0.514	8.73e-10
SPINT2	4.08e-14	0.433238	0.611	0.513	9.65e-10
RBM3	4.38e-14	0.437788	0.452	0.299	1.04e-09
ZNF826P	4.42e-14	0.294232	0.157	0.039	1.05e-09
NUCKS1	4.72e-14	0.283561	0.867	0.908	1.12e-09
NTRK2	5.42e-14	0.308151	0.22	0.084	1.28e-09
LGALS3BP	5.78e-14	0.387632	0.343	0.195	1.37e-09
RAB31	5.79e-14	0.303751	0.15	0.035	1.37e-09
HLA-DRB6	6.25e-14	0.257135	0.157	0.039	1.48e-09
ARL6IP5	6.93e-14	0.478166	0.627	0.541	1.64e-09
UBC	7.94e-14	0.441136	0.778	0.854	1.88e-09
PFN1	8.36e-14	0.405519	0.702	0.686	1.98e-09
GPC6	9.21e-14	0.407688	0.282	0.138	2.18e-09
H3F3B	1.09e-13	0.332845	0.846	0.896	2.59e-09
GLUL	1.14e-13	0.36727	0.292	0.148	2.7e-09
CCND2	1.22e-13	0.309051	0.177	0.054	2.9e-09
UGT2A3	1.45e-13	0.606375	0.597	0.497	3.43e-09
CD63	1.61e-13	0.364425	0.743	0.77	3.8e-09
TUSC3	1.7e-13	0.28716	0.236	0.097	4.01e-09
PKM	2.65e-13	0.380272	0.467	0.334	6.26e-09
PSAP	4.52e-13	0.341852	0.761	0.763	1.07e-08
MT1M	4.66e-13	0.589647	0.212	0.086	1.1e-08
EIF1	4.76e-13	0.26052	0.866	0.908	1.13e-08
GYPC	5.26e-13	0.250068	0.174	0.055	1.24e-08
PPFIBP1	5.75e-13	0.42845	0.683	0.605	1.36e-08
MTND4P12	7.36e-13	1.16253	0.347	0.24	1.74e-08
KRT19	7.49e-13	0.852487	0.199	0.079	1.77e-08
ITGB1	9.17e-13	0.447183	0.544	0.439	2.17e-08
TAPBP	1.37e-12	0.341584	0.299	0.158	3.24e-08
APBB1IP	1.51e-12	0.380838	0.36	0.215	3.57e-08
LIMA1	1.77e-12	0.415548	0.406	0.269	4.19e-08
KMT2E	1.83e-12	0.408277	0.644	0.568	4.33e-08
DEGS1	1.93e-12	0.295178	0.274	0.138	4.57e-08
NFIX	2.03e-12	0.34628	0.245	0.111	4.81e-08
PON2	2.09e-12	0.426489	0.378	0.242	4.94e-08
HNRNPU	2.1e-12	0.32924	0.714	0.679	4.96e-08
CDKN1A	2.36e-12	0.444903	0.331	0.198	5.59e-08
UBB	2.88e-12	0.291967	0.922	0.968	6.82e-08
CAV2	2.97e-12	0.320816	0.229	0.104	7.02e-08
CBX3	3.65e-12	0.403685	0.717	0.681	8.63e-08
C3	3.7e-12	0.302192	0.131	0.03	8.75e-08
PTMAP5	6.7e-12	0.447012	0.341	0.205	1.59e-07
NUPR1	7.13e-12	0.308295	0.308	0.161	1.69e-07
CLDN1	7.39e-12	0.406661	0.283	0.153	1.75e-07
ADGRG1	7.46e-12	0.387996	0.406	0.269	1.76e-07
2020-09-07	8.37e-12	0.432468	0.622	0.555	1.98e-07
HSPA1A	1.09e-11	0.650357	0.718	0.812	2.59e-07
HLA-DPB1	1.09e-11	0.288504	0.185	0.071	2.59e-07
CCDC146	1.1e-11	0.634603	0.277	0.156	2.59e-07
ZFAND2A	1.44e-11	0.363074	0.268	0.139	3.4e-07
CEBPB	1.64e-11	0.337557	0.246	0.123	3.88e-07
ANXA5	2.17e-11	0.37157	0.551	0.437	5.14e-07
TFPI2	2.23e-11	0.278026	0.173	0.062	5.28e-07
LINC01320	2.64e-11	0.41377	0.369	0.242	6.26e-07
CD151	3.35e-11	0.387488	0.507	0.39	7.92e-07
RPS3	3.53e-11	0.254329	0.827	0.855	8.35e-07
CYP1B1	3.69e-11	0.332748	0.194	0.079	8.73e-07
TMEM52B	3.92e-11	-0.351699	0.089	0.187	9.28e-07
SLC25A6	4.94e-11	0.277818	0.784	0.813	1.17e-06
SDCBP	5.88e-11	0.374352	0.377	0.245	1.39e-06
HMGB1	6.67e-11	0.309032	0.847	0.894	1.58e-06
PDE1A	9.59e-11	0.263342	0.124	0.032	2.27e-06
CST3	1.1e-10	0.291995	0.779	0.78	2.61e-06
DDX5	1.17e-10	0.381367	0.703	0.696	2.77e-06
PSMB8	1.17e-10	0.254169	0.208	0.094	2.77e-06
CXADR	1.56e-10	0.315839	0.229	0.113	3.69e-06
LGMN	1.7e-10	-0.443705	0.222	0.333	4.01e-06
KRT18	2.25e-10	0.383799	0.673	0.635	5.32e-06
LGALS1	2.44e-10	0.324312	0.178	0.072	5.78e-06
JAK1	2.86e-10	0.367845	0.614	0.526	6.76e-06
TSPO	2.91e-10	0.41848	0.387	0.269	6.89e-06
GNAS	2.96e-10	0.359318	0.689	0.655	7e-06
USH1C	3.52e-10	0.385584	0.483	0.375	8.33e-06
SOD2	3.53e-10	0.524459	0.575	0.555	8.35e-06
DSG2	4.2e-10	0.376306	0.322	0.205	9.93e-06
UACA	4.34e-10	0.467184	0.421	0.311	1.03e-05
IGFBP6	4.39e-10	0.321847	0.131	0.04	1.04e-05
TMBIM1	4.77e-10	0.269008	0.281	0.158	1.13e-05
SPATS2L	5.48e-10	0.314017	0.699	0.682	1.3e-05
SQSTM1	7.24e-10	0.368965	0.615	0.573	1.71e-05
SPTBN1	7.42e-10	0.417161	0.507	0.402	1.75e-05
SLFN5	8.02e-10	0.271439	0.167	0.067	1.9e-05
SNX6	9.6e-10	0.375148	0.451	0.336	2.27e-05
PLXDC2	1.09e-09	0.393436	0.375	0.257	2.57e-05
TBL1X	1.24e-09	0.408683	0.404	0.296	2.93e-05
YWHAZ	1.56e-09	0.384061	0.561	0.486	3.69e-05
IFI6	1.82e-09	0.39517	0.309	0.19	4.31e-05
AHNAK	2.02e-09	0.379433	0.31	0.197	4.78e-05
TFPI	2.14e-09	0.322099	0.501	0.388	5.07e-05
NBL1	2.18e-09	0.254029	0.174	0.077	5.16e-05
HSP90AB1	2.53e-09	0.343713	0.902	0.968	5.98e-05
GRN	2.54e-09	0.326597	0.397	0.286	6e-05
GNAI2	4.05e-09	0.318904	0.398	0.282	9.58e-05
HSP90AB3P	4.07e-09	0.378699	0.375	0.266	9.64e-05
PDLIM1	4.14e-09	0.32372	0.329	0.213	9.79e-05
FNDC3B	4.27e-09	0.305737	0.309	0.19	0.000101032
PALLD	4.76e-09	0.331221	0.313	0.197	0.000112669
HSPA8	5.87e-09	0.477807	0.733	0.834	0.000138783
SNX3	6.05e-09	0.367288	0.572	0.506	0.000143054
NPC2	6.27e-09	0.323446	0.726	0.723	0.000148431
PERP	6.27e-09	0.385537	0.288	0.178	0.000148443
SYTL2	6.69e-09	0.380442	0.261	0.151	0.000158286
SUMO2	7.59e-09	0.330641	0.607	0.563	0.00017956
MYC	9.82e-09	0.327498	0.29	0.183	0.000232225
GCC2	1.01e-08	0.375114	0.671	0.634	0.000239588
SYNGR2	1.12e-08	0.373825	0.392	0.286	0.000264584
TMEM14C	1.44e-08	0.37182	0.41	0.306	0.000341537
BAG3	1.49e-08	0.433037	0.331	0.242	0.000352726
BRD3	1.58e-08	0.281382	0.213	0.113	0.000374281
TRAM1	1.88e-08	0.359016	0.587	0.514	0.000445007
RPL13P12	2.09e-08	0.362937	0.434	0.334	0.000493452
PHACTR2	2.22e-08	0.367394	0.296	0.192	0.000524093
PARP14	2.34e-08	0.370708	0.3	0.195	0.000553734
LRRFIP1	2.98e-08	0.449067	0.536	0.477	0.000705848
ABCB1	3.3e-08	0.447959	0.62	0.595	0.000780432
TM4SF18	4.67e-08	0.302616	0.209	0.114	0.00110416
MACC1	4.7e-08	0.368453	0.354	0.247	0.00111221
TYMP	5.8e-08	0.268508	0.263	0.158	0.00137306
TMEM123	6.7e-08	0.334408	0.414	0.323	0.00158438
HLA-E	7.35e-08	0.331364	0.623	0.598	0.00174004
CBX6	8.47e-08	0.273303	0.253	0.155	0.00200484
FGD5-AS1	9.71e-08	0.286965	0.311	0.208	0.00229707
PKD2	1.05e-07	0.306903	0.284	0.185	0.00248038
YBX1	1.11e-07	0.282712	0.738	0.745	0.00261926
SH3BGRL	1.32e-07	0.323633	0.416	0.321	0.00312963
CRTAP	1.52e-07	0.284518	0.342	0.237	0.003603
RARRES3	1.66e-07	0.393122	0.374	0.286	0.00392613
CXCL2	2.44e-07	0.592777	0.402	0.324	0.00576419
ZFP36	2.5e-07	0.523106	0.557	0.561	0.00590879
PDIA3P1	2.53e-07	0.32506	0.203	0.116	0.0059811
RNF145	2.55e-07	0.289032	0.278	0.18	0.00603683
CDH6	2.59e-07	0.393428	0.42	0.331	0.00611968
HNRNPA1	2.65e-07	0.296002	0.683	0.672	0.00626226
CTBP2	2.7e-07	0.29939	0.308	0.207	0.00638929
SET	2.92e-07	0.279082	0.701	0.709	0.00689791
LGALS3	2.93e-07	0.392803	0.372	0.277	0.00694386
ENAH	3.04e-07	0.273119	0.277	0.176	0.00719028
NFE2L2	3.15e-07	0.343071	0.598	0.555	0.00745733
RPL14P1	3.2e-07	0.280135	0.259	0.165	0.00757706
KNG1	3.45e-07	-0.301966	0.123	0.202	0.00816742
SSRP1	3.47e-07	0.324773	0.422	0.331	0.00821759
TMPO	3.49e-07	0.264113	0.309	0.205	0.00826659
PDIA3	3.53e-07	0.270931	0.778	0.805	0.00834326
CALD1	3.79e-07	0.299617	0.715	0.733	0.00895993
NIPSNAP2	3.79e-07	0.303286	0.446	0.351	0.00896358
VGLL4	4.03e-07	0.298695	0.286	0.188	0.00954419
ACTN1	4.11e-07	0.281535	0.214	0.124	0.00971392
ATRX	4.24e-07	0.297745	0.686	0.671	0.0100404
IQGAP1	4.48e-07	0.31966	0.426	0.338	0.0105902
PLSCR1	4.78e-07	0.297102	0.338	0.242	0.0113086
ARHGAP29	5.28e-07	0.385934	0.607	0.555	0.0124985
CTGF	5.36e-07	0.303375	0.261	0.168	0.0126752
CD9	5.53e-07	0.282415	0.31	0.208	0.0130864
YWHAH	5.79e-07	0.32462	0.323	0.227	0.0137042
CASC4	6.01e-07	0.318284	0.347	0.249	0.0142264
RPS3AP6	6.24e-07	0.312406	0.25	0.16	0.0147542
MIF	6.62e-07	0.280557	0.238	0.146	0.015669
SLC38A1	7.1e-07	0.2665	0.155	0.077	0.0167979
HSPB1	7.21e-07	0.327775	0.841	0.953	0.0170509
SOSTDC1	8.22e-07	0.378009	0.184	0.104	0.0194504
XRCC5	9.03e-07	0.356919	0.615	0.595	0.0213595
PLEKHA1	9.29e-07	0.294775	0.439	0.353	0.0219846
EID1	9.5e-07	0.297236	0.693	0.686	0.022482
NKAIN4	9.76e-07	0.256099	0.286	0.187	0.0230981
UGT2B7	9.78e-07	-0.310443	0.722	0.807	0.0231397
KLF5	1e-06	0.267822	0.294	0.2	0.023719
GALNT1	1.04e-06	0.294254	0.327	0.235	0.0245202
SLC25A5	1.07e-06	0.317634	0.663	0.657	0.0254162
KRT8	1.1e-06	0.310313	0.643	0.608	0.026005
EIF3A	1.16e-06	0.252931	0.757	0.782	0.0274948
CLIC1	1.3e-06	0.326901	0.545	0.486	0.0307315
MET	1.34e-06	0.349999	0.29	0.205	0.0317025
DST	1.35e-06	0.350596	0.503	0.424	0.0318536
CREB5	1.49e-06	0.292011	0.385	0.292	0.0352881
TMEM50A	1.57e-06	0.324513	0.468	0.385	0.0371517
FAM107B	1.78e-06	0.308747	0.503	0.432	0.0420248
CMTM3	1.78e-06	0.256429	0.179	0.101	0.0421801
CCL2	2.05e-06	0.515814	0.461	0.387	0.0484576
TRIM56	2.27e-06	0.304505	0.252	0.166	0.0538035
TNFAIP2	2.3e-06	0.295389	0.28	0.192	0.0544475
CLDN4	2.46e-06	0.290461	0.526	0.442	0.0583196
SMARCA5	2.78e-06	0.271717	0.606	0.558	0.0657602
SP100	2.91e-06	0.282389	0.323	0.23	0.0687694
CTSZ	3.13e-06	0.263168	0.334	0.249	0.0739613
SKP1	3.18e-06	0.265073	0.701	0.706	0.0751958
RECQL	3.97e-06	0.260273	0.276	0.188	0.0939025
LAMB1	4.01e-06	0.354017	0.421	0.338	0.0949827
AKAP13	4.47e-06	0.262249	0.255	0.173	0.105696
AP2M1	4.61e-06	0.272188	0.361	0.274	0.109097
RPL18AP3	4.66e-06	0.287114	0.204	0.128	0.11027
SRI	5.49e-06	0.334462	0.358	0.271	0.12993
SESN3	5.53e-06	0.263877	0.232	0.151	0.130827
CBR1	5.62e-06	0.308326	0.496	0.442	0.132891
NPM1P27	6.13e-06	0.310826	0.312	0.229	0.144965
TAX1BP3	6.26e-06	0.276835	0.248	0.165	0.148031
DYNC1LI2	6.49e-06	0.339267	0.453	0.383	0.153517
CPVL	6.57e-06	0.274159	0.351	0.264	0.155444
DNAJA1	7.48e-06	0.337857	0.753	0.812	0.176867
NPM1P39	7.51e-06	0.263543	0.238	0.156	0.177624
EIF3D	8.23e-06	0.273337	0.349	0.257	0.194795
LAPTM4B	8.32e-06	0.290359	0.303	0.22	0.19695
PARP4	8.41e-06	0.357609	0.417	0.341	0.199023
SEMA5A	9.3e-06	0.280217	0.343	0.255	0.220101
HIST1H4C	9.87e-06	0.317415	0.779	0.788	0.233592
TACSTD2	9.95e-06	0.403547	0.241	0.163	0.235338
RBM17	1.08e-05	0.263442	0.379	0.291	0.254555
DHRS7	1.08e-05	0.324753	0.463	0.397	0.255044
ICAM1	1.16e-05	0.458913	0.407	0.356	0.274838
TNFRSF12A	1.2e-05	0.253355	0.389	0.303	0.283598
AKR1C3	1.34e-05	0.301068	0.468	0.405	0.318048
MAL	1.54e-05	0.563449	0.488	0.442	0.364248
JADE1	1.59e-05	0.323581	0.343	0.257	0.375331
UGCG	1.63e-05	0.278671	0.596	0.575	0.3846
PLA2G16	1.67e-05	0.312238	0.497	0.429	0.395186
EIF2AK2	1.74e-05	0.31156	0.346	0.267	0.412455
RBBP8	1.77e-05	0.331943	0.418	0.353	0.418406
BTF3	1.82e-05	0.257756	0.659	0.657	0.429634
ALDH1A1	1.95e-05	0.315475	0.578	0.563	0.461324
BSG	2.23e-05	0.282841	0.619	0.593	0.526462
DEK	2.26e-05	0.305627	0.558	0.513	0.534459
PRPF40A	2.3e-05	0.27286	0.671	0.662	0.54483
2020-09-02	2.48e-05	0.311635	0.553	0.519	0.587502
DNAJB1	2.73e-05	0.462424	0.693	0.797	0.644743
VEZF1	2.81e-05	0.294352	0.388	0.311	0.665162
PSME1	2.82e-05	0.251059	0.63	0.598	0.668246
RPL41	2.91e-05	0.283038	0.638	0.62	0.688684
STAT1	2.91e-05	0.304179	0.306	0.23	0.689499
CALM2	3.08e-05	0.253752	0.713	0.719	0.728167
TSPAN3	3.21e-05	0.316124	0.503	0.447	0.759277
PTTG1IP	3.33e-05	0.253323	0.697	0.726	0.78869
ACTR3	3.44e-05	0.251532	0.358	0.274	0.81368
CSTB	3.68e-05	0.326612	0.407	0.339	0.870863
TPR	3.97e-05	0.285863	0.594	0.565	0.939498
NAP1L1	4.47e-05	0.291195	0.595	0.57	1
THRAP3	4.95e-05	0.303899	0.456	0.392	1
CAPG	5.05e-05	0.278418	0.318	0.245	1
HCFC1R1	5.49e-05	0.256496	0.407	0.329	1
SDC4	5.68e-05	0.289083	0.445	0.388	1
CDC42	6.32e-05	0.26917	0.7	0.703	1
RALBP1	7.55e-05	0.300929	0.488	0.432	1
AC016739.1	7.78e-05	0.289466	0.414	0.353	1
EIF4A3	8.08e-05	0.261249	0.504	0.454	1
FKBP1A	8.23e-05	0.283213	0.404	0.339	1
TAGLN2	8.43e-05	0.26268	0.458	0.395	1
ZBTB20	0.000101263	0.340547	0.541	0.501	1
KHDRBS1	0.000110497	0.310619	0.486	0.445	1
PPP1CB	0.000121648	0.287156	0.356	0.282	1
ANXA11	0.000126837	0.252674	0.333	0.264	1
RPL13AP5	0.000135409	0.262365	0.264	0.197	1
YWHAQ	0.000139089	0.271245	0.446	0.395	1
CD2AP	0.000139951	0.268529	0.599	0.578	1
PRRC2C	0.000142225	0.272905	0.654	0.639	1
CPM	0.000142227	0.346382	0.546	0.529	1
HIGD1A	0.0001434	0.277112	0.369	0.303	1
HSD17B11	0.00015471	0.27204	0.342	0.276	1
IER3	0.000157388	0.31797	0.503	0.474	1
PRDX5	0.000168614	0.283843	0.582	0.55	1
RTN3	0.000170589	0.276642	0.42	0.358	1
MYL12A	0.000174804	0.308609	0.51	0.466	1
CCDC50	0.000184534	0.25692	0.375	0.308	1
LBR	0.000193312	0.296662	0.355	0.292	1
PCSK1N	0.000197382	0.278084	0.439	0.376	1
AR	0.000197847	0.286245	0.241	0.175	1
RHOBTB1	0.000211359	0.262303	0.292	0.222	1
CHURC1	0.000228297	0.250968	0.344	0.269	1
KIAA0232	0.000274308	0.25326	0.273	0.208	1
SRP72	0.000339861	0.254887	0.465	0.405	1
CTSD	0.000357074	0.279373	0.484	0.447	1
WASF2	0.000360845	0.281999	0.404	0.346	1
SINHCAF	0.000407414	0.263594	0.334	0.272	1
PARD3	0.000418931	0.253477	0.365	0.304	1
MTCH1	0.000442982	0.281827	0.377	0.318	1
DSP	0.000447338	0.326494	0.46	0.417	1
RTF1	0.000452801	0.25399	0.492	0.444	1
PHF14	0.00045511	0.271786	0.421	0.36	1
DUT	0.000494788	0.258708	0.513	0.471	1
ARPC5	0.000570037	0.2752	0.391	0.329	1
EIF5B	0.000608409	0.256206	0.678	0.687	1
CALM3	0.000641935	0.254354	0.361	0.301	1
IL6ST	0.00067265	0.257468	0.522	0.496	1
MSN	0.000762926	0.258159	0.417	0.365	1
CLSTN2	0.000776447	0.326378	0.232	0.173	1
ZFR	0.0008003	0.297232	0.497	0.467	1
NUCB2	0.00081671	0.322527	0.45	0.424	1
BCLAF1	0.000892783	0.258849	0.663	0.682	1
HSBP1	0.000924047	0.258421	0.531	0.503	1
BRWD1	0.000943326	0.255848	0.273	0.217	1
TAF1B	0.00100885	0.280676	0.366	0.313	1
ARPC3	0.00104305	0.25829	0.472	0.439	1
PIK3R1	0.00105887	0.299554	0.418	0.38	1
CNN3	0.00107869	0.274009	0.417	0.375	1
DYNC1H1	0.00116148	0.250916	0.361	0.306	1
OXR1	0.00118986	0.277525	0.396	0.341	1
UBE2L3	0.00125551	0.282464	0.468	0.425	1
TLN1	0.00140445	0.283777	0.426	0.385	1
DPY30	0.00149676	0.25287	0.343	0.287	1
HMGB1P5	0.00154584	0.272997	0.306	0.249	1
B4GALT5	0.00159843	0.275936	0.298	0.247	1
PTGES3	0.00195493	0.257116	0.511	0.479	1
KIF5B	0.00215795	0.269757	0.566	0.558	1
BICC1	0.00230167	0.252452	0.587	0.593	1
TRIM38	0.00269428	0.258733	0.289	0.237	1
TPM3	0.00277339	0.250644	0.604	0.612	1
RBM25	0.00278816	0.254229	0.591	0.587	1
CCL20	0.00317875	0.360054	0.144	0.099	1
SLK	0.00387796	0.278772	0.52	0.514	1
ZNF638	0.00396676	0.260952	0.469	0.447	1
OPTN	0.00398187	0.263678	0.644	0.647	1
ERBB3	0.00406028	0.251652	0.323	0.271	1
SRP9	0.00415125	0.25394	0.333	0.289	1
LPAR6	0.00655382	0.283476	0.296	0.25	1
EMX2	0.00823663	0.279137	0.509	0.489	1
PPP1R15A	0.00864386	0.258984	0.538	0.543	1
MT1F	0.00924001	0.407985	0.765	0.864	1
FNBP1L	0.0124153	0.264077	0.503	0.487	1
NCOR1	0.0125577	0.277644	0.512	0.487	1
PTPN13	0.0130654	0.252923	0.289	0.249	1
NFKBIZ	0.0168314	0.356042	0.612	0.659	1
LEPROT	0.0174484	0.265537	0.676	0.709	1
NDUFA13	0.0297455	0.265902	0.533	0.526	1
SNRPD2	0.03026	0.258611	0.544	0.55	1
HSPA1B	0.0351861	0.251542	0.547	0.6	1
EGR1	0.0397655	0.3188	0.605	0.669	1
EBAG9	0.0408344	0.260033	0.496	0.487	1
ADIRF	0.0665507	0.493438	0.51	0.534	1
HSPH1	0.153822	0.424551	0.611	0.694	1
MT1G	0.258128	0.388999	0.803	0.928	1
MT1H	0.607991	0.292383	0.567	0.672	1

## Sheet: DTC
gene id	p value	avg logFC	pct.1	pct.2	adjusted p value
MTRNR2L1	4.68478e-63	-1.63856	0.039	0.792	1.10842e-58
MTND1P23	4.94679e-38	2.98822	0.94	0.169	1.17041e-33
MTCO1P23	3.60318e-26	1.44086	0.742	0	8.52512e-22
DEFB1	8.66534e-20	-0.705589	0.997	1	2.05022e-15
MT-TE	2.17929e-19	1.05562	0.966	0.714	5.15619e-15
HLA-B	1.22173e-15	0.955685	0.667	0.13	2.89061e-11
RPL9P9	6.62448e-15	-0.709261	0.378	0.74	1.56735e-10
PSAP	9.54019e-15	0.691139	0.919	0.649	2.25721e-10
C21orf33	9.81191e-15	-0.356604	0.01	0.208	2.3215e-10
AL450405.1	2.00407e-14	0.76677	0.508	0.013	4.74164e-10
PABPC1	9.54792e-14	0.701423	0.927	0.675	2.25904e-09
RPS29	1.10659e-13	-0.523785	0.914	0.974	2.61819e-09
CDH16	2.44092e-13	0.792059	0.807	0.429	5.77522e-09
MT-ND3	3.62436e-13	-0.36878	1	1	8.57524e-09
COX5B	6.66007e-13	-0.559572	0.883	0.987	1.57577e-08
CLCNKB	1.25242e-12	0.726289	0.797	0.377	2.96324e-08
SCIN	1.64936e-12	0.84464	0.56	0.104	3.90239e-08
EPCAM	1.87939e-12	0.757615	0.896	0.714	4.44665e-08
EEF1A1	2.26266e-12	0.426807	0.984	0.987	5.35346e-08
MT-TS2	6.27509e-12	0.878941	0.693	0.273	1.48469e-07
RPL37A	8.32585e-12	-0.463179	0.909	0.987	1.9699e-07
COX8A	1.87409e-11	-0.495349	0.815	0.935	4.4341e-07
CALM2	4.77235e-11	-0.482837	0.875	0.987	1.12914e-06
TMEM52B	4.91539e-11	-0.517028	0.977	1	1.16298e-06
NDUFA1	2.84803e-10	-0.464882	0.867	0.935	6.73844e-06
TCIM	3.34039e-10	-0.59669	0.281	0.597	7.90336e-06
PIGR	8.946e-10	0.767044	0.549	0.169	2.11662e-05
UQCRQ	1.01902e-09	-0.548872	0.854	0.948	2.411e-05
LDHB	1.83597e-09	-0.369395	0.958	1	4.34391e-05
ATP5MD	4.70759e-09	-0.470632	0.789	0.883	0.000111382
ATP5MG	5.61419e-09	-0.419234	0.87	0.948	0.000132832
CLU	8.18597e-09	0.662218	0.901	0.688	0.00019368
CXCL14	1.49236e-08	-0.829114	0.411	0.675	0.000353091
RPS27	2.02375e-08	-0.307833	0.984	1	0.00047882
MTND2P28	3.26984e-08	0.577461	0.693	0.377	0.000773644
MT-RNR1	3.37245e-08	0.255487	1	1	0.000797921
C6orf62	3.98256e-08	0.569977	0.497	0.156	0.000942273
NDUFB2	4.39171e-08	-0.418625	0.833	0.935	0.00103908
AOC1	6.6188e-08	0.542446	0.32	0.013	0.00156601
MT-ND6	7.11324e-08	0.54779	0.701	0.377	0.00168299
ATP5ME	7.92488e-08	-0.425972	0.81	0.87	0.00187503
RPS28	1.52113e-07	-0.338199	0.891	0.974	0.00359898
CA12	1.61623e-07	0.372405	0.992	0.974	0.00382399
COX7C	1.76966e-07	-0.303184	0.961	0.987	0.00418702
CD164	1.93655e-07	0.456862	0.531	0.182	0.00458188
CADPS2	2.00351e-07	0.634692	0.44	0.13	0.00474031
UQCRH	2.37322e-07	-0.363384	0.818	0.922	0.00561505
MT-ATP8	4.09542e-07	-0.271788	1	1	0.00968977
MAFB	4.65292e-07	0.470306	0.305	0.026	0.0110088
SCNN1G	5.41292e-07	0.573084	0.349	0.052	0.012807
NDUFB1	6.19587e-07	-0.439466	0.836	0.896	0.0146594
COX7B	6.3248e-07	-0.345104	0.888	0.974	0.0149645
NDUFA4	6.93965e-07	-0.335343	0.948	0.974	0.0164192
SCNN1B	7.76752e-07	0.620379	0.312	0.039	0.018378
RPS14	9.89959e-07	-0.328278	0.924	0.987	0.0234224
NDRG1	1.09916e-06	0.615083	0.526	0.234	0.0260061
COX6C	1.63613e-06	-0.289888	0.872	0.987	0.0387108
HNRNPU	1.75849e-06	0.458777	0.812	0.519	0.0416058
ATP1B1	1.88402e-06	0.312526	1	1	0.0445758
GOLGB1	1.9002e-06	0.354452	0.781	0.519	0.0449586
PCP4	2.07884e-06	-0.373142	0.102	0.299	0.0491852
HLA-DRA	2.21575e-06	0.594281	0.307	0.039	0.0524245
TSPAN1	2.40648e-06	0.695516	0.477	0.195	0.0569373
WFDC2	2.40984e-06	0.887178	0.698	0.442	0.0570169
FGL2	2.53967e-06	0.53521	0.284	0.026	0.0600887
RBM25	2.80507e-06	0.442463	0.641	0.39	0.0663681
GATA2	3.24543e-06	0.466632	0.276	0.026	0.076787
ATP5PD	3.32312e-06	-0.410189	0.859	0.896	0.0786251
FAM120A	4.30361e-06	0.451066	0.461	0.169	0.101823
MT-TP	4.63378e-06	0.519943	0.932	0.844	0.109635
NFE2L2	4.74645e-06	0.512314	0.826	0.597	0.112301
ATP5MC1	4.93226e-06	-0.417567	0.625	0.779	0.116697
ATP6V1A	4.95246e-06	0.49788	0.617	0.377	0.117175
COBLL1	5.72545e-06	0.54938	0.779	0.532	0.135464
UACA	6.13221e-06	0.508752	0.388	0.117	0.145088
ATP5PF	6.8204e-06	-0.340106	0.833	0.922	0.161371
MMP7	6.88314e-06	0.738555	0.242	0.013	0.162855
LGR4	7.04502e-06	0.452099	0.404	0.13	0.166685
COX6B1	7.21848e-06	-0.408699	0.862	0.948	0.170789
KCNJ15	7.24526e-06	0.623109	0.365	0.104	0.171423
YTHDF2	7.43988e-06	0.403694	0.365	0.104	0.176028
ABCB1	7.56307e-06	0.69052	0.312	0.065	0.178942
FAM3B	7.80737e-06	-0.411433	0.208	0.429	0.184722
SCN2A	8.12561e-06	0.421136	0.323	0.065	0.192252
RBBP6	8.79331e-06	0.485505	0.586	0.299	0.20805
COX7A2	1.0304e-05	-0.415733	0.789	0.896	0.243792
UMOD	1.04886e-05	-0.623643	0.346	0.558	0.248161
TFCP2L1	1.07453e-05	0.45401	0.68	0.39	0.254234
S100A2	1.08306e-05	0.520536	0.451	0.169	0.256252
UBC	1.13491e-05	0.388395	0.87	0.675	0.268521
LAMB1	1.16128e-05	0.448564	0.576	0.286	0.27476
LAMP1	1.20262e-05	0.355878	0.469	0.182	0.284539
KCTD12	1.24624e-05	0.404873	0.271	0.039	0.294861
SNHG8	1.26509e-05	-0.450082	0.484	0.662	0.299319
ATP5MC3	1.30735e-05	-0.318969	0.862	0.961	0.309318
DDX5	1.31632e-05	0.497459	0.776	0.494	0.31144
RPS21	1.35495e-05	-0.343202	0.734	0.857	0.320581
CTSH	1.47832e-05	0.613657	0.518	0.273	0.349772
RPS16	1.57356e-05	-0.256073	0.927	0.961	0.372305
EIF3K	1.6716e-05	-0.304727	0.727	0.896	0.3955
DCDC2	1.68393e-05	0.471557	0.747	0.545	0.398417
GNAS	1.71138e-05	0.431962	0.87	0.727	0.404913
DNAJC19	1.84908e-05	-0.39206	0.419	0.584	0.437493
BAZ2B	1.90619e-05	0.359932	0.432	0.156	0.451004
IQGAP2	2.0201e-05	0.403217	0.328	0.078	0.477955
SSRP1	2.16902e-05	0.432872	0.43	0.169	0.513191
WSB1	2.30197e-05	0.445759	0.789	0.623	0.544647
MGLL	2.47055e-05	0.527084	0.406	0.143	0.584532
MECOM	2.57526e-05	0.489869	0.701	0.442	0.609307
SERF2	2.69474e-05	-0.267926	0.909	0.948	0.637576
PHLDB2	2.69951e-05	0.39627	0.443	0.182	0.638704
COX17	2.70777e-05	-0.424991	0.599	0.727	0.640657
MCL1	2.86574e-05	0.333928	0.237	0.026	0.678034
UQCR11	3.00251e-05	-0.318371	0.807	0.922	0.710394
ASAH1	3.05973e-05	0.42499	0.578	0.338	0.723931
PAQR5	3.33099e-05	0.30977	0.326	0.078	0.788113
TOP2B	3.44774e-05	0.340675	0.32	0.091	0.815736
APP	3.45409e-05	0.411265	0.75	0.545	0.817237
NDUFS5	3.47297e-05	-0.399702	0.732	0.792	0.821705
ADD3	3.6751e-05	0.372031	0.648	0.364	0.869529
ATP5MPL	4.05111e-05	-0.304987	0.781	0.844	0.958493
CWH43	4.16423e-05	0.312293	0.206	0.013	0.985256
DYNLL1	4.22574e-05	-0.286305	0.771	0.883	0.99981
NFIB	4.33057e-05	0.372591	0.292	0.065	1
STC1	4.33256e-05	0.517583	0.271	0.052	1
BBX	4.34851e-05	0.37658	0.562	0.273	1
CTNND1	4.57958e-05	0.32324	0.31	0.078	1
CHCHD10	4.61721e-05	-0.314918	0.88	0.935	1
ZNF638	4.80349e-05	0.378093	0.526	0.247	1
KRT19	4.94118e-05	0.598032	0.464	0.221	1
UBE3A	5.29547e-05	0.336441	0.385	0.13	1
CD81	5.31849e-05	0.418576	0.461	0.208	1
PPP1CB	6.82356e-05	0.355033	0.352	0.117	1
ATP5F1E	7.48198e-05	-0.293643	0.888	0.922	1
FYB2	8.02987e-05	0.358351	0.174	0	1
FBXO3	8.49124e-05	0.29502	0.214	0.026	1
PTBP3	8.72189e-05	0.450899	0.438	0.208	1
EML4	8.96303e-05	0.356349	0.297	0.078	1
AAMP	9.23551e-05	0.292652	0.24	0.039	1
NDUFB9	9.81751e-05	-0.335257	0.771	0.896	1
MT-TY	0.000100494	0.373055	0.372	0.143	1
RALBP1	0.000101863	0.444472	0.794	0.597	1
NUDT3	0.000103887	0.401534	0.393	0.169	1
CSDE1	0.000106046	0.307394	0.701	0.494	1
C11orf58	0.000112209	-0.267789	0.661	0.805	1
CEBPD	0.000116313	-0.375286	0.516	0.701	1
SMDT1	0.000116657	-0.332684	0.451	0.61	1
COL1A2	0.000119926	-0.413358	0.096	0.247	1
S100A11	0.00012226	0.377787	0.753	0.545	1
BRD2	0.000125401	0.370054	0.542	0.286	1
FAM84B	0.000126676	0.255903	0.237	0.039	1
CD74	0.000127241	0.51356	0.602	0.364	1
LINC02121	0.000145409	-0.348319	0.164	0.351	1
BCAM	0.000147562	0.369775	0.5	0.26	1
NUB1	0.000151998	0.289667	0.422	0.169	1
RPL3	0.000159562	0.296632	0.951	0.883	1
XIST	0.000161733	0.359673	0.495	0.247	1
HSP90AA1	0.000179512	0.525422	0.982	0.974	1
TBC1D4	0.000180681	0.315488	0.227	0.039	1
RPL19	0.000181405	-0.261874	0.878	0.948	1
NDUFB3	0.000186953	-0.260199	0.57	0.727	1
BOD1L1	0.00018755	0.3572	0.378	0.143	1
ZBTB20	0.000196763	0.304043	0.422	0.182	1
ROMO1	0.000208144	-0.39794	0.622	0.688	1
TGOLN2	0.000219243	0.310821	0.706	0.442	1
AC027682.6	0.000220254	-0.473971	0.143	0.299	1
PARD3	0.000221966	0.255203	0.25	0.052	1
CD24	0.000232721	0.278429	0.922	0.792	1
UBL3	0.000238068	0.306092	0.37	0.143	1
ITGAV	0.000238692	0.305851	0.323	0.104	1
NDUFA3	0.00024431	-0.301102	0.789	0.805	1
CDK6	0.000254706	0.316831	0.263	0.065	1
REST	0.00025689	0.357074	0.495	0.273	1
USP11	0.000261867	0.298799	0.284	0.078	1
NFKBIZ	0.00026271	0.550981	0.479	0.26	1
DSTYK	0.000263712	0.290738	0.219	0.039	1
HOXA10	0.000265983	0.268051	0.177	0.013	1
PAPD5	0.000274279	0.264516	0.172	0.013	1
CTSD	0.00027636	0.367729	0.786	0.584	1
KRR1	0.000276894	0.367874	0.357	0.143	1
GLG1	0.000280661	0.337997	0.432	0.195	1
SLC44A2	0.000290299	0.320055	0.312	0.104	1
ROCK1	0.000297545	0.343995	0.393	0.169	1
CRYZ	0.000308871	0.323571	0.568	0.338	1
BRD3	0.000313105	0.329775	0.247	0.065	1
GNG11	0.000319698	0.265655	0.242	0.052	1
ATRX	0.000324068	0.327582	0.729	0.545	1
MBP	0.00032674	0.310312	0.323	0.117	1
2020-03-06	0.000329064	0.25006	0.38	0.143	1
UQCRFS1	0.000338539	-0.294132	0.596	0.714	1
UHMK1	0.000342479	0.273617	0.297	0.091	1
PAX2	0.0003505	0.359796	0.279	0.091	1
ATF7IP	0.000351288	0.309571	0.289	0.091	1
SETBP1	0.000353475	0.316363	0.229	0.052	1
HLA-DRB1	0.000357596	0.401517	0.271	0.078	1
RBBP8	0.000360484	0.317901	0.453	0.221	1
GATA3	0.000361337	0.361996	0.633	0.416	1
UBTF	0.000372511	0.332272	0.484	0.234	1
ARHGAP5	0.000380572	0.425495	0.669	0.455	1
APCDD1L-AS1	0.000387207	0.302476	0.193	0.026	1
HSPA2	0.000397145	0.272865	0.341	0.13	1
DNAJB1	0.000397756	0.584158	0.703	0.532	1
CAMK2N1	0.000398152	0.378276	0.69	0.506	1
SYNE1	0.000411068	0.354829	0.26	0.078	1
SELENOW	0.000418189	-0.384492	0.664	0.766	1
TXNIP	0.000425413	0.334791	0.94	0.87	1
RPS15	0.000428163	-0.280379	0.885	0.974	1
AQP3	0.000443944	0.272851	0.169	0.013	1
UTRN	0.000446799	0.332582	0.359	0.143	1
TLN1	0.000450003	0.347574	0.346	0.143	1
JMJD1C	0.00045282	0.281382	0.38	0.156	1
SMARCA2	0.000456807	0.365401	0.346	0.143	1
TCF25	0.000460184	0.285759	0.503	0.273	1
YBX1	0.000463066	-0.268925	0.805	0.857	1
TRIM8	0.000478276	0.259319	0.383	0.156	1
RPL27	0.000483158	-0.25423	0.771	0.844	1
ADAM10	0.000484233	0.263061	0.229	0.052	1
SDC4	0.000485805	0.327575	0.555	0.312	1
AC024293.1	0.000488419	-0.253298	0.255	0.429	1
ARG2	0.000490348	0.348123	0.253	0.078	1
NCOR1	0.000491155	0.338663	0.602	0.364	1
MYH10	0.000499286	0.333811	0.331	0.13	1
CAPS	0.000502261	0.290353	0.188	0.026	1
LARP1	0.000503129	0.281642	0.32	0.117	1
RPL34	0.000506171	-0.252909	0.943	0.974	1
SUCNR1	0.000506708	0.597267	0.349	0.156	1
MT-TF	0.000509189	0.305519	0.5	0.247	1
DAB2	0.000519024	-0.403698	0.229	0.403	1
TAPBP	0.000519857	0.258474	0.247	0.065	1
CREBBP	0.000530995	0.284535	0.182	0.026	1
MTCO1P12	0.000531082	0.268514	0.883	0.779	1
GOLGA4	0.000555961	0.417924	0.596	0.39	1
AP000757.2	0.000557733	0.258297	0.18	0.026	1
NDUFAF8	0.000574938	-0.367036	0.305	0.468	1
DUSP6	0.000591954	0.373447	0.453	0.234	1
CD151	0.000600996	0.30463	0.344	0.143	1
GMNN	0.000625674	0.343536	0.367	0.156	1
GLUD1	0.000638028	0.299007	0.362	0.156	1
HSPA1A	0.000652166	0.606726	0.646	0.481	1
CASC4	0.000653732	0.292384	0.284	0.091	1
KHDRBS1	0.000661169	0.301921	0.508	0.286	1
IFITM2	0.000670826	0.322022	0.625	0.39	1
CCDC186	0.000671648	0.407279	0.438	0.234	1
PAX8	0.000697948	0.374341	0.378	0.182	1
RPS10	0.000717178	-0.30341	0.201	0.351	1
ZFAND2A	0.000717671	0.287548	0.18	0.026	1
GAREM1	0.000719282	0.255165	0.242	0.065	1
COPS9	0.000739205	-0.252028	0.633	0.74	1
PALM3	0.00075479	0.266825	0.227	0.052	1
NDUFB4	0.000766138	-0.266637	0.766	0.844	1
PAM	0.000767228	0.263596	0.237	0.065	1
EIF4G2	0.000822378	0.32004	0.576	0.351	1
AC105999.2	0.000832903	0.278053	0.13	0	1
ACTB	0.000834507	0.263007	0.94	0.987	1
RTF1	0.000840144	0.330447	0.508	0.273	1
ATP5PO	0.000869177	-0.282048	0.771	0.844	1
RHCG	0.000877617	0.483342	0.734	0.675	1
CDC42BPA	0.000892443	0.280912	0.234	0.065	1
EPB41L1	0.000903827	0.262735	0.445	0.234	1
MTUS1	0.000906459	0.334737	0.299	0.117	1
ARSD	0.000912001	0.262036	0.513	0.273	1
AIF1L	0.000938211	0.377775	0.789	0.636	1
SFPQ	0.000948779	0.370534	0.669	0.442	1
AC012146.1	0.000971173	-0.279029	0.055	0.156	1
MAT2B	0.000976131	0.272104	0.331	0.143	1
ADGRL2	0.000992491	0.282	0.211	0.052	1
TMEM245	0.00100672	0.309217	0.497	0.273	1
BAG3	0.00100893	0.327319	0.253	0.078	1
DIO2	0.00101404	-0.267555	0.128	0.273	1
CYS1	0.00102067	0.322234	0.602	0.364	1
TMEM127	0.00103234	0.255429	0.211	0.052	1
CDH1	0.00104874	0.276409	0.312	0.117	1
PPT1	0.00105875	0.270417	0.375	0.169	1
EMC10	0.00106815	0.282371	0.305	0.117	1
NELL1	0.00107861	-0.343786	0.148	0.286	1
CCDC28B	0.0011406	-0.26057	0.078	0.195	1
C12orf57	0.00114153	-0.394632	0.49	0.61	1
MUT	0.00117254	0.30921	0.333	0.143	1
NAP1L1	0.00117612	0.264623	0.604	0.416	1
KDM5B	0.00117816	0.348144	0.224	0.065	1
PWWP2A	0.00119335	0.254406	0.253	0.078	1
WASHC4	0.0011944	0.302589	0.245	0.078	1
RPL22	0.00120991	-0.265991	0.826	0.844	1
TRIB2	0.00122433	0.286791	0.201	0.052	1
TRMT112	0.00123382	-0.446507	0.562	0.623	1
DAZAP2	0.00123461	0.31085	0.737	0.545	1
COX5A	0.00124246	-0.347558	0.758	0.818	1
AKIRIN1	0.00126733	0.259169	0.354	0.156	1
OGDHL	0.00126848	0.271206	0.451	0.234	1
DSP	0.00130097	0.316316	0.513	0.299	1
NDUFA13	0.00133651	-0.312683	0.651	0.701	1
PSMC5	0.00135842	0.269895	0.333	0.143	1
PDK4	0.00136091	0.382629	0.216	0.065	1
ZBTB7A	0.00137014	0.257446	0.268	0.091	1
FAM46A	0.00143316	0.308968	0.221	0.065	1
MICU1	0.00148231	0.27198	0.258	0.091	1
TSNAX	0.00154218	0.315069	0.292	0.117	1
SYNE2	0.00155622	0.300896	0.68	0.455	1
PPARGC1A	0.00155886	-0.322687	0.294	0.442	1
PTP4A2	0.00156677	0.367289	0.487	0.312	1
POLR2L	0.00158179	-0.296033	0.669	0.727	1
FBP1	0.0016512	0.262007	0.312	0.13	1
CYFIP2	0.0017158	0.263168	0.451	0.234	1
USP47	0.00182364	0.252143	0.299	0.117	1
HSPH1	0.00185872	0.622384	0.544	0.364	1
ZNF503	0.00195251	0.374872	0.573	0.364	1
EIF2S3	0.00198556	0.259635	0.237	0.078	1
FBXO17	0.00199297	0.263025	0.307	0.13	1
NIPSNAP2	0.00200186	-0.300963	0.583	0.675	1
SLC26A7	0.00201901	0.286319	0.135	0.013	1
ATP6V1F	0.00209418	-0.324655	0.708	0.805	1
PCF11	0.00210401	0.299091	0.331	0.143	1
CALB1	0.00213827	0.404997	0.773	0.649	1
MST1L	0.00214217	-0.304996	0.159	0.286	1
CUL3	0.00216015	0.272426	0.281	0.117	1
ESCO1	0.00221844	0.308829	0.216	0.065	1
SLC39A6	0.00223181	0.27466	0.346	0.169	1
ADGRG1	0.00227075	0.263746	0.62	0.364	1
NDUFB10	0.00227581	-0.410641	0.539	0.636	1
SPATS2L	0.00229028	0.319846	0.471	0.286	1
POLR2F	0.00232963	-0.29879	0.344	0.481	1
MALAT1	0.00233655	0.275264	1	1	1
URI1	0.00235965	0.253612	0.367	0.182	1
ACO2	0.00243227	0.29696	0.328	0.143	1
DDIT4	0.00244465	0.270298	0.305	0.13	1
CTSA	0.00247795	0.255413	0.417	0.208	1
DNAJB6	0.00249854	0.267471	0.333	0.156	1
AHNAK	0.00253262	0.297121	0.344	0.169	1
RNPC3	0.00264112	0.438043	0.557	0.403	1
MFF	0.00264602	0.300636	0.56	0.377	1
HECTD1	0.00265703	0.281471	0.474	0.273	1
CANX	0.00271465	0.262726	0.755	0.597	1
RAI14	0.00285835	0.269607	0.185	0.052	1
IVNS1ABP	0.00289877	0.292201	0.661	0.468	1
OS9	0.00299316	0.358128	0.354	0.182	1
ZNF385D	0.00303792	0.332159	0.38	0.195	1
MFHAS1	0.00311426	0.269063	0.224	0.078	1
CD82	0.0031508	0.263785	0.372	0.208	1
ANKRD49	0.00319817	-0.377401	0.099	0.208	1
NDUFB6	0.00348632	-0.302048	0.648	0.74	1
GADD45B	0.00353763	-0.292722	0.773	0.844	1
SCAF11	0.00357683	0.313722	0.617	0.442	1
DHRS4	0.0036024	-0.355025	0.247	0.377	1
MIR4458HG	0.00362481	-0.370055	0.31	0.455	1
KDM5A	0.00365524	0.278621	0.307	0.143	1
TMSB4X	0.0037586	0.343362	0.768	0.649	1
AP2A2	0.00377961	0.287593	0.37	0.195	1
HBEGF	0.00378966	0.354347	0.31	0.143	1
BUB3	0.00385864	0.271326	0.255	0.104	1
HSP90AB3P	0.00387301	0.261612	0.315	0.156	1
SRSF5	0.00387824	0.262949	0.633	0.429	1
NDUFA6	0.0038943	-0.314801	0.674	0.714	1
MRPL34	0.00392077	-0.289382	0.568	0.649	1
SLC38A2	0.00395701	0.289278	0.385	0.208	1
TMX4	0.00396938	0.267315	0.583	0.39	1
AQP2	0.00403035	0.634081	0.25	0.104	1
PRSS23	0.00421429	-0.410494	0.432	0.545	1
STX17	0.00424249	0.250581	0.224	0.078	1
NIPBL	0.00445567	0.351976	0.453	0.286	1
ASB8	0.00471454	0.267144	0.255	0.104	1
CCDC198	0.00476866	0.269521	0.503	0.312	1
TNRC6B	0.0047762	0.266701	0.487	0.299	1
CADM1	0.00477772	-0.267116	0.432	0.545	1
SOX4	0.00483306	0.338489	0.734	0.532	1
DDT	0.00496056	-0.261924	0.552	0.701	1
PCM1	0.00509503	0.279086	0.594	0.403	1
HNRNPA1	0.00512422	0.275338	0.672	0.506	1
TMEM123	0.00516446	0.263038	0.557	0.351	1
HSP90AA2P	0.00530332	0.26389	0.247	0.104	1
ZNF106	0.00538014	0.268492	0.365	0.208	1
CPQ	0.00542702	0.259236	0.331	0.169	1
NDUFAB1	0.00544715	-0.293976	0.536	0.636	1
NDUFA12	0.00547207	-0.349525	0.531	0.584	1
ZFP36L1	0.00552621	0.298996	0.703	0.558	1
AC019080.1	0.00553184	0.486653	0.669	0.571	1
ACVR1B	0.00570098	0.27846	0.362	0.195	1
JAK1	0.00572213	0.303148	0.453	0.273	1
SAT1	0.00577176	0.281383	0.906	0.831	1
SMIM5	0.00592878	0.266627	0.281	0.13	1
PKM	0.00618767	0.261108	0.75	0.558	1
CDC42BPB	0.00618851	0.261776	0.211	0.078	1
G0S2	0.00630277	-0.299012	0.31	0.442	1
VPS13C	0.00648042	0.268809	0.427	0.247	1
DAD1	0.0065351	-0.27776	0.596	0.688	1
ZFP36L2	0.00673705	0.305659	0.531	0.351	1
BZW1	0.00693767	0.269961	0.365	0.195	1
FAM107A	0.00720561	0.346634	0.497	0.338	1
MYO6	0.00752838	0.257905	0.615	0.429	1
JADE1	0.0078576	0.267576	0.276	0.13	1
CSNK2A1	0.00785867	0.251714	0.479	0.299	1
STAT3	0.00788312	0.281299	0.453	0.286	1
AES	0.00802051	0.293447	0.438	0.273	1
RAB3IP	0.00805138	0.285035	0.49	0.312	1
KCTD1	0.00814184	0.291821	0.336	0.182	1
MZT2A	0.00824374	-0.260653	0.263	0.39	1
SLIRP	0.00854926	-0.411525	0.523	0.584	1
TNFSF10	0.00871488	0.283905	0.378	0.221	1
CEP290	0.00873991	0.278052	0.315	0.169	1
VPS35	0.00877768	0.275972	0.479	0.299	1
SEC61G	0.0091962	-0.351624	0.341	0.442	1
SAFB2	0.00932149	0.258379	0.38	0.221	1
TTC3	0.00940688	0.261925	0.617	0.442	1
SREK1	0.00952624	0.288257	0.414	0.26	1
PPID	0.00985089	0.30481	0.305	0.169	1
MAP4	0.00988085	0.271257	0.422	0.26	1
MRPS15	0.0103492	-0.308639	0.255	0.364	1
EFCAB14	0.0106563	0.281763	0.646	0.468	1
MT-TV	0.0107585	-0.314569	0.714	0.74	1
IL6ST	0.0112713	0.254205	0.385	0.221	1
SPTBN1	0.0112998	0.250338	0.513	0.325	1
CLIP1	0.0113236	0.261373	0.417	0.26	1
MACF1	0.0116314	0.27074	0.422	0.26	1
TCP1	0.0117143	0.252336	0.419	0.26	1
CNPY2	0.0127043	-0.26417	0.258	0.364	1
CYB5A	0.0128953	-0.297087	0.766	0.766	1
COA3	0.0130402	-0.253537	0.708	0.766	1
LGALS3	0.0134455	-0.276627	0.724	0.727	1
GDF15	0.0150887	-0.306323	0.57	0.688	1
GINM1	0.0160589	0.257756	0.646	0.494	1
CPVL	0.0164018	0.274367	0.518	0.377	1
PURA	0.0164499	0.264201	0.453	0.286	1
ITGA2	0.0167077	0.316189	0.432	0.299	1
N4BP2L2	0.0168058	0.252728	0.536	0.377	1
SF3B5	0.019397	-0.273455	0.536	0.584	1
NTN4	0.0197347	0.265527	0.247	0.13	1
OLR1	0.0200548	-0.258865	0.143	0.247	1
TAOK1	0.0209205	1.37508	0.315	0.182	1
MRPS34	0.0209767	-0.263216	0.203	0.299	1
KLK1	0.0210047	-0.650186	0.245	0.351	1
LRRC6	0.0220475	-0.303789	0.102	0.182	1
NDUFB7	0.0221343	-0.295665	0.576	0.597	1
SPINT2	0.0224189	0.286364	0.682	0.532	1
ANKRD12	0.0225397	0.321517	0.534	0.416	1
HSD11B2	0.0237106	0.28435	0.909	0.857	1
FRG1BP	0.023915	-0.295209	0.135	0.221	1
COX7A1	0.0239996	-0.318313	0.419	0.494	1
PTPN13	0.0243772	0.257763	0.435	0.286	1
NDUFC2	0.0251653	-0.321261	0.576	0.597	1
MRPS18C	0.0267445	-0.280516	0.385	0.468	1
EGF	0.0299989	-0.265337	0.276	0.377	1
NDUFS3	0.0314188	-0.364982	0.438	0.494	1
AHCYL1	0.0314326	0.25182	0.677	0.545	1
NOP10	0.0319521	-0.256084	0.406	0.481	1
TXNDC17	0.0338782	-0.34636	0.466	0.494	1
HMGCS2	0.034987	0.316774	0.404	0.273	1
AK3	0.0350506	0.251957	0.435	0.299	1
MTND4P12	0.0355413	0.57715	0.268	0.156	1
LHX1	0.0361676	0.251515	0.654	0.506	1
FMC1	0.0366242	-0.302359	0.195	0.273	1
KRT10	0.037942	-0.306656	0.427	0.494	1
PTPRF	0.0381819	0.275514	0.333	0.221	1
KRAS	0.038289	-0.250394	0.284	0.364	1
AC008443.5	0.0403108	-0.26039	0.13	0.208	1
RHOA	0.0406611	0.292953	0.63	0.506	1
EDF1	0.0433478	-0.254403	0.578	0.597	1
PDCD5	0.0435385	-0.303327	0.385	0.442	1
SNRPB2	0.045459	-0.268164	0.581	0.61	1
AURKAIP1	0.0518418	-0.270678	0.445	0.519	1
MRPL46	0.0530778	-0.261336	0.102	0.169	1
RPL7L1	0.0543828	0.25518	0.456	0.325	1
GCC2	0.0545739	0.261321	0.63	0.519	1
BOLA3	0.0584897	-0.343203	0.404	0.455	1
MMP24OS	0.0592159	-0.252849	0.534	0.571	1
ZC3H8	0.0602058	-0.273129	0.188	0.26	1
GTF2H5	0.0626435	-0.265227	0.505	0.519	1
SMIM4	0.0663987	-0.290095	0.326	0.39	1
TMEM176B	0.0705504	-0.263903	0.43	0.481	1
FABP3	0.0743895	-0.310093	0.326	0.403	1
JUN	0.0822311	0.277148	0.828	0.792	1
MT-TW	0.160413	-0.291762	0.253	0.299	1
ZNF667-AS1	0.173984	-0.276224	0.289	0.338	1
HSPA1B	0.175853	0.264351	0.461	0.403	1
S100A4	0.183346	-0.410539	0.352	0.403	1
PLIN2	0.202453	-0.329688	0.169	0.221	1
PBDC1	0.208814	-0.268823	0.214	0.247	1
FAM173A	0.213082	-0.270428	0.177	0.221	1
C19orf70	0.257733	-0.261016	0.487	0.481	1
GKAP1	0.303879	-0.255171	0.107	0.143	1
HMGN2	0.406481	-0.253011	0.471	0.455	1
DLGAP1-AS1	0.497041	-0.251191	0.099	0.117	1
LINC00467	0.511322	-0.277742	0.195	0.208	1
WDR61	0.644007	-0.300795	0.24	0.234	1

## Sheet: LOH
gene id	p value	avg logFC	pct.1	pct.2	adjusted p value
MTRNR2L1	2.09773e-245	-1.60823	0.021	0.767	4.96323e-241
DEFB1	7.415e-96	-1.2858	0.755	0.987	1.75439e-91
MT-RNR2	6.57418e-83	-0.604901	1	1	1.55545e-78
RPS29	2.72625e-73	-0.773465	0.667	0.958	6.4503e-69
MT-ND3	9.31355e-68	-0.610682	0.992	1	2.20359e-63
COX6B1	1.47815e-54	-0.688458	0.577	0.898	3.49731e-50
NDUFA4	2.76712e-51	-0.572233	0.718	0.979	6.54701e-47
COX7C	9.60731e-51	-0.546957	0.78	0.979	2.27309e-46
MTND1P23	6.56092e-50	2.25163	0.539	0.17	1.55231e-45
UQCRQ	1.2254e-48	-0.586879	0.582	0.893	2.8993e-44
RPS28	2.10077e-47	-0.515	0.718	0.963	4.97041e-43
COX5B	2.29174e-46	-0.585687	0.65	0.937	5.42225e-42
CHCHD10	2.69254e-46	-0.596018	0.594	0.916	6.37055e-42
NELL1	3.49804e-45	-0.608194	0.069	0.332	8.27637e-41
COX7B	6.75402e-45	-0.602388	0.574	0.885	1.598e-40
COX8A	6.86375e-45	-0.597054	0.55	0.885	1.62396e-40
RPL21	3.38705e-43	-0.49658	0.81	0.99	8.01375e-39
UMOD	9.83012e-42	-0.578769	0.66	0.966	2.32581e-37
ATP5MC3	1.81709e-41	-0.572319	0.562	0.869	4.29924e-37
CYB5A	2.17668e-41	-0.558763	0.576	0.895	5.15002e-37
EGF	9.30065e-41	-0.72645	0.169	0.482	2.20053e-36
RPS16	9.83557e-41	-0.420352	0.805	0.984	2.3271e-36
MTCO1P23	1.37033e-40	0.894224	0.35	0	3.24221e-36
MALAT1	2.0355e-40	0.541965	1	1	4.81599e-36
ATP5MC1	4.16584e-39	-0.555252	0.329	0.681	9.85638e-35
NDUFB1	2.69986e-38	-0.551591	0.574	0.869	6.38786e-34
HLA-B	5.95101e-38	0.969694	0.596	0.246	1.40801e-33
NDUFA1	2.19437e-37	-0.517831	0.659	0.932	5.19188e-33
RPL37A	4.233e-37	-0.443606	0.763	0.953	1.00153e-32
SUCLG1	5.73867e-37	-0.491644	0.72	0.948	1.35777e-32
ATP5PF	8.40611e-37	-0.473265	0.615	0.919	1.98889e-32
MST1L	1.65844e-36	-0.389778	0.089	0.346	3.92387e-32
LDHB	2.04047e-36	-0.404017	0.871	0.992	4.82774e-32
RPL9P9	1.08647e-35	-0.439825	0.308	0.647	2.57059e-31
ATP5ME	1.57378e-35	-0.484312	0.602	0.882	3.72356e-31
COX7A2	1.61242e-35	-0.492741	0.559	0.872	3.81499e-31
GSTA1	2.43374e-35	-0.72617	0.094	0.346	5.75824e-31
ATP5F1E	2.61606e-35	-0.45432	0.727	0.958	6.1896e-31
RPLP2	3.7402e-35	-0.415235	0.795	0.974	8.84932e-31
UQCRH	5.21928e-35	-0.478888	0.543	0.861	1.23488e-30
RPLP1	1.33816e-34	-0.360484	0.881	0.995	3.16609e-30
WFDC2	5.68148e-34	0.825349	0.807	0.589	1.34424e-29
EEF1A1	2.52356e-33	0.393472	0.962	1	5.97075e-29
CBR1	2.77911e-33	-0.538406	0.499	0.798	6.57537e-29
SNHG8	5.52596e-33	-0.444467	0.325	0.654	1.30744e-28
UQCR11	5.87031e-33	-0.475219	0.541	0.832	1.38891e-28
RPS14	1.91435e-32	-0.410537	0.741	0.961	4.52935e-28
NDUFB2	3.73761e-32	-0.455417	0.611	0.893	8.84318e-28
MT-ND4L	4.82441e-32	-0.399043	0.982	1	1.14145e-27
RPS15	7.12731e-32	-0.412402	0.741	0.95	1.68632e-27
FABP3	1.18452e-31	-0.534997	0.126	0.377	2.80257e-27
ACAT1	2.17925e-31	-0.456919	0.47	0.817	5.15612e-27
B2M	4.13786e-31	0.612193	0.931	0.942	9.79018e-27
COX7A1	6.52916e-31	-0.529578	0.14	0.393	1.5448e-26
ATP5PO	1.88634e-30	-0.443476	0.464	0.788	4.46309e-26
RPS27A	2.20384e-30	-0.422337	0.707	0.961	5.21429e-26
COX5A	3.07645e-30	-0.472103	0.445	0.759	7.27888e-26
APP	3.1896e-30	0.741428	0.797	0.699	7.54658e-26
RPL34	1.08297e-29	-0.372036	0.807	0.974	2.56231e-25
AL450405.1	1.14115e-29	0.639498	0.302	0.021	2.69997e-25
MST1P2	1.54862e-29	-0.391356	0.103	0.335	3.66405e-25
THY1	1.82303e-29	-0.501819	0.109	0.346	4.3133e-25
MT-ND1	2.2298e-29	-0.309192	0.995	1	5.2757e-25
ATP5MG	2.84086e-29	-0.435502	0.645	0.898	6.72147e-25
COX4I1	3.72406e-29	-0.413163	0.619	0.908	8.81112e-25
MT-ATP6	4.07604e-29	-0.254436	1	1	9.6439e-25
ATP5F1D	1.82428e-28	-0.420167	0.403	0.709	4.31626e-24
PABPC1	1.88921e-28	0.538004	0.852	0.83	4.46988e-24
RPS24	1.93041e-28	-0.390308	0.758	0.948	4.56736e-24
SYNE2	6.71921e-28	0.784071	0.828	0.738	1.58976e-23
RPL10	9.54967e-28	-0.400842	0.68	0.932	2.25945e-23
CD24	2.39362e-27	0.537037	0.873	0.89	5.66331e-23
MT-CYB	3.65402e-27	-0.253168	1	1	8.6454e-23
AC124017.1	4.50252e-27	-0.533385	0.107	0.335	1.0653e-22
PVALB	8.58727e-27	-0.461372	0.084	0.291	2.03175e-22
CXCL12	1.60801e-26	-0.479595	0.256	0.547	3.80454e-22
NDUFB9	3.44753e-26	-0.387558	0.553	0.846	8.15686e-22
LINC02121	3.55271e-26	-0.387059	0.069	0.262	8.4057e-22
MT-TP	4.46595e-26	-0.354692	0.612	0.911	1.05664e-21
NDUFB3	5.56543e-26	-0.41193	0.37	0.66	1.31678e-21
NDUFA11	1.24609e-25	-0.398381	0.38	0.665	2.94825e-21
NDUFS5	2.23939e-25	-0.40894	0.482	0.767	5.2984e-21
DCXR	8.80924e-25	-0.430848	0.26	0.526	2.08427e-20
ATP5MD	1.01731e-24	-0.395488	0.593	0.848	2.40695e-20
NDUFS6	1.75459e-24	-0.382415	0.329	0.623	4.15136e-20
ATP5MPL	1.82633e-24	-0.412096	0.534	0.798	4.32109e-20
SPP1	2.68356e-24	0.72963	0.923	0.919	6.34931e-20
C19orf70	4.89709e-24	-0.406145	0.344	0.62	1.15865e-19
ATP5PD	5.42589e-24	-0.405105	0.603	0.864	1.28376e-19
RPL36	8.92633e-24	-0.371491	0.604	0.838	2.11197e-19
DECR1	9.63676e-24	-0.361175	0.48	0.77	2.28006e-19
CYCS	1.50006e-23	-0.374889	0.475	0.772	3.54915e-19
NDUFA6	1.82391e-23	-0.369405	0.415	0.694	4.31536e-19
RPL35A	1.95626e-23	-0.363582	0.688	0.908	4.62851e-19
EIF3K	2.6852e-23	-0.421097	0.429	0.688	6.35317e-19
NDUFA12	4.4423e-23	-0.399689	0.308	0.576	1.05105e-18
PAPPA2	4.55902e-23	1.03698	0.442	0.173	1.07866e-18
RPS3A	9.1053e-23	-0.314101	0.742	0.971	2.15431e-18
RPL38	1.1055e-22	-0.362153	0.549	0.793	2.61561e-18
NDUFA3	1.14371e-22	-0.378234	0.519	0.801	2.70601e-18
ITM2B	1.14823e-22	0.380309	0.95	0.982	2.7167e-18
NDUFS4	1.74119e-22	-0.351954	0.361	0.644	4.11967e-18
NDUFB10	2.162e-22	-0.420137	0.322	0.581	5.11529e-18
CSRP2	2.52994e-22	-0.330224	0.067	0.238	5.98584e-18
RPL37	3.37414e-22	-0.309882	0.819	0.984	7.98321e-18
RPS21	4.51303e-22	-0.353562	0.605	0.853	1.06778e-17
RPL32	4.6261e-22	-0.337639	0.732	0.932	1.09453e-17
RPL12	4.85648e-22	-0.326213	0.741	0.942	1.14904e-17
ACSL4	5.93934e-22	0.873668	0.636	0.45	1.40525e-17
UQCRFS1	6.15065e-22	-0.376261	0.313	0.576	1.45524e-17
ITGB6	7.26843e-22	1.11343	0.398	0.147	1.71971e-17
CLU	8.74192e-22	0.87976	0.76	0.589	2.06834e-17
MRPL41	9.81747e-22	-0.360834	0.296	0.558	2.32281e-17
GNAS	1.24087e-21	0.476288	0.859	0.893	2.93589e-17
RPL39	1.73823e-21	-0.337883	0.585	0.832	4.11266e-17
CKB	2.01139e-21	-0.359187	0.472	0.738	4.75894e-17
CYC1	2.81933e-21	-0.333202	0.317	0.584	6.67055e-17
RPL11	3.16739e-21	-0.310419	0.758	0.958	7.49405e-17
RPL31	4.54878e-21	-0.273293	0.872	0.992	1.07624e-16
PXMP2	5.10606e-21	-0.271951	0.065	0.23	1.20809e-16
PIGR	7.39729e-21	0.804131	0.502	0.272	1.7502e-16
UQCR10	9.52626e-21	-0.363321	0.572	0.832	2.25391e-16
COMMD6	1.50473e-20	-0.335527	0.404	0.668	3.5602e-16
MTND4P12	1.58151e-20	1.39584	0.381	0.168	3.74185e-16
UBL5	2.00664e-20	-0.319977	0.557	0.809	4.74771e-16
ROMO1	2.34877e-20	-0.367632	0.39	0.652	5.55718e-16
COX6C	3.44291e-20	-0.336997	0.712	0.911	8.14592e-16
PSAP	4.43632e-20	0.536447	0.817	0.793	1.04963e-15
DNASE1	5.53212e-20	-0.310646	0.156	0.369	1.3089e-15
PRDX2	8.56581e-20	-0.288808	0.5	0.783	2.02667e-15
FAM3B	9.46169e-20	-0.284998	0.139	0.343	2.23864e-15
AOC1	1.10436e-19	0.632635	0.25	0.039	2.61291e-15
SLIRP	1.34139e-19	-0.333484	0.278	0.516	3.17373e-15
TMA7	1.34156e-19	-0.300921	0.615	0.846	3.17414e-15
RPL26	1.49323e-19	-0.29538	0.633	0.874	3.53298e-15
CHCHD2	2.38242e-19	-0.32469	0.52	0.791	5.63681e-15
RPS13	2.38365e-19	-0.291327	0.713	0.906	5.63971e-15
GADD45B	3.7803e-19	-0.34255	0.472	0.743	8.94418e-15
MPC1	4.01702e-19	-0.334017	0.489	0.743	9.50427e-15
UQCRB	5.09545e-19	-0.343242	0.775	0.948	1.20558e-14
COPS9	8.24382e-19	-0.317878	0.395	0.649	1.95049e-14
MINOS1	9.69538e-19	-0.288209	0.398	0.654	2.29393e-14
ITM2C	9.96954e-19	1.06542	0.704	0.636	2.35879e-14
DDT	1.26903e-18	-0.346355	0.275	0.513	3.00253e-14
SLC25A4	1.34291e-18	-0.347837	0.415	0.657	3.17733e-14
NDUFB4	1.6223e-18	-0.301663	0.517	0.772	3.83837e-14
TACC1	1.65201e-18	-0.371717	0.306	0.537	3.90866e-14
RPL27A	2.16356e-18	-0.260536	0.807	0.969	5.11898e-14
SLC25A5	3.36051e-18	-0.333457	0.511	0.772	7.95096e-14
IDH2	5.0411e-18	-0.37024	0.375	0.613	1.19272e-13
BEX3	1.29008e-17	-0.281767	0.631	0.869	3.05234e-13
RPL13	1.45778e-17	-0.261672	0.82	0.992	3.4491e-13
RPL13A	2.3772e-17	-0.250119	0.829	0.966	5.62444e-13
RPS23	2.63914e-17	-0.271302	0.767	0.961	6.24419e-13
FAM107A	2.66977e-17	0.647231	0.275	0.076	6.31667e-13
BRI3	3.13509e-17	-0.33794	0.363	0.613	7.41762e-13
FGL2	3.56653e-17	0.972473	0.438	0.236	8.43842e-13
ANAPC11	4.04584e-17	-0.274012	0.302	0.542	9.57245e-13
CEBPD	4.17176e-17	-0.35834	0.423	0.699	9.87038e-13
ETFB	6.4083e-17	-0.292941	0.223	0.435	1.5162e-12
RPL7	6.81828e-17	-0.277349	0.721	0.924	1.6132e-12
NDUFB7	1.09753e-16	-0.266826	0.359	0.602	2.59676e-12
LPL	1.42656e-16	-0.331517	0.096	0.257	3.37525e-12
RPS12	1.53935e-16	-0.288019	0.712	0.919	3.64209e-12
NDUFB11	1.55892e-16	-0.326557	0.379	0.602	3.6884e-12
PTMA	2.17851e-16	0.304131	0.987	0.997	5.15436e-12
PSMA7	4.0021e-16	-0.27696	0.709	0.914	9.46898e-12
RPS5	4.31389e-16	-0.284225	0.523	0.741	1.02067e-11
FTL	4.42316e-16	-0.286483	0.842	0.984	1.04652e-11
TMPRSS4	5.45315e-16	0.734354	0.329	0.131	1.29021e-11
CYSTM1	6.53832e-16	-0.25296	0.641	0.895	1.54697e-11
RPL36AL	7.61153e-16	-0.274918	0.421	0.675	1.80089e-11
RPL22	9.10085e-16	-0.255303	0.643	0.864	2.15326e-11
ATP5PB	9.23828e-16	-0.251266	0.463	0.709	2.18578e-11
TXNIP	1.03709e-15	0.587766	0.827	0.819	2.45375e-11
HLA-A	1.66452e-15	0.682859	0.667	0.56	3.93826e-11
GSTA2	1.98285e-15	-0.288343	0.047	0.168	4.69143e-11
TMEM207	2.14808e-15	-0.502176	0.12	0.28	5.08235e-11
RPL24	2.67085e-15	-0.263278	0.744	0.953	6.31923e-11
SOD3	2.85972e-15	1.27958	0.399	0.207	6.7661e-11
NDUFA2	3.32405e-15	-0.293768	0.463	0.683	7.86471e-11
GAPDH	9.0521e-15	-0.267924	0.758	0.948	2.14173e-10
RPS7	9.83417e-15	-0.280753	0.655	0.853	2.32677e-10
SF3B5	1.03984e-14	-0.260968	0.313	0.526	2.46026e-10
SELENOW	1.11177e-14	-0.290344	0.479	0.72	2.63045e-10
COX17	1.13583e-14	-0.29358	0.395	0.613	2.68738e-10
MCCD1	1.57161e-14	-0.339617	0.194	0.377	3.71842e-10
EPCAM	1.83583e-14	0.538728	0.68	0.605	4.34357e-10
POLR2L	2.15985e-14	-0.278268	0.5	0.704	5.1102e-10
SLC16A12	2.46131e-14	-0.253917	0.337	0.56	5.82345e-10
BBOX1	2.947e-14	0.71	0.479	0.306	6.9726e-10
DEPP1	3.41833e-14	-0.307285	0.179	0.364	8.08776e-10
SCIN	3.48797e-14	0.530436	0.347	0.157	8.25254e-10
CALM2	4.49439e-14	-0.255347	0.741	0.919	1.06337e-09
NAA38	6.25749e-14	-0.258067	0.295	0.503	1.48052e-09
RPL30	6.40683e-14	-0.257466	0.676	0.887	1.51586e-09
GLRX	7.37032e-14	-0.275595	0.397	0.626	1.74382e-09
RPS15A	1.00117e-13	-0.255272	0.49	0.712	2.36878e-09
EZR	3.79385e-13	0.604394	0.665	0.594	8.97625e-09
STAT3	3.89347e-13	0.567669	0.46	0.296	9.21195e-09
SMIM4	5.46293e-13	-0.278971	0.144	0.301	1.29253e-08
HSD11B2	9.49722e-13	-0.306039	0.288	0.474	2.24704e-08
COX6A1	1.01338e-12	-0.250088	0.627	0.856	2.39766e-08
FOLR3	1.95908e-12	-0.264545	0.122	0.267	4.63519e-08
TBC1D4	2.00398e-12	0.562376	0.305	0.136	4.74142e-08
CTSD	2.07108e-12	0.542296	0.649	0.565	4.90017e-08
TSPAN1	2.08998e-12	0.696705	0.458	0.293	4.9449e-08
DSTN	2.22926e-12	0.320112	0.877	0.927	5.27444e-08
ADGRG1	2.34557e-12	0.532573	0.53	0.395	5.54962e-08
EPB41L1	2.4691e-12	0.583656	0.479	0.33	5.84188e-08
CSDE1	2.57692e-12	0.499112	0.617	0.518	6.097e-08
ATRX	3.51421e-12	0.532387	0.685	0.634	8.31463e-08
MUC1	3.65289e-12	0.642587	0.633	0.547	8.64275e-08
ALCAM	3.67194e-12	0.516146	0.292	0.128	8.6878e-08
TMEM52B	4.41476e-12	-0.772907	0.338	0.518	1.04453e-07
GSN	4.42225e-12	0.502032	0.33	0.162	1.04631e-07
GOLGB1	7.01581e-12	0.471003	0.746	0.73	1.65994e-07
CYP1B1	8.98238e-12	0.745686	0.569	0.469	2.12523e-07
CDH16	1.28871e-11	0.536038	0.585	0.492	3.04908e-07
APOO	1.39014e-11	-0.2531	0.21	0.377	3.28908e-07
KCNJ16	1.996e-11	0.486717	0.712	0.688	4.72254e-07
PLCB1	7.59165e-11	0.571483	0.565	0.445	1.79618e-06
ITGB8	8.45617e-11	0.593696	0.328	0.173	2.00073e-06
DDR1	1.07777e-10	0.512755	0.328	0.173	2.54999e-06
FIBIN	1.24036e-10	0.529508	0.235	0.092	2.93469e-06
ARL6IP5	1.66891e-10	0.545846	0.494	0.361	3.94865e-06
ERBB4	1.85172e-10	0.554754	0.521	0.403	4.38116e-06
HSP90AA1	4.1027e-10	0.280508	0.965	0.984	9.70699e-06
FXYD4	4.33952e-10	-0.464658	0.061	0.157	1.02673e-05
GLUL	5.66948e-10	0.488699	0.296	0.147	1.3414e-05
ACPP	6.14522e-10	0.740819	0.469	0.343	1.45396e-05
C16orf89	6.44101e-10	0.394333	0.261	0.118	1.52394e-05
SAT1	6.86213e-10	0.411552	0.72	0.634	1.62358e-05
CD81	1.00352e-09	0.542022	0.497	0.372	2.37432e-05
DSP	1.02568e-09	0.53226	0.399	0.254	2.42677e-05
PPP1CB	1.4524e-09	0.52116	0.372	0.238	3.43639e-05
TMBIM6	1.5198e-09	0.279879	0.86	0.916	3.59585e-05
PTMAP2	1.97192e-09	0.634449	0.508	0.401	4.66556e-05
CA4	2.56514e-09	0.516615	0.291	0.149	6.06913e-05
TIMP3	2.87903e-09	0.523932	0.31	0.173	6.81179e-05
JAK1	3.13782e-09	0.516471	0.476	0.356	7.42408e-05
PROM1	3.82569e-09	0.547953	0.197	0.076	9.05158e-05
GCC2	4.19723e-09	0.481574	0.621	0.542	9.93065e-05
GLG1	4.78723e-09	0.540573	0.445	0.317	0.000113266
MMP7	6.21547e-09	0.609071	0.316	0.168	0.000147058
AHNAK	9.96126e-09	0.554241	0.382	0.251	0.000235683
TAPBP	1.02916e-08	0.450486	0.257	0.126	0.000243499
CAMK2N1	1.03275e-08	0.544439	0.492	0.385	0.00024435
NAV2	1.2055e-08	0.433237	0.317	0.183	0.000285222
LGR4	1.46239e-08	0.520434	0.395	0.275	0.000346002
HLA-E	1.52995e-08	0.490152	0.548	0.45	0.000361986
TACSTD2	1.73688e-08	0.7075	0.52	0.421	0.000410946
COL4A3	1.82017e-08	0.396134	0.195	0.079	0.000430652
FAM120A	2.02388e-08	0.51117	0.425	0.304	0.000478849
MYO6	2.88904e-08	0.537875	0.504	0.416	0.000683547
HLA-DRB1	2.96806e-08	0.407495	0.205	0.084	0.000702243
GBP3	3.08427e-08	0.362159	0.208	0.086	0.000729739
CD44	3.08925e-08	0.395016	0.162	0.055	0.000730917
CLCNKB	3.28771e-08	0.508985	0.455	0.361	0.000777873
LDHA	3.43216e-08	0.53634	0.54	0.466	0.000812048
LRP10	3.99193e-08	0.506539	0.367	0.243	0.00094449
IGFBP6	4.08516e-08	0.636698	0.16	0.055	0.000966549
RASD1	4.15989e-08	0.437526	0.176	0.065	0.00098423
SYNE1	4.58434e-08	0.560947	0.365	0.246	0.00108465
KIF5B	9.62312e-08	0.451115	0.578	0.531	0.00227683
BPTF	1.10176e-07	0.495037	0.554	0.466	0.00260676
TMEM47	1.11092e-07	0.392581	0.218	0.105	0.00262843
S100A11	1.22137e-07	0.389969	0.68	0.649	0.00288976
PLEKHA1	1.32027e-07	0.471355	0.305	0.186	0.00312376
CD74	1.44457e-07	0.494717	0.499	0.393	0.00341785
MEST	1.46682e-07	0.525071	0.205	0.097	0.00347049
NFE2L2	1.86168e-07	0.360979	0.657	0.607	0.00440473
KLHL13	2.00173e-07	0.443201	0.327	0.209	0.00473609
BCAM	2.03841e-07	0.471041	0.422	0.312	0.00482289
SLPI	2.27686e-07	0.376052	0.283	0.152	0.00538705
SDC1	2.80348e-07	0.631781	0.298	0.188	0.00663304
PDLIM5	3.18049e-07	0.458815	0.289	0.175	0.00752503
PPP1R9A	3.40657e-07	0.445552	0.271	0.16	0.00805995
ETV1	3.96781e-07	0.338617	0.177	0.073	0.00938783
VCAN	4.13124e-07	0.611302	0.178	0.076	0.00977451
COL4A4	4.65272e-07	0.405465	0.237	0.128	0.0110083
CTSB	4.86556e-07	0.449728	0.429	0.325	0.0115119
CRIM1	5.22971e-07	0.504063	0.407	0.298	0.0123735
CFI	5.26191e-07	0.422172	0.219	0.11	0.0124497
SERINC1	5.99553e-07	0.431018	0.463	0.364	0.0141854
ACTG1	6.14534e-07	0.364881	0.732	0.806	0.0145399
SLC39A6	6.17904e-07	0.363327	0.289	0.17	0.0146196
DEPTOR	6.19558e-07	0.435272	0.36	0.251	0.0146587
EP300	6.74615e-07	0.400692	0.195	0.092	0.0159614
APOL1	6.94585e-07	0.309429	0.161	0.063	0.0164339
BOD1L1	7.44836e-07	0.462102	0.41	0.293	0.0176228
DST	8.05908e-07	0.540431	0.488	0.398	0.0190678
LRRFIP1	8.26934e-07	0.404817	0.66	0.636	0.0195653
ADD3	9.02434e-07	0.440222	0.492	0.406	0.0213516
NIPAL3	9.05542e-07	0.291153	0.186	0.084	0.0214251
ZBTB7A	9.39354e-07	0.382436	0.243	0.134	0.0222251
DPP4	9.79836e-07	0.515808	0.319	0.209	0.0231829
TIMP1	9.99946e-07	0.413569	0.298	0.175	0.0236587
HNRNPU	1.14603e-06	0.371816	0.691	0.683	0.027115
TPM1	1.45151e-06	0.456288	0.495	0.401	0.0343428
CHD4	1.78871e-06	0.419298	0.551	0.492	0.0423208
IGFBP2	2.03153e-06	0.380392	0.37	0.264	0.0480659
ANXA1	2.07523e-06	0.354169	0.213	0.105	0.0490999
LAMC2	2.11575e-06	0.333044	0.129	0.045	0.0500587
TRIM38	2.14172e-06	0.366626	0.222	0.12	0.050673
PTH1R	2.18122e-06	0.446864	0.503	0.427	0.0516077
ZMIZ1	2.21669e-06	0.342161	0.242	0.136	0.052447
CANX	2.24204e-06	0.317738	0.721	0.738	0.0530467
TFCP2L1	2.55903e-06	0.438967	0.53	0.484	0.0605466
SLMAP	2.66527e-06	0.390402	0.255	0.152	0.0630604
PRRC2C	2.79725e-06	0.433826	0.566	0.516	0.066183
PAPSS2	2.99035e-06	0.479462	0.404	0.314	0.0707517
ATP6V1A	3.23982e-06	0.397261	0.51	0.424	0.0766541
SDC4	3.49683e-06	0.412211	0.45	0.369	0.0827351
HLA-DRA	4.2308e-06	0.419517	0.22	0.118	0.100101
COL18A1	4.40957e-06	0.400976	0.377	0.27	0.10433
SSFA2	4.6214e-06	0.458148	0.362	0.275	0.109342
LAMB1	4.81758e-06	0.485345	0.418	0.327	0.113984
IQGAP1	5.09653e-06	0.431645	0.52	0.463	0.120584
TRIM2	5.12299e-06	0.448851	0.535	0.476	0.12121
SERPING1	5.28773e-06	0.508178	0.555	0.521	0.125108
EFEMP1	6.04546e-06	0.394585	0.306	0.202	0.143035
SMARCA2	6.2984e-06	0.446725	0.404	0.312	0.14902
IVNS1ABP	6.48894e-06	0.385654	0.533	0.469	0.153528
TNFSF10	7.00266e-06	0.562124	0.432	0.332	0.165683
LPP	7.12617e-06	0.454865	0.328	0.228	0.168605
PPP4R3A	7.76345e-06	0.305475	0.175	0.086	0.183683
MT-TE	8.31086e-06	0.445184	0.65	0.691	0.196635
MSN	8.79577e-06	0.409427	0.339	0.238	0.208108
PLA2G16	8.88849e-06	0.283612	0.121	0.045	0.210302
CAVIN1	8.96357e-06	0.356428	0.215	0.12	0.212078
SCARB2	9.52368e-06	0.314863	0.234	0.134	0.22533
ITSN2	1.05987e-05	0.477058	0.439	0.361	0.250765
CLSTN1	1.06025e-05	0.454854	0.407	0.325	0.250854
AQP2	1.15492e-05	-0.277882	0.053	0.115	0.273255
YWHAB	1.21698e-05	0.26802	0.772	0.825	0.287937
PERP	1.33523e-05	0.455949	0.418	0.335	0.315915
CYBA	1.36165e-05	0.382462	0.319	0.217	0.322167
MTDH	1.37278e-05	0.395386	0.586	0.565	0.3248
DNER	1.45011e-05	0.298529	0.175	0.086	0.343097
AKAP9	1.58873e-05	0.319805	0.784	0.861	0.375893
LTF	1.61934e-05	0.810944	0.106	0.037	0.383135
SETX	1.78218e-05	0.393989	0.272	0.181	0.421663
TMEM106B	1.85642e-05	0.347117	0.347	0.254	0.43923
GALNT3	1.86213e-05	0.329406	0.265	0.17	0.44058
NTN4	1.88422e-05	0.439996	0.269	0.175	0.445806
ABCA5	1.89743e-05	0.299695	0.191	0.105	0.448933
DEGS1	1.98788e-05	0.264238	0.194	0.105	0.470332
BCLAF1	1.99039e-05	0.360657	0.627	0.584	0.470925
ROCK1	2.06607e-05	0.417851	0.35	0.259	0.488831
ERBIN	2.12036e-05	0.379063	0.327	0.241	0.501677
RDH11	2.25731e-05	0.380414	0.398	0.306	0.534079
CAST	2.31004e-05	0.367127	0.647	0.662	0.546555
DYNC2H1	2.32359e-05	0.294173	0.206	0.115	0.549762
PARD3	2.35816e-05	0.285339	0.177	0.092	0.55794
USP11	2.45201e-05	0.346222	0.268	0.17	0.580145
B4GALT5	2.45611e-05	0.327413	0.15	0.071	0.581115
HS6ST1	2.47415e-05	0.282118	0.145	0.065	0.585383
ABLIM1	2.55955e-05	0.38862	0.54	0.495	0.605589
PTBP3	2.63545e-05	0.37147	0.237	0.147	0.623548
SHISA3	2.68949e-05	0.317996	0.161	0.081	0.636333
ANXA2	2.80465e-05	0.400804	0.441	0.346	0.66358
KIF16B	2.99025e-05	0.305141	0.256	0.165	0.707492
MET	3.17997e-05	0.319613	0.234	0.144	0.75238
PRRC2B	3.48783e-05	0.370019	0.262	0.173	0.82522
CA12	3.50061e-05	0.308422	0.778	0.906	0.828244
SMARCA5	3.57189e-05	0.348057	0.585	0.542	0.84511
LMBRD1	3.81828e-05	0.389212	0.407	0.332	0.903405
LNPEP	3.82806e-05	0.439623	0.331	0.243	0.905718
C11orf54	4.03363e-05	0.405842	0.416	0.335	0.954358
SLC34A2	4.38333e-05	0.323527	0.157	0.079	1
SON	4.40201e-05	0.278739	0.748	0.77	1
NONO	4.52336e-05	0.325943	0.276	0.183	1
SKIL	4.53519e-05	0.333289	0.241	0.149	1
ACTN1	4.57983e-05	0.282637	0.174	0.092	1
KMT2A	4.66609e-05	0.410507	0.412	0.325	1
ITGB1	4.86977e-05	0.359176	0.472	0.39	1
CASC4	5.11865e-05	0.3607	0.287	0.196	1
SMARCC1	5.42904e-05	0.368024	0.364	0.267	1
TRIM8	5.60572e-05	0.339977	0.261	0.168	1
SRSF11	5.62511e-05	0.30682	0.596	0.563	1
CRYZ	5.7667e-05	0.385529	0.353	0.275	1
KCTD1	5.77406e-05	0.370475	0.362	0.28	1
BBX	6.07677e-05	0.388543	0.529	0.492	1
PARP14	6.12973e-05	0.338849	0.205	0.123	1
LIX1	6.32104e-05	0.342036	0.122	0.052	1
AKAP12	6.77506e-05	0.419975	0.205	0.118	1
MFHAS1	6.98123e-05	0.361541	0.251	0.165	1
LRRK2	7.17636e-05	0.369381	0.26	0.173	1
ARID4B	7.42198e-05	0.430208	0.357	0.277	1
JUP	7.8116e-05	0.309547	0.305	0.212	1
MKNK2	7.93142e-05	0.306309	0.23	0.144	1
DUSP6	8.88596e-05	0.405818	0.255	0.173	1
GPRC5C	8.98076e-05	0.297268	0.25	0.162	1
RHOQ	9.01172e-05	0.326643	0.256	0.17	1
CDC42BPA	9.62733e-05	0.421025	0.322	0.243	1
CXADR	9.65145e-05	0.256327	0.214	0.128	1
SOX9	9.91627e-05	0.36778	0.222	0.139	1
RABGAP1	9.97411e-05	0.318923	0.2	0.118	1
ITGA2	0.000107755	0.384228	0.389	0.304	1
SLC38A1	0.000109722	0.439029	0.263	0.186	1
LMNA	0.000113961	0.423091	0.37	0.291	1
COBLL1	0.000116503	0.345147	0.599	0.592	1
NFIA	0.000118048	0.417564	0.292	0.209	1
IRX2	0.000121553	0.395497	0.349	0.267	1
MAP9	0.000123744	0.398578	0.334	0.251	1
CYB5R3	0.000126279	0.319235	0.282	0.191	1
RETREG1	0.000126862	0.344324	0.273	0.188	1
SESN3	0.000136327	0.335516	0.148	0.076	1
LAMB4	0.000147633	0.293462	0.155	0.084	1
FYB1	0.000158754	0.31785	0.169	0.094	1
IL6ST	0.000170073	0.393408	0.421	0.346	1
NFIC	0.000180807	0.386726	0.476	0.416	1
CD151	0.000183114	0.352236	0.344	0.264	1
MTMR6	0.000185455	0.250843	0.126	0.06	1
ACTN4	0.000189517	0.374553	0.436	0.361	1
SLCO3A1	0.000194049	0.316212	0.185	0.11	1
PMEPA1	0.000195166	0.254078	0.17	0.097	1
CKAP4	0.000197711	0.271405	0.226	0.147	1
TAGLN2	0.000208876	0.345831	0.357	0.272	1
OPTN	0.000210507	0.364032	0.293	0.212	1
TOB2	0.000217956	0.292295	0.217	0.136	1
HNF1B	0.000218281	0.268234	0.191	0.115	1
PNPLA8	0.000221275	0.301392	0.297	0.215	1
SLFN5	0.00022435	0.265057	0.112	0.05	1
PLXNB2	0.000226648	0.283364	0.176	0.102	1
TRIOBP	0.000229557	0.296398	0.185	0.11	1
SOX4	0.000241466	0.326607	0.571	0.529	1
CLIC4	0.000250257	0.344591	0.136	0.071	1
GOLGA4	0.000270344	0.407332	0.53	0.495	1
ERBB3	0.000277126	0.284509	0.153	0.084	1
PRKAR1A	0.000277669	0.360861	0.4	0.327	1
REST	0.00028241	0.401478	0.428	0.372	1
RNF10	0.000288361	0.268903	0.287	0.207	1
RBM25	0.000307478	0.375183	0.523	0.49	1
ZFP36L1	0.000310591	0.39784	0.619	0.61	1
SECISBP2L	0.000320296	0.371606	0.394	0.325	1
CYS1	0.000329091	0.378609	0.47	0.419	1
GAREM1	0.00033155	0.307712	0.174	0.105	1
RBBP8	0.000344225	0.36465	0.475	0.424	1
TMEM131	0.000361398	0.281913	0.193	0.12	1
PKD2	0.000368736	0.321041	0.242	0.165	1
CTSS	0.00036945	0.259357	0.11	0.052	1
2020-09-07	0.000371868	0.349756	0.613	0.599	1
HSPA1A	0.00037527	0.605602	0.503	0.453	1
NAP1L1	0.000384273	0.305959	0.583	0.573	1
TOPORS	0.000385441	0.265508	0.245	0.168	1
PKHD1	0.000386546	0.353354	0.295	0.22	1
ARHGEF12	0.000418304	0.369512	0.342	0.272	1
TPR	0.000422539	0.381779	0.558	0.537	1
TOB1	0.000456363	0.323853	0.356	0.28	1
BSG	0.000466966	0.299262	0.607	0.597	1
ABI2	0.000472003	0.293499	0.227	0.149	1
CTNNA1	0.000486388	0.380908	0.473	0.421	1
ANXA7	0.000524722	0.291101	0.314	0.238	1
TMED7	0.000529555	0.274788	0.254	0.175	1
PPP2R5A	0.00053474	0.292845	0.279	0.202	1
HPCAL4	0.000540671	0.258238	0.153	0.089	1
PTMAP5	0.000543782	0.420046	0.381	0.322	1
FUCA2	0.000550774	0.263255	0.191	0.12	1
UTRN	0.000553005	0.388468	0.357	0.285	1
SSR1	0.00056097	0.327545	0.398	0.322	1
NIPBL	0.000574342	0.405337	0.455	0.411	1
YY1	0.000577929	0.370112	0.435	0.382	1
POU3F3	0.000580567	0.324981	0.66	0.694	1
COL4A2	0.000582979	0.344876	0.186	0.118	1
MACC1	0.000591469	0.34622	0.212	0.139	1
BAG3	0.0006105	0.309702	0.152	0.086	1
NUMA1	0.000611705	0.25393	0.172	0.102	1
KPNB1	0.000654663	0.351786	0.387	0.314	1
GNAI2	0.000656613	0.327314	0.245	0.17	1
VGLL4	0.000667867	0.293445	0.245	0.17	1
ZNF704	0.000687192	0.267482	0.203	0.131	1
GNB1	0.000690077	0.354862	0.311	0.241	1
UBXN4	0.00069349	0.311842	0.651	0.657	1
RNF213	0.000699906	0.334524	0.292	0.215	1
TMF1	0.00072825	0.412701	0.369	0.314	1
MT-TS2	0.000755668	0.31502	0.301	0.225	1
WSB1	0.000757654	0.355119	0.503	0.479	1
ANXA4	0.000763877	0.354132	0.46	0.408	1
TAX1BP1	0.000765931	0.264329	0.711	0.78	1
CCNI	0.000770021	0.267349	0.675	0.717	1
VEZF1	0.000801529	0.33196	0.387	0.322	1
RHOA	0.00081686	0.393119	0.525	0.51	1
C12orf75	0.000823175	0.303291	0.277	0.202	1
ARFGEF1	0.000850887	0.289957	0.293	0.22	1
GRN	0.000875295	0.346233	0.307	0.241	1
SYNCRIP	0.000875619	0.307468	0.398	0.33	1
CNDP2	0.00088864	0.387495	0.362	0.301	1
TFAP2B	0.000940035	0.389407	0.481	0.453	1
LAMP1	0.000940665	0.389797	0.364	0.309	1
IDS	0.000942024	0.339885	0.271	0.207	1
MACF1	0.000942577	0.343744	0.362	0.298	1
RNF144B	0.000958695	0.30677	0.138	0.079	1
P4HB	0.000963818	0.281716	0.334	0.267	1
CDC42SE2	0.000993018	0.252374	0.228	0.157	1
JADE1	0.00101008	0.329449	0.257	0.188	1
CXXC5	0.00102408	0.327683	0.586	0.586	1
PCK1	0.00103055	0.411098	0.208	0.144	1
FNDC3B	0.00103237	0.346926	0.301	0.238	1
MT-ND6	0.00104799	0.297011	0.423	0.374	1
SELENON	0.00106612	0.27167	0.184	0.118	1
EIF4G1	0.00107538	0.352487	0.276	0.209	1
EIF3A	0.00107604	0.292897	0.673	0.683	1
ZBTB44	0.00109095	0.331735	0.256	0.188	1
PPP1R12A	0.00110418	0.311688	0.35	0.28	1
MOB1B	0.00113119	0.26595	0.153	0.092	1
PARP4	0.00113286	0.410344	0.215	0.152	1
RSF1	0.00113423	0.398007	0.448	0.398	1
UGCG	0.00115171	0.353381	0.32	0.251	1
SFPQ	0.00120591	0.320844	0.54	0.513	1
ATP2B1	0.00135222	0.35452	0.335	0.275	1
SPTBN1	0.00136968	0.322154	0.483	0.445	1
PCYOX1	0.00142237	0.361934	0.468	0.432	1
JMJD1C	0.00142605	0.360282	0.35	0.28	1
C6orf62	0.00143213	0.378828	0.305	0.246	1
SDCBP	0.001438	0.300188	0.279	0.212	1
RIF1	0.00144329	0.378865	0.265	0.202	1
MED13L	0.0014633	0.385132	0.329	0.267	1
DDAH1	0.00150833	0.305417	0.279	0.209	1
WWC1	0.00153607	0.352502	0.318	0.257	1
HLA-C	0.00156247	0.290933	0.514	0.469	1
NOS1	0.00157559	0.289701	0.17	0.107	1
SMIM14	0.00162163	0.335189	0.369	0.314	1
VPS13C	0.00167982	0.409261	0.389	0.343	1
ZC3HAV1	0.00173641	0.255002	0.195	0.128	1
HNRNPL	0.00177207	0.261968	0.19	0.126	1
PAM	0.00177654	0.300997	0.261	0.196	1
EIF4G2	0.0018185	0.306674	0.443	0.393	1
PAX8	0.00184172	0.439805	0.324	0.264	1
ENPP4	0.00204073	0.28058	0.177	0.118	1
RBM47	0.00204263	0.340806	0.582	0.579	1
N4BP2L2	0.00205776	0.357627	0.428	0.385	1
KRT7	0.00206184	0.417635	0.48	0.445	1
GLUD1	0.00208256	0.304491	0.32	0.257	1
RECQL	0.00211659	0.255131	0.222	0.16	1
NDFIP1	0.00213704	0.310406	0.475	0.432	1
PON2	0.00216998	0.311209	0.363	0.298	1
ANKRD11	0.00220199	0.35594	0.249	0.188	1
MBP	0.0022083	0.290798	0.27	0.207	1
MYL12B	0.00226871	0.257262	0.687	0.704	1
CBX6	0.00229882	0.28117	0.184	0.126	1
ARHGAP5	0.00230977	0.367907	0.525	0.518	1
WASHC4	0.00238899	0.285878	0.18	0.123	1
DDX5	0.00244553	0.274814	0.582	0.552	1
CLCN3	0.00251706	0.340979	0.456	0.411	1
BAZ2A	0.00259924	0.304714	0.211	0.149	1
BMPR2	0.00260118	0.32394	0.208	0.147	1
TTC14	0.00266297	0.280147	0.177	0.118	1
RPN2	0.00269322	0.370942	0.443	0.401	1
TMEM59	0.00270335	0.30223	0.616	0.631	1
PRKX	0.00273726	0.351069	0.174	0.118	1
CRYAB	0.00279844	0.352821	0.438	0.366	1
PRRG4	0.00280013	0.267634	0.237	0.173	1
RBBP6	0.00284399	0.339101	0.443	0.398	1
CLTC	0.00285268	0.311424	0.303	0.246	1
SLC12A2	0.00288415	0.297598	0.169	0.113	1
LGALS8	0.0029024	0.257719	0.152	0.097	1
MYADM	0.00290273	0.284321	0.15	0.094	1
ADAM10	0.00293656	0.321924	0.211	0.154	1
MTND2P28	0.00297478	0.320442	0.417	0.395	1
BAZ1B	0.00304838	0.397708	0.326	0.272	1
SLC44A1	0.00311917	0.297139	0.177	0.12	1
PAX2	0.0032141	0.273861	0.191	0.134	1
TES	0.00326982	0.326918	0.312	0.249	1
SCP2	0.0032915	0.311185	0.52	0.503	1
ROCK2	0.00329902	0.395459	0.323	0.275	1
SPEN	0.00330884	0.333345	0.239	0.183	1
IRX3	0.0033393	0.390925	0.103	0.058	1
MECOM	0.00335431	0.292864	0.63	0.631	1
SORT1	0.00335885	0.314957	0.267	0.212	1
PKM	0.00341531	0.320667	0.622	0.67	1
PLSCR1	0.00351368	0.307567	0.261	0.202	1
PPP2R1A	0.00354106	0.301566	0.32	0.262	1
TSPAN12	0.00361907	0.31897	0.37	0.325	1
IGF1R	0.00363595	0.28702	0.197	0.139	1
NPNT	0.00364152	0.287668	0.325	0.264	1
CEP350	0.0036882	0.39311	0.38	0.332	1
YWHAZ	0.00371971	0.279457	0.5	0.476	1
ZNF638	0.00377531	0.383961	0.425	0.395	1
PRPF40A	0.00385907	0.357971	0.589	0.605	1
FCHO2	0.00396849	0.30985	0.262	0.204	1
ARFGAP3	0.00402764	0.29133	0.432	0.39	1
TBC1D5	0.00421572	0.260517	0.231	0.17	1
AP3D1	0.00426493	0.262004	0.252	0.191	1
VIM	0.00427924	0.285561	0.175	0.118	1
RPN1	0.00428115	0.253113	0.302	0.241	1
AES	0.00432911	0.303526	0.395	0.348	1
DNAJC10	0.00434853	0.31833	0.324	0.267	1
NFIB	0.00439794	0.313907	0.24	0.181	1
CTR9	0.00444019	0.270617	0.276	0.217	1
MAFB	0.00453586	0.26926	0.197	0.139	1
COL6A1	0.00460308	0.26875	0.243	0.186	1
KIAA2026	0.00479582	0.28287	0.233	0.178	1
2020-09-11	0.00484696	0.364986	0.35	0.301	1
AKAP13	0.00532307	0.306918	0.239	0.186	1
SLC35F5	0.00545166	0.265204	0.183	0.128	1
CTSO	0.00556269	0.295305	0.237	0.181	1
YIPF4	0.00592373	0.263184	0.234	0.178	1
ACTR3	0.00600906	0.283407	0.324	0.267	1
CHMP3	0.00604002	0.284291	0.275	0.223	1
TRIM56	0.00606996	0.30999	0.265	0.212	1
ACVR1B	0.00621432	0.287095	0.239	0.188	1
SLITRK4	0.00630914	0.271121	0.178	0.128	1
SYNGR2	0.00631125	0.295781	0.364	0.309	1
NCOR1	0.00652953	0.312811	0.523	0.492	1
ARF6	0.00668076	0.265643	0.247	0.191	1
DCAF7	0.00687005	0.343507	0.323	0.28	1
IK	0.00697399	0.306801	0.453	0.411	1
PDK4	0.00710627	0.273871	0.208	0.152	1
SLCO4C1	0.00710897	0.387713	0.231	0.183	1
CDK13	0.00734061	0.270117	0.177	0.126	1
SKAP2	0.00751095	0.311732	0.38	0.338	1
HSPH1	0.007518	0.439322	0.46	0.411	1
ZBTB10	0.00776535	0.269854	0.174	0.123	1
TGOLN2	0.00797857	0.310601	0.503	0.479	1
NRDC	0.00806194	0.263934	0.246	0.191	1
MYOF	0.00829322	0.296104	0.259	0.207	1
ZNF148	0.00859411	0.305269	0.303	0.254	1
TNFRSF11B	0.00861282	0.286705	0.268	0.212	1
CREB5	0.00869496	0.271946	0.117	0.073	1
ZNF292	0.00916091	0.37757	0.309	0.262	1
SETD2	0.00921489	0.344553	0.443	0.416	1
NF1	0.00924992	0.257897	0.182	0.131	1
TMEM123	0.0092987	0.290549	0.456	0.424	1
BIRC6	0.0093577	0.269262	0.215	0.162	1
ASPH	0.00950545	0.32152	0.448	0.424	1
ZKSCAN1	0.0097201	0.336918	0.359	0.314	1
SERINC3	0.0101477	0.320075	0.33	0.285	1
CHP1	0.0104046	0.266676	0.29	0.241	1
HSP90AA2P	0.010616	0.407555	0.244	0.199	1
MOB1A	0.0106374	0.257815	0.246	0.191	1
CD59	0.0107743	0.254871	0.64	0.686	1
SLC44A2	0.0109612	0.296756	0.265	0.212	1
RPL3P4	0.0110591	0.35386	0.279	0.233	1
ARID1B	0.0111033	0.251429	0.165	0.118	1
CLIP1	0.0111677	0.313927	0.361	0.319	1
KMT2C	0.0115027	0.331046	0.51	0.487	1
EIF4A2	0.0116965	0.270056	0.542	0.537	1
ADAMTS1	0.0120737	0.518473	0.271	0.223	1
DHX36	0.0122527	0.309081	0.386	0.346	1
TAOK1	0.0123714	-0.840021	0.285	0.236	1
FMR1	0.0126716	0.264485	0.218	0.168	1
WAC-AS1	0.0127579	0.304296	0.265	0.217	1
USP47	0.0130374	0.278511	0.265	0.217	1
CLDN3	0.0135587	0.332346	0.341	0.301	1
CAPN2	0.0136626	0.256837	0.485	0.469	1
LAPTM4B	0.0140725	0.250247	0.324	0.277	1
PICALM	0.0144343	0.257003	0.177	0.131	1
CHL1	0.0155484	0.319518	0.246	0.202	1
ANK3	0.0158412	0.287205	0.517	0.531	1
LGALS3BP	0.0159775	0.257962	0.31	0.262	1
MAGI3	0.0169811	0.324642	0.284	0.238	1
2020-09-02	0.016996	0.273375	0.506	0.482	1
NPTN	0.0178688	0.275585	0.271	0.23	1
HSP90AB3P	0.0179084	0.308165	0.291	0.249	1
PHIP	0.0180978	0.27794	0.294	0.249	1
CTBP2	0.0184307	0.27853	0.348	0.304	1
RASSF6	0.0184444	0.261877	0.258	0.209	1
RB1CC1	0.0188836	0.285698	0.35	0.306	1
ZFP36L2	0.018896	0.323384	0.436	0.406	1
ARID4A	0.0193282	0.268896	0.246	0.202	1
TUBA1A	0.0193988	0.274281	0.183	0.139	1
CLMN	0.0197297	0.295841	0.344	0.306	1
UBC	0.0199748	0.313631	0.667	0.717	1
CHD9	0.0200195	0.307942	0.385	0.356	1
KDM5A	0.0204237	0.276985	0.256	0.209	1
CCDC198	0.0205377	0.322382	0.382	0.359	1
KIAA1109	0.0205745	0.252684	0.275	0.23	1
ACTR2	0.0206148	0.268621	0.378	0.343	1
LRRCC1	0.0209109	0.308389	0.22	0.178	1
PBRM1	0.0212248	0.25368	0.208	0.165	1
TTC3	0.0216203	0.292534	0.619	0.66	1
PTP4A2	0.0217545	0.277173	0.425	0.401	1
ANKRD12	0.0217828	0.341266	0.477	0.471	1
NCKAP1	0.0219353	0.261211	0.259	0.217	1
COL4A1	0.0222995	0.260469	0.157	0.115	1
BAZ2B	0.0227606	0.287189	0.354	0.317	1
PRKCI	0.0237928	0.283571	0.205	0.165	1
ELF1	0.0243858	0.275349	0.23	0.186	1
CEP290	0.0246882	0.256858	0.259	0.217	1
MYH10	0.0250521	0.256321	0.307	0.262	1
SBNO1	0.0253202	0.293964	0.251	0.209	1
PCM1	0.026112	0.27948	0.514	0.505	1
SCAF11	0.0263658	0.306123	0.557	0.576	1
DDX24	0.0269397	0.261068	0.572	0.581	1
CCDC186	0.0270483	0.289232	0.429	0.401	1
RAB3IP	0.0270734	0.333422	0.36	0.322	1
MAGT1	0.027116	0.268346	0.322	0.277	1
HNRNPA1	0.0272566	0.280328	0.536	0.531	1
PDCD6IP	0.0280226	0.269871	0.225	0.183	1
SMARCA1	0.0282395	0.253114	0.31	0.264	1
MEF2A	0.028693	0.306313	0.337	0.304	1
SPINT2	0.0290018	0.280641	0.591	0.628	1
CGNL1	0.029563	0.299667	0.431	0.408	1
MYCBP2	0.0307305	0.262715	0.213	0.175	1
TFPI	0.0314638	0.294669	0.236	0.196	1
ZNF33B	0.0315603	0.251151	0.208	0.168	1
ZFHX3	0.0332304	0.256024	0.214	0.17	1
ZFAND5	0.0337535	0.25435	0.358	0.319	1
EMP1	0.0341413	0.30935	0.387	0.359	1
FGD5-AS1	0.0345924	0.250549	0.361	0.33	1
U2SURP	0.0347341	0.295305	0.458	0.442	1
CREBRF	0.03555	0.288556	0.329	0.298	1
RAB11FIP2	0.0356143	0.293231	0.278	0.243	1
ATF7IP	0.0358065	0.268744	0.234	0.194	1
MAP4	0.0360078	0.272113	0.364	0.332	1
TSPAN8	0.0364305	0.310013	0.414	0.401	1
ATP6AP2	0.0364633	0.255904	0.469	0.466	1
THRAP3	0.0371801	0.306699	0.402	0.387	1
LAPTM4A	0.0378185	0.287609	0.551	0.565	1
MAN2A1	0.0386772	0.273403	0.218	0.181	1
GNG12	0.039115	0.258293	0.29	0.251	1
ASH1L	0.0396316	0.322172	0.43	0.419	1
MAL2	0.0396527	0.279563	0.305	0.275	1
MYO9A	0.040085	0.358668	0.366	0.346	1
PEG10	0.0401844	0.322838	0.295	0.259	1
CMTM6	0.0407612	0.285656	0.273	0.238	1
KHDRBS1	0.0407859	0.279254	0.429	0.421	1
NRIP1	0.0413441	0.290584	0.296	0.259	1
LRRC58	0.0415127	0.289774	0.258	0.223	1
FLRT3	0.0426502	0.270644	0.233	0.196	1
TRIP11	0.044535	0.277144	0.496	0.492	1
PNISR	0.0453312	0.346396	0.381	0.348	1
MINDY2	0.0453521	0.349332	0.293	0.264	1
UACA	0.0456571	0.311472	0.296	0.259	1
CLDN7	0.0462952	0.303515	0.306	0.277	1
RERE	0.046646	0.250197	0.318	0.285	1
NR2F2	0.0509048	0.331871	0.531	0.563	1
XRCC5	0.0509233	0.269631	0.544	0.547	1
RBM3	0.0509359	0.271573	0.279	0.243	1
IRF2BP2	0.0511361	0.265118	0.293	0.259	1
MAGI1	0.0521383	0.251001	0.195	0.16	1
TRAM1	0.0522523	0.266454	0.46	0.453	1
ADGRF1	0.0527996	0.252786	0.241	0.202	1
FOXO3	0.0545847	0.26939	0.243	0.204	1
CSTB	0.0575038	0.314713	0.403	0.395	1
YWHAH	0.0582453	0.271053	0.305	0.272	1
SP100	0.0588366	0.258645	0.259	0.23	1
BDP1	0.0589507	0.274169	0.366	0.338	1
GNAQ	0.0592348	0.263138	0.265	0.233	1
RANBP2	0.0593613	0.254449	0.294	0.262	1
PPIG	0.0610472	0.279521	0.443	0.427	1
MBNL1	0.062505	0.252909	0.293	0.264	1
SPATS2L	0.0630353	0.270944	0.326	0.296	1
CCAR1	0.0634798	0.27683	0.31	0.28	1
ANP32E	0.0636163	0.258051	0.36	0.33	1
WASF2	0.0638043	0.257102	0.441	0.429	1
ZNF33A	0.0656646	0.304438	0.265	0.23	1
SCNN1A	0.0672097	0.254149	0.34	0.317	1
KRT18	0.0681415	0.268094	0.435	0.427	1
PKP4	0.0681676	0.305455	0.472	0.471	1
SPTLC2	0.0708322	0.265134	0.257	0.228	1
CD2AP	0.0711805	0.267758	0.479	0.476	1
IGFBP3	0.0718091	0.289013	0.116	0.086	1
FLNB	0.0719353	0.273833	0.266	0.236	1
USP9X	0.0719609	0.252245	0.259	0.228	1
UFL1	0.0724803	0.286411	0.323	0.293	1
EPRS	0.0783456	0.267596	0.424	0.416	1
FOXC1	0.0823638	0.330945	0.372	0.351	1
PLEKHA5	0.0826153	0.26547	0.364	0.343	1
KPNA6	0.0832645	0.253181	0.206	0.178	1
ANKRD17	0.0840463	0.25052	0.308	0.283	1
PPP2R3A	0.0886795	0.302938	0.347	0.332	1
NORAD	0.0906406	0.295984	0.427	0.421	1
ANXA11	0.0916341	0.264331	0.461	0.471	1
PHF3	0.0926951	0.281254	0.488	0.505	1
DICER1	0.0963109	0.281576	0.304	0.283	1
EIF4G3	0.103032	0.27175	0.364	0.343	1
CXCL14	0.106822	0.419139	0.759	0.874	1
SGMS1	0.110059	0.255119	0.303	0.277	1
IFI6	0.114285	0.369233	0.229	0.209	1
NEAT1	0.11997	0.328732	0.37	0.356	1
TERF2IP	0.12865	0.262667	0.433	0.437	1
DEK	0.131178	0.253935	0.51	0.51	1
SSRP1	0.136594	0.255014	0.387	0.377	1
AIF1L	0.138464	0.252299	0.462	0.476	1
BTBD7	0.145255	0.268189	0.239	0.217	1
MTCO3P12	0.145372	0.368489	0.393	0.408	1
COPB1	0.145874	0.304728	0.333	0.327	1
MYH9	0.149632	0.253047	0.213	0.186	1
ARGLU1	0.159569	0.273906	0.42	0.424	1
SCAPER	0.16423	0.265732	0.208	0.188	1
PPFIBP1	0.164839	0.268993	0.234	0.209	1
RAB13	0.179797	0.261261	0.489	0.513	1
PATJ	0.194973	0.258844	0.332	0.327	1
ZBTB38	0.203219	0.26301	0.333	0.327	1
NUB1	0.213677	0.260377	0.351	0.351	1
BICC1	0.220643	0.259097	0.438	0.458	1
DNAJA1	0.235656	0.276901	0.572	0.62	1
HIF1A	0.236317	0.257278	0.404	0.403	1
VPS35	0.247189	0.263382	0.364	0.364	1
HSD17B12	0.261926	0.255009	0.401	0.406	1
COL4A3BP	0.262447	0.25285	0.299	0.285	1
NEMF	0.272553	0.265876	0.365	0.366	1
S100A4	0.27428	0.480017	0.229	0.217	1
NQO1	0.280381	0.25206	0.273	0.267	1
EIF2AK2	0.289397	0.250011	0.297	0.296	1
SCD5	0.334408	0.257157	0.278	0.27	1
RBMS1	0.336326	0.283661	0.299	0.301	1
EMX2	0.338471	0.296095	0.407	0.435	1
PCSK1N	0.344532	0.366869	0.36	0.382	1
PDIA3P1	0.365598	0.261145	0.222	0.217	1
HSPA8	0.36988	0.331191	0.5	0.563	1
ZBTB20	0.383066	0.275309	0.348	0.356	1
HIPK2	0.39821	0.289281	0.606	0.678	1
SOD2	0.413236	0.306906	0.328	0.327	1
HSPA1B	0.427021	0.254077	0.282	0.277	1
ZNF503	0.551846	0.25872	0.233	0.238	1
TNRC6B	0.564993	0.262153	0.458	0.495	1
OXR1	0.585963	0.260185	0.324	0.34	1
MT1G	0.62236	0.259642	0.445	0.492	1
DNAJB1	0.641382	0.345986	0.432	0.469	1
GPC3	0.677092	0.275246	0.248	0.283	1
ARHGAP29	0.749422	0.329428	0.48	0.55	1
SUCNR1	0.766735	0.318031	0.43	0.482	1
ZFP36	0.864463	0.314357	0.293	0.322	1
ADIRF	0.958233	0.323126	0.553	0.649	1
SFRP1	0.959109	0.285031	0.656	0.796	1

## Sheet: PC
gene id	p value	avg logFC	pct.1	pct.2	adjusted p value
MTRNR2L1	7.24392e-188	-1.87819	0.034	0.91	1.71391e-183
MTND1P23	1.75557e-110	2.20705	0.731	0.135	4.15368e-106
EPCAM	2.23571e-75	0.706818	0.941	0.915	5.28969e-71
MTCO1P23	3.92992e-72	0.904298	0.461	0	9.29819e-68
HES1	3.32071e-69	-1.01222	0.874	0.987	7.85679e-65
RPL37A	4.7315e-64	-0.545021	0.853	0.991	1.11947e-59
MT-RNR2	7.23293e-59	-0.281653	1	1	1.71131e-54
RPS29	1.42858e-56	-0.565439	0.81	0.98	3.38002e-52
AL450405.1	1.18121e-51	0.67144	0.402	0.033	2.79474e-47
RPL9P9	1.08463e-49	-0.539758	0.398	0.786	2.56624e-45
RPL34	4.62883e-45	-0.415258	0.904	0.989	1.09518e-40
RPS27	1.85436e-43	-0.379082	0.96	0.998	4.38742e-39
EEF1A1	2.26976e-41	0.34676	0.987	0.998	5.37024e-37
RPS16	1.40337e-38	-0.407017	0.864	0.972	3.32037e-34
ARL4D	3.20534e-36	-0.567515	0.482	0.804	7.58383e-32
UQCRQ	4.06984e-33	-0.451356	0.693	0.932	9.62925e-29
AOC1	6.16723e-33	0.673747	0.474	0.181	1.45917e-28
RPL37	1.07643e-31	-0.345315	0.885	0.993	2.54682e-27
DDIT3	3.01791e-31	-0.626565	0.541	0.801	7.14038e-27
RPS14	2.13867e-30	-0.346828	0.87	0.976	5.06009e-26
ATP12A	6.80421e-30	-0.368233	0.077	0.354	1.60988e-25
GADD45B	7.60884e-30	-0.416526	0.842	0.987	1.80025e-25
ATF3	2.23445e-29	-0.428067	0.808	0.98	5.28672e-25
NDUFA1	2.37318e-29	-0.365547	0.742	0.926	5.61493e-25
CXCL2	2.9922e-29	-0.503571	0.613	0.906	7.07955e-25
RPL12	3.23166e-29	-0.37208	0.805	0.956	7.64611e-25
MT-TE	5.82554e-29	0.646016	0.8	0.712	1.37832e-24
DEPP1	6.41469e-29	-0.533638	0.349	0.646	1.51772e-24
CISH	7.10501e-29	-0.400225	0.222	0.544	1.68105e-24
TCEAL9	1.13678e-28	-0.393695	0.722	0.932	2.68962e-24
RPL21	1.27857e-28	-0.338767	0.922	0.993	3.0251e-24
NDUFS5	1.49417e-28	-0.362589	0.619	0.86	3.5352e-24
TXNIP	1.91028e-28	0.524532	0.925	0.921	4.51972e-24
PSAP	1.99096e-28	0.537773	0.862	0.814	4.7106e-24
CCNL1	2.28086e-28	-0.422495	0.754	0.963	5.39652e-24
RPS28	3.40476e-28	-0.338067	0.816	0.958	8.05565e-24
RPL36	1.11143e-27	-0.376415	0.754	0.943	2.62965e-23
HIST1H1C	2.05926e-27	-0.362339	0.226	0.544	4.87221e-23
SCIN	8.39011e-27	0.612879	0.702	0.552	1.9851e-22
ATP5ME	1.06111e-26	-0.384095	0.672	0.887	2.51058e-22
RPS24	9.06803e-26	-0.330594	0.827	0.959	2.1455e-21
MTATP6P1	1.36622e-25	0.399688	1	0.994	3.23248e-21
STC1	1.6869e-25	-0.50802	0.72	0.945	3.99121e-21
COX7C	2.39046e-25	-0.29925	0.882	0.991	5.65583e-21
RPS15	4.73491e-25	-0.349294	0.824	0.969	1.12028e-20
PABPC1	7.02027e-25	0.382334	0.91	0.939	1.661e-20
RPL31	7.62707e-25	-0.279846	0.93	0.996	1.80456e-20
RPLP2	1.64811e-24	-0.305575	0.87	0.969	3.89942e-20
LETM2	2.00389e-24	-0.405244	0.141	0.406	4.74121e-20
ATP6V1G3	2.23312e-24	-0.519514	0.125	0.387	5.28357e-20
IRF1	3.40851e-24	-0.389696	0.691	0.932	8.06453e-20
RPL38	4.507e-24	-0.376159	0.618	0.851	1.06636e-19
CXCL3	7.84282e-24	-0.536006	0.469	0.738	1.85561e-19
PIGR	8.09928e-24	0.635608	0.605	0.41	1.91629e-19
RPL23	8.22645e-24	-0.28472	0.907	0.976	1.94638e-19
CHCHD10	1.01464e-23	-0.33618	0.73	0.926	2.40063e-19
ALAS1	1.89876e-23	-0.359816	0.63	0.9	4.49247e-19
CRYAB	2.23584e-23	-0.443167	0.498	0.78	5.29e-19
SQLE	4.22485e-23	-0.385695	0.184	0.452	9.996e-19
RPS27A	6.00736e-23	-0.326849	0.842	0.98	1.42134e-18
HIST1H4C	8.0831e-23	-0.350556	0.79	0.939	1.91246e-18
AQP3	1.76413e-22	0.681829	0.742	0.677	4.17394e-18
ATP5MD	3.21439e-22	-0.348131	0.698	0.882	7.60524e-18
SELENOK	1.04961e-21	-0.370145	0.355	0.614	2.48339e-17
RPL29	1.33594e-21	-0.351076	0.664	0.871	3.16083e-17
COX8A	1.49644e-21	-0.309271	0.667	0.891	3.54058e-17
KRT7	1.56366e-21	-0.474598	0.19	0.452	3.69963e-17
SNHG8	2.44205e-21	-0.371559	0.482	0.742	5.7779e-17
MMP7	3.81976e-21	0.703668	0.27	0.066	9.03756e-17
NDUFB1	3.81991e-21	-0.338919	0.613	0.852	9.03791e-17
HLA-B	4.03673e-21	0.653984	0.597	0.454	9.55091e-17
RPL39	4.83812e-21	-0.31879	0.757	0.935	1.1447e-16
RPS21	5.4419e-21	-0.339427	0.685	0.878	1.28755e-16
EDNRB	5.65517e-21	-0.334392	0.123	0.36	1.33801e-16
KLF6	7.37997e-21	-0.372625	0.763	0.939	1.7461e-16
FGL2	8.78793e-21	0.674874	0.677	0.563	2.07922e-16
CYCS	9.51909e-21	-0.372493	0.643	0.862	2.25222e-16
RGS16	1.24803e-20	-0.504607	0.149	0.389	2.95283e-16
PSMA7	1.88274e-20	-0.310436	0.787	0.941	4.45457e-16
TNFRSF12A	3.14422e-20	-0.357423	0.23	0.485	7.43922e-16
CEBPD	6.45133e-20	-0.299367	0.747	0.956	1.52638e-15
ATP5F1E	1.71049e-19	-0.296564	0.816	0.939	4.04702e-15
DEFB1	1.87224e-19	-0.335653	0.808	0.972	4.42972e-15
NFKBIZ	2.39925e-19	-0.358062	0.717	0.91	5.67662e-15
ITM2B	2.39942e-19	0.288978	0.963	0.974	5.67702e-15
RPL27	2.51684e-19	-0.294709	0.73	0.906	5.95484e-15
LINC01503	3.27513e-19	-0.32552	0.205	0.458	7.74895e-15
DAB2	3.6669e-19	-0.306769	0.419	0.697	8.67589e-15
SNRPG	4.44967e-19	-0.297218	0.437	0.683	1.05279e-14
ATP6V1F	7.04088e-19	-0.300769	0.61	0.83	1.66587e-14
COX7B	1.06383e-18	-0.308571	0.683	0.902	2.51703e-14
SLC26A4	1.06499e-18	-0.376563	0.05	0.223	2.51977e-14
NDUFA4	1.07446e-18	-0.265201	0.858	0.978	2.54216e-14
RPS2	4.74451e-18	-0.285946	0.835	0.961	1.12255e-13
CLDN4	8.17854e-18	-0.290583	0.747	0.941	1.93504e-13
RPL35A	1.12916e-17	-0.252565	0.819	0.959	2.67159e-13
LTF	1.32917e-17	0.711533	0.147	0.009	3.14481e-13
PRSS22	1.75221e-17	-0.329967	0.318	0.576	4.14572e-13
RPL30	2.90404e-17	-0.278515	0.8	0.946	6.87096e-13
IER2	3.20844e-17	-0.268494	0.85	0.994	7.59117e-13
KRT18	5.82124e-17	-0.294059	0.672	0.869	1.3773e-12
NCOA7	6.06899e-17	-0.304467	0.498	0.76	1.43592e-12
EIF2S2	8.04978e-17	-0.309148	0.59	0.786	1.90458e-12
C12orf57	9.60246e-17	-0.305876	0.368	0.601	2.27194e-12
EFNA1	1.14129e-16	-0.362531	0.251	0.487	2.7003e-12
RPL11	1.16448e-16	-0.251957	0.832	0.95	2.75517e-12
CALM2	1.52203e-16	-0.263641	0.802	0.941	3.60113e-12
MTCO1P12	1.59556e-16	0.406622	0.821	0.771	3.7751e-12
ATP5MPL	2.27667e-16	-0.280114	0.581	0.799	5.3866e-12
MST1P2	2.74719e-16	-0.266414	0.102	0.29	6.49986e-12
CTSH	4.28109e-16	0.399816	0.79	0.788	1.01291e-11
UBL5	4.92999e-16	-0.250652	0.666	0.851	1.16644e-11
COX7A2	5.25867e-16	-0.266019	0.646	0.839	1.2442e-11
SLC25A25	8.92002e-16	-0.296388	0.4	0.651	2.11048e-11
SLIRP	9.20204e-16	-0.279108	0.354	0.587	2.1772e-11
YBX3	1.31155e-15	-0.286187	0.67	0.86	3.10314e-11
MTND4P12	1.62429e-15	1.30494	0.326	0.157	3.84308e-11
RBM8A	3.36579e-15	-0.26164	0.44	0.673	7.96346e-11
RPL22	3.83365e-15	-0.287107	0.742	0.911	9.07042e-11
APLP2	4.00828e-15	0.308092	0.878	0.904	9.48359e-11
COX5A	4.13676e-15	-0.282334	0.501	0.747	9.78759e-11
MT-TS2	4.43431e-15	0.456743	0.454	0.271	1.04916e-10
CLCNKB	5.22525e-15	0.362438	0.28	0.103	1.23629e-10
HSPA5	5.2412e-15	-0.493071	0.662	0.832	1.24007e-10
HEXIM1	6.17948e-15	0.446981	0.406	0.232	1.46207e-10
TRA2A	7.95948e-15	-0.318854	0.389	0.622	1.88321e-10
RPS20	9.16169e-15	-0.269425	0.814	0.956	2.16766e-10
RPL35	1.15494e-14	-0.255062	0.728	0.887	2.73259e-10
UQCRH	2.00376e-14	-0.270212	0.691	0.886	4.74089e-10
POLR2L	2.42065e-14	-0.259557	0.542	0.771	5.72726e-10
BUD31	2.45344e-14	-0.273995	0.424	0.672	5.80485e-10
RBMXL1	3.12068e-14	-0.255668	0.213	0.417	7.38353e-10
DDT	4.99149e-14	-0.263825	0.378	0.611	1.18099e-09
SERPINB1	5.79554e-14	-0.283992	0.267	0.487	1.37122e-09
SERTAD1	6.5252e-14	-0.27583	0.328	0.541	1.54386e-09
CANX	2.11495e-13	0.439737	0.704	0.651	5.00397e-09
TRA2B	2.33142e-13	-0.269568	0.55	0.756	5.51615e-09
MYO6	6.21249e-13	0.433572	0.635	0.53	1.46987e-08
GPX1	8.40377e-13	-0.263241	0.475	0.694	1.98833e-08
RASL11A	1.41469e-12	-0.270112	0.432	0.64	3.34717e-08
UMOD	1.45665e-12	-0.333228	0.253	0.452	3.44644e-08
SRSF7	1.76022e-12	-0.250353	0.611	0.83	4.16467e-08
CA2	1.98758e-12	0.333494	0.853	0.847	4.70261e-08
APP	2.26752e-12	0.480777	0.71	0.662	5.36494e-08
CSDE1	3.52843e-12	0.43661	0.678	0.598	8.34827e-08
DNAJB4	3.75653e-12	-0.289279	0.541	0.786	8.88796e-08
COMMD6	6.01482e-12	-0.257822	0.538	0.734	1.42311e-07
BAG3	6.80416e-12	0.793925	0.554	0.504	1.60987e-07
SLC39A6	9.49685e-12	0.452466	0.574	0.478	2.24696e-07
ZNF181	1.29526e-11	-0.258884	0.176	0.347	3.06458e-07
TMX4	1.45279e-11	0.383477	0.517	0.382	3.43731e-07
HSPA8	2.44541e-11	0.565558	0.784	0.91	5.78584e-07
ASAH1	3.69093e-11	0.371778	0.754	0.734	8.73273e-07
SLC25A29	3.70305e-11	0.423508	0.573	0.467	8.76141e-07
DCDC2	3.85087e-11	0.355182	0.771	0.799	9.11116e-07
MAFB	6.70622e-11	0.290123	0.227	0.09	1.58669e-06
LAMP1	1.85533e-10	0.393023	0.378	0.234	4.3897e-06
GNAS	1.89052e-10	0.348146	0.784	0.766	4.47297e-06
AQP2	3.50848e-10	0.331304	0.901	0.983	8.30106e-06
ZC3HAV1	3.87254e-10	0.376653	0.248	0.113	9.16242e-06
GATA3	5.34713e-10	0.347493	0.829	0.832	1.26513e-05
CTSD	5.76897e-10	0.431741	0.613	0.537	1.36494e-05
LAMB1	5.81361e-10	0.45197	0.582	0.496	1.3755e-05
HSPH1	5.92396e-10	0.687187	0.774	0.838	1.40161e-05
BICD1	5.94153e-10	0.329549	0.33	0.188	1.40576e-05
ZFP36L1	5.94259e-10	0.410781	0.827	0.86	1.40602e-05
HSPA1A	1.22157e-09	0.419401	0.84	0.959	2.89023e-05
STIM2	1.25357e-09	0.380527	0.45	0.321	2.96595e-05
ATP1B1	1.30644e-09	0.349274	0.981	1	3.09103e-05
ARL6IP1	1.60122e-09	0.292867	0.803	0.845	3.78848e-05
HNRNPU	4.19509e-09	0.357329	0.739	0.788	9.92559e-05
DACH1	4.83536e-09	0.277686	0.222	0.103	0.000114405
EFCAB14	5.02187e-09	0.369793	0.624	0.535	0.000118817
MAL2	7.60957e-09	0.358032	0.592	0.52	0.000180042
TSPAN1	9.38831e-09	0.399733	0.707	0.681	0.000222127
GLUL	1.11856e-08	0.315259	0.352	0.221	0.000264651
RBM25	1.58616e-08	0.337178	0.717	0.703	0.000375284
ST6GAL1	1.63638e-08	0.356246	0.725	0.736	0.000387168
CDH16	1.91238e-08	0.366046	0.749	0.703	0.000452469
ZFP36	2.56744e-08	0.408312	0.754	0.887	0.000607457
SOX9	2.75885e-08	0.560518	0.379	0.273	0.000652743
IQGAP1	3.91441e-08	0.320172	0.733	0.71	0.000926149
MTND2P28	4.36929e-08	0.355194	0.509	0.421	0.00103377
CD74	5.41641e-08	0.433625	0.565	0.493	0.00128152
PTP4A2	7.1356e-08	0.316138	0.68	0.649	0.00168828
HSPA1B	8.56393e-08	0.275676	0.776	0.834	0.00202623
PKM	1.19147e-07	0.325728	0.68	0.642	0.00281901
WSB1	1.21088e-07	0.325673	0.75	0.782	0.00286494
CYS1	1.53245e-07	0.314645	0.478	0.386	0.00362578
SGPP1	1.70886e-07	0.262598	0.248	0.137	0.00404315
ITM2C	1.93375e-07	0.382252	0.75	0.828	0.00457526
MT-ND6	2.39416e-07	0.302887	0.523	0.439	0.00566458
ATRX	2.58436e-07	0.298619	0.766	0.76	0.0061146
KCNJ16	2.67519e-07	0.33728	0.546	0.487	0.00632949
SOX4	2.87429e-07	0.375126	0.768	0.782	0.00680057
ZFAND2A	2.88534e-07	0.584148	0.386	0.293	0.00682672
STAT3	4.16065e-07	0.348727	0.494	0.411	0.0098441
DAZAP2	6.14719e-07	0.320219	0.704	0.672	0.0145443
ARGLU1	6.49347e-07	0.345547	0.659	0.673	0.0153635
COL4A2	6.56578e-07	0.256793	0.176	0.083	0.0155346
BIRC3	7.01052e-07	-0.250328	0.331	0.467	0.0165869
GADD45G	7.07058e-07	0.416507	0.418	0.327	0.016729
SYNE2	8.00653e-07	0.35665	0.685	0.67	0.0189435
PCYOX1	9.93204e-07	0.364027	0.418	0.319	0.0234992
PAPSS1	1.06784e-06	0.309056	0.317	0.21	0.025265
FTL	1.23435e-06	0.353761	0.906	0.974	0.0292047
BBX	1.48541e-06	0.369629	0.606	0.557	0.0351448
ARHGAP5	1.72862e-06	0.376188	0.576	0.533	0.0408992
PTGES3	1.75845e-06	0.354748	0.613	0.62	0.0416049
SDC4	1.79105e-06	0.326364	0.477	0.393	0.0423762
AGR2	2.10573e-06	0.278943	0.258	0.159	0.0498215
SCNN1G	2.72772e-06	0.3713	0.589	0.552	0.064538
DNAJB6	4.17379e-06	0.402406	0.571	0.577	0.0987519
ADD3	5.40549e-06	0.305893	0.629	0.609	0.127894
KCTD12	6.52793e-06	0.320883	0.502	0.437	0.154451
FYB2	1.17651e-05	0.310326	0.349	0.258	0.278362
UBL3	1.24562e-05	0.281084	0.299	0.203	0.294714
CPVL	1.46191e-05	0.276962	0.581	0.542	0.345888
CD164	1.47014e-05	0.257644	0.467	0.384	0.347835
ATP6V1A	1.49825e-05	0.267705	0.478	0.397	0.354485
SLC44A1	1.69225e-05	0.265803	0.275	0.179	0.400386
ADGRG1	1.93086e-05	0.309381	0.47	0.404	0.456841
PDE4D	2.12825e-05	0.256915	0.325	0.236	0.503544
DDAH1	2.9176e-05	0.269523	0.298	0.21	0.690304
DSP	3.05938e-05	0.336343	0.517	0.47	0.723849
ZNF503	3.09718e-05	0.340166	0.55	0.509	0.732792
CLMN	3.58531e-05	0.272146	0.283	0.192	0.848284
PRRC2C	4.69244e-05	0.256632	0.677	0.701	1
CBX6	4.95491e-05	0.280795	0.211	0.131	1
PAPPA	5.08003e-05	0.34942	0.507	0.469	1
ASH1L	6.11862e-05	0.300171	0.467	0.397	1
SPP1	6.45341e-05	0.413044	0.488	0.408	1
MT1G	7.51797e-05	0.474085	0.384	0.29	1
MT1E	8.26579e-05	0.478379	0.474	0.415	1
C6orf62	9.16561e-05	0.269055	0.522	0.483	1
TNFSF10	9.9962e-05	0.287154	0.234	0.155	1
ZNF638	0.000102566	0.307001	0.478	0.413	1
RAB11FIP2	0.000104406	0.275638	0.416	0.345	1
BTBD7	0.000132205	0.302614	0.333	0.256	1
MAGED2	0.000164877	0.285009	0.445	0.376	1
GATA2	0.000165336	0.263689	0.483	0.417	1
NDRG1	0.000178229	0.277834	0.779	0.821	1
PTMAP2	0.00019703	0.333256	0.478	0.432	1
TPR	0.000201077	0.253272	0.67	0.661	1
GLG1	0.000273545	0.267572	0.365	0.29	1
GOLGA4	0.000281822	0.340666	0.568	0.541	1
ATP1A1	0.000284968	0.252146	0.728	0.76	1
BCAM	0.000353484	0.27911	0.464	0.406	1
THRAP3	0.00036646	0.282936	0.498	0.45	1
SMIM14	0.000378575	0.275166	0.538	0.502	1
HSPA6	0.000429695	0.764145	0.395	0.378	1
GPRC5B	0.000442978	0.292218	0.424	0.358	1
MT-TV	0.000453688	0.286085	0.55	0.52	1
LHX1	0.000460017	0.339618	0.55	0.542	1
TRIP11	0.000476597	0.310211	0.55	0.507	1
UBC	0.000559773	0.307455	0.838	0.974	1
MT-TW	0.000595855	0.360889	0.445	0.391	1
CLCN3	0.000596765	0.321244	0.376	0.315	1
AFF1	0.00059923	0.257761	0.418	0.358	1
C11orf54	0.000613107	0.292866	0.35	0.282	1
AHCYL1	0.000650259	0.29979	0.459	0.415	1
EIF4B	0.000653146	0.257481	0.512	0.467	1
RNF10	0.000671386	0.253742	0.285	0.221	1
CALB1	0.000693475	0.357812	0.72	0.788	1
HLA-DRB1	0.00085537	0.26237	0.206	0.142	1
RBBP6	0.000870943	0.254506	0.683	0.72	1
SUPT16H	0.000958522	0.2604	0.346	0.277	1
PAX2	0.00101232	0.26431	0.424	0.371	1
MT2A	0.00107171	0.52717	0.512	0.487	1
SMARCA2	0.00120224	0.286976	0.528	0.493	1
TUBB	0.0012638	0.263758	0.414	0.371	1
SSRP1	0.00131986	0.295232	0.443	0.395	1
TTC3	0.00136274	0.278101	0.63	0.625	1
TCP1	0.00138577	0.295908	0.581	0.605	1
DUSP6	0.00153073	0.358157	0.456	0.426	1
PDLIM5	0.00173325	0.260577	0.269	0.208	1
TMEM245	0.00219941	0.289917	0.491	0.454	1
CITED2	0.00225833	0.251512	0.557	0.557	1
WWTR1	0.00237192	0.254233	0.339	0.28	1
NFIB	0.00265883	0.290772	0.496	0.472	1
NFIC	0.00305085	0.261813	0.461	0.421	1
BPTF	0.00309487	0.292094	0.597	0.583	1
SYNE1	0.0033543	0.252548	0.382	0.339	1
PPP2R1A	0.00351934	0.251114	0.384	0.343	1
PTBP3	0.00354921	0.283213	0.482	0.461	1
SLPI	0.00356221	0.496245	0.165	0.113	1
ZBTB20	0.00438728	0.287093	0.502	0.482	1
SPTBN1	0.0046376	0.26419	0.432	0.386	1
RPN2	0.00488927	0.255663	0.435	0.415	1
SSR1	0.00547618	0.284894	0.408	0.367	1
PTPN13	0.00559248	0.26238	0.656	0.692	1
MTCO3P12	0.0059512	0.364023	0.406	0.386	1
PAPSS2	0.00602105	0.2983	0.246	0.199	1
NUDT3	0.00707938	0.267653	0.378	0.332	1
HELLS	0.00809309	0.285595	0.357	0.319	1
MT1F	0.00824815	0.384539	0.357	0.323	1
CDKN1C	0.00840834	0.288633	0.386	0.349	1
NIPBL	0.00986492	0.28114	0.518	0.517	1
HSPD1	0.0105716	0.416946	0.798	0.9	1
VPS35	0.0142275	0.266771	0.498	0.511	1
EMX2	0.024178	0.281124	0.552	0.568	1
CD81	0.0243088	0.260557	0.469	0.446	1
UACA	0.0322217	0.253554	0.429	0.423	1
PCM1	0.0396949	0.252663	0.643	0.707	1
TAOK1	0.0430266	0.37765	0.33	0.297	1
SLC4A4	0.0478089	0.258546	0.44	0.437	1
TWSG1	0.0511402	0.273229	0.398	0.375	1
SLC26A7	0.0614767	0.297461	0.243	0.208	1
PDK4	0.0736961	0.417496	0.512	0.552	1
EGOT	0.0860029	0.296137	0.426	0.43	1
KITLG	0.0880989	0.284123	0.382	0.369	1
IL6ST	0.102482	0.251381	0.438	0.448	1
PARD6G-AS1	0.117855	0.253721	0.317	0.299	1
SLC38A1	0.149936	0.266967	0.526	0.55	1

## Sheet: IC
gene id	p value	avg logFC	pct.1	pct.2	adjusted p value
MTRNR2L1	1.39577e-99	-1.69397	0.039	0.885	3.30238e-95
MTND1P23	7.02402e-46	2.23391	0.694	0.218	1.66188e-41
MT-ND3	1.24833e-37	-0.424209	0.994	1	2.95355e-33
DEFB1	3.16592e-34	-1.03951	0.739	0.992	7.49056e-30
MTCO1P23	3.93434e-34	0.947689	0.436	0	9.30865e-30
HSD11B2	1.17739e-28	-0.646152	0.744	0.958	2.78571e-24
RPS29	7.03595e-28	-0.505537	0.847	0.977	1.66471e-23
RPL9P9	8.34012e-28	-0.549861	0.4	0.824	1.97327e-23
HLA-B	1.64345e-27	0.967789	0.786	0.584	3.8884e-23
HES1	5.9294e-27	-0.837257	0.619	0.943	1.4029e-22
COX8A	6.32307e-27	-0.538878	0.661	0.947	1.49604e-22
NDUFA4	6.93316e-27	-0.520638	0.831	0.996	1.64038e-22
AL450405.1	2.65949e-26	0.659473	0.4	0.027	6.29236e-22
CXCL2	7.83479e-25	-0.804188	0.258	0.653	1.85371e-20
EEF1A1	1.22746e-23	0.388687	0.978	0.996	2.90417e-19
PABPC1	4.43889e-23	0.572687	0.906	0.924	1.05024e-18
CYB5A	4.48004e-22	-0.529736	0.619	0.901	1.05998e-17
CXCL3	1.99387e-21	-0.818916	0.236	0.599	4.7175e-17
NDUFB1	1.01185e-20	-0.462346	0.667	0.92	2.39405e-16
COX7C	3.90257e-20	-0.346622	0.9	0.992	9.23347e-16
UQCRH	6.04451e-20	-0.423535	0.656	0.924	1.43013e-15
TMEM52B	8.0113e-20	-0.736991	0.539	0.882	1.89547e-15
ATP5PF	1.96835e-19	-0.444389	0.739	0.958	4.65713e-15
UQCRQ	2.01168e-19	-0.398132	0.783	0.962	4.75962e-15
MT-RNR2	6.33575e-19	-0.259951	1	1	1.49904e-14
SCIN	6.87797e-19	0.818469	0.758	0.592	1.62733e-14
CHCHD10	6.09638e-18	-0.352038	0.794	0.95	1.4424e-13
FXYD4	8.5109e-18	-0.631112	0.353	0.702	2.01368e-13
COX7B	1.31817e-17	-0.410165	0.717	0.943	3.1188e-13
ATP5MC1	3.13431e-17	-0.41539	0.439	0.775	7.41577e-13
PTGR1	4.05354e-17	-0.516893	0.486	0.794	9.59067e-13
STC1	9.1676e-17	-0.838745	0.289	0.569	2.16905e-12
PVALB	1.06068e-16	-0.588672	0.2	0.496	2.50957e-12
NDUFA2	1.26947e-16	-0.356851	0.517	0.84	3.00357e-12
TXNIP	3.39626e-16	0.531789	0.953	0.985	8.03554e-12
GNAS	3.54746e-16	0.539636	0.908	0.901	8.39328e-12
SPINK1	4.25312e-16	1.35369	0.386	0.107	1.00629e-11
FAM3B	4.78216e-16	-0.365366	0.242	0.573	1.13146e-11
EPCAM	5.04362e-16	0.569939	0.853	0.821	1.19332e-11
GDF15	5.9279e-16	-0.498637	0.456	0.779	1.40254e-11
BEX3	1.09836e-15	-0.36399	0.65	0.916	2.59873e-11
SNHG8	1.21636e-15	-0.406096	0.447	0.76	2.8779e-11
ATP5MG	1.51124e-15	-0.332397	0.722	0.962	3.5756e-11
DYNLL1	1.78217e-15	-0.419859	0.603	0.882	4.21661e-11
ARL4D	3.09601e-15	-0.398122	0.475	0.794	7.32515e-11
SNORD3A	3.34378e-15	-0.406279	0.192	0.508	7.91137e-11
TPM4	5.27709e-15	-0.469566	0.492	0.782	1.24856e-10
COX6B1	5.65683e-15	-0.369728	0.725	0.95	1.33841e-10
ATP5MC3	6.68658e-15	-0.370692	0.686	0.912	1.58204e-10
RPS14	7.20464e-15	-0.327181	0.875	0.989	1.70462e-10
EEF1E1	8.48445e-15	-0.326103	0.194	0.496	2.00742e-10
COX5B	1.04085e-14	-0.371944	0.761	0.943	2.46265e-10
GADD45B	1.72324e-14	-0.484768	0.7	0.916	4.07718e-10
CALB1	1.86672e-14	-0.351971	0.542	0.863	4.41667e-10
CA12	1.87844e-14	0.54794	0.939	0.962	4.4444e-10
WNK1	1.96938e-14	-0.425864	0.644	0.889	4.65956e-10
LDHB	2.23085e-14	-0.357848	0.847	0.985	5.2782e-10
C12orf57	2.25864e-14	-0.454364	0.314	0.611	5.34395e-10
POLR2L	4.56979e-14	-0.338532	0.569	0.832	1.08121e-09
TCEAL9	5.52165e-14	-0.373488	0.453	0.756	1.30642e-09
WDR83OS	6.05607e-14	-0.382842	0.497	0.775	1.43287e-09
NDUFS5	7.23582e-14	-0.313835	0.647	0.912	1.712e-09
RPS27	8.75453e-14	-0.266328	0.969	0.996	2.07132e-09
RPL36AL	9.01814e-14	-0.357818	0.481	0.763	2.13369e-09
SNRPG	1.15975e-13	-0.383793	0.442	0.748	2.74396e-09
DEPP1	1.58639e-13	-0.414984	0.247	0.538	3.75339e-09
RPL21	1.67427e-13	-0.273896	0.917	1	3.96133e-09
AQP2	1.70759e-13	-0.429569	0.322	0.622	4.04016e-09
COX17	2.41801e-13	-0.369758	0.544	0.805	5.72101e-09
ATP5ME	2.5138e-13	-0.28524	0.733	0.95	5.94764e-09
SYNE2	3.8045e-13	0.703331	0.775	0.691	9.00144e-09
RASL11A	4.95048e-13	-0.366901	0.25	0.531	1.17128e-08
TBX2-AS1	6.49153e-13	-0.292981	0.139	0.393	1.5359e-08
DECR1	6.91556e-13	-0.314817	0.617	0.832	1.63622e-08
ATP5MD	7.0538e-13	-0.309838	0.728	0.924	1.66893e-08
ATP5IF1	7.89891e-13	-0.325447	0.733	0.954	1.86888e-08
NR0B2	8.42361e-13	-0.320774	0.2	0.473	1.99303e-08
NDUFB2	1.36544e-12	-0.273973	0.789	0.954	3.23063e-08
RPS16	1.72153e-12	-0.276351	0.894	0.992	4.07314e-08
UQCR10	1.76765e-12	-0.320138	0.711	0.924	4.18227e-08
TMA7	1.77046e-12	-0.29017	0.706	0.927	4.18891e-08
UBL5	1.87776e-12	-0.326348	0.647	0.885	4.44277e-08
NFKBIA	2.06186e-12	-0.34396	0.639	0.889	4.87836e-08
TMTC1	2.09206e-12	-0.303843	0.108	0.344	4.9498e-08
LSM3	2.69872e-12	-0.281269	0.267	0.557	6.38517e-08
RPL34	3.4308e-12	-0.252119	0.906	0.992	8.11727e-08
CISH	4.34003e-12	-0.275566	0.097	0.321	1.02685e-07
ABCB1	4.6501e-12	-0.428287	0.278	0.55	1.10021e-07
MRPL33	4.66767e-12	-0.378094	0.611	0.844	1.10437e-07
ADM	5.25125e-12	-0.380039	0.447	0.752	1.24244e-07
MT-ND4L	6.88093e-12	-0.251606	0.989	1	1.62803e-07
CEBPD	8.03518e-12	-0.374266	0.522	0.821	1.90112e-07
PSMA7	8.82308e-12	-0.253847	0.822	0.969	2.08754e-07
RPL38	9.23851e-12	-0.273591	0.722	0.931	2.18583e-07
ATP5PO	1.0345e-11	-0.275619	0.636	0.885	2.44763e-07
CALM1	1.09972e-11	-0.294424	0.836	0.977	2.60194e-07
ATP6V1A	1.28073e-11	0.523285	0.794	0.691	3.03022e-07
TEX41	1.49338e-11	-0.273571	0.1	0.317	3.53333e-07
PYURF	1.88364e-11	-0.31145	0.414	0.702	4.45669e-07
ATP6V1F	2.01055e-11	-0.311694	0.681	0.905	4.75697e-07
IER2	2.93975e-11	-0.389148	0.633	0.866	6.95544e-07
CALM2	3.55199e-11	-0.2717	0.817	0.969	8.40401e-07
NDUFB3	3.6195e-11	-0.31525	0.458	0.725	8.56373e-07
COX7A2	3.63985e-11	-0.303454	0.728	0.935	8.61187e-07
CYCS	3.73541e-11	-0.28918	0.636	0.882	8.83799e-07
DDIT3	3.97644e-11	-0.410352	0.417	0.698	9.40825e-07
CLCNKB	4.45321e-11	0.556875	0.678	0.584	1.05363e-06
IGFBP5	4.62875e-11	1.0262	0.725	0.66	1.09516e-06
ATF3	5.43546e-11	-0.387347	0.603	0.866	1.28603e-06
ATP5F1D	5.83609e-11	-0.312956	0.525	0.794	1.38082e-06
GSTM3	6.19374e-11	-0.333859	0.464	0.775	1.46544e-06
NDUFA6	7.7149e-11	-0.309755	0.592	0.817	1.82534e-06
COPS9	8.54909e-11	-0.274176	0.497	0.74	2.02271e-06
MT-TE	8.94686e-11	0.563707	0.781	0.782	2.11683e-06
NUDT4	1.26222e-10	-0.279768	0.453	0.737	2.98641e-06
HMGCS2	1.44363e-10	-0.336653	0.378	0.672	3.41562e-06
SLIRP	1.45148e-10	-0.287409	0.406	0.702	3.4342e-06
SLC8A1	1.51267e-10	-0.357012	0.392	0.698	3.57899e-06
S100A2	1.61845e-10	-0.310974	0.358	0.637	3.82924e-06
RHCG	2.02561e-10	-0.269375	0.506	0.794	4.7926e-06
TMEM213	2.25103e-10	0.514349	0.986	0.969	5.32593e-06
NDUFA1	2.39169e-10	-0.277712	0.792	0.962	5.65874e-06
ATP12A	2.96012e-10	-0.292594	0.125	0.34	7.00365e-06
UQCR11	3.20726e-10	-0.275413	0.667	0.885	7.58838e-06
HLA-DRB1	3.56469e-10	0.539032	0.286	0.092	8.43406e-06
COX7A1	4.90517e-10	-0.26997	0.272	0.523	1.16056e-05
RPS27A	5.7827e-10	-0.277579	0.833	0.969	1.36819e-05
KLK1	5.79854e-10	-1.42933	0.106	0.29	1.37194e-05
DUSP1	6.79718e-10	-0.301095	0.539	0.771	1.60821e-05
NDUFA3	6.88265e-10	-0.273423	0.622	0.859	1.62843e-05
CCNL1	1.077e-09	-0.373735	0.606	0.824	2.54819e-05
AOC1	1.13898e-09	0.376435	0.253	0.073	2.69482e-05
SMIM26	1.15752e-09	-0.290754	0.325	0.592	2.73869e-05
SUCLG1	1.15869e-09	-0.265349	0.792	0.962	2.74146e-05
NDUFA11	1.37863e-09	-0.27657	0.428	0.668	3.26184e-05
HIST1H4C	1.5077e-09	-0.277073	0.758	0.92	3.56721e-05
AC007906.2	1.69476e-09	-0.296511	0.15	0.366	4.00979e-05
COX5A	2.01457e-09	-0.276159	0.639	0.878	4.76647e-05
MTATP6P1	2.40106e-09	0.343853	0.997	1	5.6809e-05
MARCKS	2.77236e-09	0.655477	0.625	0.511	6.55941e-05
LINC01578	3.20472e-09	-0.276003	0.261	0.496	7.58236e-05
KCNJ1	3.93691e-09	-0.251801	0.419	0.691	9.31474e-05
UMOD	4.48855e-09	-0.427487	0.225	0.447	0.000106199
TSTD1	4.53948e-09	-0.278941	0.483	0.74	0.000107404
B2M	4.72164e-09	0.39385	0.958	1	0.000111714
DSP	4.93423e-09	0.556375	0.681	0.584	0.000116744
ALAS1	1.05147e-08	-0.294618	0.314	0.55	0.000248779
KLF6	1.25529e-08	-0.387798	0.567	0.798	0.000297002
COX20	1.27118e-08	-0.266913	0.606	0.832	0.00030076
ARF4	1.52264e-08	-0.3174	0.381	0.622	0.000360258
PRSS22	2.02222e-08	-0.261425	0.072	0.229	0.000478457
MGST3	2.26819e-08	-0.285507	0.564	0.794	0.000536655
UBB	2.71419e-08	-0.253295	0.903	0.996	0.000642178
CHCHD2	3.15035e-08	-0.265499	0.686	0.897	0.000745372
MALAT1	3.97982e-08	0.304626	0.992	1	0.000941625
IRF1	4.52283e-08	-0.348704	0.447	0.687	0.0010701
HSPE1	5.16584e-08	-0.25853	0.719	0.916	0.00122224
BOD1L1	6.74341e-08	0.541749	0.431	0.263	0.00159549
PSAP	1.23664e-07	0.315075	0.797	0.847	0.00292588
SLC12A1	1.45958e-07	-0.377071	0.117	0.286	0.00345336
CCNI	1.6805e-07	0.443185	0.781	0.786	0.00397607
HLA-DRA	1.87384e-07	0.369797	0.294	0.126	0.0044335
EIF1B	2.26338e-07	-0.26801	0.306	0.515	0.00535516
HNRNPU	3.39015e-07	0.486686	0.706	0.687	0.00802111
CHL1	4.17781e-07	0.378228	0.206	0.065	0.0098847
DNAJB4	4.28724e-07	-0.265885	0.317	0.557	0.0101436
CLNK	4.87287e-07	0.655276	0.589	0.473	0.0115292
CLIP1	7.61632e-07	0.536985	0.6	0.5	0.0180202
MAGI1	1.54389e-06	0.60869	0.514	0.401	0.0365284
PIGR	1.6861e-06	0.487033	0.378	0.237	0.0398932
APLP2	3.71259e-06	0.289179	0.861	0.92	0.0878398
GNA11	3.78311e-06	0.446865	0.372	0.225	0.0895084
NFE2L2	3.8959e-06	0.332268	0.797	0.844	0.092177
MT-TL1	4.03213e-06	-0.264709	0.433	0.622	0.0954001
GOLM1	4.40167e-06	0.406659	0.308	0.164	0.104143
GLUD1	4.41028e-06	0.457414	0.497	0.382	0.104347
TBC1D4	5.16016e-06	0.413915	0.236	0.103	0.122089
TPM1	5.16554e-06	0.420576	0.631	0.546	0.122217
BPTF	8.24119e-06	0.459343	0.617	0.561	0.194987
MTCO1P12	1.16957e-05	0.342587	0.817	0.817	0.276721
ZBTB20	1.21571e-05	0.613977	0.592	0.538	0.287636
RARRES3	1.42462e-05	0.564694	0.611	0.553	0.337064
CTSD	1.43523e-05	0.352327	0.703	0.683	0.339576
CANX	1.44164e-05	0.409016	0.708	0.721	0.341092
RGS5	1.66428e-05	0.311422	0.108	0.019	0.393769
LRRC75A	1.68518e-05	0.274604	0.197	0.08	0.398713
DST	1.99561e-05	0.456538	0.353	0.214	0.472161
PPP2R1A	2.46661e-05	0.374796	0.419	0.298	0.5836
GOLGB1	2.51393e-05	0.40119	0.742	0.79	0.594797
NONO	3.09207e-05	0.31937	0.275	0.149	0.731583
TRIM8	3.09927e-05	0.419013	0.494	0.385	0.733288
EEF2	3.77849e-05	0.491237	0.672	0.676	0.893992
ERO1B	4.37459e-05	0.320026	0.2	0.088	1
UBL3	6.10585e-05	0.477135	0.506	0.416	1
PPP2R5A	6.49339e-05	0.421756	0.494	0.389	1
PPP1CB	7.8058e-05	0.348394	0.386	0.256	1
TFCP2L1	8.1426e-05	0.468545	0.725	0.725	1
RBM25	9.00713e-05	0.40681	0.625	0.622	1
PTBP3	9.73554e-05	0.45517	0.581	0.508	1
SPATA13	0.000103792	0.257075	0.178	0.076	1
INTS6	0.000108432	0.336804	0.314	0.202	1
SMARCC1	0.000121989	0.37555	0.447	0.34	1
BSG	0.000130079	0.386907	0.786	0.809	1
HEXIM1	0.000151357	0.339488	0.344	0.237	1
PUM2	0.000157362	0.271508	0.203	0.095	1
IL18	0.000177308	0.458639	0.406	0.317	1
RPL10P9	0.000179457	0.498846	0.125	0.042	1
EPS8	0.000191196	0.412473	0.672	0.664	1
ZMAT1	0.000206998	0.251725	0.136	0.05	1
TNFSF10	0.000210645	0.339346	0.292	0.176	1
PHACTR2	0.000245192	0.3957	0.317	0.214	1
LITAF	0.00025587	0.314555	0.831	0.836	1
MMP7	0.000258041	0.554032	0.231	0.126	1
FOXP1	0.000276765	0.39649	0.594	0.538	1
CD74	0.00031914	0.541385	0.533	0.469	1
ITGA6	0.000326394	0.500286	0.553	0.508	1
HLA-E	0.000338984	0.286995	0.653	0.679	1
FAM120A	0.000342398	0.447288	0.453	0.351	1
MYO6	0.000345959	0.471262	0.578	0.561	1
CUTALP	0.000350888	0.25155	0.178	0.084	1
CSDE1	0.00035263	0.359624	0.669	0.691	1
HIPK2	0.000410843	0.45821	0.703	0.733	1
SPTLC2	0.000570022	0.396763	0.55	0.508	1
HSD17B12	0.000602956	0.379884	0.472	0.412	1
ACAT1	0.000610353	0.582252	0.819	0.832	1
FOXI1	0.000639686	0.506533	0.433	0.359	1
ATRX	0.000647918	0.345593	0.733	0.748	1
KIF21A	0.000728816	0.479098	0.581	0.531	1
GALNT7	0.000763515	0.392088	0.236	0.141	1
SLC3A1	0.00081751	0.282203	0.342	0.24	1
PDLIM5	0.000823619	0.366006	0.406	0.321	1
ITIH5	0.000828777	0.45478	0.433	0.347	1
MAFB	0.000831894	0.392991	0.364	0.282	1
ANKRD22	0.000857593	0.391161	0.3	0.206	1
ITPR2	0.000885022	0.459506	0.656	0.649	1
GLUL	0.000885888	0.349696	0.406	0.317	1
NFIC	0.00091028	0.321342	0.5	0.431	1
FGL2	0.000919947	0.440719	0.339	0.256	1
MYO9A	0.000927568	0.285451	0.275	0.168	1
ATAD3C	0.000975978	0.302832	0.244	0.153	1
PLCG2	0.00101393	0.38208	0.328	0.233	1
CAST	0.00102339	0.329129	0.681	0.698	1
LRP10	0.00113283	0.316971	0.261	0.168	1
CTNNA1	0.00113728	0.365591	0.431	0.363	1
SOX9	0.0011564	0.280902	0.225	0.134	1
CLCN3	0.00124005	0.378397	0.467	0.408	1
ACTN4	0.00124399	0.457203	0.436	0.366	1
ITSN2	0.00127535	0.403508	0.581	0.565	1
GNB1	0.00129045	0.363607	0.397	0.321	1
ZBTB44	0.00143331	0.283682	0.236	0.145	1
ARHGAP5	0.00143626	0.415098	0.592	0.611	1
KIAA2026	0.00143999	0.253187	0.306	0.202	1
ZNF503	0.00148035	0.458971	0.558	0.515	1
MTDH	0.00153957	0.363152	0.544	0.496	1
UHMK1	0.00155087	0.347345	0.461	0.37	1
GOLGA4	0.00157221	0.348414	0.636	0.615	1
CD81	0.00163039	0.359273	0.469	0.416	1
LAMP1	0.00173616	0.30208	0.356	0.275	1
NUMA1	0.00174139	0.268791	0.244	0.156	1
RCAN3	0.00179956	0.260502	0.2	0.115	1
HSPH1	0.00180733	0.584377	0.658	0.695	1
AKAP9	0.00188949	0.346423	0.8	0.855	1
AMFR	0.00196375	0.338649	0.319	0.233	1
CDC42SE2	0.00232345	0.280034	0.244	0.16	1
KCNQ1OT1	0.00233043	0.486303	0.286	0.206	1
ERBB3	0.00250127	0.302486	0.231	0.145	1
PRKCD	0.00252567	0.251521	0.2	0.118	1
SLC43A2	0.00265653	0.402128	0.436	0.355	1
SEL1L	0.00265989	0.337077	0.336	0.244	1
RNF213	0.00268169	0.285279	0.258	0.172	1
IL6ST	0.00314462	0.293676	0.45	0.382	1
LPP	0.00319713	0.391086	0.453	0.385	1
RCAN2	0.00320916	0.410105	0.503	0.458	1
PCM1	0.00328804	0.38563	0.603	0.63	1
RBM47	0.00338452	0.417552	0.644	0.664	1
PCBP2	0.00380804	0.253155	0.642	0.676	1
GLTP	0.00406909	0.372394	0.586	0.538	1
HEPACAM2	0.00448857	0.352499	0.403	0.34	1
NEDD4L	0.00490141	0.434848	0.739	0.737	1
DSG2	0.00536861	0.363674	0.681	0.679	1
RETREG1	0.00537167	0.257578	0.381	0.305	1
BAZ2B	0.00543433	0.44847	0.439	0.397	1
BBX	0.00584389	0.411444	0.572	0.584	1
SH2D4A	0.00620766	0.396173	0.481	0.431	1
PHLDB2	0.00627971	0.349729	0.436	0.385	1
CAMK2N1	0.00641097	0.269607	0.797	0.817	1
ABCA5	0.00644276	0.378053	0.322	0.26	1
FOXI2	0.00671532	0.261407	0.128	0.065	1
EPB41L1	0.00673227	0.355976	0.45	0.416	1
BAG3	0.00697648	0.320986	0.294	0.229	1
TBC1D14	0.00782294	0.389072	0.306	0.24	1
RNF152	0.00791369	0.406828	0.297	0.229	1
YWHAQ	0.00874627	0.275587	0.419	0.363	1
CLTC	0.00932272	0.38085	0.336	0.286	1
NPEPPS	0.00967078	0.280496	0.364	0.305	1
VEZF1	0.0101067	0.319134	0.453	0.401	1
RNF11	0.010185	0.283082	0.289	0.225	1
PRPF40A	0.0103735	0.29441	0.697	0.756	1
ZNF37A	0.0106108	0.325235	0.214	0.145	1
HSPA6	0.0111943	0.408461	0.214	0.145	1
JADE1	0.011676	0.422705	0.372	0.328	1
RAP2B	0.0118812	0.262045	0.153	0.092	1
YWHAZ	0.0124837	0.316875	0.533	0.553	1
TOP2B	0.0127025	0.282247	0.331	0.26	1
COPA	0.0127383	0.258639	0.25	0.179	1
SLC4A9	0.0134161	0.352549	0.253	0.191	1
CLMN	0.01385	0.286184	0.319	0.26	1
NOP53	0.0142	0.325719	0.428	0.385	1
ARID1B	0.0148121	0.266529	0.2	0.137	1
ADGRF5	0.01535	0.494158	0.697	0.756	1
EP300	0.0158956	0.305833	0.206	0.145	1
SCGB2A1	0.0166739	0.269595	0.258	0.191	1
PPP1R9A	0.0172438	0.360906	0.342	0.286	1
MAN1A2	0.0191612	0.25153	0.483	0.454	1
RANBP2	0.0195804	0.337472	0.336	0.282	1
TCERG1	0.0205517	0.3007	0.339	0.286	1
ARL6IP5	0.0206958	0.343168	0.531	0.527	1
ARFGEF1	0.0207399	0.259255	0.372	0.321	1
EZR	0.0207656	0.303033	0.672	0.733	1
CDKN1C	0.0213401	0.445831	0.444	0.424	1
ANXA4	0.0220923	0.328416	0.611	0.622	1
RSF1	0.0225294	0.297637	0.45	0.42	1
NUDT3	0.0233485	0.307665	0.411	0.359	1
SOX4	0.0235272	0.35303	0.697	0.775	1
RALGAPA1	0.0244656	0.270544	0.239	0.179	1
TRIP11	0.02511	0.381956	0.536	0.557	1
TPR	0.0255785	0.307564	0.625	0.656	1
ADD3	0.025645	0.318436	0.558	0.584	1
PRRC2C	0.0261708	0.30864	0.639	0.676	1
ANXA11	0.0263438	0.297843	0.489	0.485	1
GRN	0.0272506	0.250746	0.294	0.24	1
ARHGAP18	0.0278766	0.353594	0.733	0.786	1
SCAF11	0.0281638	0.259731	0.653	0.695	1
SCFD1	0.0291679	0.291605	0.325	0.279	1
PLA2G16	0.0291964	0.267298	0.214	0.16	1
CTSB	0.0297498	0.332829	0.45	0.435	1
HSPA9	0.0313156	0.300836	0.686	0.706	1
TWF1	0.0315843	0.329486	0.286	0.233	1
HUWE1	0.0317958	0.26001	0.233	0.176	1
AHCYL1	0.0320923	0.298786	0.492	0.485	1
WFDC2	0.0321629	0.380405	0.764	0.878	1
YLPM1	0.0324867	0.26451	0.283	0.225	1
PRRC2B	0.0327847	0.308765	0.269	0.214	1
XRCC5	0.0327887	0.258525	0.611	0.626	1
NDUFS1	0.0332509	0.380598	0.567	0.565	1
ZYG11B	0.034025	0.265588	0.269	0.218	1
MTND4P12	0.0353898	1.09618	0.264	0.233	1
KPNB1	0.0368446	0.292029	0.453	0.431	1
SECISBP2L	0.03758	0.256365	0.439	0.401	1
ITPRIPL2	0.039101	0.30094	0.289	0.24	1
MUC1	0.0401494	0.370627	0.542	0.565	1
MAP4	0.0407363	0.25678	0.428	0.42	1
UBXN4	0.0421408	0.307211	0.692	0.779	1
SPEN	0.0429759	0.268903	0.242	0.195	1
TRIM56	0.043123	0.362832	0.258	0.221	1
OPTN	0.0442218	0.295131	0.328	0.286	1
SMC3	0.0444764	0.360574	0.442	0.42	1
NR2F2	0.0448208	0.256574	0.425	0.401	1
SPTBN1	0.044919	0.383017	0.431	0.427	1
YTHDF2	0.0451955	0.348199	0.381	0.351	1
KMT2A	0.0454013	0.306027	0.417	0.393	1
HADHB	0.045796	0.283974	0.628	0.637	1
STAT3	0.0459243	0.316014	0.383	0.351	1
HECTD1	0.0471448	0.36755	0.492	0.508	1
ATP6V0D2	0.0474935	0.252262	0.828	0.855	1
TMEM51	0.0493062	0.363882	0.358	0.336	1
WDR82	0.0497016	0.277804	0.264	0.221	1
SERINC1	0.0501857	0.255682	0.428	0.408	1
GIGYF2	0.0513203	0.289484	0.414	0.401	1
ACTR2	0.0522729	0.32495	0.417	0.405	1
PPP3CA	0.0524619	0.281604	0.283	0.24	1
ABCD3	0.0526196	0.290541	0.281	0.233	1
SMARCA1	0.0543835	0.279532	0.322	0.286	1
ACTR3	0.0548249	0.256145	0.383	0.347	1
RBM3	0.0553396	0.339309	0.361	0.344	1
GPBP1	0.0555418	0.276731	0.467	0.458	1
GPI	0.0559832	0.29719	0.439	0.42	1
MAGI3	0.0585319	0.303443	0.489	0.485	1
PTAR1	0.0598588	0.252177	0.172	0.126	1
NCOA7	0.060254	0.278972	0.594	0.576	1
DAAM1	0.0607644	0.293552	0.347	0.305	1
ZBTB7A	0.0614359	0.271765	0.244	0.202	1
MINDY1	0.0631173	0.264576	0.347	0.302	1
ATP6V1G3	0.0648554	0.280663	0.842	0.908	1
PXK	0.0653874	0.334613	0.464	0.462	1
CEP78	0.0654177	0.39916	0.242	0.198	1
ANKRD12	0.0659599	0.346432	0.569	0.626	1
VCP	0.0686365	0.278795	0.308	0.275	1
TNRC6B	0.0687148	0.380069	0.522	0.542	1
ANXA5	0.0692249	0.262388	0.519	0.546	1
BRD3	0.0696392	0.283854	0.289	0.244	1
DDX17	0.0697552	0.276716	0.6	0.641	1
AFTPH	0.0705731	0.262772	0.256	0.214	1
DEK	0.0709909	0.253246	0.542	0.546	1
RB1CC1	0.0723712	0.333968	0.364	0.336	1
ZNF704	0.0747157	0.261378	0.242	0.206	1
TTC3	0.0750418	0.257956	0.669	0.721	1
ARID4A	0.0757631	0.298908	0.336	0.298	1
MSI2	0.0762566	0.309955	0.678	0.725	1
BAZ1B	0.0765385	0.296617	0.358	0.332	1
HLA-C	0.076758	0.276841	0.681	0.733	1
NCOR1	0.0768993	0.308638	0.583	0.641	1
PRKAA2	0.0794725	0.312487	0.422	0.397	1
GCC2	0.080186	0.335347	0.639	0.698	1
CAPZA1	0.0817838	0.252016	0.197	0.156	1
UACA	0.0836253	0.277728	0.367	0.34	1
C11orf54	0.0844499	0.258896	0.339	0.313	1
NFAT5	0.0845072	0.252143	0.25	0.21	1
GADD45G	0.0845156	0.379153	0.492	0.527	1
ZFAND2A	0.0855528	0.314177	0.253	0.214	1
TSPAN1	0.0876479	0.468925	0.464	0.496	1
PCNX4	0.0876888	0.399381	0.428	0.424	1
AHNAK	0.0880949	0.250398	0.331	0.298	1
CDC42BPA	0.0965047	0.308091	0.311	0.279	1
CELF2	0.0990922	0.285663	0.228	0.187	1
MAN2A1	0.100063	0.26639	0.306	0.271	1
ACADVL	0.10161	0.254282	0.389	0.382	1
TTC19	0.102744	0.279971	0.347	0.317	1
DNAJC3	0.103804	0.253826	0.467	0.473	1
PSMD1	0.104036	0.250808	0.308	0.279	1
CHD4	0.104277	0.268	0.533	0.58	1
DDR1	0.104841	0.295936	0.286	0.252	1
MT1G	0.105656	0.330111	0.419	0.401	1
PPP2R5E	0.108866	0.28554	0.369	0.351	1
PKM	0.109618	0.272673	0.656	0.782	1
PAK2	0.110565	0.250163	0.436	0.427	1
COPB1	0.112683	0.287787	0.367	0.351	1
YY1	0.114075	0.252865	0.45	0.435	1
G0S2	0.114442	0.371173	0.308	0.279	1
MR1	0.11552	0.291907	0.189	0.156	1
EPRS	0.115945	0.311541	0.428	0.405	1
NIPBL	0.120283	0.275519	0.481	0.485	1
FBXO21	0.125081	0.265835	0.35	0.336	1
UBC	0.125966	0.267432	0.744	0.859	1
USP9X	0.13357	0.257702	0.294	0.275	1
FAM3C	0.133611	0.301954	0.256	0.218	1
TMF1	0.142937	0.303901	0.339	0.324	1
HMX2	0.143632	0.332896	0.153	0.122	1
PPP1R12B	0.145397	0.254555	0.256	0.225	1
TMEM87A	0.145569	0.307064	0.383	0.37	1
2020-09-02	0.154491	0.301825	0.547	0.569	1
CD59	0.158683	0.252948	0.542	0.565	1
DMRT2	0.165694	0.303216	0.369	0.366	1
MIF	0.168237	0.255361	0.392	0.385	1
XIST	0.169908	0.290176	0.492	0.534	1
LIMS1	0.171433	0.281964	0.375	0.37	1
FOXO1	0.171511	0.265714	0.228	0.195	1
TMEM123	0.17165	0.277988	0.494	0.504	1
ILF3	0.171698	0.274045	0.422	0.42	1
OXCT1	0.171763	0.342696	0.319	0.302	1
KIF13B	0.174042	0.366244	0.342	0.332	1
PLEKHA1	0.179928	0.29162	0.294	0.275	1
DLG1	0.180078	0.289732	0.256	0.237	1
EIF2AK1	0.181043	0.27623	0.3	0.279	1
LMNA	0.182011	0.264108	0.308	0.279	1
JMJD1C	0.182057	0.277329	0.383	0.393	1
BAZ2A	0.190166	0.297419	0.2	0.172	1
ESRRA	0.193689	0.294098	0.181	0.156	1
SCRN1	0.196209	0.259706	0.256	0.229	1
GOLGA2	0.200408	0.269769	0.317	0.298	1
WSB1	0.202422	0.253663	0.619	0.744	1
ST3GAL1	0.205024	0.270947	0.192	0.168	1
KIT	0.208852	0.325726	0.267	0.244	1
ZNF638	0.215048	0.266405	0.442	0.45	1
RAB10	0.223178	0.312736	0.347	0.351	1
KDM5A	0.225524	0.283262	0.306	0.29	1
MTUS1	0.225957	0.319214	0.353	0.347	1
MGEA5	0.227128	0.266254	0.369	0.378	1
PAFAH1B2	0.229938	0.253772	0.261	0.24	1
NEMF	0.236813	0.291316	0.461	0.477	1
ABLIM1	0.237654	0.259627	0.236	0.218	1
PLEKHA5	0.243603	0.27752	0.292	0.29	1
OGDH	0.257242	0.270865	0.247	0.229	1
TCP1	0.25763	0.275947	0.428	0.454	1
GNAQ	0.267749	0.281449	0.378	0.385	1
REST	0.268336	0.279198	0.461	0.5	1
PDE1C	0.273019	0.309621	0.342	0.336	1
ZFYVE16	0.300871	0.264172	0.297	0.29	1
MT2A	0.31394	0.530661	0.589	0.698	1
LAMB1	0.337546	0.257662	0.533	0.599	1
ASH1L	0.33901	0.297961	0.458	0.492	1
KLHL9	0.340603	0.275975	0.236	0.229	1
PPP1R12A	0.348388	0.261629	0.403	0.431	1
VPS35	0.352151	0.270669	0.419	0.462	1
IQGAP2	0.371399	0.328179	0.5	0.561	1
N4BP2L2	0.394945	0.25824	0.517	0.599	1
MYO10	0.422542	0.288739	0.367	0.385	1
TBC1D1	0.440468	0.329155	0.503	0.588	1
SPARCL1	0.442983	0.54522	0.208	0.256	1
ZMPSTE24	0.482563	0.373819	0.397	0.435	1
HSPA8	0.492427	0.324346	0.686	0.836	1
SPAG9	0.521392	0.262596	0.344	0.37	1
KRT7	0.527659	0.556662	0.428	0.462	1
CEP350	0.529927	0.300043	0.453	0.504	1
MTR	0.536433	0.27543	0.333	0.42	1
MINDY2	0.537532	0.286892	0.411	0.454	1
ERP27	0.545535	0.256833	0.261	0.263	1
PRKCSH	0.565126	0.269104	0.242	0.244	1
MTCO3P12	0.568688	0.250672	0.422	0.523	1
APOE	0.57208	0.37417	0.517	0.599	1
HSPA1A	0.587142	0.325125	0.664	0.809	1
UGT8	0.640616	0.259734	0.308	0.328	1
NRDC	0.700028	0.266941	0.425	0.485	1
PCYOX1	0.776924	0.254625	0.464	0.527	1
GPX3	0.799729	0.331799	0.389	0.45	1
SLC26A4	0.830811	0.536388	0.192	0.225	1
IFIT2	0.840936	0.330236	0.133	0.145	1
MT1X	0.851714	0.300831	0.411	0.473	1
SLC38A1	0.986674	0.295243	0.456	0.55	1

## Sheet: MON
gene id	p value	avg logFC	pct.1	pct.2	adjusted p value
TMED10	0.000150044	-1.35452	0.05	0.8	1
ALG5	0.000386345	-0.943938	0	0.6	1
CNPY2	0.000386345	-0.952659	0	0.6	1
CBWD2	0.000386345	-0.952659	0	0.6	1
DUSP10	0.000386345	-0.952659	0	0.6	1
C20orf194	0.000386345	-0.961479	0	0.6	1
PLAGL2	0.000386345	-1.2018	0	0.6	1
PDIA6	0.000434757	-1.29439	0.2	1	1
NDUFA6	0.000895007	-0.62493	0.15	1	1
RGCC	0.00145806	-1.58997	0.25	1	1
PSMA2	0.00201562	-1.00095	0.15	0.8	1
TMEM109	0.0024264	-0.806217	0.05	0.6	1
UBE2E3	0.0024264	-0.919704	0.05	0.6	1
MGST1	0.0024264	-1.02488	0.05	0.6	1
TMX2	0.0024264	-1.08695	0.05	0.6	1
MRPL16	0.0024264	-1.14375	0.05	0.6	1
HDAC2	0.0024264	-1.25384	0.05	0.6	1
NDUFS8	0.0024264	-1.43843	0.05	0.6	1
C20orf24	0.0034338	-0.862325	0.05	0.6	1
ATP5MF	0.00398134	-1.16483	0.3	1	1
FAM162A	0.00480874	-0.80258	0.05	0.6	1
IDI1	0.00480874	-1.05237	0.05	0.6	1
SDF2L1	0.00480874	-1.11943	0.05	0.6	1
NDUFB7	0.00480874	-1.42391	0.05	0.6	1
DDX56	0.00488406	-0.62158	0	0.4	1
CD58	0.00488406	-0.62158	0	0.4	1
EPHB6	0.00488406	-0.62158	0	0.4	1
KLF13	0.00488406	-0.62158	0	0.4	1
NBPF10	0.00488406	-0.62158	0	0.4	1
PSMD11	0.00488406	-0.623072	0	0.4	1
GLTP	0.00488406	-0.623072	0	0.4	1
RRP36	0.00488406	-0.623072	0	0.4	1
KCMF1	0.00488406	-0.623072	0	0.4	1
KLHL23	0.00488406	-0.623072	0	0.4	1
FBXW11	0.00488406	-0.623072	0	0.4	1
TUBB2A	0.00488406	-0.623072	0	0.4	1
PINK1	0.00488406	-0.623072	0	0.4	1
CAND1	0.00488406	-0.623072	0	0.4	1
TAP1	0.00488406	-0.645713	0	0.4	1
MORC3	0.00488406	-0.645713	0	0.4	1
NEBL	0.00488406	-0.645713	0	0.4	1
ACTR1A	0.00488406	-0.645713	0	0.4	1
DHX8	0.00488406	-0.645713	0	0.4	1
MTRNR2L1	0.00488406	-0.645713	0	0.4	1
TNFAIP8	0.00488406	-0.750378	0	0.4	1
GPATCH11	0.00488406	-0.750378	0	0.4	1
MFN1	0.00488406	-0.750378	0	0.4	1
NEK6	0.00488406	-0.760951	0	0.4	1
SNRPGP10	0.00488406	-0.760951	0	0.4	1
DHRSX	0.00488406	-0.760951	0	0.4	1
CLECL1	0.00488406	-0.760951	0	0.4	1
ZNF75A	0.00488406	-0.771625	0	0.4	1
TPRA1	0.00488406	-0.780705	0	0.4	1
FBXW2	0.00488406	-0.780705	0	0.4	1
NUDT16L1	0.00488406	-0.780705	0	0.4	1
NUP50	0.00488406	-0.780705	0	0.4	1
AP001324.1	0.00488406	-0.780705	0	0.4	1
CCR5	0.00488406	-0.780705	0	0.4	1
POU3F3	0.00488406	-0.781977	0	0.4	1
ILK	0.00488406	-0.781977	0	0.4	1
HIRIP3	0.00488406	-0.781977	0	0.4	1
TMEM70	0.00488406	-0.821642	0	0.4	1
SELENOS	0.00488406	-0.839043	0	0.4	1
OR7E38P	0.00488406	-0.891564	0	0.4	1
KLHL20	0.00488406	-0.891564	0	0.4	1
GAK	0.00488406	-0.891564	0	0.4	1
C1orf53	0.00488406	-0.891564	0	0.4	1
TMEM130	0.00488406	-0.891564	0	0.4	1
UBE2H	0.00488406	-0.936052	0	0.4	1
LINC01881	0.00488406	-0.960416	0	0.4	1
MMADHC	0.00488406	-0.962541	0	0.4	1
C11orf96	0.00488406	-0.968995	0	0.4	1
RWDD4	0.00488406	-0.986204	0	0.4	1
CCDC112	0.00488406	-1.05467	0	0.4	1
BLOC1S2	0.00488406	-1.05467	0	0.4	1
IMP3	0.00488406	-1.06944	0	0.4	1
TMEM219	0.00488406	-1.07039	0	0.4	1
TOR1AIP2	0.00488406	-1.07738	0	0.4	1
DCTN1	0.00488406	-1.20027	0	0.4	1
GPR183	0.00503414	-0.93529	0.3	1	1
ATP5MD	0.00555548	-0.888159	0.5	1	1
C15orf48	0.00600512	-1.15645	0.2	0.8	1
CCT6A	0.00605444	-0.958908	0.15	0.8	1
EFCAB14	0.00666418	-0.605083	0.05	0.6	1
ANKIB1	0.00666418	-0.672362	0.05	0.6	1
SLF1	0.00666418	-0.740845	0.05	0.6	1
PHB2	0.00751452	-0.823604	0.1	0.6	1
ELOC	0.00751452	-0.976677	0.1	0.6	1
PGRMC1	0.00751452	-1.03364	0.1	0.6	1
ALOX5AP	0.00751452	-1.76967	0.1	0.6	1
PLAUR	0.00775007	-0.974308	0.45	1	1
SEM1	0.0078363	-0.884672	0.15	0.8	1
ATP5MPL	0.00908393	-1.10119	0.25	0.8	1
HSPA1A	0.00982045	1.74935	0.95	0.8	1
TPGS2	0.00999699	-0.825294	0.1	0.6	1
RPF1	0.00999699	-1.12534	0.1	0.6	1
PHPT1	0.00999699	-1.30619	0.1	0.6	1
GNG5	0.0103974	-0.928602	0.5	1	1
TUBA1B	0.0117207	-1.37434	0.45	0.8	1
OST4	0.0123683	-0.906652	0.2	0.8	1
LARS	0.0131852	-1.0022	0.1	0.6	1
SEC61G	0.0142553	-0.692458	0.25	0.8	1
NFKBIZ	0.0142957	-1.21473	0.45	1	1
RPS16	0.0153586	-0.669222	0.95	1	1
H2AFY	0.0154386	-0.827493	0.5	1	1
GSPT1	0.0155443	-0.642282	0.2	0.8	1
HIF1A	0.0155443	-0.674838	0.2	0.8	1
SNHG5	0.0156947	-1.03454	0.3	0.8	1
PRKDC	0.0162843	-1.09625	0.15	0.6	1
EMC4	0.0162843	-1.36675	0.15	0.6	1
PSMA5	0.0172412	-0.555903	0.1	0.6	1
HSD17B4	0.0172412	-0.563392	0.1	0.6	1
GADD45GIP1	0.0172412	-0.620308	0.1	0.6	1
RAD23A	0.0172412	-0.637945	0.1	0.6	1
ATP5F1D	0.0172412	-0.824858	0.1	0.6	1
BHLHE40	0.0172412	-0.829102	0.1	0.6	1
UQCRC1	0.0172412	-0.829858	0.1	0.6	1
ECHDC1	0.0172412	-0.912583	0.1	0.6	1
NPC2	0.0178136	-1.06814	0.65	1	1
RPS29	0.0186286	-0.695696	0.75	1	1
TSC22D3	0.019417	-0.73729	0.2	0.8	1
METTL26	0.0207875	-0.799215	0.15	0.6	1
PHIP	0.0207875	-0.828204	0.15	0.6	1
DEFB1	0.0207875	-2.01823	0.15	0.6	1
RPL38	0.0214035	-0.728344	0.65	1	1
FCER1G	0.0214035	-0.910771	0.65	1	1
ITGB1	0.0218681	-0.762292	0.25	0.8	1
MYO1F	0.0223528	-0.312313	0.1	0.6	1
UQCRC2	0.0223528	-0.61244	0.1	0.6	1
LRRK2	0.0223528	-0.768413	0.1	0.6	1
HLA-F	0.0223528	-0.847157	0.1	0.6	1
UQCR11	0.0241075	-0.695222	0.2	0.8	1
COX6B1	0.0253043	-0.86474	0.45	1	1
CTDNEP1	0.02634	-0.828915	0.15	0.6	1
SNHG6	0.02634	-0.975222	0.15	0.6	1
PFN1	0.0266585	-0.779863	0.75	1	1
EIF1AX	0.0268567	-0.831814	0.25	0.8	1
TMA7	0.0268567	-0.964941	0.25	0.8	1
PDIA3	0.0271301	-0.686618	0.85	1	1
TPT1	0.0289479	0.710577	0.95	1	1
GPR65	0.0297504	-0.440063	0.2	0.8	1
CD63	0.0300768	-1.44363	0.35	0.8	1
SFRP1	0.0303389	-0.531299	0.05	0.4	1
CARD19	0.0303389	-0.546923	0.05	0.4	1
CAPRIN1	0.0303389	-0.587554	0.05	0.4	1
PDCD6	0.0303389	-0.589046	0.05	0.4	1
TSR3	0.0303389	-0.589046	0.05	0.4	1
PSMD9	0.0303389	-0.589046	0.05	0.4	1
PSD3	0.0303389	-0.589046	0.05	0.4	1
TAF4B	0.0303389	-0.611687	0.05	0.4	1
COPS8	0.0303389	-0.681343	0.05	0.4	1
UNC119	0.0303389	-0.684453	0.05	0.4	1
RCE1	0.0303389	-0.694325	0.05	0.4	1
NT5C2	0.0303389	-0.713773	0.05	0.4	1
AC005154.1	0.0303389	-0.715045	0.05	0.4	1
CRYBG3	0.0303389	-0.716351	0.05	0.4	1
COMMD4	0.0303389	-0.716351	0.05	0.4	1
CXorf21	0.0303389	-0.716351	0.05	0.4	1
PSME3	0.0303389	-0.726925	0.05	0.4	1
C12orf4	0.0303389	-0.726925	0.05	0.4	1
SPCS2P4	0.0303389	-0.726925	0.05	0.4	1
RNASEH2C	0.0303389	-0.730138	0.05	0.4	1
UBE2A	0.0303389	-0.731361	0.05	0.4	1
AL049873.1	0.0303389	-0.736313	0.05	0.4	1
NCLN	0.0303389	-0.737598	0.05	0.4	1
MYOF	0.0303389	-0.787616	0.05	0.4	1
HOXA5	0.0303389	-0.792749	0.05	0.4	1
KRAS	0.0303389	-0.804144	0.05	0.4	1
GRASP	0.0303389	-0.804665	0.05	0.4	1
NDUFA9	0.0303389	-0.807416	0.05	0.4	1
MUM1	0.0303389	-0.860252	0.05	0.4	1
RBBP8	0.0303389	-0.898551	0.05	0.4	1
UFC1	0.0303389	-0.902026	0.05	0.4	1
RNH1	0.0303389	-1.04771	0.05	0.4	1
GABARAPL2	0.0303389	-1.07957	0.05	0.4	1
FOS	0.0316913	1.13353	0.8	0.8	1
RPS11	0.0316913	-0.602565	0.75	1	1
CD9	0.0331301	-0.285968	0.15	0.6	1
NOC3L	0.0331301	-0.494858	0.15	0.6	1
DHRS4L2	0.0331301	-0.66474	0.15	0.6	1
COPS6	0.0331301	-0.701338	0.15	0.6	1
SUPT4H1	0.0331301	-0.939131	0.15	0.6	1
MYL6	0.035172	-0.738711	0.6	1	1
MT2A	0.035172	-1.15438	0.6	1	1
PCBP1	0.0361933	-0.734114	0.65	1	1
NOP10	0.0362349	-1.11567	0.35	0.8	1
ADAR	0.036626	-0.338481	0.1	0.6	1
SPN	0.036626	-0.465372	0.1	0.6	1
CACUL1	0.036626	-0.499279	0.1	0.6	1
CNIH4	0.036626	-0.56894	0.1	0.6	1
CALM1	0.0369645	-0.926378	0.7	1	1
CANX	0.0398326	-0.685801	0.25	0.8	1
ETFB	0.0408228	-0.52279	0.05	0.4	1
SVBP	0.0408228	-0.524056	0.05	0.4	1
EPB41	0.0408228	-0.525548	0.05	0.4	1
VHL	0.0408228	-0.53799	0.05	0.4	1
C15orf39	0.0408228	-0.53799	0.05	0.4	1
AUP1	0.0408228	-0.617188	0.05	0.4	1
RPL26L1	0.0408228	-0.629043	0.05	0.4	1
RFC3	0.0408228	-0.629043	0.05	0.4	1
WDR33	0.0408228	-0.638952	0.05	0.4	1
PLAC8	0.0408228	-0.638952	0.05	0.4	1
ASNSD1	0.0408228	-0.639716	0.05	0.4	1
ARID3A	0.0408228	-0.648131	0.05	0.4	1
NPM1P27	0.0408228	-0.648559	0.05	0.4	1
PTX3	0.0408228	-0.649403	0.05	0.4	1
NPM1P39	0.0408228	-0.650069	0.05	0.4	1
NUDCD2	0.0408228	-0.650589	0.05	0.4	1
SMIM4	0.0408228	-0.658867	0.05	0.4	1
USP12	0.0408228	-0.792494	0.05	0.4	1
IDH3G	0.0408228	-0.900237	0.05	0.4	1
PIAS2	0.0408228	-0.912506	0.05	0.4	1
HEXA	0.0408228	-0.94695	0.05	0.4	1
SNRPD3	0.0408228	-0.955883	0.05	0.4	1
EMILIN2	0.0408228	-1.18549	0.05	0.4	1
POLR2F	0.041366	-0.647374	0.15	0.6	1
HM13	0.041366	-0.87827	0.15	0.6	1
ATF3	0.0417685	-0.45611	0.55	0.8	1
EEF1A1	0.042349	0.492402	0.95	1	1
MTND1P23	0.0434368	1.97654	0.55	0	1
UMOD	0.0438286	-0.76514	0.2	0.6	1
EPC1	0.0438286	-0.770146	0.2	0.6	1
LPP	0.0438286	-0.87565	0.2	0.6	1
XBP1	0.0438286	-0.900964	0.2	0.6	1
TBCB	0.0439473	-0.372529	0.35	1	1
GAPDH	0.0442322	-0.803184	0.75	1	1
ATP5PF	0.0444982	-1.24353	0.25	0.6	1
TPM4	0.0490393	-0.597279	0.6	1	1
ATP5MG	0.0493427	-0.879668	0.55	0.8	1
FABP5	0.0493427	-1.12606	0.55	0.8	1
HSP90AA1	0.0506305	0.929772	1	1	1
CCNH	0.0512736	-0.494779	0.15	0.6	1
RNPS1	0.0512736	-0.57879	0.15	0.6	1
KIF2A	0.0512736	-0.604977	0.15	0.6	1
GPN3	0.0512736	-0.635819	0.15	0.6	1
THOC7	0.0512736	-0.762576	0.15	0.6	1
SET	0.0518123	-0.604288	0.35	0.8	1
ARHGAP5	0.0518123	-0.658252	0.35	0.8	1
BTG1	0.0527984	-0.498797	0.9	1	1
ISCU	0.053613	-0.789816	0.2	0.6	1
TXNL4A	0.053613	-0.925363	0.2	0.6	1
C6orf48	0.0539358	-0.851009	0.25	0.6	1
FAM204A	0.0542279	-0.283135	0.05	0.4	1
TFG	0.0542279	-0.315508	0.05	0.4	1
OXA1L	0.0542279	-0.323893	0.05	0.4	1
VPS8	0.0542279	-0.325384	0.05	0.4	1
TAF9	0.0542279	-0.35753	0.05	0.4	1
BZW2	0.0542279	-0.395806	0.05	0.4	1
RFLNB	0.0542279	-0.403954	0.05	0.4	1
PRR13	0.0542279	-0.417564	0.05	0.4	1
CNOT2	0.0542279	-0.419939	0.05	0.4	1
PTPN2	0.0542279	-0.439351	0.05	0.4	1
ZNF22	0.0542279	-0.480222	0.05	0.4	1
VPS29	0.0542279	-0.481713	0.05	0.4	1
CHML	0.0542279	-0.483442	0.05	0.4	1
FAM136A	0.0542279	-0.488198	0.05	0.4	1
MRPL24	0.0542279	-0.491163	0.05	0.4	1
MANF	0.0542279	-0.491163	0.05	0.4	1
HBP1	0.0542279	-0.492522	0.05	0.4	1
MAGOH	0.0542279	-0.504478	0.05	0.4	1
UTP14A	0.0542279	-0.504478	0.05	0.4	1
NT5C	0.0542279	-0.513451	0.05	0.4	1
AK6	0.0542279	-0.513857	0.05	0.4	1
SNRPE	0.0542279	-0.524603	0.05	0.4	1
SECISBP2L	0.0542279	-0.524603	0.05	0.4	1
RPARP-AS1	0.0542279	-0.533459	0.05	0.4	1
ANAPC15	0.0542279	-0.560457	0.05	0.4	1
ZFAND6	0.0542279	-0.562859	0.05	0.4	1
SRM	0.0542279	-0.583711	0.05	0.4	1
PPP1R14B	0.0542279	-0.593014	0.05	0.4	1
APRT	0.0542279	-0.615252	0.05	0.4	1
ARRB2	0.0542279	-0.644426	0.05	0.4	1
S100A11	0.0557579	-0.930997	0.6	0.8	1
SEMA3C	0.0574331	-0.343295	0	0.2	1
C11orf1	0.0574331	-0.343295	0	0.2	1
EMP1	0.0574331	-0.343295	0	0.2	1
MRPL58	0.0574331	-0.343295	0	0.2	1
YIPF6	0.0574331	-0.343295	0	0.2	1
PCLAF	0.0574331	-0.343295	0	0.2	1
CEP295	0.0574331	-0.343295	0	0.2	1
HTRA1	0.0574331	-0.343295	0	0.2	1
MCCD1	0.0574331	-0.343295	0	0.2	1
COX7A1	0.0574331	-0.343295	0	0.2	1
PDGFA	0.0574331	-0.343295	0	0.2	1
SNX25	0.0574331	-0.343295	0	0.2	1
EIF3M	0.0574331	-0.343295	0	0.2	1
MCM3	0.0574331	-0.343295	0	0.2	1
HAT1	0.0574331	-0.343295	0	0.2	1
MRPS22	0.0574331	-0.343295	0	0.2	1
TAF12	0.0574331	-0.343295	0	0.2	1
MRPS11	0.0574331	-0.343295	0	0.2	1
SMG9	0.0574331	-0.343295	0	0.2	1
SSSCA1	0.0574331	-0.343295	0	0.2	1
CREBL2	0.0574331	-0.343295	0	0.2	1
PARP1	0.0574331	-0.343295	0	0.2	1
RBBP9	0.0574331	-0.343295	0	0.2	1
IQSEC1	0.0574331	-0.343295	0	0.2	1
GNB4	0.0574331	-0.343295	0	0.2	1
RHBDD2	0.0574331	-0.343295	0	0.2	1
MYNN	0.0574331	-0.343295	0	0.2	1
PWWP2A	0.0574331	-0.343295	0	0.2	1
NR3C2	0.0574331	-0.343295	0	0.2	1
HMGB2	0.0574331	-0.343295	0	0.2	1
ERC1	0.0574331	-0.343295	0	0.2	1
RILP	0.0574331	-0.343295	0	0.2	1
TRAP1	0.0574331	-0.343295	0	0.2	1
RNF5	0.0574331	-0.343295	0	0.2	1
BCL2L12	0.0574331	-0.343295	0	0.2	1
GAR1	0.0574331	-0.343295	0	0.2	1
SAMM50	0.0574331	-0.343295	0	0.2	1
NPRL2	0.0574331	-0.343295	0	0.2	1
RRAS	0.0574331	-0.343295	0	0.2	1
COQ10B	0.0574331	-0.343295	0	0.2	1
PIGU	0.0574331	-0.343295	0	0.2	1
HAGH	0.0574331	-0.343295	0	0.2	1
ERI3	0.0574331	-0.343295	0	0.2	1
ABHD11	0.0574331	-0.343295	0	0.2	1
CLPP	0.0574331	-0.343295	0	0.2	1
KIDINS220	0.0574331	-0.343295	0	0.2	1
ANKLE2	0.0574331	-0.343295	0	0.2	1
NTRK2	0.0574331	-0.343295	0	0.2	1
ACCS	0.0574331	-0.343295	0	0.2	1
EIF3B	0.0574331	-0.343295	0	0.2	1
ALMS1	0.0574331	-0.343295	0	0.2	1
NUDT1	0.0574331	-0.343295	0	0.2	1
FNTA	0.0574331	-0.343295	0	0.2	1
PARM1	0.0574331	-0.343295	0	0.2	1
CFAP44	0.0574331	-0.343295	0	0.2	1
ZNF184	0.0574331	-0.343295	0	0.2	1
CDC25B	0.0574331	-0.343295	0	0.2	1
MBD6	0.0574331	-0.343295	0	0.2	1
ACLY	0.0574331	-0.343295	0	0.2	1
RAB22A	0.0574331	-0.343295	0	0.2	1
DDX55	0.0574331	-0.343295	0	0.2	1
C1orf50	0.0574331	-0.343295	0	0.2	1
WDR46	0.0574331	-0.343295	0	0.2	1
NBPF15	0.0574331	-0.343295	0	0.2	1
SYMPK	0.0574331	-0.343295	0	0.2	1
GMPS	0.0574331	-0.343295	0	0.2	1
TMED8	0.0574331	-0.343295	0	0.2	1
HMBS	0.0574331	-0.343295	0	0.2	1
CYB561D1	0.0574331	-0.343295	0	0.2	1
WDR92	0.0574331	-0.343295	0	0.2	1
TRNT1	0.0574331	-0.343295	0	0.2	1
MCEE	0.0574331	-0.343295	0	0.2	1
NEIL1	0.0574331	-0.343295	0	0.2	1
HIST1H2BD	0.0574331	-0.343295	0	0.2	1
MFSD10	0.0574331	-0.343295	0	0.2	1
UCK2	0.0574331	-0.343295	0	0.2	1
NRGN	0.0574331	-0.343295	0	0.2	1
THOC6	0.0574331	-0.343295	0	0.2	1
PANK2	0.0574331	-0.343295	0	0.2	1
MMP2	0.0574331	-0.343295	0	0.2	1
USP13	0.0574331	-0.343295	0	0.2	1
MCF2L	0.0574331	-0.343295	0	0.2	1
ARFGAP1	0.0574331	-0.343295	0	0.2	1
UBL7-AS1	0.0574331	-0.343295	0	0.2	1
TEDC1	0.0574331	-0.343295	0	0.2	1
RPRD1A	0.0574331	-0.343295	0	0.2	1
PDCD2L	0.0574331	-0.343295	0	0.2	1
NUP188	0.0574331	-0.343295	0	0.2	1
PUSL1	0.0574331	-0.343295	0	0.2	1
RPIA	0.0574331	-0.343295	0	0.2	1
NUP93	0.0574331	-0.343295	0	0.2	1
NR2C1	0.0574331	-0.343295	0	0.2	1
AC006001.3	0.0574331	-0.343295	0	0.2	1
SLC35F2	0.0574331	-0.343295	0	0.2	1
PRR34-AS1	0.0574331	-0.343295	0	0.2	1
RNPEP	0.0574331	-0.343295	0	0.2	1
VMAC	0.0574331	-0.343295	0	0.2	1
SGO2	0.0574331	-0.343295	0	0.2	1
ADPGK	0.0574331	-0.343295	0	0.2	1
ALYREF	0.0574331	-0.343295	0	0.2	1
TESK1	0.0574331	-0.343295	0	0.2	1
EIF4A1	0.0574331	-0.343295	0	0.2	1
TPX2	0.0574331	-0.343295	0	0.2	1
CCDC189	0.0574331	-0.343295	0	0.2	1
PTPN7	0.0574331	-0.343295	0	0.2	1
CYP2U1	0.0574331	-0.343295	0	0.2	1
AK1	0.0574331	-0.343295	0	0.2	1
JAK2	0.0574331	-0.343295	0	0.2	1
SLC9A6	0.0574331	-0.343295	0	0.2	1
TBC1D32	0.0574331	-0.343295	0	0.2	1
STN1	0.0574331	-0.343295	0	0.2	1
AL592293.2	0.0574331	-0.343295	0	0.2	1
DEF6	0.0574331	-0.343295	0	0.2	1
FAM212A	0.0574331	-0.343295	0	0.2	1
MILR1	0.0574331	-0.343295	0	0.2	1
CACHD1	0.0574331	-0.343295	0	0.2	1
PARGP1	0.0574331	-0.343295	0	0.2	1
INO80B	0.0574331	-0.343295	0	0.2	1
NLE1	0.0574331	-0.343295	0	0.2	1
AC040970.1	0.0574331	-0.343295	0	0.2	1
ZNF624	0.0574331	-0.343295	0	0.2	1
LRRC8B	0.0574331	-0.343295	0	0.2	1
ZNF713	0.0574331	-0.343295	0	0.2	1
FTSJ1	0.0574331	-0.343295	0	0.2	1
AL133477.1	0.0574331	-0.343295	0	0.2	1
SLC1A4	0.0574331	-0.343295	0	0.2	1
ZFYVE28	0.0574331	-0.343295	0	0.2	1
AC087500.1	0.0574331	-0.343295	0	0.2	1
PGAM5	0.0574331	-0.343295	0	0.2	1
RPL15P3	0.0574331	-0.343295	0	0.2	1
MRPL45P2	0.0574331	-0.343295	0	0.2	1
LPCAT4	0.0574331	-0.343295	0	0.2	1
MIR9-3HG	0.0574331	-0.343295	0	0.2	1
HIST1H3H	0.0574331	-0.343295	0	0.2	1
FEN1	0.0574331	-0.343295	0	0.2	1
PHF19	0.0574331	-0.343295	0	0.2	1
AC026462.1	0.0574331	-0.343295	0	0.2	1
H3F3AP6	0.0574331	-0.343295	0	0.2	1
NT5C3AP1	0.0574331	-0.343295	0	0.2	1
AC046185.3	0.0574331	-0.343295	0	0.2	1
RPL23AP42	0.0574331	-0.343295	0	0.2	1
ZNF815P	0.0574331	-0.343295	0	0.2	1
CU459211.1	0.0574331	-0.343295	0	0.2	1
HIST1H2AG	0.0574331	-0.343295	0	0.2	1
FHAD1	0.0574331	-0.343295	0	0.2	1
TOB2P1	0.0574331	-0.343295	0	0.2	1
SIGLEC7	0.0574331	-0.343295	0	0.2	1
ANP32C	0.0574331	-0.343295	0	0.2	1
ST13P6	0.0574331	-0.343295	0	0.2	1
CEP55	0.0574331	-0.343295	0	0.2	1
AC104849.1	0.0574331	-0.343295	0	0.2	1
IL7R	0.0574331	-0.343295	0	0.2	1
ZNF320	0.0574331	-0.343295	0	0.2	1
CYP4F3	0.0574331	-0.373138	0	0.2	1
CAPN15	0.0574331	-0.373138	0	0.2	1
CENPBD1P1	0.0574331	-0.373138	0	0.2	1
RAPGEF5	0.0574331	-0.373138	0	0.2	1
APOM	0.0574331	-0.373138	0	0.2	1
GOLGA7	0.0574331	-0.373138	0	0.2	1
2020-09-10	0.0574331	-0.373138	0	0.2	1
PNPO	0.0574331	-0.373138	0	0.2	1
HAAO	0.0574331	-0.373138	0	0.2	1
GBP3	0.0574331	-0.373138	0	0.2	1
MSI2	0.0574331	-0.373138	0	0.2	1
PCK2	0.0574331	-0.373138	0	0.2	1
HDAC4	0.0574331	-0.373138	0	0.2	1
IFT22	0.0574331	-0.373138	0	0.2	1
CASP6	0.0574331	-0.373138	0	0.2	1
EML2	0.0574331	-0.373138	0	0.2	1
KBTBD2	0.0574331	-0.373138	0	0.2	1
HDAC5	0.0574331	-0.373138	0	0.2	1
SPA17	0.0574331	-0.373138	0	0.2	1
KIZ	0.0574331	-0.373138	0	0.2	1
DONSON	0.0574331	-0.373138	0	0.2	1
ACE2	0.0574331	-0.373138	0	0.2	1
LMF2	0.0574331	-0.373138	0	0.2	1
CYP51A1	0.0574331	-0.373138	0	0.2	1
COLCA1	0.0574331	-0.373138	0	0.2	1
AL390728.4	0.0574331	-0.373138	0	0.2	1
ATP6V1E2	0.0574331	-0.373138	0	0.2	1
ACTR8	0.0574331	-0.373138	0	0.2	1
MT2P1	0.0574331	-0.373138	0	0.2	1
TPM3P9	0.0574331	-0.373138	0	0.2	1
MTCO1P40	0.0574331	-0.373138	0	0.2	1
AOX1	0.0574331	-0.373138	0	0.2	1
RPL34P18	0.0574331	-0.373138	0	0.2	1
RUSC1	0.0574331	-0.373138	0	0.2	1
ZFPL1	0.0574331	-0.373138	0	0.2	1
PDSS2	0.0574331	-0.373138	0	0.2	1
PES1	0.0574331	-0.373138	0	0.2	1
SEC23A	0.0574331	-0.373138	0	0.2	1
TRMT44	0.0574331	-0.373138	0	0.2	1
RHBG	0.0574331	-0.373138	0	0.2	1
GRAMD1B	0.0574331	-0.373138	0	0.2	1
EXTL3	0.0574331	-0.373138	0	0.2	1
IER5L	0.0574331	-0.373138	0	0.2	1
HELLS	0.0574331	-0.373138	0	0.2	1
ZNF397	0.0574331	-0.373138	0	0.2	1
MON2	0.0574331	-0.373138	0	0.2	1
CCDC146	0.0574331	-0.373138	0	0.2	1
NFKBIE	0.0574331	-0.373138	0	0.2	1
AC124016.1	0.0574331	-0.373138	0	0.2	1
PPP3CB-AS1	0.0574331	-0.373138	0	0.2	1
AL136088.1	0.0574331	-0.373138	0	0.2	1
FTH1P15	0.0574331	-0.373138	0	0.2	1
AL138847.2	0.0574331	-0.373138	0	0.2	1
COL5A2	0.0574331	-0.373138	0	0.2	1
CRNDE	0.0574331	-0.373138	0	0.2	1
ZNF582-AS1	0.0574331	-0.373138	0	0.2	1
FGF7P6	0.0574331	-0.373138	0	0.2	1
NAGLU	0.0574331	-0.373138	0	0.2	1
CRKL	0.0574331	-0.373138	0	0.2	1
AC004870.4	0.0574331	-0.373138	0	0.2	1
AC016876.1	0.0574331	-0.373138	0	0.2	1
NLRP1	0.0574331	-0.373138	0	0.2	1
TCL6	0.0574331	-0.373138	0	0.2	1
ZWILCH	0.0574331	-0.373138	0	0.2	1
PPRC1	0.0574331	-0.373138	0	0.2	1
FBXO46	0.0574331	-0.373138	0	0.2	1
OPLAH	0.0574331	-0.373138	0	0.2	1
AC007032.1	0.0574331	-0.373138	0	0.2	1
ZNF165	0.0574331	-0.373138	0	0.2	1
MT-TA	0.0574331	-0.373138	0	0.2	1
DNAAF1	0.0574331	-0.373138	0	0.2	1
RPUSD1	0.0574331	-0.373138	0	0.2	1
SNORD3A	0.0574331	-0.373138	0	0.2	1
AC106707.1	0.0574331	-0.373138	0	0.2	1
SH2B2	0.0574331	-0.373138	0	0.2	1
RPL23AP2	0.0574331	-0.373138	0	0.2	1
ZC3H10	0.0574331	-0.373138	0	0.2	1
MASTL	0.0574331	-0.373138	0	0.2	1
ATG16L2	0.0574331	-0.373138	0	0.2	1
Z98749.2	0.0574331	-0.373138	0	0.2	1
RPS7P10	0.0574331	-0.373138	0	0.2	1
GABBR1	0.0574331	-0.373138	0	0.2	1
FAM43A	0.0574331	-0.373138	0	0.2	1
MYCN	0.0574331	-0.373138	0	0.2	1
RPS19P1	0.0574331	-0.373138	0	0.2	1
SHF	0.0574331	-0.373138	0	0.2	1
EIF4BP6	0.0574331	-0.373138	0	0.2	1
TMEM183B	0.0574331	-0.373138	0	0.2	1
SUMO1P3	0.0574331	-0.373138	0	0.2	1
CD1B	0.0574331	-0.373138	0	0.2	1
TRPC7	0.0574331	-0.373138	0	0.2	1
COMMD1	0.0574331	-0.375049	0	0.2	1
SLC16A10	0.0574331	-0.375049	0	0.2	1
ST3GAL6	0.0574331	-0.375049	0	0.2	1
KL	0.0574331	-0.375049	0	0.2	1
CTNNAL1	0.0574331	-0.375049	0	0.2	1
UPF3A	0.0574331	-0.375049	0	0.2	1
HSPA4L	0.0574331	-0.375049	0	0.2	1
BECN1	0.0574331	-0.375049	0	0.2	1
WWC1	0.0574331	-0.375049	0	0.2	1
TMEM45B	0.0574331	-0.375049	0	0.2	1
HSD11B2	0.0574331	-0.375049	0	0.2	1
WNK4	0.0574331	-0.375049	0	0.2	1
PCGF2	0.0574331	-0.375049	0	0.2	1
SNHG7	0.0574331	-0.375049	0	0.2	1
ZBTB2	0.0574331	-0.375049	0	0.2	1
THOC1	0.0574331	-0.375049	0	0.2	1
METTL8	0.0574331	-0.375049	0	0.2	1
DPM3	0.0574331	-0.375049	0	0.2	1
DEPP1	0.0574331	-0.375049	0	0.2	1
PRKAB1	0.0574331	-0.375049	0	0.2	1
LNPEP	0.0574331	-0.375049	0	0.2	1
UBQLN2	0.0574331	-0.375049	0	0.2	1
EGF	0.0574331	-0.375049	0	0.2	1
NAA10	0.0574331	-0.375049	0	0.2	1
FLOT2	0.0574331	-0.375049	0	0.2	1
MED20	0.0574331	-0.375049	0	0.2	1
FAN1	0.0574331	-0.375049	0	0.2	1
RBM27	0.0574331	-0.375049	0	0.2	1
MTFMT	0.0574331	-0.375049	0	0.2	1
DIO2	0.0574331	-0.375049	0	0.2	1
NSUN3	0.0574331	-0.375049	0	0.2	1
TRAK2	0.0574331	-0.375049	0	0.2	1
NDN	0.0574331	-0.375049	0	0.2	1
CDK19	0.0574331	-0.375049	0	0.2	1
TTC3P1	0.0574331	-0.375049	0	0.2	1
TFEB	0.0574331	-0.375049	0	0.2	1
PRRG4	0.0574331	-0.375049	0	0.2	1
TUBG1	0.0574331	-0.375049	0	0.2	1
AMZ2P1	0.0574331	-0.375049	0	0.2	1
SNTB2	0.0574331	-0.375049	0	0.2	1
GTPBP6	0.0574331	-0.375049	0	0.2	1
PRKAG2	0.0574331	-0.375049	0	0.2	1
CRCP	0.0574331	-0.375049	0	0.2	1
FARP1	0.0574331	-0.375049	0	0.2	1
ZNF385D	0.0574331	-0.375049	0	0.2	1
USP25	0.0574331	-0.375049	0	0.2	1
STAG3L2	0.0574331	-0.375049	0	0.2	1
GGT6	0.0574331	-0.375049	0	0.2	1
MAPK13	0.0574331	-0.375049	0	0.2	1
PUS1	0.0574331	-0.375049	0	0.2	1
ZBED5-AS1	0.0574331	-0.375049	0	0.2	1
TTC32	0.0574331	-0.375049	0	0.2	1
SBF2	0.0574331	-0.375049	0	0.2	1
CASR	0.0574331	-0.375049	0	0.2	1
SLC4A8	0.0574331	-0.375049	0	0.2	1
PCNX1	0.0574331	-0.375049	0	0.2	1
TAL2	0.0574331	-0.375049	0	0.2	1
ALG1	0.0574331	-0.375049	0	0.2	1
COQ9	0.0574331	-0.375049	0	0.2	1
C9orf116	0.0574331	-0.375049	0	0.2	1
RABGGTB	0.0574331	-0.375049	0	0.2	1
SLC22A3	0.0574331	-0.375049	0	0.2	1
RAD51D	0.0574331	-0.375049	0	0.2	1
PEG10	0.0574331	-0.375049	0	0.2	1
KCTD13	0.0574331	-0.375049	0	0.2	1
TMEM87B	0.0574331	-0.375049	0	0.2	1
ZNF407	0.0574331	-0.375049	0	0.2	1
AC008035.1	0.0574331	-0.375049	0	0.2	1
R3HCC1	0.0574331	-0.375049	0	0.2	1
MT-TG	0.0574331	-0.375049	0	0.2	1
CLEC16A	0.0574331	-0.375049	0	0.2	1
NPM1P51	0.0574331	-0.375049	0	0.2	1
UNC13C	0.0574331	-0.375049	0	0.2	1
HOMER3	0.0574331	-0.375049	0	0.2	1
PARP8	0.0574331	-0.375049	0	0.2	1
AC087045.3	0.0574331	-0.375049	0	0.2	1
SIX5	0.0574331	-0.375049	0	0.2	1
PLEKHN1	0.0574331	-0.375049	0	0.2	1
MT1A	0.0574331	-0.375049	0	0.2	1
PAOX	0.0574331	-0.375049	0	0.2	1
BARX2	0.0574331	-0.375049	0	0.2	1
CXorf40B	0.0574331	-0.375049	0	0.2	1
ARHGEF19	0.0574331	-0.375049	0	0.2	1
PALD1	0.0574331	-0.375049	0	0.2	1
DVL3	0.0574331	-0.375049	0	0.2	1
PARP6	0.0574331	-0.375049	0	0.2	1
ZBED4	0.0574331	-0.375049	0	0.2	1
Z74021.1	0.0574331	-0.375049	0	0.2	1
RELL1	0.0574331	-0.375049	0	0.2	1
ZC3HC1	0.0574331	-0.375049	0	0.2	1
FOXN3-AS1	0.0574331	-0.375049	0	0.2	1
AL161782.1	0.0574331	-0.375049	0	0.2	1
HNRNPA1P48	0.0574331	-0.375049	0	0.2	1
HIST1H2BK	0.0574331	-0.375049	0	0.2	1
AL358472.2	0.0574331	-0.375049	0	0.2	1
C1orf112	0.0574331	-0.375049	0	0.2	1
AC009088.3	0.0574331	-0.375049	0	0.2	1
RNVU1-4	0.0574331	-0.375049	0	0.2	1
HIF1A-AS2	0.0574331	-0.375049	0	0.2	1
VTRNA1-1	0.0574331	-0.375049	0	0.2	1
DUSP4	0.0574331	-0.375049	0	0.2	1
RPL26P37	0.0574331	-0.375049	0	0.2	1
FABP5P1	0.0574331	-0.375049	0	0.2	1
SCAF4	0.0574331	-0.535449	0	0.2	1
ISYNA1	0.0574331	-0.535449	0	0.2	1
AC092803.2	0.0574331	-0.535449	0	0.2	1
WDR12	0.0574331	-0.535449	0	0.2	1
SVIL-AS1	0.0574331	-0.535449	0	0.2	1
POLR3F	0.0574331	-0.535449	0	0.2	1
SERTAD1	0.0574331	-0.535449	0	0.2	1
SPAG1	0.0574331	-0.535449	0	0.2	1
PTPN13	0.0574331	-0.535449	0	0.2	1
TRMT6	0.0574331	-0.535449	0	0.2	1
NUBP1	0.0574331	-0.535449	0	0.2	1
USP27X	0.0574331	-0.535449	0	0.2	1
DLG1	0.0574331	-0.535449	0	0.2	1
AL392172.1	0.0574331	-0.535449	0	0.2	1
MUC15	0.0574331	-0.535449	0	0.2	1
ZNF181	0.0574331	-0.535449	0	0.2	1
TIMM29	0.0574331	-0.535449	0	0.2	1
CLMN	0.0574331	-0.535449	0	0.2	1
EIF3G	0.0574331	-0.535449	0	0.2	1
GPR89A	0.0574331	-0.535449	0	0.2	1
PUF60	0.0574331	-0.535449	0	0.2	1
HIST1H2AE	0.0574331	-0.535449	0	0.2	1
AL118516.1	0.0574331	-0.535449	0	0.2	1
L3MBTL2	0.0574331	-0.535449	0	0.2	1
KCTD2	0.0574331	-0.535449	0	0.2	1
ACAD9	0.0574331	-0.535449	0	0.2	1
RPA2	0.0574331	-0.535449	0	0.2	1
BAP1	0.0574331	-0.535449	0	0.2	1
MT-TD	0.0574331	-0.535449	0	0.2	1
IL3RA	0.0574331	-0.535449	0	0.2	1
AC093673.1	0.0574331	-0.535449	0	0.2	1
RECQL4	0.0574331	-0.535449	0	0.2	1
NUTM2A-AS1	0.0574331	-0.535449	0	0.2	1
AC009061.2	0.0574331	-0.535449	0	0.2	1
PPP1R3E	0.0574331	-0.535449	0	0.2	1
GYS1	0.0574331	-0.535449	0	0.2	1
UBR5-AS1	0.0574331	-0.535449	0	0.2	1
AL157392.3	0.0574331	-0.535449	0	0.2	1
AC106864.1	0.0574331	-0.535449	0	0.2	1
PCDHB5	0.0574331	-0.535449	0	0.2	1
FLVCR2	0.0574331	-0.535449	0	0.2	1
VARS2	0.0574331	-0.535449	0	0.2	1
FHL3	0.0574331	-0.535449	0	0.2	1
AC011497.2	0.0574331	-0.535449	0	0.2	1
ABHD8	0.0574331	-0.535449	0	0.2	1
AC084125.2	0.0574331	-0.535449	0	0.2	1
C1DP1	0.0574331	-0.535449	0	0.2	1
ASGR1	0.0574331	-0.535449	0	0.2	1
LINC01943	0.0574331	-0.535449	0	0.2	1
PTGES3P1	0.0574331	-0.535449	0	0.2	1
ZNF416	0.0574331	-0.535449	0	0.2	1
HCAR3	0.0574331	-0.535449	0	0.2	1
HCG4P11	0.0574331	-0.535449	0	0.2	1
AL031133.1	0.0574331	-0.535449	0	0.2	1
ENSG00000202272	0.0574331	-0.535449	0	0.2	1
COL8A2	0.0574331	-0.535449	0	0.2	1
AF124730.1	0.0574331	-0.535449	0	0.2	1
AC007728.2	0.0574331	-0.535449	0	0.2	1
AC017002.3	0.0574331	-0.535449	0	0.2	1
RPL36AP26	0.0574331	-0.535449	0	0.2	1
KCNJ1	0.0574331	-0.548542	0	0.2	1
NAGPA	0.0574331	-0.548542	0	0.2	1
ZNF814	0.0574331	-0.548542	0	0.2	1
USP2	0.0574331	-0.548542	0	0.2	1
SORT1	0.0574331	-0.548542	0	0.2	1
MYO10	0.0574331	-0.548542	0	0.2	1
ARL14EP	0.0574331	-0.548542	0	0.2	1
CRIPT	0.0574331	-0.548542	0	0.2	1
CDC23	0.0574331	-0.548542	0	0.2	1
MRPL11	0.0574331	-0.548542	0	0.2	1
SS18	0.0574331	-0.548542	0	0.2	1
HYI	0.0574331	-0.548542	0	0.2	1
TMEM214	0.0574331	-0.548542	0	0.2	1
IFIT1	0.0574331	-0.548542	0	0.2	1
MLLT6	0.0574331	-0.548542	0	0.2	1
TRIM69	0.0574331	-0.548542	0	0.2	1
KIAA0141	0.0574331	-0.548542	0	0.2	1
GRIPAP1	0.0574331	-0.548542	0	0.2	1
SRP54	0.0574331	-0.548542	0	0.2	1
ZNF131	0.0574331	-0.548542	0	0.2	1
RSPRY1	0.0574331	-0.548542	0	0.2	1
NADSYN1	0.0574331	-0.548542	0	0.2	1
SLC52A2	0.0574331	-0.548542	0	0.2	1
CACNB3	0.0574331	-0.548542	0	0.2	1
RBFOX2	0.0574331	-0.548542	0	0.2	1
CHN2	0.0574331	-0.548542	0	0.2	1
MTRNR2L6	0.0574331	-0.548542	0	0.2	1
AP5Z1	0.0574331	-0.548542	0	0.2	1
SNX8	0.0574331	-0.548542	0	0.2	1
RPS7P11	0.0574331	-0.548542	0	0.2	1
DIMT1	0.0574331	-0.548542	0	0.2	1
SLC35A1	0.0574331	-0.548542	0	0.2	1
HIST1H2BJ	0.0574331	-0.548542	0	0.2	1
HYOU1	0.0574331	-0.548542	0	0.2	1
CCDC9	0.0574331	-0.548542	0	0.2	1
MDC1	0.0574331	-0.548542	0	0.2	1
TRIM21	0.0574331	-0.548542	0	0.2	1
KDM4C	0.0574331	-0.548542	0	0.2	1
PDZD7	0.0574331	-0.548542	0	0.2	1
RPL37P2	0.0574331	-0.548542	0	0.2	1
CA5BP1	0.0574331	-0.548542	0	0.2	1
TBC1D8	0.0574331	-0.548542	0	0.2	1
RF00004	0.0574331	-0.548542	0	0.2	1
AL161909.1	0.0574331	-0.548542	0	0.2	1
ASF1A	0.0574331	-0.59838	0	0.2	1
PSMD14	0.0574331	-0.59838	0	0.2	1
CDC123	0.0574331	-0.59838	0	0.2	1
ODR4	0.0574331	-0.59838	0	0.2	1
PMF1	0.0574331	-0.59838	0	0.2	1
ATF7IP2	0.0574331	-0.59838	0	0.2	1
MARCKSL1	0.0574331	-0.59838	0	0.2	1
PNPT1	0.0574331	-0.59838	0	0.2	1
DNAJC11	0.0574331	-0.59838	0	0.2	1
MTX3	0.0574331	-0.59838	0	0.2	1
GEMIN4	0.0574331	-0.59838	0	0.2	1
PRIM1	0.0574331	-0.59838	0	0.2	1
CDCA7L	0.0574331	-0.59838	0	0.2	1
TMEM150A	0.0574331	-0.59838	0	0.2	1
SPIDR	0.0574331	-0.59838	0	0.2	1
STRIP1	0.0574331	-0.59838	0	0.2	1
SEPT7P9	0.0574331	-0.59838	0	0.2	1
CACNA2D4	0.0574331	-0.59838	0	0.2	1
NUDT5	0.0574331	-0.644255	0	0.2	1
PKD2	0.0574331	-0.644255	0	0.2	1
VPS37C	0.0574331	-0.644255	0	0.2	1
LETM2	0.0574331	-0.644255	0	0.2	1
PRSS22	0.0574331	-0.644255	0	0.2	1
AC040162.1	0.0574331	-0.644255	0	0.2	1
UFD1	0.0574331	-0.647169	0	0.2	1
PCBD2	0.0574331	-0.647169	0	0.2	1
LINC01004	0.0574331	-0.647169	0	0.2	1
CUTC	0.0574331	-0.647169	0	0.2	1
SUPV3L1	0.0574331	-0.801442	0	0.2	1
NCOR2	0.0574331	-0.801442	0	0.2	1
PNPLA4	0.0574331	-0.882291	0	0.2	1
MPV17L	0.0574331	-0.882291	0	0.2	1
SERINC5	0.0574331	-0.882291	0	0.2	1
NEFL	0.0574331	-0.882291	0	0.2	1
ARMCX4	0.0574331	-0.882291	0	0.2	1
NUBP2	0.0574331	-0.882291	0	0.2	1
ATAD2	0.0574331	-0.882291	0	0.2	1
SNRNP40	0.0574331	-0.882291	0	0.2	1
PIP4P2	0.0574331	-0.900752	0	0.2	1
JOSD2	0.0574331	-0.900752	0	0.2	1
IL10RA	0.0574331	-0.900752	0	0.2	1
ZNF564	0.0574331	-0.970149	0	0.2	1
AC002456.1	0.0574331	-1.13932	0	0.2	1
AC008592.3	0.0574331	-1.34361	0	0.2	1
RPS2	0.0601543	-0.362344	0.95	1	1
PPP1R12A	0.0602357	1.46893	0.5	0	1
CLIP1	0.0602357	1.13747	0.5	0	1
EMP3	0.0602357	-0.441117	0.3	0.8	1
RPL18A	0.0612259	-0.580735	0.8	1	1
SLC11A1	0.0614985	-0.590417	0.35	0.8	1
PSMA7	0.0615261	-0.863305	0.85	1	1
HMGA1	0.0630947	-0.43161	0.15	0.6	1
MRPL33	0.0630947	-0.473621	0.15	0.6	1
RPN1	0.0630947	-0.54178	0.15	0.6	1
HMGN3	0.0651577	-0.452357	0.2	0.6	1
SNRPG	0.0651577	-0.50187	0.2	0.6	1
C1QBP	0.0651577	-0.618678	0.2	0.6	1
DYNC1I2	0.0651577	-0.623353	0.2	0.6	1
COPS2	0.0651577	-0.696945	0.2	0.6	1
ATP5IF1	0.0651577	-0.750633	0.2	0.6	1
COPS9	0.0651577	-0.953748	0.2	0.6	1
BUD31	0.0651577	-1.03568	0.2	0.6	1
CEBPD	0.0652762	-0.772968	0.55	1	1
CFL1	0.067231	-0.655237	0.6	1	1
HLA-C	0.0698994	-0.628614	0.7	1	1
HLA-A	0.0707179	-0.686189	0.75	1	1
UQCRB	0.0712638	-0.7361	0.8	1	1
RPL21	0.0717554	-0.513325	0.9	1	1
RGS1	0.0726381	-0.290465	0.35	0.8	1
RPL41	0.0726381	-0.649442	0.35	0.8	1
RPL29	0.0734352	-0.36898	0.5	1	1
RPL18	0.076096	-0.580702	0.55	1	1
TTC19	0.0770837	-0.599237	0.15	0.6	1
DAZAP2	0.0776797	1.05066	0.6	0.2	1
TMEM258	0.0778462	-0.418805	0.25	0.6	1
CWC25	0.0786796	-0.254104	0.2	0.6	1
TXNDC17	0.0786796	-0.534556	0.2	0.6	1
MYH9	0.0786796	-0.592024	0.2	0.6	1
MAP3K8	0.0786796	-0.741545	0.2	0.6	1
MT-TW	0.0786796	-0.773152	0.2	0.6	1
CCDC107	0.0786796	-0.916574	0.2	0.6	1
BTG3	0.0791595	-0.579715	0.1	0.4	1
TMEM141	0.0791595	-0.590706	0.1	0.4	1
KMT2E-AS1	0.0791595	-0.592991	0.1	0.4	1
RPS19BP1	0.0791595	-0.628962	0.1	0.4	1
TCOF1	0.0791595	-0.715858	0.1	0.4	1
JPT1	0.0791595	-0.742692	0.1	0.4	1
NDUFS1	0.0791595	-0.843582	0.1	0.4	1
FEZ2	0.0791595	-0.941953	0.1	0.4	1
TMA16	0.0791595	-0.949682	0.1	0.4	1
LYRM2	0.0791595	-0.95633	0.1	0.4	1
PPP6C	0.0791595	-0.976279	0.1	0.4	1
STX11	0.0791595	-0.994377	0.1	0.4	1
ZNF271P	0.0791595	-1.00867	0.1	0.4	1
SRI	0.0791595	-1.04442	0.1	0.4	1
RPS28	0.0811306	-0.527566	0.7	1	1
UQCRH	0.081916	-0.568367	0.45	1	1
MT1H	0.0819903	1.41498	0.45	0	1
KCTD12	0.0819903	1.2345	0.45	0	1
YTHDF3	0.0819903	1.20995	0.45	0	1
FNBP1	0.0819903	1.15919	0.45	0	1
RNF149	0.0819903	1.15757	0.45	0	1
EIF3H	0.0819903	0.858131	0.45	0	1
RPL6	0.083146	-0.371088	0.9	1	1
PABPC1	0.0832298	0.544094	1	1	1
RPSA	0.0839337	-0.568927	0.45	0.8	1
CALR	0.0844066	-0.641304	0.3	0.8	1
VDAC1	0.085149	-0.569459	0.4	0.8	1
GMFG	0.085149	-0.629527	0.4	0.8	1
ATF4	0.0853775	-0.585761	0.35	0.8	1
MNDA	0.0883362	1.41961	0.7	0.4	1
OLR1	0.0906452	-0.349406	0.6	1	1
SYNGR2	0.0927033	-0.587692	0.25	0.6	1
RAB5C	0.0927033	-0.652686	0.25	0.6	1
IK	0.0927033	-0.783739	0.25	0.6	1
PARK7	0.0944014	-0.319982	0.2	0.6	1
CD81	0.0944014	-0.393757	0.2	0.6	1
NEDD8	0.0944014	-0.457426	0.2	0.6	1
MOCS2	0.0944014	-0.45806	0.2	0.6	1
MLEC	0.0944014	-0.482574	0.2	0.6	1
COX7B	0.0944014	-0.597538	0.2	0.6	1
ACSL1	0.0944014	-0.683464	0.2	0.6	1
RPL21P28	0.0944014	-0.687785	0.2	0.6	1
SERPINA1	0.0951831	-0.367559	0.5	0.8	1
TMSB4X	0.0969697	-0.696023	0.95	1	1
ANXA1	0.0976628	-0.603572	0.45	0.8	1
PPP1R3B	0.0991097	-0.45	0.1	0.4	1
ESCO1	0.0991097	-0.494635	0.1	0.4	1
PUM3	0.0991097	-0.51809	0.1	0.4	1
LAT2	0.0991097	-0.524186	0.1	0.4	1
AC020911.2	0.0991097	-0.550145	0.1	0.4	1
TMEM248	0.0991097	-0.582257	0.1	0.4	1
PIM3	0.0991097	-0.58794	0.1	0.4	1
PGAM1	0.0991097	-0.589091	0.1	0.4	1
NT5C3A	0.0991097	-0.598513	0.1	0.4	1
SEC11C	0.0991097	-0.604236	0.1	0.4	1
MAP4	0.0991097	-0.619864	0.1	0.4	1
PBDC1	0.0991097	-0.629611	0.1	0.4	1
MLF2	0.0991097	-0.67721	0.1	0.4	1
IMPA2	0.0991097	-0.69789	0.1	0.4	1
HIGD2A	0.0991097	-0.893387	0.1	0.4	1
COLGALT1	0.0991097	-1.06278	0.1	0.4	1
APOC1	0.0991097	-1.49438	0.1	0.4	1
SNRPB2	0.0991528	-0.415792	0.3	0.8	1
EIF3K	0.0991528	-0.734673	0.3	0.8	1
TNFRSF1B	0.0992904	1.12411	0.55	0.2	1
COX7C	0.102116	-0.520235	0.55	1	1
HSP90AA2P	0.105171	1.32201	0.6	0.2	1
SERBP1	0.106394	0.791265	0.65	0.4	1
S100A6	0.107974	-0.412704	0.7	1	1
IGSF6	0.109004	1.06289	0.85	0.6	1
RPS27A	0.109004	-0.43352	0.75	1	1
TMEM176A	0.109756	1.48225	0.4	0	1
STK17B	0.109756	1.30067	0.4	0	1
XAF1	0.109756	1.18521	0.4	0	1
TAOK1	0.109756	1.04809	0.4	0	1
TNFAIP2	0.109756	1.028	0.4	0	1
CAT	0.109756	1.02636	0.4	0	1
ZFAND2A	0.109756	1.01874	0.4	0	1
SNHG16	0.109756	0.962806	0.4	0	1
NFIC	0.109756	0.950077	0.4	0	1
SPART	0.109756	0.930574	0.4	0	1
SPTY2D1	0.109756	0.873695	0.4	0	1
PTBP3	0.109756	0.865916	0.4	0	1
POLK	0.109756	0.790541	0.4	0	1
RAB10	0.109756	0.777488	0.4	0	1
RSL24D1	0.109756	0.76968	0.4	0	1
PSMB1	0.109756	-0.330991	0.25	0.6	1
PTMA	0.112366	-0.376143	1	1	1
RPLP2	0.112366	-0.38553	0.95	1	1
CD48	0.112547	-0.372203	0.2	0.6	1
RPL18AP3	0.112547	-0.388275	0.2	0.6	1
CD99	0.112547	-0.504327	0.2	0.6	1
CORO1A	0.112547	-0.545568	0.2	0.6	1
AP1S2	0.112547	-0.645479	0.2	0.6	1
SYNE2	0.112616	-0.292702	0.15	0.6	1
IFI35	0.112616	-0.381284	0.15	0.6	1
SETD3	0.112616	-0.409822	0.15	0.6	1
ATP5MC3	0.114218	-0.468344	0.5	1	1
SAP18	0.115246	-0.558678	0.4	0.8	1
NDUFB2	0.115886	-0.649068	0.3	0.8	1
CCL3	0.11625	-0.494457	0.35	0.8	1
NDUFA4	0.117555	-0.668299	0.55	1	1
LGALS3	0.122272	-0.817903	0.65	1	1
HSPA9	0.122488	0.83427	0.65	0.4	1
FBXW7	0.122883	-0.307512	0.1	0.4	1
B4GALT1	0.122883	-0.347524	0.1	0.4	1
DTWD1	0.122883	-0.381286	0.1	0.4	1
ZYG11B	0.122883	-0.383589	0.1	0.4	1
ALAS1	0.122883	-0.404076	0.1	0.4	1
EBAG9	0.122883	-0.41101	0.1	0.4	1
RNPC3	0.122883	-0.430081	0.1	0.4	1
AURKAIP1	0.122883	-0.431263	0.1	0.4	1
SSR1	0.122883	-0.432754	0.1	0.4	1
MRPL23	0.122883	-0.454277	0.1	0.4	1
BDH2	0.122883	-0.454905	0.1	0.4	1
LPGAT1	0.122883	-0.459789	0.1	0.4	1
MRPS34	0.122883	-0.460634	0.1	0.4	1
CXXC5	0.122883	-0.469044	0.1	0.4	1
PTPN12	0.122883	-0.469221	0.1	0.4	1
EEA1	0.122883	-0.504109	0.1	0.4	1
TMEM147	0.122883	-0.525194	0.1	0.4	1
OSER1	0.122883	-0.534013	0.1	0.4	1
PPP4C	0.122883	-0.535679	0.1	0.4	1
AASDHPPT	0.122883	-0.54373	0.1	0.4	1
MYD88	0.122883	-0.549304	0.1	0.4	1
EIF3D	0.122883	-0.582683	0.1	0.4	1
H2AFV	0.122883	-0.607897	0.1	0.4	1
NIPA2	0.122883	-0.647872	0.1	0.4	1
KNG1	0.122883	-0.647904	0.1	0.4	1
HSD17B10	0.122883	-0.671151	0.1	0.4	1
PPP3R1	0.122883	-0.769903	0.1	0.4	1
ASCC3	0.122883	-1.12423	0.1	0.4	1
MPDU1	0.122883	-1.22379	0.1	0.4	1
MRPL18	0.123168	-0.457569	0.3	0.6	1
SPP1	0.123812	-0.363833	0.7	1	1
RPL15	0.12491	-0.449292	0.8	0.8	1
RPL27A	0.126297	-0.465379	0.9	1	1
MINOS1	0.129197	-0.376283	0.25	0.6	1
PSMB4	0.129197	-0.494199	0.25	0.6	1
NDUFB3	0.129197	-0.559495	0.25	0.6	1
TOP1	0.129197	-0.685215	0.25	0.6	1
FTL	0.129418	-0.491733	1	1	1
RPL10	0.129418	-0.636113	0.95	1	1
NDUFS5	0.130466	-0.629571	0.45	0.8	1
ATP1A1	0.133152	0.908558	0.55	0.2	1
TAGLN2	0.133152	-0.404142	0.4	0.8	1
ECI2	0.133337	-0.415618	0.2	0.6	1
TTC1	0.133337	-0.663403	0.2	0.6	1
HIST1H4C	0.134763	-0.302821	0.3	0.8	1
GPX3	0.139874	1.88554	0.6	0.2	1
SAMHD1	0.140424	0.970844	0.65	0.4	1
HLA-E	0.141408	0.787287	0.8	0.6	1
SH3BGRL3	0.14257	-0.556072	0.75	1	1
RPS12	0.14257	-0.86235	0.75	1	1
AKAP13	0.14359	-0.590986	0.3	0.6	1
LSP1	0.14359	-0.913372	0.3	0.6	1
HSPH1	0.143806	1.01714	0.9	0.8	1
TMSB10	0.143806	-0.595686	0.85	1	1
UGT2B7	0.14479	1.60236	0.35	0	1
ARID4B	0.14479	1.50029	0.35	0	1
PNISR	0.14479	1.31476	0.35	0	1
TAPBP	0.14479	1.23094	0.35	0	1
MT1X	0.14479	1.19507	0.35	0	1
SMIM24	0.14479	1.17718	0.35	0	1
VASP	0.14479	1.13333	0.35	0	1
BLVRB	0.14479	1.13046	0.35	0	1
SEC31A	0.14479	1.11865	0.35	0	1
ACTN4	0.14479	1.08816	0.35	0	1
FAM133B	0.14479	1.05233	0.35	0	1
CEP350	0.14479	1.04922	0.35	0	1
RUNX1	0.14479	0.997056	0.35	0	1
SLC38A2	0.14479	0.947291	0.35	0	1
PICALM	0.14479	0.944754	0.35	0	1
RBM47	0.14479	0.941486	0.35	0	1
TMEM123	0.14479	0.931773	0.35	0	1
CCNY	0.14479	0.908842	0.35	0	1
MT-ND6	0.14479	0.902509	0.35	0	1
BBX	0.14479	0.891335	0.35	0	1
SHTN1	0.14479	0.876529	0.35	0	1
SF1	0.14479	0.859193	0.35	0	1
WDR45B	0.14479	0.826153	0.35	0	1
CSNK2B	0.14479	0.80127	0.35	0	1
ARHGAP45	0.14479	0.799837	0.35	0	1
UBXN1	0.14479	0.797471	0.35	0	1
ATP6V1B2	0.14479	0.790654	0.35	0	1
TGOLN2	0.14479	0.764334	0.35	0	1
PIP4K2A	0.14479	0.737071	0.35	0	1
RNF144B	0.14479	0.701346	0.35	0	1
HNRNPH3	0.14479	0.581827	0.35	0	1
COMMD8	0.14482	-0.606563	0.15	0.4	1
TRIP12	0.14482	-0.64808	0.15	0.4	1
DYNC1LI1	0.14482	-0.648816	0.15	0.4	1
BSG	0.14482	-0.664424	0.15	0.4	1
STX7	0.14482	-0.678707	0.15	0.4	1
TMEM208	0.14482	-0.79383	0.15	0.4	1
SPCS2	0.14482	-1.17089	0.15	0.4	1
CHCHD2	0.149796	-0.523756	0.45	0.8	1
ATP5MC2	0.149796	-0.57648	0.45	0.8	1
GSTO1	0.150118	-0.350783	0.5	1	1
NR4A1	0.150892	-0.273882	0.1	0.4	1
UCP2	0.150892	-0.285324	0.1	0.4	1
RASA2	0.150892	-0.318322	0.1	0.4	1
FGFR1OP2	0.150892	-0.324225	0.1	0.4	1
ZC3H7A	0.150892	-0.333929	0.1	0.4	1
CD84	0.150892	-0.383006	0.1	0.4	1
RAB35	0.150892	-0.39619	0.1	0.4	1
RLIM	0.150892	-0.43869	0.1	0.4	1
FOXO3	0.150892	-0.468708	0.1	0.4	1
PSMD7	0.150892	-0.491909	0.1	0.4	1
AC025164.1	0.150892	-0.535092	0.1	0.4	1
REEP5	0.150892	-0.54172	0.1	0.4	1
ZNF106	0.151212	-0.567103	0.25	0.6	1
POLR2L	0.151212	-0.605545	0.25	0.6	1
ALCAM	0.151212	-0.703733	0.25	0.6	1
EEF2	0.153869	0.960786	0.7	0.4	1
SMAP2	0.155932	-0.426014	0.3	0.8	1
ITM2B	0.159147	1.00262	0.75	0.6	1
RPLP0	0.159147	-0.350525	0.65	1	1
RPL24	0.159147	-0.649659	0.7	0.8	1
UBA52	0.160315	-0.569682	0.55	0.8	1
DNAJB6	0.160315	-0.65113	0.55	0.8	1
RPS6	0.163386	-0.333342	0.85	1	1
CMTM6	0.166444	0.863179	0.5	0.2	1
ATP5PD	0.166444	-0.759989	0.4	0.6	1
MT-ATP6	0.169019	-0.278131	1	1	1
MT-ND1	0.169019	-0.367543	1	1	1
FTH1	0.169019	-0.467722	1	1	1
GPX1	0.169019	-0.595184	0.95	1	1
RSL1D1	0.171027	0.747007	0.7	0.2	1
SNHG8	0.171237	-0.409289	0.45	0.8	1
PRDX1	0.171237	-0.542142	0.45	0.8	1
HSPD1	0.173402	0.912382	0.85	0.8	1
SNX27	0.173555	-0.511128	0.15	0.4	1
CUX1	0.173555	-0.521857	0.15	0.4	1
LDLRAD4	0.173555	-0.523569	0.15	0.4	1
TBC1D1	0.173555	-0.527246	0.15	0.4	1
AK2	0.173555	-0.532531	0.15	0.4	1
TMEM167A	0.173555	-0.542119	0.15	0.4	1
TMEM167B	0.173555	-0.55693	0.15	0.4	1
ITPA	0.173555	-0.561103	0.15	0.4	1
CNIH1	0.173555	-0.676128	0.15	0.4	1
SRSF10	0.173555	-0.68702	0.15	0.4	1
MTCO1P12	0.175331	0.864294	0.55	0.2	1
ANKRD12	0.175331	0.796507	0.55	0.2	1
HNRNPA3	0.175331	-0.303962	0.4	0.8	1
NME1	0.175977	-0.353176	0.25	0.6	1
DUSP2	0.175977	-0.515282	0.25	0.6	1
CARD16	0.175977	-0.754882	0.25	0.6	1
ATP1B1	0.180484	0.573146	0.8	0.4	1
CHD1	0.182265	1.05841	0.65	0.4	1
RPL30	0.182279	-0.414845	0.7	1	1
VPS13C	0.182783	0.799035	0.6	0.2	1
IGBP1	0.183522	-0.261153	0.1	0.4	1
EID1	0.183522	-0.274316	0.1	0.4	1
DARS	0.183522	-0.288877	0.1	0.4	1
ANPEP	0.183522	-0.29904	0.1	0.4	1
SAR1A	0.183522	-0.337489	0.1	0.4	1
TMEM60	0.183522	-0.361005	0.1	0.4	1
RELB	0.183522	-0.362124	0.1	0.4	1
CTSB	0.183555	-0.270578	0.75	1	1
MRPL20	0.183676	-0.335736	0.2	0.6	1
RGS19	0.183676	-0.374109	0.2	0.6	1
ATP5F1E	0.184403	-0.463008	0.8	1	1
RPS15	0.185165	-0.391583	0.9	1	1
TNFSF14	0.188656	1.51016	0.3	0	1
HSPA6	0.188656	1.36076	0.3	0	1
MAFG	0.188656	1.35437	0.3	0	1
PHF20L1	0.188656	1.293	0.3	0	1
SLC25A36	0.188656	1.28023	0.3	0	1
SELENOP	0.188656	1.24676	0.3	0	1
VSIR	0.188656	1.17355	0.3	0	1
TUBA1A	0.188656	1.15286	0.3	0	1
ASS1	0.188656	1.13578	0.3	0	1
C11orf54	0.188656	1.1329	0.3	0	1
MS4A6A	0.188656	1.12066	0.3	0	1
RNF213	0.188656	1.09738	0.3	0	1
TCF4	0.188656	1.09057	0.3	0	1
ALDH6A1	0.188656	1.07296	0.3	0	1
TRPS1	0.188656	1.0487	0.3	0	1
CCAR1	0.188656	1.02672	0.3	0	1
THBS1	0.188656	1.0092	0.3	0	1
GLG1	0.188656	1.00035	0.3	0	1
OSBPL11	0.188656	0.998831	0.3	0	1
GBP2	0.188656	0.970765	0.3	0	1
GINM1	0.188656	0.962791	0.3	0	1
RAB11FIP2	0.188656	0.933403	0.3	0	1
RBL2	0.188656	0.918535	0.3	0	1
CITED2	0.188656	0.917038	0.3	0	1
SMARCC1	0.188656	0.913486	0.3	0	1
CD302	0.188656	0.911194	0.3	0	1
CSRNP1	0.188656	0.898811	0.3	0	1
NFIL3	0.188656	0.896576	0.3	0	1
MTCO1P23	0.188656	0.894895	0.3	0	1
LRG1	0.188656	0.876261	0.3	0	1
RSRP1	0.188656	0.87003	0.3	0	1
RSF1	0.188656	0.868362	0.3	0	1
TCF7L2	0.188656	0.866319	0.3	0	1
FOSL2	0.188656	0.852251	0.3	0	1
NIN	0.188656	0.841717	0.3	0	1
TPP1	0.188656	0.827147	0.3	0	1
KIF21A	0.188656	0.824135	0.3	0	1
ADI1	0.188656	0.813561	0.3	0	1
ATP6V1E1	0.188656	0.813174	0.3	0	1
WASHC4	0.188656	0.807317	0.3	0	1
TUFM	0.188656	0.804366	0.3	0	1
CSK	0.188656	0.792404	0.3	0	1
FOXN3	0.188656	0.791028	0.3	0	1
RALBP1	0.188656	0.790365	0.3	0	1
PLK2	0.188656	0.779711	0.3	0	1
LYST	0.188656	0.772903	0.3	0	1
HSPA4	0.188656	0.771158	0.3	0	1
PLPBP	0.188656	0.766766	0.3	0	1
QSER1	0.188656	0.764782	0.3	0	1
DNAJC7	0.188656	0.763122	0.3	0	1
DNAJC2	0.188656	0.742444	0.3	0	1
TBL1X	0.188656	0.737361	0.3	0	1
TRIM44	0.188656	0.73309	0.3	0	1
VPS35	0.188656	0.73224	0.3	0	1
VTI1B	0.188656	0.72623	0.3	0	1
FRMD4B	0.188656	0.724529	0.3	0	1
RNF11	0.188656	0.713911	0.3	0	1
FOXP1	0.188656	0.692864	0.3	0	1
2020-09-06	0.188656	0.688616	0.3	0	1
GPI	0.188656	0.685331	0.3	0	1
KIAA1191	0.188656	0.658938	0.3	0	1
FAM210A	0.188656	0.652476	0.3	0	1
XIST	0.188656	0.646412	0.3	0	1
AP3D1	0.188656	0.642934	0.3	0	1
ALDH3A2	0.188656	0.640302	0.3	0	1
ZNF706	0.188656	0.628727	0.3	0	1
ACAA1	0.188656	0.621679	0.3	0	1
UBE2K	0.188656	0.611288	0.3	0	1
CAB39	0.188656	0.584004	0.3	0	1
RBP5	0.188656	0.569408	0.3	0	1
R3HDM2	0.188656	0.462927	0.3	0	1
SYAP1	0.18897	0.908469	0.65	0.2	1
CXCL8	0.190559	1.21218	0.5	0.2	1
HSPA5	0.192084	-0.735664	0.3	0.6	1
NAMPT	0.198138	1.11725	0.65	0.6	1
CCNL1	0.201378	0.790052	0.7	0.6	1
MORF4L1	0.201378	-0.478255	0.6	1	1
PSMA4	0.203646	-0.426401	0.25	0.6	1
EDF1	0.203646	-0.520144	0.25	0.6	1
HSPB1	0.203876	-0.390877	0.65	1	1
MTPN	0.205695	0.711654	0.45	0.2	1
COX5A	0.205695	-0.505925	0.35	0.6	1
BBIP1	0.20635	-0.259231	0.15	0.4	1
CHP1	0.20635	-0.264708	0.15	0.4	1
SUPT16H	0.20635	-0.303802	0.15	0.4	1
N4BP2L2	0.20635	-0.352	0.15	0.4	1
EMC3	0.20635	-0.357547	0.15	0.4	1
NDUFB8	0.20635	-0.357547	0.15	0.4	1
PAFAH1B1	0.20635	-0.371736	0.15	0.4	1
WDR1	0.20635	-0.438627	0.15	0.4	1
PSMB9	0.20635	-0.44669	0.15	0.4	1
TMOD3	0.20635	-0.448969	0.15	0.4	1
GNA13	0.20635	-0.460094	0.15	0.4	1
SLC39A10	0.20635	-0.462336	0.15	0.4	1
VAMP3	0.20635	-0.496829	0.15	0.4	1
PPP4R2	0.20635	-0.502809	0.15	0.4	1
EXOSC8	0.20635	-0.517034	0.15	0.4	1
SIVA1	0.20635	-0.521044	0.15	0.4	1
POLR2I	0.20635	-0.524922	0.15	0.4	1
LEPROT	0.20635	-0.532974	0.15	0.4	1
CYC1	0.20635	-0.579689	0.15	0.4	1
GNAI3	0.20635	-0.605175	0.15	0.4	1
CDC40	0.20635	-0.644805	0.15	0.4	1
RBX1	0.20635	-0.670395	0.15	0.4	1
NDFIP1	0.20635	-0.730923	0.15	0.4	1
SNRPD1	0.20635	-0.759815	0.15	0.4	1
MRPS36	0.20635	-1.0146	0.15	0.4	1
SON	0.207061	0.573163	0.8	0.8	1
RPL4	0.207061	0.572731	0.85	0.6	1
RPL37A	0.207061	-0.473421	0.75	1	1
RPL10A	0.207589	0.775186	0.6	0.2	1
ELF1	0.207589	0.605414	0.6	0.2	1
RPS19	0.20794	-0.363725	0.8	1	1
SSR4	0.214006	-0.533326	0.5	0.8	1
MT-ND3	0.216337	-0.510931	1	1	1
PRPF40A	0.220431	-0.460808	0.3	0.6	1
GSTK1	0.220431	-0.468485	0.3	0.6	1
ARHGDIB	0.220871	-0.440838	0.45	0.8	1
KLF4	0.220988	-0.611415	0.2	0.4	1
JUN	0.223485	1.02593	0.7	0.4	1
GNAS	0.223485	0.845899	0.65	0.6	1
YME1L1	0.226757	0.626915	0.55	0.2	1
TYMP	0.2294	-0.435173	0.65	1	1
M6PR	0.231411	-0.326107	0.35	0.8	1
CHORDC1	0.232708	1.02344	0.65	0.4	1
SERF2	0.233581	-0.311011	0.8	1	1
USP3	0.234354	-0.351662	0.25	0.6	1
PPIB	0.234354	-0.383679	0.25	0.6	1
CCT2	0.234354	-0.427605	0.25	0.6	1
KIF5B	0.23452	1.0605	0.45	0.2	1
TNFAIP3	0.23452	0.899318	0.45	0.2	1
NASP	0.23452	0.851167	0.45	0.2	1
BAZ2B	0.23452	0.796729	0.45	0.2	1
HMGB1	0.240378	-0.338226	0.65	0.8	1
SCAF11	0.24135	0.725104	0.6	0.4	1
CST3	0.243064	0.374696	1	1	1
ARL4C	0.243428	1.20743	0.25	0	1
C1QC	0.243428	1.1889	0.25	0	1
CYB5A	0.243428	1.06764	0.25	0	1
TNRC6B	0.243428	1.0594	0.25	0	1
NSRP1	0.243428	1.02574	0.25	0	1
FGR	0.243428	1.00918	0.25	0	1
C6orf62	0.243428	0.976579	0.25	0	1
PMAIP1	0.243428	0.965061	0.25	0	1
SREK1IP1	0.243428	0.964627	0.25	0	1
PTBP1	0.243428	0.960271	0.25	0	1
CX3CR1	0.243428	0.938141	0.25	0	1
MAPRE1	0.243428	0.924441	0.25	0	1
TOPORS	0.243428	0.905835	0.25	0	1
TTC37	0.243428	0.898921	0.25	0	1
TCEAL9	0.243428	0.897695	0.25	0	1
TRIM38	0.243428	0.895473	0.25	0	1
CDC42EP2	0.243428	0.882959	0.25	0	1
BNIP2	0.243428	0.881651	0.25	0	1
TMED4	0.243428	0.881049	0.25	0	1
MAP3K5	0.243428	0.880409	0.25	0	1
CLTC	0.243428	0.87146	0.25	0	1
ERN1	0.243428	0.86384	0.25	0	1
MESD	0.243428	0.860911	0.25	0	1
NDUFAF8	0.243428	0.858353	0.25	0	1
ABHD2	0.243428	0.857186	0.25	0	1
SELENOH	0.243428	0.848223	0.25	0	1
GAPT	0.243428	0.840766	0.25	0	1
SNX29	0.243428	0.838652	0.25	0	1
PDZK1	0.243428	0.830725	0.25	0	1
EIF4E2	0.243428	0.829383	0.25	0	1
RAB21	0.243428	0.801499	0.25	0	1
EIF4EBP2	0.243428	0.795476	0.25	0	1
ACSM3	0.243428	0.790919	0.25	0	1
JARID2	0.243428	0.787291	0.25	0	1
OPTN	0.243428	0.786641	0.25	0	1
IRS2	0.243428	0.782343	0.25	0	1
SLAMF7	0.243428	0.780938	0.25	0	1
ZC3HAV1	0.243428	0.779284	0.25	0	1
VPS28	0.243428	0.778292	0.25	0	1
LARP1	0.243428	0.778103	0.25	0	1
NSL1	0.243428	0.774838	0.25	0	1
LILRB3	0.243428	0.774611	0.25	0	1
PLEKHO1	0.243428	0.768104	0.25	0	1
AZIN1	0.243428	0.766378	0.25	0	1
MACO1	0.243428	0.765389	0.25	0	1
SWAP70	0.243428	0.761833	0.25	0	1
LRRC58	0.243428	0.757556	0.25	0	1
GADD45A	0.243428	0.756274	0.25	0	1
METRNL	0.243428	0.755865	0.25	0	1
FKBP4	0.243428	0.755822	0.25	0	1
GRHPR	0.243428	0.750473	0.25	0	1
DUSP5	0.243428	0.745947	0.25	0	1
MAN1A2	0.243428	0.738807	0.25	0	1
ZNF292	0.243428	0.725354	0.25	0	1
SCIMP	0.243428	0.723491	0.25	0	1
RHEB	0.243428	0.721836	0.25	0	1
KDELR1	0.243428	0.713579	0.25	0	1
NAA16	0.243428	0.70392	0.25	0	1
PSME2	0.243428	0.695199	0.25	0	1
TMEM14C	0.243428	0.691378	0.25	0	1
NUP58	0.243428	0.69081	0.25	0	1
PSMB8	0.243428	0.688652	0.25	0	1
CYSTM1	0.243428	0.686686	0.25	0	1
DENR	0.243428	0.68359	0.25	0	1
DMXL2	0.243428	0.678074	0.25	0	1
CCDC6	0.243428	0.676607	0.25	0	1
GAPVD1	0.243428	0.673591	0.25	0	1
LRP1	0.243428	0.671881	0.25	0	1
ANKRD17	0.243428	0.668145	0.25	0	1
HELZ	0.243428	0.666172	0.25	0	1
PCSK5	0.243428	0.657513	0.25	0	1
IFI27L2	0.243428	0.656647	0.25	0	1
UBE2S	0.243428	0.650571	0.25	0	1
CUTA	0.243428	0.650185	0.25	0	1
IRF2	0.243428	0.649735	0.25	0	1
CYSLTR1	0.243428	0.648711	0.25	0	1
RAC2	0.243428	0.645114	0.25	0	1
CFD	0.243428	0.643793	0.25	0	1
RPL3P4	0.243428	0.642676	0.25	0	1
ANKRD36C	0.243428	0.642647	0.25	0	1
PECAM1	0.243428	0.641541	0.25	0	1
PIAS1	0.243428	0.636409	0.25	0	1
VIRMA	0.243428	0.635	0.25	0	1
AHCTF1	0.243428	0.633489	0.25	0	1
CAPZA2	0.243428	0.632021	0.25	0	1
STAT3	0.243428	0.629012	0.25	0	1
NPR3	0.243428	0.626718	0.25	0	1
TUBA4A	0.243428	0.626106	0.25	0	1
UVRAG	0.243428	0.625499	0.25	0	1
VPS36	0.243428	0.624639	0.25	0	1
HDAC9	0.243428	0.623926	0.25	0	1
FGD5-AS1	0.243428	0.621553	0.25	0	1
PTMS	0.243428	0.621128	0.25	0	1
SNF8	0.243428	0.620733	0.25	0	1
PIGT	0.243428	0.620136	0.25	0	1
DICER1	0.243428	0.620088	0.25	0	1
TFAM	0.243428	0.619493	0.25	0	1
NKTR	0.243428	0.616936	0.25	0	1
RTRAF	0.243428	0.614889	0.25	0	1
DAP3	0.243428	0.614401	0.25	0	1
PAPSS2	0.243428	0.596613	0.25	0	1
PURA	0.243428	0.594653	0.25	0	1
NLRP3	0.243428	0.592701	0.25	0	1
BIRC6	0.243428	0.590977	0.25	0	1
ATP6V1C1	0.243428	0.590642	0.25	0	1
TMEM127	0.243428	0.589441	0.25	0	1
PHACTR2	0.243428	0.589282	0.25	0	1
STAG2	0.243428	0.588269	0.25	0	1
RIDA	0.243428	0.587161	0.25	0	1
BFAR	0.243428	0.586998	0.25	0	1
CREBRF	0.243428	0.58657	0.25	0	1
SRSF1	0.243428	0.58312	0.25	0	1
RASSF3	0.243428	0.581168	0.25	0	1
AHCYL1	0.243428	0.578937	0.25	0	1
SHKBP1	0.243428	0.56895	0.25	0	1
PIN4	0.243428	0.568579	0.25	0	1
POLR1D	0.243428	0.566289	0.25	0	1
CRYL1	0.243428	0.565236	0.25	0	1
SETD2	0.243428	0.565189	0.25	0	1
RIOX1	0.243428	0.5608	0.25	0	1
SLU7	0.243428	0.560579	0.25	0	1
ST3GAL5	0.243428	0.559249	0.25	0	1
BHMT2	0.243428	0.554417	0.25	0	1
DUSP3	0.243428	0.548778	0.25	0	1
CCDC50	0.243428	0.547344	0.25	0	1
BROX	0.243428	0.542964	0.25	0	1
WDR72	0.243428	0.541291	0.25	0	1
IFI6	0.243428	0.536288	0.25	0	1
KDM5A	0.243428	0.531203	0.25	0	1
KPNA3	0.243428	0.529482	0.25	0	1
DDX6	0.243428	0.523725	0.25	0	1
SLC7A7	0.243428	0.513875	0.25	0	1
B4GALT5	0.243428	0.510801	0.25	0	1
DPP7	0.243428	0.497419	0.25	0	1
AGMAT	0.243428	0.494406	0.25	0	1
POLR2B	0.243428	0.488895	0.25	0	1
ARRDC3	0.243428	0.483348	0.25	0	1
CIRBP	0.243428	0.480399	0.25	0	1
SP3	0.243428	0.479376	0.25	0	1
CTNNA1	0.243428	0.475111	0.25	0	1
AFTPH	0.243428	0.473998	0.25	0	1
RBM5	0.243428	0.471701	0.25	0	1
KRR1	0.243428	0.45656	0.25	0	1
NOP53	0.243428	0.445527	0.25	0	1
UBA1	0.243428	0.439285	0.25	0	1
GTF2A1	0.243428	0.421501	0.25	0	1
CMIP	0.243428	0.420195	0.25	0	1
FAHD2A	0.243428	0.404239	0.25	0	1
FAM49B	0.243428	0.388643	0.25	0	1
HEXIM1	0.243428	0.386068	0.25	0	1
QPCT	0.243428	-0.264714	0.15	0.4	1
MRPS18B	0.243428	-0.330909	0.15	0.4	1
MBP	0.243428	-0.374102	0.15	0.4	1
UBA3	0.243428	-0.393883	0.15	0.4	1
RPS23P8	0.243428	-0.446299	0.15	0.4	1
PLBD1	0.243428	-0.463581	0.15	0.4	1
ETS2	0.243428	-0.481055	0.15	0.4	1
PDLIM5	0.243428	-0.482126	0.15	0.4	1
CFAP97	0.243428	-0.55145	0.15	0.4	1
TIMM17B	0.243428	-0.551722	0.15	0.4	1
DDX60L	0.243428	-0.564763	0.15	0.4	1
CCDC47	0.243428	-0.56698	0.15	0.4	1
TNFSF10	0.24632	1.28469	0.5	0.2	1
IFITM3	0.24632	0.78044	0.5	0.2	1
GPBP1	0.24632	0.758013	0.5	0.2	1
CD53	0.24632	-0.480878	0.4	0.6	1
CFLAR	0.246737	0.780882	0.6	0.6	1
CAST	0.246737	0.618619	0.6	0.6	1
SGK1	0.246737	-0.360147	0.5	1	1
UBE3A	0.25166	-0.259616	0.3	0.6	1
LDHB	0.25166	-0.584237	0.3	0.6	1
LAPTM5	0.254489	-0.330733	0.6	1	1
MT-TE	0.256167	-0.640982	0.45	0.6	1
BANF1	0.257111	-0.428775	0.2	0.4	1
COMMD9	0.257111	-0.46464	0.2	0.4	1
UBE2D3	0.25712	-0.296403	0.65	1	1
RPL22	0.261348	-0.535272	0.55	0.8	1
VIM	0.26194	-0.280391	0.85	1	1
KDM6B	0.266095	0.852428	0.45	0.2	1
C1orf43	0.266095	0.843535	0.45	0.2	1
SERPINB1	0.266095	0.788423	0.45	0.2	1
ACAP2	0.266095	0.741744	0.45	0.2	1
THOC2	0.266095	-0.389832	0.35	0.6	1
TPI1	0.271066	-0.3313	0.5	0.8	1
ACTB	0.271786	-0.259267	0.95	1	1
MT-CO3	0.271786	-0.305784	1	1	1
SPAG9	0.278126	0.842727	0.5	0.2	1
SOD2	0.278126	0.677386	0.5	0.2	1
SLC25A3	0.278126	0.622208	0.5	0.2	1
CD86	0.278126	-0.454746	0.4	0.6	1
PITPNB	0.279016	-0.253013	0.05	0.2	1
SLC41A3	0.279016	-0.253013	0.05	0.2	1
BAD	0.279016	-0.253013	0.05	0.2	1
CCDC12	0.279016	-0.253013	0.05	0.2	1
COQ4	0.279016	-0.253013	0.05	0.2	1
TRMT10C	0.279016	-0.253013	0.05	0.2	1
MAGOHB	0.279016	-0.253013	0.05	0.2	1
DOT1L	0.279016	-0.253013	0.05	0.2	1
LMNA	0.279016	-0.255642	0.05	0.2	1
SEMA4D	0.279016	-0.255642	0.05	0.2	1
GANAB	0.279016	-0.255642	0.05	0.2	1
DOCK2	0.279016	-0.255642	0.05	0.2	1
SCPEP1	0.279016	-0.267325	0.05	0.2	1
GOSR2	0.279016	-0.267325	0.05	0.2	1
ZNF518B	0.279016	-0.267325	0.05	0.2	1
ETFRF1	0.279016	-0.274347	0.05	0.2	1
PSMC4	0.279016	-0.274347	0.05	0.2	1
UTP4	0.279016	-0.274347	0.05	0.2	1
KRIT1	0.279016	-0.275613	0.05	0.2	1
IMPACT	0.279016	-0.275613	0.05	0.2	1
PCCB	0.279016	-0.275613	0.05	0.2	1
VAMP7	0.279016	-0.275613	0.05	0.2	1
ZFAND1	0.279016	-0.275613	0.05	0.2	1
PLS1	0.279016	-0.275613	0.05	0.2	1
AC087343.1	0.279016	-0.275613	0.05	0.2	1
ATPAF2	0.279016	-0.276258	0.05	0.2	1
PSMG2	0.279016	-0.276258	0.05	0.2	1
TSR2	0.279016	-0.276362	0.05	0.2	1
CSRP1	0.279016	-0.276362	0.05	0.2	1
VCP	0.279016	-0.276362	0.05	0.2	1
ATF1	0.279016	-0.276362	0.05	0.2	1
REEP3	0.279016	-0.276362	0.05	0.2	1
RIOX2	0.279016	-0.276362	0.05	0.2	1
EIF2B3	0.279016	-0.276362	0.05	0.2	1
CNPPD1	0.279016	-0.276362	0.05	0.2	1
HGSNAT	0.279016	-0.276362	0.05	0.2	1
P2RX4	0.279016	-0.276362	0.05	0.2	1
MCM7	0.279016	-0.276362	0.05	0.2	1
HS3ST1	0.279016	-0.276362	0.05	0.2	1
LYRM7	0.279016	-0.277525	0.05	0.2	1
APIP	0.279016	-0.277525	0.05	0.2	1
PIGL	0.279016	-0.277525	0.05	0.2	1
TRIP6	0.279016	-0.277525	0.05	0.2	1
DGKD	0.279016	-0.277525	0.05	0.2	1
FAM168A	0.279016	-0.277525	0.05	0.2	1
CHCHD1	0.279016	-0.282856	0.05	0.2	1
RBM10	0.279016	-0.282856	0.05	0.2	1
PPM1A	0.279016	-0.282856	0.05	0.2	1
TSKU	0.279016	-0.282856	0.05	0.2	1
HMGB1P5	0.279016	-0.282856	0.05	0.2	1
P3H2	0.279016	-0.282856	0.05	0.2	1
ADGRG1	0.279016	-0.284767	0.05	0.2	1
NLN	0.279016	-0.284767	0.05	0.2	1
RARRES2	0.279016	-0.284767	0.05	0.2	1
PRPF39	0.279016	-0.284767	0.05	0.2	1
CEP164	0.279016	-0.284767	0.05	0.2	1
LINC01003	0.279016	-0.284767	0.05	0.2	1
C17orf67	0.279016	-0.284767	0.05	0.2	1
CUL4B	0.279016	-0.285485	0.05	0.2	1
BAIAP2	0.279016	-0.285485	0.05	0.2	1
LLPH	0.279016	-0.285485	0.05	0.2	1
OTUD6B	0.279016	-0.285485	0.05	0.2	1
GRWD1	0.279016	-0.285485	0.05	0.2	1
MTCO1P42	0.279016	-0.285485	0.05	0.2	1
HOXB7	0.279016	-0.287396	0.05	0.2	1
CERS5	0.279016	-0.287396	0.05	0.2	1
SMIM3	0.279016	-0.287396	0.05	0.2	1
UXT-AS1	0.279016	-0.287396	0.05	0.2	1
USP53	0.279016	-0.306205	0.05	0.2	1
EIF2AK1	0.279016	-0.306205	0.05	0.2	1
EPM2AIP1	0.279016	-0.306205	0.05	0.2	1
MT-TL2	0.279016	-0.306205	0.05	0.2	1
PFN2	0.279016	-0.308116	0.05	0.2	1
EAPP	0.279016	-0.308116	0.05	0.2	1
MORN2	0.279016	-0.308116	0.05	0.2	1
CA5B	0.279016	-0.308116	0.05	0.2	1
PSMG3	0.279016	-0.309269	0.05	0.2	1
CCDC85B	0.279016	-0.309269	0.05	0.2	1
SCRN2	0.279016	-0.309269	0.05	0.2	1
PPIH	0.279016	-0.309269	0.05	0.2	1
DGUOK	0.279016	-0.309269	0.05	0.2	1
KLHDC3	0.279016	-0.309269	0.05	0.2	1
ATP2A2	0.279016	-0.309269	0.05	0.2	1
LYRM4	0.279016	-0.309269	0.05	0.2	1
LSM1	0.279016	-0.309269	0.05	0.2	1
CDC16	0.279016	-0.309269	0.05	0.2	1
CLOCK	0.279016	-0.309269	0.05	0.2	1
PIGX	0.279016	-0.309269	0.05	0.2	1
GIPC2	0.279016	-0.309269	0.05	0.2	1
TMEM41B	0.279016	-0.309269	0.05	0.2	1
FAM135A	0.279016	-0.309269	0.05	0.2	1
SLC39A6	0.279016	-0.309269	0.05	0.2	1
PACSIN2	0.279016	-0.309269	0.05	0.2	1
RYK	0.279016	-0.309269	0.05	0.2	1
VPS13A	0.279016	-0.309269	0.05	0.2	1
DCTPP1	0.279016	-0.309269	0.05	0.2	1
SMIM37	0.279016	-0.309269	0.05	0.2	1
PPA2	0.279016	-0.309269	0.05	0.2	1
WEE1	0.279016	-0.309269	0.05	0.2	1
TIMM50	0.279016	-0.309269	0.05	0.2	1
SCRN1	0.279016	-0.309269	0.05	0.2	1
CS	0.279016	-0.309269	0.05	0.2	1
METTL14	0.279016	-0.309269	0.05	0.2	1
SNHG14	0.279016	-0.309269	0.05	0.2	1
ZNF800	0.279016	-0.309269	0.05	0.2	1
NOM1	0.279016	-0.309269	0.05	0.2	1
FASTKD2	0.279016	-0.309269	0.05	0.2	1
MED23	0.279016	-0.309269	0.05	0.2	1
MDM2	0.279016	-0.309269	0.05	0.2	1
CPSF1	0.279016	-0.309269	0.05	0.2	1
RRM1	0.279016	-0.309269	0.05	0.2	1
RCC1L	0.279016	-0.309269	0.05	0.2	1
VPS13D	0.279016	-0.309269	0.05	0.2	1
YTHDF1	0.279016	-0.309269	0.05	0.2	1
DOCK11	0.279016	-0.309269	0.05	0.2	1
AC009005.1	0.279016	-0.309269	0.05	0.2	1
REEP4	0.279016	-0.309269	0.05	0.2	1
RAB11B	0.279016	-0.339111	0.05	0.2	1
FYB2	0.279016	-0.339111	0.05	0.2	1
DNAJC19	0.279016	-0.339111	0.05	0.2	1
TCF12	0.279016	-0.339111	0.05	0.2	1
DNASE1	0.279016	-0.339111	0.05	0.2	1
TNIP1	0.279016	-0.339111	0.05	0.2	1
FAM168B	0.279016	-0.339111	0.05	0.2	1
WDR13	0.279016	-0.339111	0.05	0.2	1
PIPOX	0.279016	-0.339111	0.05	0.2	1
SLC12A7	0.279016	-0.339111	0.05	0.2	1
SARDH	0.279016	-0.339111	0.05	0.2	1
FOPNL	0.279016	-0.339111	0.05	0.2	1
MCM4	0.279016	-0.339111	0.05	0.2	1
AC115223.1	0.279016	-0.339111	0.05	0.2	1
AC107075.1	0.279016	-0.339111	0.05	0.2	1
SLC16A7	0.279016	-0.341023	0.05	0.2	1
LONP2	0.279016	-0.341023	0.05	0.2	1
MSRB2	0.279016	-0.341023	0.05	0.2	1
HK1	0.279016	-0.341023	0.05	0.2	1
CEP126	0.279016	-0.341023	0.05	0.2	1
DERA	0.279016	-0.341023	0.05	0.2	1
COMMD3	0.279016	-0.341023	0.05	0.2	1
BAG5	0.279016	-0.341023	0.05	0.2	1
TEAD1	0.279016	-0.341023	0.05	0.2	1
ZNF429	0.279016	-0.341023	0.05	0.2	1
SIGMAR1	0.279016	-0.341023	0.05	0.2	1
ALOX12-AS1	0.279016	-0.341023	0.05	0.2	1
MINDY3	0.279016	-0.341023	0.05	0.2	1
PRPF18	0.279016	-0.341023	0.05	0.2	1
CYS1	0.279016	-0.341023	0.05	0.2	1
MXI1	0.279016	-0.341023	0.05	0.2	1
GCFC2	0.279016	-0.341023	0.05	0.2	1
MAPKAPK3	0.279016	-0.341023	0.05	0.2	1
AC098614.1	0.279016	-0.341023	0.05	0.2	1
AP000692.2	0.279016	-0.341023	0.05	0.2	1
TFE3	0.279016	-0.341023	0.05	0.2	1
VKORC1L1	0.279016	-0.341023	0.05	0.2	1
RAC1P2	0.279016	-0.341023	0.05	0.2	1
RPLP0P6	0.279016	-0.341023	0.05	0.2	1
GEM	0.279016	-0.341023	0.05	0.2	1
SYNM	0.279016	-0.341023	0.05	0.2	1
HMGB1P6	0.279016	-0.341023	0.05	0.2	1
MIR3188	0.279016	-0.341023	0.05	0.2	1
AGO1	0.279016	-0.381012	0.05	0.2	1
YTHDC2	0.279016	-0.381012	0.05	0.2	1
CRELD2	0.279016	-0.381012	0.05	0.2	1
KRT10	0.279016	-0.394091	0.05	0.2	1
TMEM120A	0.279016	-0.394091	0.05	0.2	1
POFUT1	0.279016	-0.394091	0.05	0.2	1
SERPINA5	0.279016	-0.394105	0.05	0.2	1
HPRT1	0.279016	-0.394105	0.05	0.2	1
PTGER2	0.279016	-0.394105	0.05	0.2	1
KLF2	0.279016	-0.403541	0.05	0.2	1
ACER3	0.279016	-0.403541	0.05	0.2	1
LARP1B	0.279016	-0.404061	0.05	0.2	1
ZNF561-AS1	0.279016	-0.404061	0.05	0.2	1
TBKBP1	0.279016	-0.405784	0.05	0.2	1
AC245060.4	0.279016	-0.407183	0.05	0.2	1
GSAP	0.279016	-0.407183	0.05	0.2	1
NUTF2	0.279016	-0.415968	0.05	0.2	1
ZNF316	0.279016	-0.415968	0.05	0.2	1
UBASH3B	0.279016	-0.415968	0.05	0.2	1
PDPK1	0.279016	-0.416633	0.05	0.2	1
SND1	0.279016	-0.416633	0.05	0.2	1
STK11	0.279016	-0.416855	0.05	0.2	1
SNHG9	0.279016	-0.416855	0.05	0.2	1
LYL1	0.279016	-0.416855	0.05	0.2	1
UBR5	0.279016	-0.417154	0.05	0.2	1
SFR1	0.279016	-0.417154	0.05	0.2	1
SLC16A3	0.279016	-0.422692	0.05	0.2	1
NDUFAF3	0.279016	-0.427726	0.05	0.2	1
EXOSC9	0.279016	-0.427726	0.05	0.2	1
NCAPG2	0.279016	-0.429947	0.05	0.2	1
CATSPERG	0.279016	-0.429947	0.05	0.2	1
KAT7	0.279016	-0.435784	0.05	0.2	1
GLRX5	0.279016	-0.436659	0.05	0.2	1
MAPK1	0.279016	-0.436659	0.05	0.2	1
CXCL12	0.279016	-0.436659	0.05	0.2	1
RPUSD3	0.279016	-0.437925	0.05	0.2	1
MS4A4A	0.279016	-0.437925	0.05	0.2	1
TRAM1	0.279016	-0.438765	0.05	0.2	1
CD2AP	0.279016	-0.443943	0.05	0.2	1
ASRGL1	0.279016	-0.445168	0.05	0.2	1
RSBN1L	0.279016	-0.445168	0.05	0.2	1
BYSL	0.279016	-0.445168	0.05	0.2	1
BABAM1	0.279016	-0.445168	0.05	0.2	1
COPS4	0.279016	-0.445168	0.05	0.2	1
SAE1	0.279016	-0.445168	0.05	0.2	1
HIST1H2BN	0.279016	-0.447797	0.05	0.2	1
LSM6	0.279016	-0.449751	0.05	0.2	1
MRPL54	0.279016	-0.449751	0.05	0.2	1
SCAMP3	0.279016	-0.451017	0.05	0.2	1
TMED3	0.279016	-0.457021	0.05	0.2	1
MIDN	0.279016	-0.457021	0.05	0.2	1
RNF146	0.279016	-0.45826	0.05	0.2	1
CARNMT1	0.279016	-0.460889	0.05	0.2	1
PARVG	0.279016	-0.460889	0.05	0.2	1
METTL2B	0.279016	-0.466471	0.05	0.2	1
FBXL15	0.279016	-0.466471	0.05	0.2	1
PITPNA	0.279016	-0.466471	0.05	0.2	1
RRP7A	0.279016	-0.466471	0.05	0.2	1
HIST1H1C	0.279016	-0.468517	0.05	0.2	1
STAM2	0.279016	-0.468517	0.05	0.2	1
TRUB2	0.279016	-0.468517	0.05	0.2	1
RHBDD3	0.279016	-0.468517	0.05	0.2	1
PET100	0.279016	-0.468517	0.05	0.2	1
MORF4L1P1	0.279016	-0.481609	0.05	0.2	1
AC104046.1	0.279016	-0.481609	0.05	0.2	1
LMO4	0.279016	-0.485622	0.05	0.2	1
SLC39A1	0.279016	-0.490656	0.05	0.2	1
POP5	0.279016	-0.501423	0.05	0.2	1
LSM10	0.279016	-0.501423	0.05	0.2	1
PRCC	0.279016	-0.501423	0.05	0.2	1
ARL16	0.279016	-0.501423	0.05	0.2	1
MEAF6	0.279016	-0.501423	0.05	0.2	1
TM9SF4	0.279016	-0.514515	0.05	0.2	1
NGLY1	0.279016	-0.514515	0.05	0.2	1
FAM200B	0.279016	-0.514515	0.05	0.2	1
PPP6R2	0.279016	-0.514515	0.05	0.2	1
SMYD4	0.279016	-0.514515	0.05	0.2	1
CDK13	0.279016	-0.514515	0.05	0.2	1
UBE2F	0.279016	-0.514515	0.05	0.2	1
SEC16A	0.279016	-0.514515	0.05	0.2	1
DOCK4	0.279016	-0.514515	0.05	0.2	1
PIGF	0.279016	-0.514515	0.05	0.2	1
LINC01128	0.279016	-0.514515	0.05	0.2	1
AC079305.1	0.279016	-0.514515	0.05	0.2	1
USP37	0.279016	-0.51526	0.05	0.2	1
RTL5	0.279016	-0.515781	0.05	0.2	1
MDH1	0.279016	-0.531447	0.05	0.2	1
USP14	0.279016	-0.545465	0.05	0.2	1
SGMS2	0.279016	-0.546731	0.05	0.2	1
RRAD	0.279016	-0.556603	0.05	0.2	1
ATP5S	0.279016	-0.556887	0.05	0.2	1
SMIM19	0.279016	-0.556887	0.05	0.2	1
SPEF2	0.279016	-0.564353	0.05	0.2	1
ANXA7	0.279016	-0.564353	0.05	0.2	1
NCAPD2	0.279016	-0.564353	0.05	0.2	1
AP2A2	0.279016	-0.564353	0.05	0.2	1
TFDP1	0.279016	-0.564353	0.05	0.2	1
MMP24OS	0.279016	-0.580236	0.05	0.2	1
LARP4B	0.279016	-0.582324	0.05	0.2	1
IL2RG	0.279016	-0.594109	0.05	0.2	1
USP4	0.279016	-0.603065	0.05	0.2	1
CYR61	0.279016	-0.610229	0.05	0.2	1
IPCEF1	0.279016	-0.610229	0.05	0.2	1
PPP2R5A	0.279016	-0.613143	0.05	0.2	1
ACADVL	0.279016	-0.613143	0.05	0.2	1
PLEK2	0.279016	-0.613143	0.05	0.2	1
MTF2	0.279016	-0.641828	0.05	0.2	1
CD300A	0.279016	-0.65114	0.05	0.2	1
SPR	0.279016	-0.711161	0.05	0.2	1
COX15	0.279016	-0.750904	0.05	0.2	1
AC026979.2	0.279016	-0.752627	0.05	0.2	1
MR1	0.279016	-0.763697	0.05	0.2	1
LMBRD1	0.279016	-0.767416	0.05	0.2	1
C1orf56	0.279016	-0.768844	0.05	0.2	1
CNOT6L	0.279016	-0.774568	0.05	0.2	1
ERLEC1	0.279016	-0.783501	0.05	0.2	1
ENDOG	0.279016	-0.784767	0.05	0.2	1
C1D	0.279016	-0.784767	0.05	0.2	1
MICU2	0.279016	-0.803228	0.05	0.2	1
ABCC2	0.279016	-0.815359	0.05	0.2	1
TMEM183A	0.279016	-0.823301	0.05	0.2	1
PIH1D1	0.279016	-0.823301	0.05	0.2	1
CCDC25	0.279016	-0.83382	0.05	0.2	1
SLC50A1	0.279016	-0.841634	0.05	0.2	1
SLC25A13	0.279016	-0.848265	0.05	0.2	1
JMJD4	0.279016	-0.866726	0.05	0.2	1
PGP	0.279016	-0.872625	0.05	0.2	1
NUCB2	0.279016	-0.973102	0.05	0.2	1
ZNF121	0.279016	-0.998851	0.05	0.2	1
C19orf24	0.279016	-1.04753	0.05	0.2	1
DDOST	0.279016	-1.11722	0.05	0.2	1
DUSP23	0.279016	-1.42551	0.05	0.2	1
FN1	0.279016	-1.96199	0.05	0.2	1
RILPL2	0.280058	0.744033	0.55	0.4	1
TWISTNB	0.280058	0.621387	0.45	0.8	1
MS4A7	0.280058	-0.951654	0.45	0.8	1
BTF3	0.280948	0.547229	0.7	0.4	1
ZFAND5	0.280948	-0.494229	0.6	0.8	1
CHMP4B	0.284955	-0.273348	0.15	0.4	1
H3F3AP4	0.284955	-0.30343	0.15	0.4	1
HIPK2	0.284955	-0.309523	0.15	0.4	1
STAU1	0.284955	-0.325427	0.15	0.4	1
RPL6P27	0.284955	-0.326585	0.15	0.4	1
SSR2	0.284955	-0.329093	0.15	0.4	1
NOSIP	0.284955	-0.331529	0.15	0.4	1
VEGFA	0.284955	-0.337632	0.15	0.4	1
MSR1	0.284955	-0.341066	0.15	0.4	1
MRPS21	0.284955	-0.378385	0.15	0.4	1
GNL2	0.284955	-0.394227	0.15	0.4	1
YWHAG	0.284955	-0.410382	0.15	0.4	1
GRINA	0.284955	-0.500277	0.15	0.4	1
CXCL2	0.285851	1.55143	0.4	0.2	1
GATM	0.285851	1.29341	0.4	0.2	1
CLEC7A	0.285851	0.785241	0.4	0.2	1
MFSD1	0.285851	0.516665	0.4	0.2	1
UBXN4	0.285851	-0.272901	0.3	0.6	1
UBE2R2	0.285851	-0.293931	0.3	0.6	1
LYN	0.285851	-0.305859	0.3	0.6	1
KMT2C	0.288127	1.17338	0.5	0.4	1
HNRNPDL	0.288127	-0.289389	0.4	0.8	1
RPL35A	0.29047	0.470183	0.8	0.8	1
RPL13	0.291403	-0.297536	0.8	1	1
SRGN	0.291403	-0.312176	0.8	1	1
RPS3	0.291403	-0.313209	0.8	1	1
RPS13	0.291403	-0.358417	0.8	1	1
RPS8	0.29224	-0.267177	0.9	1	1
NDUFA11	0.29714	-0.270786	0.2	0.4	1
C16orf87	0.29714	-0.392759	0.2	0.4	1
NBDY	0.29714	-0.403257	0.2	0.4	1
NRIP1	0.29714	-0.407097	0.2	0.4	1
TWF2	0.29714	-0.428848	0.2	0.4	1
MAP3K13	0.29714	-0.449573	0.2	0.4	1
ZBTB21	0.29714	-0.459635	0.2	0.4	1
TMED9	0.29714	-0.506904	0.2	0.4	1
NRBP1	0.29714	-0.507872	0.2	0.4	1
LBR	0.29714	-0.600158	0.2	0.4	1
EFHD2	0.29714	-0.61634	0.2	0.4	1
ZMAT2	0.29714	-0.769438	0.2	0.4	1
POLE3	0.29714	-0.769833	0.2	0.4	1
RBMS1	0.300481	1.2578	0.45	0.2	1
FCN1	0.300481	0.826046	0.45	0.2	1
TUBA1C	0.300481	-0.307262	0.35	0.6	1
SPI1	0.300481	-0.482292	0.35	0.6	1
TYROBP	0.302654	-0.287729	0.95	1	1
SAT1	0.302654	-0.346257	0.95	1	1
MT-ND4L	0.302654	-0.395445	0.95	1	1
VDAC2	0.303335	-0.817261	0.25	0.4	1
RAB14	0.303335	-0.900346	0.25	0.4	1
HSPA1B	0.308721	1.20049	0.6	0.6	1
ANK3	0.312117	0.968019	0.2	0	1
CFP	0.312117	0.948511	0.2	0	1
SLC40A1	0.312117	0.946754	0.2	0	1
KATNBL1	0.312117	0.939482	0.2	0	1
SFSWAP	0.312117	0.929655	0.2	0	1
STAB1	0.312117	0.925337	0.2	0	1
DDX3Y	0.312117	0.908411	0.2	0	1
FUT11	0.312117	0.903698	0.2	0	1
LRP2	0.312117	0.902479	0.2	0	1
IFIT2	0.312117	0.899913	0.2	0	1
RGS18	0.312117	0.897757	0.2	0	1
GOLIM4	0.312117	0.892016	0.2	0	1
CLEC12A	0.312117	0.884033	0.2	0	1
GIMAP1	0.312117	0.877191	0.2	0	1
AK4	0.312117	0.876995	0.2	0	1
RIT1	0.312117	0.876981	0.2	0	1
RSRC1	0.312117	0.870638	0.2	0	1
BEX3	0.312117	0.86662	0.2	0	1
NAGK	0.312117	0.807514	0.2	0	1
LATS2	0.312117	0.805784	0.2	0	1
H2AFX	0.312117	0.793996	0.2	0	1
TUG1	0.312117	0.790761	0.2	0	1
ZBTB20	0.312117	0.785676	0.2	0	1
PPARA	0.312117	0.774875	0.2	0	1
AGTPBP1	0.312117	0.759633	0.2	0	1
SMC6	0.312117	0.753293	0.2	0	1
PPID	0.312117	0.748186	0.2	0	1
SF3A1	0.312117	0.748133	0.2	0	1
JAML	0.312117	0.746906	0.2	0	1
RNASE1	0.312117	0.742316	0.2	0	1
SLC31A1	0.312117	0.74224	0.2	0	1
BHLHE41	0.312117	0.737444	0.2	0	1
ACP1	0.312117	0.734266	0.2	0	1
SRC	0.312117	0.731172	0.2	0	1
STX4	0.312117	0.728826	0.2	0	1
ZDHHC20	0.312117	0.728511	0.2	0	1
FBRS	0.312117	0.723794	0.2	0	1
PHYHIPL	0.312117	0.722355	0.2	0	1
LRPPRC	0.312117	0.721633	0.2	0	1
HOMER1	0.312117	0.720445	0.2	0	1
AL450405.1	0.312117	0.716974	0.2	0	1
SFMBT2	0.312117	0.714816	0.2	0	1
RPS2P46	0.312117	0.709609	0.2	0	1
GTF2H1	0.312117	0.709298	0.2	0	1
DNAJB4	0.312117	0.703311	0.2	0	1
MOB3A	0.312117	0.699572	0.2	0	1
AOC1	0.312117	0.688516	0.2	0	1
2020-09-11	0.312117	0.687641	0.2	0	1
COQ6	0.312117	0.687482	0.2	0	1
RNF44	0.312117	0.685706	0.2	0	1
SLC8B1	0.312117	0.685136	0.2	0	1
CLPB	0.312117	0.683787	0.2	0	1
MPHOSPH10	0.312117	0.679988	0.2	0	1
BPHL	0.312117	0.676295	0.2	0	1
FMO1	0.312117	0.674915	0.2	0	1
ANKRD13A	0.312117	0.671311	0.2	0	1
FBXO9	0.312117	0.670187	0.2	0	1
CRBN	0.312117	0.663967	0.2	0	1
MRPL57	0.312117	0.659939	0.2	0	1
ARHGEF6	0.312117	0.654051	0.2	0	1
DOCK10	0.312117	0.65084	0.2	0	1
HGS	0.312117	0.650399	0.2	0	1
CNDP2	0.312117	0.647689	0.2	0	1
PABPC1P3	0.312117	0.647208	0.2	0	1
INIP	0.312117	0.646413	0.2	0	1
ALB	0.312117	0.645507	0.2	0	1
FAM111A	0.312117	0.643513	0.2	0	1
ERBB3	0.312117	0.643114	0.2	0	1
ADRB2	0.312117	0.641395	0.2	0	1
SBDS	0.312117	0.638858	0.2	0	1
CERS6	0.312117	0.635734	0.2	0	1
OSTM1	0.312117	0.634452	0.2	0	1
UCHL5	0.312117	0.632707	0.2	0	1
SESN3	0.312117	0.631871	0.2	0	1
TPD52L2	0.312117	0.624462	0.2	0	1
UBE2B	0.312117	0.623893	0.2	0	1
TM7SF3	0.312117	0.620786	0.2	0	1
ARHGAP21	0.312117	0.613874	0.2	0	1
CD163	0.312117	0.610834	0.2	0	1
CCDC18	0.312117	0.607767	0.2	0	1
MARK2	0.312117	0.607546	0.2	0	1
SLC15A3	0.312117	0.605603	0.2	0	1
PSMC3	0.312117	0.598815	0.2	0	1
NUB1	0.312117	0.598625	0.2	0	1
NONO	0.312117	0.596673	0.2	0	1
RDX	0.312117	0.59628	0.2	0	1
USP10	0.312117	0.595924	0.2	0	1
CPT1A	0.312117	0.595572	0.2	0	1
IMMT	0.312117	0.591734	0.2	0	1
AAK1	0.312117	0.586932	0.2	0	1
ASH1L	0.312117	0.58687	0.2	0	1
ELF3	0.312117	0.586177	0.2	0	1
APP	0.312117	0.584596	0.2	0	1
BACH1	0.312117	0.584075	0.2	0	1
RBM26	0.312117	0.583647	0.2	0	1
LAMTOR3	0.312117	0.581979	0.2	0	1
ZCCHC8	0.312117	0.579691	0.2	0	1
ZFHX3	0.312117	0.579295	0.2	0	1
ASXL2	0.312117	0.577953	0.2	0	1
OFD1	0.312117	0.57779	0.2	0	1
VAMP2	0.312117	0.577037	0.2	0	1
RPGR	0.312117	0.573311	0.2	0	1
BRCC3	0.312117	0.572926	0.2	0	1
ZNF451	0.312117	0.571203	0.2	0	1
SLC35A4	0.312117	0.569472	0.2	0	1
SMIM30	0.312117	0.569417	0.2	0	1
TNFRSF14	0.312117	0.564689	0.2	0	1
PCNX4	0.312117	0.561337	0.2	0	1
NGDN	0.312117	0.559958	0.2	0	1
IDH1	0.312117	0.558877	0.2	0	1
CHD8	0.312117	0.55753	0.2	0	1
FRG1	0.312117	0.555433	0.2	0	1
IFI27	0.312117	0.555403	0.2	0	1
HIST3H2A	0.312117	0.554463	0.2	0	1
UFL1	0.312117	0.552803	0.2	0	1
DENND1B	0.312117	0.547008	0.2	0	1
PPP2R1A	0.312117	0.544456	0.2	0	1
FUCA2	0.312117	0.543624	0.2	0	1
ZC3H15	0.312117	0.540519	0.2	0	1
USH1C	0.312117	0.538169	0.2	0	1
RPF2	0.312117	0.536241	0.2	0	1
SRPK1	0.312117	0.535583	0.2	0	1
WAS	0.312117	0.533678	0.2	0	1
PHAX	0.312117	0.533001	0.2	0	1
CD109	0.312117	0.52693	0.2	0	1
LYPLAL1	0.312117	0.522649	0.2	0	1
ARHGEF12	0.312117	0.522234	0.2	0	1
CCNG1	0.312117	0.521586	0.2	0	1
GNG2	0.312117	0.520965	0.2	0	1
C20orf27	0.312117	0.51993	0.2	0	1
TIMM17A	0.312117	0.518008	0.2	0	1
CHURC1	0.312117	0.517631	0.2	0	1
CALD1	0.312117	0.515627	0.2	0	1
ZBTB1	0.312117	0.515432	0.2	0	1
DTX3L	0.312117	0.513693	0.2	0	1
RALGDS	0.312117	0.511603	0.2	0	1
PLXNC1	0.312117	0.509068	0.2	0	1
TMX4	0.312117	0.506462	0.2	0	1
ANP32E	0.312117	0.50287	0.2	0	1
SLC25A11	0.312117	0.499549	0.2	0	1
QDPR	0.312117	0.497508	0.2	0	1
CAPNS1	0.312117	0.494632	0.2	0	1
MBD2	0.312117	0.490636	0.2	0	1
SCARB2	0.312117	0.486471	0.2	0	1
ADAM10	0.312117	0.484255	0.2	0	1
SORL1	0.312117	0.484207	0.2	0	1
MRPS15	0.312117	0.483076	0.2	0	1
ACADSB	0.312117	0.47774	0.2	0	1
THRAP3	0.312117	0.475578	0.2	0	1
ASAP1	0.312117	0.475537	0.2	0	1
ST6GAL1	0.312117	0.475161	0.2	0	1
FAM91A1	0.312117	0.473267	0.2	0	1
NCF1C	0.312117	0.472495	0.2	0	1
CUL3	0.312117	0.471284	0.2	0	1
AKR1B1	0.312117	0.467071	0.2	0	1
NAPG	0.312117	0.465154	0.2	0	1
ENTPD5	0.312117	0.460886	0.2	0	1
HTATSF1	0.312117	0.460388	0.2	0	1
ARHGEF1	0.312117	0.45767	0.2	0	1
ACTN1	0.312117	0.45716	0.2	0	1
TMEM192	0.312117	0.456671	0.2	0	1
KIAA0930	0.312117	0.455655	0.2	0	1
RBBP7	0.312117	0.45547	0.2	0	1
BTN3A2	0.312117	0.45476	0.2	0	1
NCOA3	0.312117	0.454401	0.2	0	1
PSMD12	0.312117	0.453837	0.2	0	1
TXNRD1	0.312117	0.453106	0.2	0	1
RAB3GAP1	0.312117	0.452156	0.2	0	1
STXBP2	0.312117	0.451137	0.2	0	1
MTFR1	0.312117	0.450985	0.2	0	1
DDAH1	0.312117	0.450334	0.2	0	1
TMBIM1	0.312117	0.444981	0.2	0	1
HSDL2	0.312117	0.444508	0.2	0	1
ORAI2	0.312117	0.444508	0.2	0	1
SLFN11	0.312117	0.442586	0.2	0	1
UTP18	0.312117	0.442294	0.2	0	1
GLIPR2	0.312117	0.439677	0.2	0	1
HCFC1R1	0.312117	0.439394	0.2	0	1
GALM	0.312117	0.434504	0.2	0	1
CEP57	0.312117	0.427618	0.2	0	1
PPIP5K2	0.312117	0.427094	0.2	0	1
TPRG1L	0.312117	0.423785	0.2	0	1
MTMR6	0.312117	0.422912	0.2	0	1
RARS2	0.312117	0.421437	0.2	0	1
ZNF148	0.312117	0.420939	0.2	0	1
GGTA1P	0.312117	0.415959	0.2	0	1
GALNT7	0.312117	0.414299	0.2	0	1
HPGD	0.312117	0.41276	0.2	0	1
PSEN1	0.312117	0.412563	0.2	0	1
SIPA1L2	0.312117	0.408348	0.2	0	1
MFSD14B	0.312117	0.408266	0.2	0	1
NTAN1	0.312117	0.408183	0.2	0	1
DNAJC10	0.312117	0.404478	0.2	0	1
ZNF609	0.312117	0.403858	0.2	0	1
TALDO1	0.312117	0.399974	0.2	0	1
ASXL1	0.312117	0.397733	0.2	0	1
SCAF8	0.312117	0.397384	0.2	0	1
SH3TC1	0.312117	0.392154	0.2	0	1
RPL12P4	0.312117	0.389681	0.2	0	1
SNW1	0.312117	0.387235	0.2	0	1
ITGAL	0.312117	0.384729	0.2	0	1
TBC1D9	0.312117	0.382827	0.2	0	1
EHHADH	0.312117	0.381516	0.2	0	1
SLC6A19	0.312117	0.38111	0.2	0	1
MCCC2	0.312117	0.373682	0.2	0	1
HCLS1	0.312117	0.373234	0.2	0	1
HAVCR2	0.312117	0.371992	0.2	0	1
ZMYND11	0.312117	0.367736	0.2	0	1
RNF220	0.312117	0.367736	0.2	0	1
ARHGAP25	0.312117	0.364897	0.2	0	1
SARS	0.312117	0.36021	0.2	0	1
CTBS	0.312117	0.358855	0.2	0	1
YPEL2	0.312117	0.357348	0.2	0	1
SCAND1	0.312117	0.357183	0.2	0	1
TBC1D5	0.312117	0.349574	0.2	0	1
LAMB1	0.312117	0.34395	0.2	0	1
SETDB2	0.312117	0.342678	0.2	0	1
TPMT	0.312117	0.341565	0.2	0	1
ABHD14B	0.312117	0.341565	0.2	0	1
NSD1	0.312117	0.341432	0.2	0	1
DCTN6	0.312117	0.339867	0.2	0	1
TXNL1	0.312117	0.334623	0.2	0	1
ME2	0.312117	0.328486	0.2	0	1
MPHOSPH6	0.312117	0.326844	0.2	0	1
AGFG1	0.312117	0.326844	0.2	0	1
FAM208B	0.312117	0.311794	0.2	0	1
CRNKL1	0.312117	0.309097	0.2	0	1
TPST2	0.312117	0.308302	0.2	0	1
ABI1	0.312117	0.297594	0.2	0	1
RPL26	0.313151	-0.379826	0.6	0.8	1
PNRC1	0.316638	0.775162	0.7	0.6	1
RPS21	0.316638	-0.647127	0.7	0.6	1
JUNB	0.322672	0.326107	0.55	0.2	1
IER5	0.323049	0.909285	0.4	0.2	1
DDX3X	0.323049	0.709441	0.4	0.2	1
CTNNB1	0.323049	0.495193	0.4	0.2	1
NDUFA13	0.323049	-0.312651	0.3	0.6	1
UBC	0.324491	0.610489	0.9	1	1
RPS23	0.324491	-0.260743	0.9	1	1
EEF1B2	0.325701	0.506904	0.65	0.4	1
HLA-DQA1	0.325701	-0.395107	0.55	0.8	1
LGALS1	0.325701	-0.538004	0.55	0.8	1
CYTH1	0.331025	-0.273282	0.15	0.4	1
HSP90AB1	0.335554	0.455461	1	1	1
LAPTM4A	0.337707	0.821105	0.45	0.2	1
MTDH	0.337707	0.674944	0.45	0.2	1
CLK1	0.337707	0.474067	0.45	0.2	1
ATP5ME	0.337707	-0.307955	0.35	0.6	1
ZNF267	0.337707	-0.443732	0.35	0.6	1
PSME1	0.337707	-0.468783	0.35	0.6	1
ATP6V1G1	0.337762	0.427028	0.6	0.4	1
GRB2	0.337762	-0.427959	0.5	0.8	1
RAP1A	0.341134	-0.272052	0.2	0.4	1
EBNA1BP2	0.341134	-0.346022	0.2	0.4	1
STIP1	0.341134	-0.348069	0.2	0.4	1
[truncated: 1,262 more rows]

## Sheet: MC
gene id	p value	avg logFC	pct.1	pct.2	adjusted p value
MTRNR2L1	2.6931e-10	-1.00971	0.011	0.5	6.37187e-06
C15orf48	2.28498e-05	-1.18518	0.2	0.75	0.540626
MSANTD4	3.05402e-05	-0.774371	0.044	0.417	0.722581
TM2D2	4.02013e-05	-0.814297	0.056	0.417	0.951162
GPATCH4	5.6781e-05	-0.669973	0.056	0.417	1
CD1B	5.94808e-05	-0.620986	0.011	0.25	1
YBEY	5.94808e-05	-0.756473	0.011	0.25	1
HIST1H1D	7.20547e-05	-0.819281	0.033	0.333	1
HGD	8.77403e-05	-0.566306	0.011	0.25	1
2020-09-02	9.21812e-05	-0.779616	0.244	0.75	1
CRIP2	9.6869e-05	-0.819981	0.033	0.333	1
PIGC	9.6869e-05	-0.938192	0.033	0.333	1
DPH7	0.000108618	-0.33775	0	0.167	1
TRMU	0.000108618	-0.357682	0	0.167	1
SERAC1	0.000108618	-0.369229	0	0.167	1
KCNE1	0.000108618	-0.384543	0	0.167	1
ME3	0.000108618	-0.384543	0	0.167	1
PTGIR	0.000108618	-0.405917	0	0.167	1
AC026412.1	0.000108618	-0.408664	0	0.167	1
HMGN2P5	0.000108618	-0.416249	0	0.167	1
TDRKH	0.000108618	-0.416923	0	0.167	1
FLVCR1-AS1	0.000108618	-0.419408	0	0.167	1
NHS	0.000108618	-0.422176	0	0.167	1
U2AF1L4	0.000108618	-0.429142	0	0.167	1
LINC01481	0.000108618	-0.42989	0	0.167	1
KIAA1958	0.000108618	-0.437791	0	0.167	1
UCHL1	0.000108618	-0.556532	0	0.167	1
MYLPF	0.000108618	-0.609296	0	0.167	1
HIST1H2BC	0.000108618	-0.631931	0	0.167	1
RPS29	0.000170267	-0.704644	0.844	1	1
HCST	0.000268577	-0.962966	0.4	0.833	1
ASXL2	0.000269889	-0.666957	0.044	0.333	1
DNPH1	0.000289766	-0.756146	0.122	0.5	1
RPS24	0.000480647	-0.689994	0.822	1	1
AKIRIN1	0.000483388	-0.64477	0.078	0.417	1
RPL37A	0.000487815	-0.66426	0.778	1	1
CPSF7	0.000494009	-0.515719	0.022	0.25	1
CCDC90B	0.000518072	-0.598608	0.078	0.417	1
TNFAIP8	0.000518072	-0.694382	0.078	0.417	1
C3orf38	0.000607011	-0.651643	0.022	0.25	1
RPS15	0.000640078	-0.666906	0.878	1	1
CEBPD	0.000743684	-0.602749	0.511	0.917	1
TRAPPC6A	0.0007437	-0.49616	0.022	0.25	1
FAM89B	0.000942013	-0.593535	0.089	0.417	1
RPL19	0.000984644	-0.623631	0.811	1	1
RPL12	0.00107605	-0.733285	0.722	1	1
NBR1	0.00110773	-0.920818	0.056	0.333	1
HNRNPD	0.00133036	-0.654406	0.5	0.833	1
HBEGF	0.00133376	-0.897625	0.256	0.667	1
SDHC	0.00137551	-0.730901	0.089	0.417	1
RPL6	0.00147095	-0.644221	0.822	0.917	1
HMGN2	0.00162946	-0.541711	0.222	0.667	1
MTND1P23	0.00165481	1.7672	0.622	0.167	1
REX1BD	0.00187592	-0.86893	0.156	0.5	1
FAU	0.00188066	-0.60568	0.7	1	1
RPL23AP42	0.00205802	-0.554378	0.033	0.25	1
RPS20	0.00211074	-0.607278	0.756	1	1
RIPK2	0.00223458	-1.5087	0.256	0.583	1
RPL35A	0.0022697	-0.586885	0.678	1	1
SWT1	0.00243914	-0.56362	0.033	0.25	1
MAF	0.00245088	1.44441	0.489	0	1
AAMDC	0.002653	-0.466581	0.033	0.25	1
CD72	0.002653	-0.494303	0.033	0.25	1
BST2	0.00268156	-0.357705	0.178	0.583	1
SNTB2	0.00271337	-0.371922	0.011	0.167	1
SMG9	0.00271337	-0.37726	0.011	0.167	1
C10orf128	0.00271337	-0.377921	0.011	0.167	1
FAM229B	0.00271337	-0.39251	0.011	0.167	1
SLC27A1	0.00271337	-0.4217	0.011	0.167	1
CSE1L	0.00271337	-0.426102	0.011	0.167	1
RABL2A	0.00271337	-0.448014	0.011	0.167	1
LSM14B	0.00271337	-0.537804	0.011	0.167	1
IMMP1L	0.00271337	-0.539597	0.011	0.167	1
TLN2	0.00271337	-0.56044	0.011	0.167	1
LIMCH1	0.00271337	-0.612491	0.011	0.167	1
SLC16A7	0.00271337	-0.746912	0.011	0.167	1
SRGN	0.0028585	-0.620175	0.811	1	1
CYB561	0.0030467	-0.357966	0.011	0.167	1
AL445686.2	0.0030467	-0.368019	0.011	0.167	1
TCEA2	0.0030467	-0.3897	0.011	0.167	1
HIST2H2BE	0.0030467	-0.400737	0.011	0.167	1
SURF2	0.0030467	-0.48804	0.011	0.167	1
ANKMY2	0.0030467	-0.502154	0.011	0.167	1
INTS12	0.0030467	-0.505717	0.011	0.167	1
CNOT6	0.0030467	-0.514731	0.011	0.167	1
NOB1	0.0030467	-0.556171	0.011	0.167	1
RPL30	0.00313636	-0.526138	0.8	0.917	1
RPS14	0.00318614	-0.656131	0.833	1	1
CBX3	0.00319962	-0.552895	0.511	0.833	1
RPS19	0.00330437	-0.52113	0.844	1	1
EGF	0.00341697	-0.257635	0.011	0.167	1
AC084033.3	0.00341697	-0.340322	0.011	0.167	1
EXOC3	0.00341697	-0.352371	0.011	0.167	1
SLC10A7	0.00341697	-0.35875	0.011	0.167	1
NUP133	0.00341697	-0.364358	0.011	0.167	1
CLDN3	0.00341697	-0.371333	0.011	0.167	1
EXD3	0.00341697	-0.38016	0.011	0.167	1
TPM4	0.00343697	-0.818125	0.456	0.833	1
MT-RNR2	0.00345855	-0.38191	1	1	1
CCDC186	0.00383448	-0.585377	0.111	0.417	1
XIAP	0.00383448	-0.637367	0.111	0.417	1
LGALS2	0.00392875	-0.672842	0.078	0.333	1
RPS3	0.00413006	-0.479453	0.811	1	1
GNL3	0.00432602	-0.752864	0.233	0.583	1
DEFB1	0.00453513	-0.733119	0.244	0.583	1
UBXN1	0.00490633	-0.541992	0.256	0.667	1
MT-ND2	0.00496201	0.792054	1	1	1
RGS1	0.00499129	-0.756644	0.667	0.917	1
VMA21	0.00501768	-0.598765	0.122	0.417	1
CADM1	0.00510591	-0.773114	0.167	0.5	1
LIPA	0.00530734	1.52616	0.544	0.083	1
HAX1	0.00554657	-0.632892	0.111	0.417	1
LSM7	0.00555286	-0.831921	0.122	0.417	1
ZNF146	0.00576592	-0.547865	0.044	0.25	1
SAT1	0.00599409	-0.572658	0.9	1	1
TIPRL	0.00619822	-0.462462	0.044	0.25	1
PFKL	0.00634288	-0.559661	0.078	0.333	1
RPS27	0.00640235	-0.425643	0.967	1	1
RPLP2	0.00660197	-0.425644	0.933	1	1
PABPC1	0.00681741	0.444991	0.989	1	1
SNHG6	0.00714759	-0.797981	0.211	0.5	1
RPL41P5	0.0071514	-0.484501	0.044	0.25	1
ROMO1	0.00738829	-0.51073	0.333	0.75	1
FAM32A	0.00785551	-0.49542	0.122	0.417	1
BHMT2	0.00862353	-0.518492	0.089	0.333	1
TMSB10	0.00872761	-0.418409	0.978	1	1
MCUR1	0.0088287	-0.421317	0.044	0.25	1
SLC16A10	0.0088287	-0.537099	0.044	0.25	1
GPR183	0.00887885	-0.639252	0.422	0.833	1
PRRC2C	0.00915425	0.938907	0.578	0.167	1
UQCRQ	0.00918894	-0.400712	0.467	0.917	1
NDUFS5	0.00923406	-0.591626	0.333	0.667	1
GSE1	0.00946131	-0.461734	0.044	0.25	1
RPL27A	0.00955193	-0.43324	0.933	1	1
SGK1	0.00989106	-0.486719	0.678	1	1
RBMXL1	0.0101423	-0.510398	0.089	0.333	1
PON2	0.0101423	-0.535697	0.089	0.333	1
PPP1R12A	0.010158	0.977688	0.389	0	1
TANK	0.0101583	1.11569	0.389	0	1
RPL38	0.0103952	-0.586454	0.644	0.917	1
SNRPD2	0.0106616	-0.567568	0.456	0.75	1
NDUFB1	0.0111302	-0.521942	0.378	0.75	1
ARL14EP	0.0111931	-0.473837	0.078	0.333	1
COX7A2	0.0112043	-0.427616	0.333	0.75	1
RPL9P9	0.0112093	-0.566149	0.367	0.667	1
DNAJB12	0.0112828	-0.455849	0.089	0.333	1
REXO2	0.0112828	-0.594642	0.089	0.333	1
MT-TE	0.0115489	1.123	0.6	0.25	1
APLP2	0.0117041	0.86839	0.822	0.5	1
MTND4P12	0.0117513	1.6601	0.378	0	1
PARP4	0.0117513	0.863548	0.378	0	1
SPART	0.0117834	-0.616894	0.1	0.333	1
POLR1D	0.0125156	-0.80683	0.211	0.5	1
NDUFB6	0.0128137	-0.578443	0.222	0.5	1
CYBB	0.0137384	0.928045	0.744	0.5	1
RNASEH1	0.014079	-0.319678	0.022	0.167	1
SLC39A4	0.014079	-0.358656	0.022	0.167	1
SWI5	0.014079	-0.370652	0.022	0.167	1
SGF29	0.014079	-0.371643	0.022	0.167	1
SPRY2	0.014079	-0.383681	0.022	0.167	1
DHX8	0.014079	-0.399964	0.022	0.167	1
BABAM1	0.014079	-0.40034	0.022	0.167	1
KHDRBS3	0.014079	-0.400624	0.022	0.167	1
DEDD	0.014079	-0.413564	0.022	0.167	1
TPST1	0.014079	-0.503014	0.022	0.167	1
CLECL1	0.014079	-0.512091	0.022	0.167	1
ZNF581	0.014079	-0.516534	0.022	0.167	1
ASXL1	0.014079	-0.819106	0.022	0.167	1
PPIA	0.0145871	-0.387567	0.567	1	1
POMP	0.0149126	-0.473253	0.378	0.75	1
WBP11	0.0149207	-0.473367	0.189	0.5	1
JAK1	0.014973	0.820355	0.5	0.083	1
RPL8	0.0151041	-0.344894	0.822	1	1
POLR2G	0.0151432	-0.631041	0.1	0.333	1
GLIPR2	0.0151654	-0.431954	0.056	0.25	1
FAHD2A	0.0151654	-0.482401	0.056	0.25	1
HIST1H1E	0.0151654	-0.578269	0.056	0.25	1
PPCDC	0.0153355	-0.299213	0.022	0.167	1
AC098614.1	0.0153355	-0.320522	0.022	0.167	1
LRG1	0.0153355	-0.330538	0.022	0.167	1
CLCC1	0.0153355	-0.349759	0.022	0.167	1
BBS7	0.0153355	-0.354964	0.022	0.167	1
CAV1	0.0153355	-0.361811	0.022	0.167	1
SELENBP1	0.0153355	-0.364263	0.022	0.167	1
NXT1	0.0153355	-0.387874	0.022	0.167	1
PBX1	0.0153355	-0.395855	0.022	0.167	1
AC007952.4	0.0153355	-0.409462	0.022	0.167	1
EHBP1	0.0153355	-0.530217	0.022	0.167	1
OLFML3	0.0153355	-0.573218	0.022	0.167	1
LYRM1	0.0153355	-0.656706	0.022	0.167	1
VAMP8	0.0154497	-0.52392	0.411	0.75	1
TBCB	0.0156222	-0.472164	0.267	0.583	1
RPL21	0.0157375	-0.269732	0.944	1	1
RPL37	0.0157375	-0.411665	0.944	1	1
LPXN	0.0159698	-0.541614	0.2	0.5	1
GTF3A	0.016036	-0.510942	0.289	0.667	1
SDCBP	0.0162758	0.945224	0.622	0.25	1
FOLR3	0.0166896	-0.265607	0.022	0.167	1
EXOSC4	0.0166896	-0.285854	0.022	0.167	1
INPP1	0.0166896	-0.308615	0.022	0.167	1
TMEM43	0.0166896	-0.329324	0.022	0.167	1
MFSD10	0.0166896	-0.329543	0.022	0.167	1
FAM53C	0.0166896	-0.336547	0.022	0.167	1
IQCD	0.0166896	-0.371672	0.022	0.167	1
ACSS2	0.0166896	-0.379595	0.022	0.167	1
MYLK	0.0166896	-0.395662	0.022	0.167	1
TSC22D1	0.0166916	-0.65142	0.156	0.417	1
PAFAH1B2	0.0171327	-0.679067	0.056	0.25	1
CREM	0.0175414	-0.866636	0.1	0.333	1
VSIG4	0.0175919	1.18285	0.456	0.083	1
DYNLRB1	0.0176214	-0.492514	0.256	0.583	1
PRR13	0.0176223	-0.448985	0.278	0.583	1
UQCR10	0.0178309	-0.424782	0.444	0.75	1
LRP1	0.0179527	0.997199	0.344	0	1
POM121	0.0181477	-0.33483	0.022	0.167	1
MVP	0.0181477	-0.345081	0.022	0.167	1
ATXN7L1	0.0181477	-0.34626	0.022	0.167	1
CCL4L2	0.0183939	2.0044	0.633	0.333	1
PSME2	0.0186091	-0.560113	0.222	0.5	1
AK2	0.0186474	-0.586728	0.167	0.417	1
ARPC1B	0.0188405	0.858397	0.444	0.083	1
RPS28	0.0190207	-0.427012	0.844	1	1
NT5C3A	0.0193196	-0.416911	0.1	0.333	1
ACAA1	0.0193196	-0.539734	0.1	0.333	1
ATF6	0.0195466	-0.598646	0.189	0.5	1
GCLC	0.0197161	-0.260347	0.022	0.167	1
RPL10A	0.0197882	-0.431717	0.578	0.833	1
SLC12A1	0.020204	-0.877587	0.167	0.417	1
ATP5MC3	0.0202166	-0.44665	0.389	0.75	1
SRSF10	0.0203006	-0.380645	0.189	0.5	1
MSR1	0.0204718	1.00047	0.611	0.25	1
RHOBTB1	0.0205031	-0.373996	0.056	0.25	1
RF00004	0.0205031	-0.403172	0.056	0.25	1
CEBPB	0.0205894	0.829789	0.333	0	1
SSR2	0.0206027	-0.749764	0.178	0.417	1
RPS23	0.0212823	-0.390034	0.856	1	1
KATNBL1	0.0222322	-0.460521	0.156	0.417	1
ATF5	0.0222818	-0.428367	0.1	0.333	1
USP3	0.0224222	-0.453679	0.111	0.333	1
SIGMAR1	0.0230591	-0.32094	0.056	0.25	1
JUNB	0.0231013	-0.495858	0.589	0.917	1
ZRANB2	0.0235653	0.899247	0.322	0	1
RBM47	0.0235659	0.69259	0.322	0	1
NBDY	0.0236603	-0.431862	0.167	0.417	1
RPL32	0.0244689	-0.346632	0.889	1	1
PPT1	0.0246882	0.925086	0.478	0.167	1
LYN	0.0256459	0.779144	0.444	0.083	1
TMA7	0.0258336	-0.650142	0.578	0.75	1
ERAP2	0.0258875	-0.264359	0.056	0.25	1
RNF126	0.025934	-0.394658	0.067	0.25	1
SLC35B1	0.025934	-0.437286	0.067	0.25	1
SERF2	0.0264303	-0.471982	0.756	0.917	1
RAB13	0.0265797	-0.302948	0.222	0.5	1
MMP24OS	0.0268407	-0.38541	0.1	0.333	1
KIAA1551	0.0269196	0.949203	0.311	0	1
ILF3-AS1	0.0269203	1.1366	0.311	0	1
PNISR	0.0269203	0.833621	0.311	0	1
HSD17B11	0.0269203	0.787543	0.311	0	1
UMOD	0.0269503	-2.15245	0.267	0.5	1
RPL13	0.0272558	-0.415196	0.9	1	1
HNRNPA3	0.0272905	-0.618537	0.389	0.75	1
TMEM9B	0.0273779	-0.455969	0.067	0.25	1
RSF1	0.0275814	0.604469	0.467	0.083	1
RPS18	0.0275995	-0.368707	0.889	1	1
SNHG8	0.0280409	-0.41253	0.278	0.583	1
RASSF2	0.0280685	-0.518238	0.111	0.333	1
COX7C	0.0286451	-0.353138	0.678	0.917	1
TMEM127	0.0288905	-0.438801	0.067	0.25	1
CDV3	0.0293281	-0.499705	0.3	0.583	1
CD44	0.0293281	-0.543488	0.3	0.583	1
MOCS2	0.0293342	-0.431159	0.111	0.333	1
TMEM258	0.029464	-0.591136	0.422	0.667	1
EIF1B	0.0298955	-0.4173	0.278	0.583	1
GSPT1	0.0302281	-0.332963	0.256	0.583	1
FLT1	0.0304746	-0.566488	0.067	0.25	1
RPL24	0.0315358	-0.380105	0.733	0.917	1
LCP1	0.0315853	-0.3773	0.433	0.75	1
KNG1	0.0320136	-0.273317	0.111	0.333	1
2020-03-02	0.0320136	-0.41508	0.111	0.333	1
IL10RA	0.0324525	-0.399388	0.178	0.417	1
ITGB2	0.0327956	0.910297	0.589	0.333	1
UCP2	0.0328221	-0.452821	0.233	0.5	1
RPL35	0.0333886	-0.353859	0.633	0.917	1
ANKRD12	0.0338811	0.798984	0.511	0.167	1
HSPB1	0.0340097	-0.528939	0.689	0.833	1
ZEB2	0.0341312	0.836714	0.411	0.083	1
CDK6	0.0349	-0.368762	0.111	0.333	1
RPL22	0.0349064	-0.432143	0.689	0.833	1
LGALS9	0.0349106	-0.473011	0.178	0.417	1
GADD45G	0.0349327	1.02489	0.289	0	1
DNASE2	0.0349336	0.999617	0.289	0	1
MAL	0.0349336	0.82743	0.289	0	1
HECTD1	0.0349336	0.769	0.289	0	1
CD68	0.03507	0.956502	0.522	0.25	1
TOMM7	0.0351235	-0.254442	0.478	0.917	1
LAMTOR4	0.0360696	-0.620056	0.267	0.5	1
ROCK1	0.0362083	0.82734	0.411	0.083	1
IRF1	0.0364044	0.972898	0.367	0.083	1
PSAP	0.0377719	0.557455	0.989	0.75	1
HSDL2	0.0380058	-0.470516	0.111	0.333	1
C12orf57	0.0380058	-0.47911	0.111	0.333	1
RFC2	0.0386229	-0.366728	0.033	0.167	1
ETS1	0.0386229	-0.544107	0.033	0.167	1
DECR2	0.0386229	-0.722694	0.033	0.167	1
NTRK2	0.0386229	-0.823107	0.033	0.167	1
RIOK3	0.0386581	-0.338494	0.167	0.417	1
LPAR6	0.0390624	-0.532534	0.422	0.667	1
VPS13C	0.0390791	0.838151	0.478	0.167	1
CANX	0.0395387	0.812369	0.589	0.333	1
CISD1	0.0395602	-0.297582	0.067	0.25	1
NAA10	0.0395602	-0.319836	0.067	0.25	1
ASB8	0.0395602	-0.346569	0.067	0.25	1
KRCC1	0.0395602	-0.40615	0.067	0.25	1
CHD9	0.0396888	0.781038	0.278	0	1
LILRB4	0.0396888	0.732717	0.278	0	1
ILF3	0.0396888	0.63581	0.278	0	1
ATP2B1	0.0398559	0.948385	0.367	0.083	1
RPS3A	0.0400333	-0.375555	0.856	1	1
AC016739.1	0.040442	0.713419	0.422	0.083	1
RPL39	0.0407929	-0.541446	0.822	0.917	1
AL450405.1	0.0408763	0.73492	0.4	0.083	1
COPS7A	0.0413084	-0.310207	0.033	0.167	1
LINC01184	0.0413084	-0.332441	0.033	0.167	1
SLC27A4	0.0413084	-0.349489	0.033	0.167	1
MCMBP	0.0413084	-0.350913	0.033	0.167	1
ZNF195	0.0413084	-0.35396	0.033	0.167	1
SSSCA1	0.0413084	-0.367142	0.033	0.167	1
RBM4B	0.0413084	-0.372035	0.033	0.167	1
CYP51A1	0.0413084	-0.37304	0.033	0.167	1
RABL2B	0.0413084	-0.379663	0.033	0.167	1
C5orf51	0.0413084	-0.442907	0.033	0.167	1
AP1S1	0.0413084	-0.519817	0.033	0.167	1
CD40	0.0416299	-0.303358	0.067	0.25	1
ADPGK	0.0416299	-0.337207	0.067	0.25	1
TMEM60	0.0416299	-0.352986	0.067	0.25	1
RPL34	0.0417963	-0.371342	0.767	0.917	1
SUCLG1	0.0420809	-0.633425	0.333	0.583	1
MT-TP	0.0429048	-0.401791	0.578	0.75	1
RPLP1	0.0433673	-0.289245	0.967	1	1
RPS16	0.0433673	-0.369782	0.967	1	1
PTMS	0.0435621	-0.3098	0.311	0.583	1
PLRG1	0.0437906	-0.268367	0.067	0.25	1
EIF5	0.0439317	0.649492	0.733	0.5	1
GTF2F1	0.044125	-0.4046	0.078	0.25	1
OMA1	0.044125	-0.407059	0.078	0.25	1
OSGEP	0.044125	-0.539591	0.078	0.25	1
SNRNP35	0.0441504	-0.251327	0.033	0.167	1
RPS27AP16	0.0441504	-0.320331	0.033	0.167	1
AC027309.2	0.0441504	-0.332793	0.033	0.167	1
GFER	0.0441504	-0.334625	0.033	0.167	1
ZNF764	0.0441504	-0.349697	0.033	0.167	1
MIGA1	0.0441504	-0.377046	0.033	0.167	1
AREG	0.0441504	-0.547148	0.033	0.167	1
FILIP1L	0.0445931	-0.747149	0.2	0.417	1
USP15	0.0450153	0.753217	0.267	0	1
GLB1	0.0450153	0.554341	0.267	0	1
RPS26	0.0453173	0.54859	0.744	0.5	1
PEPD	0.0454334	-0.315012	0.222	0.5	1
CCDC6	0.0457282	-0.496154	0.122	0.333	1
LAT2	0.0461888	-0.436497	0.133	0.333	1
NIPSNAP3A	0.0462863	-0.434418	0.078	0.25	1
TMEM18	0.0462863	-0.523737	0.078	0.25	1
RAB11FIP3	0.0471557	-0.2659	0.033	0.167	1
WIPI1	0.0471557	-0.278275	0.033	0.167	1
CDK8	0.0471557	-0.292752	0.033	0.167	1
PCID2	0.0471557	-0.303541	0.033	0.167	1
KCNMB4	0.0471557	-0.345134	0.033	0.167	1
BAZ2B	0.0475753	0.913316	0.356	0.083	1
CTSB	0.0477239	0.607215	0.911	0.75	1
MT-CO2	0.0478625	0.406721	1	1	1
EIF3G	0.0480128	-0.547739	0.133	0.333	1
PHLDA1	0.0480128	-0.734832	0.133	0.333	1
OLA1	0.0481374	-0.733074	0.144	0.333	1
NDUFB2	0.0484134	-0.321287	0.5	0.833	1
HBP1	0.0485362	-0.396326	0.078	0.25	1
SYNJ2BP	0.0485362	-0.412791	0.078	0.25	1
DPM1	0.0485362	-0.591254	0.078	0.25	1
ALDH1A1	0.0489941	0.917677	0.356	0.083	1
IGSF6	0.0492072	0.849636	0.856	0.75	1
ARPC2	0.0494609	0.557401	0.878	0.917	1
ATP5F1E	0.0494609	-0.406604	0.878	0.917	1
COPS9	0.0495314	-0.494705	0.256	0.5	1
MPC1	0.049897	-0.512601	0.133	0.333	1
VPS36	0.0499187	-0.261796	0.211	0.5	1
PCBP1	0.0502258	0.381747	0.7	0.417	1
ZCCHC3	0.0503312	-0.264233	0.033	0.167	1
HUS1	0.0503312	-0.271607	0.033	0.167	1
MAD2L2	0.0503312	-0.280349	0.033	0.167	1
IPO5	0.0503312	-0.284817	0.033	0.167	1
DDX49	0.0503312	-0.304857	0.033	0.167	1
SLC25A12	0.0503312	-0.31117	0.033	0.167	1
ASCC2	0.0503312	-0.317327	0.033	0.167	1
NUDT5	0.0508771	-0.570067	0.078	0.25	1
GATM	0.0509743	0.913928	0.256	0	1
BLOC1S6	0.0509743	0.756909	0.256	0	1
MTCO1P23	0.0509743	0.682877	0.256	0	1
TAPBP	0.0509743	0.682801	0.256	0	1
BTG1	0.0509837	-0.501252	0.689	0.833	1
HEBP2	0.051113	-0.474354	0.289	0.5	1
FIS1	0.0514971	-0.381883	0.122	0.333	1
KLF10	0.0525034	0.573249	0.411	0.083	1
PPP2R3C	0.0533119	-0.393639	0.078	0.25	1
ZCCHC9	0.0533119	-0.463728	0.078	0.25	1
ALDH9A1	0.0535505	-0.336391	0.122	0.333	1
ARHGAP10	0.0535505	-0.492077	0.122	0.333	1
MINDY2	0.053684	-0.321152	0.033	0.167	1
XIST	0.054841	-0.512985	0.189	0.417	1
SRSF11	0.0563766	-0.36216	0.5	0.833	1
ODF3B	0.0572213	-0.263108	0.033	0.167	1
RAD17	0.057427	-0.418557	0.089	0.25	1
TPP2	0.0576332	0.737571	0.244	0	1
GPR34	0.0576332	0.706918	0.244	0	1
CYSTM1	0.0576332	0.687604	0.244	0	1
IFI27L2	0.0576332	0.60872	0.244	0	1
ZNF330	0.0578629	-0.285239	0.122	0.333	1
SNX2	0.0580145	0.687646	0.378	0.083	1
ARMCX3	0.0580645	-0.402662	0.133	0.333	1
GIMAP7	0.0580645	-0.523582	0.133	0.333	1
RPS25	0.0583407	-0.372465	0.6	0.833	1
MTMR12	0.058474	-0.306539	0.078	0.25	1
DESI2	0.058474	-0.332179	0.078	0.25	1
BRD2	0.0585145	0.784148	0.433	0.167	1
EIF5A	0.0585897	-0.338212	0.189	0.417	1
NDUFB9	0.05861	-0.35126	0.344	0.583	1
PTPRE	0.0591002	-0.411116	0.444	0.75	1
TUBB	0.0597139	0.823013	0.411	0.167	1
MGLL	0.0599592	1.05133	0.344	0.083	1
RNH1	0.0599592	0.702875	0.344	0.083	1
TMEM183A	0.060005	-0.565015	0.089	0.25	1
RAD21	0.0600932	0.645633	0.433	0.167	1
RGS10	0.060177	-0.475096	0.378	0.667	1
ATP6V1G1	0.0601952	-0.59233	0.4	0.583	1
MDH2	0.0602715	-0.366296	0.133	0.333	1
EPCAM	0.0612068	-0.326516	0.078	0.25	1
ATL3	0.0612068	-0.334111	0.078	0.25	1
GIMAP2	0.0612068	-0.366993	0.078	0.25	1
KHDRBS1	0.0613381	0.634665	0.378	0.083	1
RPS5	0.0622692	-0.42911	0.511	0.75	1
ANP32E	0.0624601	-0.276864	0.122	0.333	1
ARPC5	0.0624617	-0.472682	0.567	0.75	1
CAPRIN1	0.0626783	-0.389408	0.089	0.25	1
RDH11	0.0629563	-0.308421	0.178	0.417	1
DSTN	0.0634207	-0.548305	0.4	0.583	1
H2AFZ	0.0646729	0.617635	0.489	0.167	1
AP3D1	0.0648697	-0.255644	0.122	0.333	1
HMGA1	0.0648697	-0.368298	0.122	0.333	1
BEX4	0.0648944	-0.390316	0.133	0.333	1
RNF181	0.0648944	-0.423215	0.133	0.333	1
MYCBP2	0.0650666	0.741384	0.233	0	1
ABCA1	0.0650666	0.739903	0.233	0	1
SCPEP1	0.0650666	0.735324	0.233	0	1
SEC11A	0.0650666	0.667898	0.233	0	1
MIDN	0.0650666	0.573382	0.233	0	1
RALA	0.0650666	-0.25413	0.178	0.417	1
YBX3	0.0657743	-0.530449	0.367	0.583	1
SKIL	0.0658121	0.252506	0.4	0.083	1
RPS12	0.0665207	-0.373056	0.789	0.917	1
IFNGR1	0.066618	0.564062	0.378	0.083	1
NDUFB7	0.0669302	-0.536414	0.144	0.333	1
WLS	0.0669901	-0.358442	0.078	0.25	1
RALB	0.0672349	-0.36624	0.178	0.417	1
BID	0.0673134	-0.44528	0.133	0.333	1
HSPA1A	0.0674451	0.88824	0.8	0.917	1
FTLP3	0.0682674	0.958158	0.5	0.25	1
BBS2	0.0683205	-0.416328	0.089	0.25	1
RPSA	0.068512	-0.380714	0.5	0.75	1
ATP1B3	0.068941	0.75938	0.322	0.083	1
PLA2G7	0.0698147	-0.412213	0.233	0.5	1
MT-ND4	0.0699234	0.348719	1	1	1
EID1	0.0700024	-0.288946	0.489	0.75	1
CRYZ	0.0700462	-0.263706	0.078	0.25	1
TAX1BP3	0.0700462	-0.273823	0.078	0.25	1
UBE2B	0.0704027	-0.465831	0.222	0.417	1
RGS2	0.0704452	-0.421465	0.456	0.667	1
HSP90AB3P	0.0708946	0.740881	0.356	0.083	1
NINJ1	0.0710364	0.744698	0.333	0.083	1
GPRIN3	0.0710364	-0.495153	0.278	0.5	1
ITSN2	0.0712261	0.532644	0.678	0.333	1
TGS1	0.0718386	-0.746707	0.144	0.333	1
TNFSF10	0.0719032	-0.299712	0.233	0.5	1
RPL36	0.0721498	-0.40988	0.744	0.917	1
NUCB2	0.0722666	-0.332266	0.311	0.583	1
TFAM	0.0725644	-0.3703	0.2	0.417	1
NIPSNAP2	0.0730092	-0.408524	0.367	0.583	1
KCNJ5	0.0733572	0.815101	0.222	0	1
CCND1	0.0733572	0.757069	0.222	0	1
COMT	0.0733572	0.708422	0.222	0	1
OTUD6B-AS1	0.0733572	0.703311	0.222	0	1
HVCN1	0.0733572	0.674138	0.222	0	1
ACSL3	0.0733572	0.668094	0.222	0	1
NDUFS7	0.0733572	0.653695	0.222	0	1
EFCAB14	0.0733572	0.644881	0.222	0	1
COLEC12	0.0733572	0.610062	0.222	0	1
SLC20A1	0.0733572	0.592037	0.222	0	1
SDAD1	0.0733572	0.58367	0.222	0	1
DARS	0.0733572	0.581881	0.222	0	1
ZYX	0.0733572	0.558843	0.222	0	1
TLR7	0.0733572	0.557576	0.222	0	1
DYNC1LI2	0.0733572	0.53898	0.222	0	1
CTBS	0.0733572	0.50655	0.222	0	1
TOB1	0.0733572	0.497144	0.222	0	1
GNAI2	0.0734782	0.505272	0.689	0.333	1
C20orf27	0.0743737	-0.383735	0.089	0.25	1
BCCIP	0.0743737	-0.561423	0.089	0.25	1
CD302	0.0750604	0.710676	0.344	0.083	1
SETD2	0.0750604	0.705027	0.344	0.083	1
SMIM26	0.0751203	-0.476661	0.278	0.5	1
COX6A1	0.0753066	-0.435272	0.467	0.667	1
PAPOLA	0.0757365	-0.652831	0.356	0.583	1
EIF2S1	0.0765019	-0.266849	0.078	0.25	1
UQCR11	0.076568	-0.350797	0.467	0.75	1
GPAT3	0.0767132	-0.332722	0.044	0.167	1
ARL2	0.0767132	-0.366239	0.044	0.167	1
FBXO25	0.0767132	-0.482189	0.044	0.167	1
MIR1244-2	0.0767132	-0.520333	0.044	0.167	1
DPP7	0.0770204	-0.380849	0.256	0.5	1
FAM13A	0.0775608	-0.424055	0.089	0.25	1
ST3GAL5	0.0775608	-0.499635	0.089	0.25	1
ATOX1	0.077857	-0.705604	0.233	0.417	1
BIRC3	0.0796058	-0.545706	0.2	0.417	1
CENPC	0.0808582	-0.301873	0.089	0.25	1
ASRGL1	0.0808582	-0.493379	0.089	0.25	1
ACTR1B	0.0810519	-0.301396	0.044	0.167	1
RPL21P16	0.0810519	-0.479833	0.044	0.167	1
AVPI1	0.0810519	-0.699539	0.044	0.167	1
HSPE1	0.0814708	-0.397066	0.7	0.917	1
GRN	0.0816714	0.814771	0.689	0.5	1
MTATP6P1	0.0819113	0.541405	0.989	1	1
DPYD	0.08254	-0.344551	0.144	0.333	1
NRP1	0.0825953	0.67323	0.211	0	1
PHAX	0.0825953	0.494742	0.211	0	1
BOD1L1	0.0825972	0.752264	0.211	0	1
DOCK8	0.0825972	0.715324	0.211	0	1
FPR3	0.0825972	0.621148	0.211	0	1
HGF	0.0825972	0.602697	0.211	0	1
NEU1	0.0825972	0.602324	0.211	0	1
ZC3HAV1	0.0825972	0.557714	0.211	0	1
CD4	0.0825972	0.531547	0.211	0	1
FLOT1	0.0825972	0.500122	0.211	0	1
TCEAL8	0.0825972	0.499635	0.211	0	1
CLEC2B	0.0834239	-0.575748	0.3	0.5	1
CYCS	0.0839057	-0.524716	0.356	0.583	1
STAM2	0.0842686	-0.304711	0.089	0.25	1
TMED5	0.0842686	-0.327217	0.089	0.25	1
PNRC1	0.084905	-0.599206	0.644	0.75	1
KLF2	0.0853384	-0.732002	0.167	0.333	1
TRIP4	0.0855878	-0.274538	0.044	0.167	1
SLC25A29	0.0855878	-0.285319	0.044	0.167	1
CDH16	0.0855878	-0.286801	0.044	0.167	1
RAB5B	0.0855878	-0.293522	0.044	0.167	1
MRPS2	0.0855878	-0.296061	0.044	0.167	1
MRPL3	0.0855878	-0.29817	0.044	0.167	1
METTL16	0.0855878	-0.305772	0.044	0.167	1
SDSL	0.0855878	-0.308528	0.044	0.167	1
VTI1A	0.0855878	-0.309206	0.044	0.167	1
CPT2	0.0855878	-0.314172	0.044	0.167	1
RTN1	0.0855878	-0.314293	0.044	0.167	1
TMEM206	0.0855878	-0.322481	0.044	0.167	1
DNAJB9	0.0855878	-0.326165	0.044	0.167	1
RPL15P3	0.0855878	-0.415563	0.044	0.167	1
MEF2D	0.0855878	-0.45247	0.044	0.167	1
RGS16	0.0855878	-0.51464	0.044	0.167	1
GPANK1	0.0855878	-0.583232	0.044	0.167	1
RPS2	0.0856183	-0.266318	0.956	1	1
TYROBP	0.0856183	-0.26809	0.956	1	1
EEF1A1	0.0856236	0.348167	0.967	1	1
WNK1	0.0856617	0.367645	0.467	0.167	1
EIF4A2	0.0856628	0.399172	0.467	0.167	1
DDIT3	0.0860558	-0.266249	0.356	0.583	1
FXR1	0.0867129	-0.463599	0.222	0.417	1
EIF4E2	0.0877945	-0.351791	0.089	0.25	1
SIRT2	0.0877945	-0.483079	0.089	0.25	1
CTSZ	0.0880975	0.700299	0.578	0.333	1
TMCC1	0.0883564	-0.418429	0.144	0.333	1
RPS9	0.0890579	-0.382811	0.778	0.917	1
UBE2D1	0.08945	-0.321936	0.133	0.333	1
TMEM214	0.0903266	-0.253757	0.044	0.167	1
MRPL11	0.0903266	-0.261157	0.044	0.167	1
BABAM2	0.0903266	-0.262207	0.044	0.167	1
EMD	0.0903266	-0.264762	0.044	0.167	1
HNRNPA3P6	0.0903266	-0.286074	0.044	0.167	1
PPP3CB	0.0903266	-0.304274	0.044	0.167	1
METTL5	0.0903266	-0.343645	0.044	0.167	1
UBE2G1	0.0903266	-0.377419	0.044	0.167	1
AF117829.1	0.0903266	-0.422418	0.044	0.167	1
LINC00467	0.0903266	-0.429798	0.044	0.167	1
PTH1R	0.0903266	-0.830798	0.044	0.167	1
CHD4	0.0908602	0.689298	0.3	0.083	1
RB1CC1	0.0909469	0.652176	0.333	0.083	1
COMMD8	0.0910412	-0.553622	0.167	0.333	1
HLA-B	0.0913452	0.397324	0.933	0.75	1
GADD45GIP1	0.0913861	-0.344194	0.144	0.333	1
GMPS	0.0914384	-0.294341	0.089	0.25	1
HLA-DQA1	0.0917585	-0.350586	0.722	0.917	1
CALM2	0.0920395	-0.278462	0.767	1	1
FABP3	0.0928893	0.895489	0.2	0	1
AL136987.1	0.0928893	0.718495	0.2	0	1
ARHGDIA	0.0928893	0.672396	0.2	0	1
AP2A2	0.0928893	0.66609	0.2	0	1
REV3L	0.0928893	0.65771	0.2	0	1
ERP44	0.0928893	0.654267	0.2	0	1
SESN3	0.0928893	0.65257	0.2	0	1
SERPING1	0.0928893	0.646049	0.2	0	1
BUB3	0.0928893	0.617397	0.2	0	1
DDX6	0.0928893	0.603124	0.2	0	1
ATM	0.0928893	0.595583	0.2	0	1
CHMP4B	0.0928893	0.588433	0.2	0	1
SNRNP27	0.0928893	0.574755	0.2	0	1
MITF	0.0928893	0.524191	0.2	0	1
ZNF326	0.0928893	0.523152	0.2	0	1
ANKIB1	0.0928893	0.518434	0.2	0	1
LYST	0.0928893	0.510636	0.2	0	1
PDS5B	0.0928893	0.507421	0.2	0	1
ANKRD17	0.0928893	0.499751	0.2	0	1
EPB41	0.0928893	0.437575	0.2	0	1
LEPROTL1	0.0928893	0.418938	0.2	0	1
NCOA7	0.0928893	0.411607	0.2	0	1
TOP1	0.0934124	0.677779	0.333	0.083	1
TAOK3	0.0935564	0.702273	0.5	0.25	1
NR1H3	0.0944987	-0.366551	0.144	0.333	1
MT-TL1	0.0945794	-0.368481	0.222	0.417	1
CD164	0.0951049	0.557085	0.411	0.167	1
PLGRKT	0.0952029	-0.31956	0.089	0.25	1
POLR3K	0.0952744	-0.251667	0.044	0.167	1
PPWD1	0.0952744	-0.2565	0.044	0.167	1
FAM173A	0.0952744	-0.275508	0.044	0.167	1
MRPL36	0.0952744	-0.283689	0.044	0.167	1
AP001324.1	0.0952744	-0.288426	0.044	0.167	1
CMBL	0.0952744	-0.295186	0.044	0.167	1
CHST15	0.0952744	-0.308049	0.044	0.167	1
EREG	0.0952744	-0.378342	0.044	0.167	1
GNG11	0.0952744	-0.385944	0.044	0.167	1
GNAS	0.0955249	0.539331	0.7	0.583	1
SELENOS	0.096021	0.677463	0.3	0.083	1
MT1E	0.0961095	0.938368	0.322	0.083	1
USP16	0.0961095	0.557659	0.322	0.083	1
LAMTOR2	0.0964571	-0.283341	0.211	0.417	1
POLR2L	0.09741	-0.390627	0.378	0.583	1
LILRB1	0.0976958	-0.404329	0.144	0.333	1
PBRM1	0.098504	0.610175	0.333	0.083	1
DNAJC15	0.0987805	0.620488	0.311	0.083	1
THRA	0.100437	-0.291387	0.044	0.167	1
PPIG	0.101132	0.516569	0.333	0.083	1
TUBB4B	0.101475	0.689249	0.311	0.083	1
AKR1B1	0.102129	0.768087	0.389	0.167	1
WASHC2A	0.102359	-0.366792	0.1	0.25	1
AOAH	0.102359	-0.509909	0.1	0.25	1
UQCRC2	0.102538	-0.281035	0.133	0.333	1
RPS11	0.10305	-0.325331	0.722	0.833	1
PHF3	0.10319	-0.334306	0.511	0.667	1
HLA-DQA2	0.103845	-0.511551	0.6	0.833	1
RFC1	0.104349	0.724615	0.189	0	1
ANKRD10	0.104349	0.665882	0.189	0	1
LINC01094	0.104349	0.599418	0.189	0	1
P2RX4	0.104349	0.59223	0.189	0	1
PARP1	0.104349	0.586854	0.189	0	1
MGAT4A	0.104349	0.584038	0.189	0	1
TMED2	0.104349	0.571889	0.189	0	1
SLC1A5	0.104349	0.557849	0.189	0	1
THUMPD3-AS1	0.104349	0.534451	0.189	0	1
P4HA1	0.104349	0.534321	0.189	0	1
BEST1	0.104349	0.516135	0.189	0	1
HLA-DQB2	0.104349	0.515904	0.189	0	1
ABCG1	0.104349	0.513023	0.189	0	1
PTP4A1	0.104349	0.506826	0.189	0	1
ARPP19	0.104349	0.502665	0.189	0	1
SOCS3	0.104349	0.499479	0.189	0	1
C3orf58	0.104349	0.483388	0.189	0	1
PPP2R5C	0.104349	0.467524	0.189	0	1
TMEM87A	0.104349	0.466331	0.189	0	1
STT3B	0.104349	0.46478	0.189	0	1
IP6K2	0.104349	0.464047	0.189	0	1
SLAIN2	0.104349	0.462638	0.189	0	1
MRFAP1	0.104349	0.449873	0.189	0	1
AAED1	0.104349	0.447467	0.189	0	1
UBE2Q1	0.104349	0.434119	0.189	0	1
NUPR1	0.104901	0.845819	0.411	0.167	1
FGL2	0.104901	-0.286426	0.356	0.583	1
RBPJ	0.10552	-0.453732	0.3	0.5	1
RPS6	0.106213	-0.328995	0.911	1	1
SDF4	0.10632	-0.354308	0.1	0.25	1
SPECC1	0.106644	-0.312416	0.167	0.333	1
HSPA1B	0.107677	0.580523	0.644	0.417	1
SUPT4H1	0.108184	-0.378723	0.211	0.417	1
RPF2	0.109113	-0.422234	0.156	0.333	1
XAF1	0.109704	0.546777	0.322	0.083	1
2020-03-06	0.1104	-0.363469	0.1	0.25	1
PTMA	0.110865	-0.314473	0.967	1	1
HLA-A	0.111643	-0.331212	0.789	0.833	1
MT-TV	0.112092	-0.361177	0.322	0.5	1
RPS21	0.112218	-0.402621	0.711	0.917	1
SPCS1	0.112599	0.487248	0.322	0.083	1
ADI1	0.112612	-0.460852	0.156	0.333	1
TCEA1	0.112656	0.620438	0.389	0.167	1
HMGN1	0.112656	-0.375627	0.344	0.5	1
SERINC3	0.112921	0.618868	0.3	0.083	1
TRMT112	0.113839	-0.321234	0.3	0.5	1
LRMDA	0.114604	-0.415837	0.1	0.25	1
GOLIM4	0.11489	-0.456642	0.322	0.5	1
USF2	0.115953	0.574045	0.3	0.083	1
C6orf48	0.116726	-0.307567	0.3	0.5	1
BAG1	0.116979	-0.335801	0.167	0.333	1
FBXO7	0.117104	0.451531	0.178	0	1
CTAGE5	0.117104	0.448954	0.178	0	1
STAT1	0.117106	0.713884	0.178	0	1
WASL	0.117106	0.605721	0.178	0	1
BDP1	0.117106	0.598405	0.178	0	1
PSMC1	0.117106	0.591586	0.178	0	1
MT1F	0.117106	0.561059	0.178	0	1
PSIP1	0.117106	0.560471	0.178	0	1
RUNX1	0.117106	0.548312	0.178	0	1
ZBTB7A	0.117106	0.546202	0.178	0	1
SMARCC2	0.117106	0.52982	0.178	0	1
MAT2A	0.117106	0.518935	0.178	0	1
MACF1	0.117106	0.505785	0.178	0	1
KIAA0930	0.117106	0.504999	0.178	0	1
ARL8A	0.117106	0.489097	0.178	0	1
ZFC3H1	0.117106	0.488472	0.178	0	1
MDM4	0.117106	0.484272	0.178	0	1
PCMT1	0.117106	0.478112	0.178	0	1
PPP2CA	0.117106	0.474669	0.178	0	1
CPSF2	0.117106	0.46293	0.178	0	1
EP300	0.117106	0.447215	0.178	0	1
HPGDS	0.117106	0.445739	0.178	0	1
ADRM1	0.117106	0.444874	0.178	0	1
PSMC6	0.117106	0.437784	0.178	0	1
ZFP91	0.117106	0.428346	0.178	0	1
ILF2	0.117106	0.423651	0.178	0	1
PSMC2	0.117106	0.413497	0.178	0	1
PHF11	0.117106	0.402898	0.178	0	1
SNRPD3	0.117701	-0.260904	0.211	0.417	1
MOB1A	0.118048	0.557295	0.378	0.167	1
MGP	0.118932	-0.375917	0.1	0.25	1
CISD3	0.118932	-0.446066	0.1	0.25	1
DDX27	0.120593	-0.809522	0.167	0.333	1
GPN3	0.120936	-0.642846	0.178	0.333	1
BCL10	0.121004	-0.37777	0.111	0.25	1
EPB41L2	0.121077	0.635294	0.411	0.167	1
MBNL1	0.121666	0.719779	0.433	0.25	1
AFG3L2	0.122209	-0.393203	0.256	0.417	1
BAZ1B	0.122227	0.604487	0.289	0.083	1
DAPP1	0.123388	-0.283321	0.1	0.25	1
ARF3	0.123388	-0.344959	0.1	0.25	1
AKAP17A	0.123388	-0.372996	0.1	0.25	1
HMGB2	0.123388	-0.406934	0.1	0.25	1
RPL7A	0.124186	-0.378392	0.667	0.75	1
C19orf53	0.124294	-0.391365	0.167	0.333	1
SUMO2	0.124457	-0.343604	0.511	0.75	1
ATP5MG	0.124528	-0.281225	0.678	0.917	1
RNASE1	0.125434	1.36858	0.3	0.083	1
C5AR1	0.125731	-0.29529	0.533	0.667	1
AGPAT2	0.126385	-0.281318	0.056	0.167	1
PARD6B	0.126385	-0.325409	0.056	0.167	1
PIGF	0.126385	-0.329349	0.056	0.167	1
CLDN7	0.126385	-0.335198	0.056	0.167	1
PITPNA	0.126385	-0.351881	0.056	0.167	1
POLE4	0.126385	-0.418887	0.056	0.167	1
C9orf85	0.126385	-0.497936	0.056	0.167	1
PPA2	0.126385	-0.593305	0.056	0.167	1
GCC2	0.126879	0.6427	0.378	0.167	1
WSB1	0.126991	-0.303786	0.422	0.583	1
OGFRL1	0.126998	-0.669088	0.344	0.5	1
TBC1D1	0.127973	-0.369159	0.1	0.25	1
CPVL	0.127978	0.575177	0.511	0.333	1
SMARCA5	0.128196	0.580501	0.489	0.25	1
RPL18A	0.128228	-0.435212	0.756	0.833	1
ECHS1	0.128418	-0.259648	0.222	0.417	1
RPL26	0.128701	-0.509449	0.678	0.75	1
ALOX5AP	0.128725	0.599609	0.3	0.083	1
TACC1	0.128725	0.545479	0.3	0.083	1
APOE	0.128927	1.06114	0.722	0.667	1
CALM1	0.129848	-0.364754	0.822	0.917	1
NCOA4	0.130005	0.598219	0.4	0.167	1
TMEM123	0.13003	-0.393599	0.344	0.5	1
MMP7	0.131307	0.549209	0.167	0	1
HELZ	0.131307	0.513927	0.167	0	1
GCHFR	0.13131	0.805444	0.167	0	1
PLTP	0.13131	0.539318	0.167	0	1
RAB29	0.13131	0.505238	0.167	0	1
IST1	0.13131	0.503701	0.167	0	1
SUZ12	0.13131	0.489401	0.167	0	1
ZC3H7A	0.13131	0.484875	0.167	0	1
TNF	0.13131	0.473732	0.167	0	1
SNHG16	0.13131	0.462728	0.167	0	1
DPY30	0.13131	0.460664	0.167	0	1
PABPC1P3	0.13131	0.45646	0.167	0	1
PIK3C2A	0.13131	0.449093	0.167	0	1
SMG1	0.13131	0.434663	0.167	0	1
ZNF800	0.13131	0.431475	0.167	0	1
PFDN2	0.13131	0.430147	0.167	0	1
SFT2D1	0.13131	0.426986	0.167	0	1
SETD3	0.13131	0.425294	0.167	0	1
TMEM167A	0.13131	0.408433	0.167	0	1
ZBTB10	0.13131	0.400492	0.167	0	1
HPCAL1	0.13131	0.384937	0.167	0	1
ZNF703	0.13131	0.374053	0.167	0	1
FBXO9	0.13131	0.363471	0.167	0	1
MTHFD2	0.13131	0.350118	0.167	0	1
LHFPL2	0.13131	0.340944	0.167	0	1
DOCK10	0.131962	-0.267929	0.167	0.333	1
SCLT1	0.132371	-0.302988	0.056	0.167	1
SSH1	0.132371	-0.334558	0.056	0.167	1
LDLR	0.132371	-0.4537	0.056	0.167	1
HERC1	0.132371	-0.755488	0.056	0.167	1
RBBP6	0.132457	0.504261	0.533	0.25	1
PTPRC	0.132458	0.325874	0.722	0.583	1
SNX10	0.132846	0.753169	0.367	0.167	1
RNASET2	0.134047	0.552524	0.622	0.417	1
YIPF3	0.134446	-0.317442	0.111	0.25	1
SYNCRIP	0.135508	0.603049	0.3	0.083	1
AHNAK	0.135508	0.563858	0.3	0.083	1
SLU7	0.135508	0.48918	0.3	0.083	1
PARK7	0.135508	-0.266513	0.256	0.417	1
SH3BGRL3	0.13561	-0.598731	0.656	0.75	1
SGK3	0.135707	0.559998	0.289	0.083	1
ARF1	0.135995	0.469137	0.411	0.167	1
ZFHX3	0.136039	0.687321	0.367	0.167	1
FTH1	0.136111	-0.290857	1	1	1
ATF4	0.136214	-0.43287	0.333	0.5	1
SNHG5	0.136945	-0.297857	0.489	0.667	1
CAP1	0.137757	0.650868	0.5	0.333	1
MYL12B	0.138267	-0.465832	0.489	0.583	1
HIKESHI	0.138575	-0.270304	0.056	0.167	1
C22orf39	0.138575	-0.28752	0.056	0.167	1
SRGAP3	0.138575	-0.2945	0.056	0.167	1
CLDN10	0.138575	-0.304156	0.056	0.167	1
MAP1LC3B2	0.138575	-0.305014	0.056	0.167	1
SUMF2	0.138575	-0.314968	0.056	0.167	1
GOT1	0.138575	-0.31755	0.056	0.167	1
VEGFB	0.138575	-0.382351	0.056	0.167	1
SP3	0.138575	-0.488855	0.056	0.167	1
HSPH1	0.138683	0.699279	0.622	0.333	1
PLSCR1	0.139002	-0.479431	0.256	0.417	1
HCLS1	0.139115	-0.341385	0.222	0.417	1
RTRAF	0.13925	0.430468	0.289	0.083	1
MTND2P28	0.139291	0.530663	0.367	0.167	1
ALAS1	0.139592	-0.552288	0.189	0.333	1
CWC25	0.142524	-0.286632	0.1	0.25	1
GNAQ	0.142564	0.447337	0.3	0.083	1
RNF130	0.142722	0.523814	0.389	0.167	1
YWHAQ	0.142862	0.477434	0.289	0.083	1
UFC1	0.143574	-0.471449	0.189	0.333	1
SLF2	0.14403	-0.406042	0.111	0.25	1
CTSD	0.144536	0.592852	0.711	0.583	1
AEBP2	0.145	-0.283986	0.056	0.167	1
FUNDC1	0.145	-0.321235	0.056	0.167	1
DOCK4	0.145	-0.390863	0.056	0.167	1
MARCKS	0.145452	-0.467997	0.722	0.917	1
SCP2	0.145603	0.391922	0.411	0.167	1
BAG3	0.145656	0.478905	0.311	0.083	1
MRC1	0.145735	0.974051	0.356	0.167	1
CD59	0.145735	0.610201	0.356	0.167	1
CD37	0.145735	-0.533926	0.311	0.5	1
RASGEF1B	0.146294	-0.458574	0.211	0.417	1
CTBP2	0.147125	0.51777	0.156	0	1
SMIM25	0.147128	0.696607	0.156	0	1
CTSK	0.147128	0.674746	0.156	0	1
LILRA2	0.147128	0.661414	0.156	0	1
CKS2	0.147128	0.622508	0.156	0	1
EGR2	0.147128	0.603759	0.156	0	1
PDE8A	0.147128	0.593316	0.156	0	1
CD58	0.147128	0.579482	0.156	0	1
N4BP2	0.147128	0.489935	0.156	0	1
LARP4	0.147128	0.48978	0.156	0	1
NCF4	0.147128	0.489679	0.156	0	1
ATP6V0D2	0.147128	0.483565	0.156	0	1
NSMCE2	0.147128	0.482714	0.156	0	1
RARRES3	0.147128	0.481441	0.156	0	1
FGR	0.147128	0.471258	0.156	0	1
PIAS1	0.147128	0.46816	0.156	0	1
PIK3AP1	0.147128	0.464402	0.156	0	1
HIGD1A	0.147128	0.463544	0.156	0	1
MRPL16	0.147128	0.462618	0.156	0	1
FLNA	0.147128	0.461742	0.156	0	1
APAF1	0.147128	0.452551	0.156	0	1
ARL8B	0.147128	0.447755	0.156	0	1
XPO1	0.147128	0.445829	0.156	0	1
HCAR2	0.147128	0.440816	0.156	0	1
SRP9	0.147128	0.430997	0.156	0	1
RHOBTB3	0.147128	0.42744	0.156	0	1
ELOVL1	0.147128	0.421425	0.156	0	1
B4GALT1	0.147128	0.421253	0.156	0	1
USPL1	0.147128	0.421184	0.156	0	1
CORO1C	0.147128	0.419644	0.156	0	1
FRYL	0.147128	0.417119	0.156	0	1
AC116533.1	0.147128	0.414336	0.156	0	1
ADH5	0.147128	0.41341	0.156	0	1
RAB4A	0.147128	0.412347	0.156	0	1
PARP9	0.147128	0.411123	0.156	0	1
HACD4	0.147128	0.40377	0.156	0	1
PLPBP	0.147128	0.398487	0.156	0	1
LARP1	0.147128	0.395444	0.156	0	1
THAP5	0.147128	0.392959	0.156	0	1
PURB	0.147128	0.388869	0.156	0	1
SUCLG2	0.147128	0.37947	0.156	0	1
GOPC	0.147128	0.374051	0.156	0	1
PUS7L	0.147128	0.37357	0.156	0	1
APMAP	0.147128	0.369229	0.156	0	1
DKC1	0.147128	0.3674	0.156	0	1
ADM	0.147128	0.347851	0.156	0	1
EVL	0.147128	0.333036	0.156	0	1
DUSP3	0.147128	0.332005	0.156	0	1
CXCR4	0.149012	-0.341713	0.511	0.667	1
DDX18	0.149415	0.491831	0.389	0.167	1
SIAH2	0.149565	-0.352728	0.122	0.25	1
CCDC59	0.149899	0.390604	0.3	0.083	1
EIF3I	0.15051	0.506208	0.278	0.083	1
HSP90B1	0.151466	0.362915	0.811	0.667	1
ABCC3	0.151651	-0.25243	0.056	0.167	1
PEF1	0.151651	-0.257401	0.056	0.167	1
TP53I3	0.151651	-0.264663	0.056	0.167	1
FAM168B	0.151651	-0.270376	0.056	0.167	1
TIMM44	0.151651	-0.386402	0.056	0.167	1
DPYSL2	0.152717	-0.359936	0.311	0.5	1
ATP5PB	0.15285	0.539441	0.389	0.167	1
PDCD10	0.154138	-0.322574	0.244	0.417	1
TM9SF3	0.154397	-0.376903	0.233	0.417	1
ATP5F1C	0.154877	-0.387826	0.289	0.417	1
FUS	0.156302	-0.458017	0.311	0.5	1
RNASE6	0.156456	0.511549	0.367	0.167	1
GNPTAB	0.158361	0.47286	0.278	0.083	1
PRPF6	0.158451	0.543801	0.267	0.083	1
HOXB7	0.158532	-0.260716	0.056	0.167	1
SLC2A3	0.158532	-0.310746	0.056	0.167	1
BNIP3L	0.159229	0.494009	0.333	0.167	1
TSTD1	0.159377	-0.265368	0.111	0.25	1
DNAJC19	0.159377	-0.430639	0.111	0.25	1
PNKD	0.159622	-0.49873	0.122	0.25	1
PDE4B	0.159622	-0.55621	0.122	0.25	1
ST13	0.159788	0.325786	0.511	0.25	1
G0S2	0.160074	-0.567285	0.322	0.5	1
PCM1	0.161414	-0.53728	0.422	0.583	1
REST	0.162022	0.53295	0.289	0.083	1
AIF1	0.162059	-0.37081	0.733	0.833	1
WASHC4	0.162401	0.475314	0.278	0.083	1
WIPF1	0.162452	0.543112	0.256	0.083	1
DEGS1	0.162552	0.498234	0.267	0.083	1
TIMP2	0.163199	0.353764	0.4	0.167	1
RPL10	0.163652	-0.278539	0.878	0.917	1
PPDPF	0.1642	0.48876	0.456	0.25	1
COX6B1	0.164687	0.529149	0.578	0.333	1
CYFIP1	0.164759	0.622162	0.144	0	1
GSAP	0.164759	0.545802	0.144	0	1
TMEM52B	0.164759	0.536624	0.144	0	1
BLCAP	0.164759	0.515071	0.144	0	1
RNF141	0.164759	0.502379	0.144	0	1
RPL13AP5	0.164759	0.497281	0.144	0	1
ADSS	0.164759	0.492064	0.144	0	1
KCTD20	0.164759	0.491534	0.144	0	1
IKBIP	0.164759	0.490514	0.144	0	1
SNX9	0.164759	0.488451	0.144	0	1
SOS1	0.164759	0.485001	0.144	0	1
CTNND1	0.164759	0.474589	0.144	0	1
CASP8AP2	0.164759	0.468419	0.144	0	1
ANKRD36	0.164759	0.460354	0.144	0	1
PHF20	0.164759	0.445353	0.144	0	1
MAP4K4	0.164759	0.441757	0.144	0	1
SPRY1	0.164759	0.436796	0.144	0	1
TBC1D5	0.164759	0.431233	0.144	0	1
INO80	0.164759	0.428043	0.144	0	1
OSCAR	0.164759	0.422928	0.144	0	1
STRAP	0.164759	0.421116	0.144	0	1
C7orf50	0.164759	0.417191	0.144	0	1
CPQ	0.164759	0.404341	0.144	0	1
NCF1C	0.164759	0.394012	0.144	0	1
SNX17	0.164759	0.389146	0.144	0	1
FBXO11	0.164759	0.388295	0.144	0	1
ECI1	0.164759	0.386697	0.144	0	1
OAS1	0.164759	0.385491	0.144	0	1
DDX52	0.164759	0.38536	0.144	0	1
SNHG1	0.164759	0.384589	0.144	0	1
PLEKHO2	0.164759	0.362976	0.144	0	1
SNX18	0.164759	0.357878	0.144	0	1
NCOR2	0.164759	0.353044	0.144	0	1
BCL2L1	0.164759	0.351293	0.144	0	1
CDC16	0.164759	0.350167	0.144	0	1
NDRG1	0.164759	0.344301	0.144	0	1
ATXN2	0.164759	0.344149	0.144	0	1
RBBP4	0.164759	0.343039	0.144	0	1
ECI2	0.164759	0.319076	0.144	0	1
MACO1	0.164759	0.314894	0.144	0	1
NCK1	0.164759	0.300848	0.144	0	1
CAMK2D	0.164759	-0.27358	0.111	0.25	1
ADNP	0.164759	-0.412031	0.111	0.25	1
SNRPG	0.165427	-0.364635	0.256	0.417	1
ALG3	0.165647	-0.261438	0.056	0.167	1
PCBP2	0.1703	0.509453	0.522	0.333	1
SH3KBP1	0.170325	-0.275848	0.478	0.75	1
ARID5B	0.17036	-0.317832	0.178	0.333	1
SUPT16H	0.170769	0.533915	0.244	0.083	1
CUTA	0.170992	0.473347	0.267	0.083	1
APP	0.171072	-0.358861	0.167	0.333	1
SETX	0.171306	0.527453	0.367	0.167	1
GSTP1	0.171403	-0.286053	0.7	0.75	1
RPL28	0.171479	-0.254443	0.767	0.917	1
ATP5PD	0.173736	-0.276359	0.5	0.667	1
RPS15A	0.173876	-0.589037	0.622	0.667	1
METAP2	0.174413	-0.288818	0.244	0.417	1
MIA3	0.174987	0.420596	0.278	0.083	1
GIGYF2	0.174987	0.384828	0.278	0.083	1
STX7	0.175079	-0.269038	0.178	0.333	1
ARL6IP5	0.175464	0.496747	0.511	0.333	1
SERP1	0.175599	-0.447398	0.278	0.417	1
TIMM9	0.175654	-0.407047	0.122	0.25	1
HSD17B12	0.175654	-0.44907	0.122	0.25	1
MAGED2	0.17593	-0.26247	0.111	0.25	1
EIF4B	0.178925	0.38477	0.378	0.167	1
PECAM1	0.17934	0.487652	0.278	0.083	1
P4HB	0.179757	0.564155	0.267	0.083	1
CHURC1	0.179757	0.445179	0.267	0.083	1
SLC40A1	0.179808	0.924143	0.244	0.083	1
FUCA1	0.179921	0.606347	0.256	0.083	1
MPP1	0.181257	-0.519751	0.122	0.25	1
PSENEN	0.181724	-0.298385	0.111	0.25	1
C1orf162	0.182522	-0.390614	0.344	0.5	1
CD81	0.182944	0.488365	0.467	0.25	1
SLIRP	0.183415	-0.528346	0.189	0.333	1
NDUFB5	0.183774	0.382255	0.278	0.083	1
SET	0.183991	-0.272146	0.589	0.75	1
UHMK1	0.184426	0.322483	0.133	0	1
MARCO	0.18443	1.15328	0.133	0	1
IGF1	0.18443	0.594945	0.133	0	1
GPR155	0.18443	0.575386	0.133	0	1
FAM210A	0.18443	0.536714	0.133	0	1
SNX4	0.18443	0.515913	0.133	0	1
C9orf72	0.18443	0.502095	0.133	0	1
CLDN1	0.18443	0.480885	0.133	0	1
RARS	0.18443	0.456621	0.133	0	1
SAFB2	0.18443	0.445189	0.133	0	1
PDZK1IP1	0.18443	0.439762	0.133	0	1
DDX39A	0.18443	0.437283	0.133	0	1
AKAP11	0.18443	0.430591	0.133	0	1
WDR26	0.18443	0.430583	0.133	0	1
TFRC	0.18443	0.426974	0.133	0	1
ZNF217	0.18443	0.421668	0.133	0	1
FBXL3	0.18443	0.420249	0.133	0	1
ATG14	0.18443	0.409921	0.133	0	1
RNF149	0.18443	0.409556	0.133	0	1
PSMD2	0.18443	0.409323	0.133	0	1
ELOVL5	0.18443	0.407475	0.133	0	1
TNFRSF14	0.18443	0.40709	0.133	0	1
ATP6V0A1	0.18443	0.404326	0.133	0	1
RANBP9	0.18443	0.401983	0.133	0	1
OPTN	0.18443	0.401009	0.133	0	1
COQ10B	0.18443	0.400355	0.133	0	1
PSMA3-AS1	0.18443	0.398842	0.133	0	1
CNOT6L	0.18443	0.395136	0.133	0	1
PITPNB	0.18443	0.393853	0.133	0	1
TMEM245	0.18443	0.392375	0.133	0	1
DIP2A	0.18443	0.39149	0.133	0	1
LSM5	0.18443	0.389306	0.133	0	1
UTP3	0.18443	0.388825	0.133	0	1
SECISBP2	0.18443	0.388486	0.133	0	1
PAPSS2	0.18443	0.388396	0.133	0	1
CNOT2	0.18443	0.383035	0.133	0	1
CASP3	0.18443	0.381937	0.133	0	1
FIP1L1	0.18443	0.381545	0.133	0	1
TARS	0.18443	0.38091	0.133	0	1
RAP1GDS1	0.18443	0.380819	0.133	0	1
ZNF124	0.18443	0.377527	0.133	0	1
SEC23B	0.18443	0.374746	0.133	0	1
PLAGL1	0.18443	0.373968	0.133	0	1
MTMR14	0.18443	0.37073	0.133	0	1
MTREX	0.18443	0.369244	0.133	0	1
LSM6	0.18443	0.367053	0.133	0	1
CDC42BPB	0.18443	0.365388	0.133	0	1
IWS1	0.18443	0.364494	0.133	0	1
SINHCAF	0.18443	0.363865	0.133	0	1
RAB3GAP2	0.18443	0.360007	0.133	0	1
ARFGEF2	0.18443	0.359255	0.133	0	1
UTP18	0.18443	0.35811	0.133	0	1
TLK1	0.18443	0.353893	0.133	0	1
PCED1B-AS1	0.18443	0.349506	0.133	0	1
SLC39A6	0.18443	0.348019	0.133	0	1
SLC30A1	0.18443	0.341922	0.133	0	1
ELK3	0.18443	0.341589	0.133	0	1
AC092809.2	0.18443	0.331843	0.133	0	1
MAPRE2	0.18443	0.330283	0.133	0	1
CASC4	0.18443	0.327962	0.133	0	1
LMAN2	0.18443	0.325532	0.133	0	1
FRG1CP	0.18443	0.319845	0.133	0	1
AHSA1	0.18443	0.317738	0.133	0	1
SMIM24	0.18443	0.310494	0.133	0	1
CLPTM1	0.18443	0.307222	0.133	0	1
RBBP7	0.18443	0.296657	0.133	0	1
PAPD5	0.18443	0.291149	0.133	0	1
EIF2S3	0.18443	0.291026	0.133	0	1
SERTAD1	0.18443	0.283946	0.133	0	1
GALNT1	0.184458	0.591324	0.244	0.083	1
TCERG1	0.184458	0.427809	0.244	0.083	1
STARD7	0.184497	0.495566	0.256	0.083	1
KLF6	0.184772	-0.296716	0.711	0.917	1
HLA-E	0.184852	0.460171	0.844	1	1
VEZT	0.184973	-0.456806	0.067	0.167	1
NDUFB3	0.186502	-0.280743	0.256	0.417	1
HEXA	0.186687	0.583032	0.322	0.167	1
ALDH2	0.187072	0.557733	0.333	0.167	1
SMARCC1	0.187277	0.363574	0.344	0.167	1
CHCHD1	0.187657	-0.278008	0.111	0.25	1
DRAM2	0.188303	-0.335492	0.189	0.333	1
NRP2	0.188851	0.499456	0.267	0.083	1
ESD	0.188851	0.441843	0.267	0.083	1
PPIB	0.189291	-0.372556	0.367	0.5	1
CCNL1	0.189568	-0.403249	0.611	0.75	1
NIPBL	0.191326	0.434528	0.367	0.167	1
CEBPZOS	0.191335	-0.518629	0.133	0.25	1
ESRRA	0.192466	-0.288206	0.067	0.167	1
SNX11	0.192466	-0.29376	0.067	0.167	1
THAP11	0.192466	-0.296353	0.067	0.167	1
HUWE1	0.192466	-0.465657	0.067	0.167	1
MRPS25	0.192466	-0.581791	0.067	0.167	1
TRIP12	0.192858	-0.354917	0.122	0.25	1
IGFBP5	0.192858	-0.641793	0.122	0.25	1
TRIM44	0.192883	0.365044	0.278	0.083	1
FAM129A	0.193523	0.482977	0.267	0.083	1
RPL13A	0.193981	-0.342581	0.9	0.917	1
DYNC1H1	0.194025	0.49768	0.244	0.083	1
FCGR3A	0.195176	0.395676	0.378	0.167	1
BCAS2	0.197074	-0.503642	0.278	0.417	1
LARS	0.19756	0.281912	0.278	0.083	1
RBMX	0.198652	-0.353675	0.267	0.417	1
ANAPC11	0.198652	-0.413767	0.267	0.417	1
ARPC4	0.19875	0.442663	0.256	0.083	1
CUL5	0.19875	0.437752	0.256	0.083	1
CXXC5	0.19875	0.412152	0.256	0.083	1
ARHGAP30	0.198827	0.504781	0.233	0.083	1
SEC61G	0.20018	-0.262697	0.067	0.167	1
KIN	0.20018	-0.272412	0.067	0.167	1
NUDT16	0.20018	-0.277111	0.067	0.167	1
LNPK	0.20018	-0.278616	0.067	0.167	1
MAP3K3	0.20018	-0.279482	0.067	0.167	1
KIAA0141	0.20018	-0.279712	0.067	0.167	1
SNRPC	0.20159	-0.359188	0.278	0.417	1
HNRNPK	0.201815	-0.276111	0.544	0.667	1
DNAJC8	0.202455	0.519047	0.456	0.333	1
SNRPE	0.203545	-0.400057	0.189	0.333	1
C3	0.203674	0.72756	0.256	0.083	1
UBE2K	0.203919	0.477163	0.233	0.083	1
ITGA4	0.20395	-0.576264	0.211	0.333	1
BPTF	0.204134	0.505251	0.367	0.167	1
AC099560.2	0.206182	-0.443514	0.278	0.417	1
ANK3	0.206411	0.256659	0.122	0	1
CXCL1	0.206416	0.79934	0.122	0	1
IL1R2	0.206416	0.66695	0.122	0	1
BROX	0.206416	0.564989	0.122	0	1
COQ7	0.206416	0.529306	0.122	0	1
CTDSPL2	0.206416	0.494696	0.122	0	1
CCDC152	0.206416	0.483865	0.122	0	1
MCRIP1	0.206416	0.469392	0.122	0	1
CYTH1	0.206416	0.467788	0.122	0	1
ACER3	0.206416	0.465506	0.122	0	1
HCAR3	0.206416	0.438432	0.122	0	1
ITGAV	0.206416	0.432025	0.122	0	1
GSTM3	0.206416	0.43078	0.122	0	1
MED13	0.206416	0.422762	0.122	0	1
HNRNPH2	0.206416	0.419159	0.122	0	1
OAT	0.206416	0.410408	0.122	0	1
LYRM7	0.206416	0.409237	0.122	0	1
TRIM56	0.206416	0.408126	0.122	0	1
PARVB	0.206416	0.403523	0.122	0	1
NPIPA1	0.206416	0.400996	0.122	0	1
NLN	0.206416	0.38876	0.122	0	1
WAC-AS1	0.206416	0.385345	0.122	0	1
ZNF518A	0.206416	0.37781	0.122	0	1
RASA2	0.206416	0.372338	0.122	0	1
IER3IP1	0.206416	0.367354	0.122	0	1
ICE1	0.206416	0.366885	0.122	0	1
FAM133B	0.206416	0.365225	0.122	0	1
GLUD1	0.206416	0.364668	0.122	0	1
DOK2	0.206416	0.360332	0.122	0	1
RABL6	0.206416	0.360308	0.122	0	1
HPS5	0.206416	0.35863	0.122	0	1
TOGARAM1	0.206416	0.350982	0.122	0	1
LYPLA1	0.206416	0.35023	0.122	0	1
USF3	0.206416	0.348607	0.122	0	1
UPF3A	0.206416	0.346205	0.122	0	1
RPS6KA2	0.206416	0.345911	0.122	0	1
TAF9	0.206416	0.345104	0.122	0	1
TSC22D2	0.206416	0.344856	0.122	0	1
PRDM2	0.206416	0.343631	0.122	0	1
AFDN	0.206416	0.339977	0.122	0	1
SLC11A2	0.206416	0.336779	0.122	0	1
COMMD10	0.206416	0.336525	0.122	0	1
RARRES1	0.206416	0.33499	0.122	0	1
WIPF2	0.206416	0.333162	0.122	0	1
SCAPER	0.206416	0.3327	0.122	0	1
UGT2B7	0.206416	0.330792	0.122	0	1
GCA	0.206416	0.327881	0.122	0	1
CTNNB1	0.206416	0.325033	0.122	0	1
USP33	0.206416	0.321623	0.122	0	1
IL6R	0.206416	0.320878	0.122	0	1
HEBP1	0.206416	0.320614	0.122	0	1
MAP2K3	0.206416	0.320298	0.122	0	1
KPNA1	0.206416	0.317668	0.122	0	1
MLH3	0.206416	0.317605	0.122	0	1
ZNF451	0.206416	0.315681	0.122	0	1
B3GNT2	0.206416	0.313994	0.122	0	1
APPBP2	0.206416	0.311388	0.122	0	1
DYNLT3	0.206416	0.310921	0.122	0	1
SUSD6	0.206416	0.31086	0.122	0	1
PGAM1	0.206416	0.307937	0.122	0	1
TK2	0.206416	0.307272	0.122	0	1
CDK12	0.206416	0.305697	0.122	0	1
HCFC1R1	0.206416	0.305382	0.122	0	1
PGRMC1	0.206416	0.304598	0.122	0	1
SHPRH	0.206416	0.304536	0.122	0	1
IREB2	0.206416	0.301954	0.122	0	1
GAPVD1	0.206416	0.299426	0.122	0	1
HMGCL	0.206416	0.297931	0.122	0	1
NFKBIB	0.206416	0.297542	0.122	0	1
NUP58	0.206416	0.295695	0.122	0	1
MRAS	0.206416	0.287084	0.122	0	1
MFHAS1	0.206416	0.285736	0.122	0	1
SEPT7P2	0.206416	0.278238	0.122	0	1
QPCT	0.206416	0.276616	0.122	0	1
ZNF91	0.206416	0.275856	0.122	0	1
KLF7	0.206416	0.274889	0.122	0	1
AC135983.2	0.206416	0.27328	0.122	0	1
HDGF	0.206416	0.272348	0.122	0	1
RCOR1	0.206416	0.270295	0.122	0	1
KIAA0319L	0.206416	0.26971	0.122	0	1
GLRX5	0.206416	0.269266	0.122	0	1
AP000757.2	0.206416	0.268228	0.122	0	1
AIG1	0.206416	0.256491	0.122	0	1
PLD3	0.207267	0.469359	0.489	0.25	1
HEATR6	0.208117	-0.256564	0.067	0.167	1
JPT2	0.208117	-0.286613	0.067	0.167	1
POLR2K	0.208117	-0.342325	0.067	0.167	1
YIPF4	0.208117	-0.35313	0.067	0.167	1
TRIM4	0.208117	-0.398789	0.067	0.167	1
KIAA0355	0.208117	-0.463268	0.067	0.167	1
CHD1	0.209048	0.446288	0.344	0.167	1
MAP3K8	0.20905	0.447473	0.244	0.083	1
PTPN12	0.209106	0.447457	0.233	0.083	1
PRKDC	0.209106	0.40801	0.233	0.083	1
CXCL8	0.209598	-0.288398	0.533	0.75	1
CCL3	0.21091	-0.33788	0.789	0.917	1
RHOA	0.210938	-0.449441	0.522	0.583	1
C8orf59	0.211735	-0.396411	0.2	0.333	1
HEXIM1	0.213788	0.44421	0.256	0.083	1
CBR1	0.214241	0.394304	0.244	0.083	1
TM9SF4	0.216279	-0.270957	0.067	0.167	1
FBXO34	0.216279	-0.279194	0.067	0.167	1
RP9	0.216279	-0.363759	0.067	0.167	1
RWDD4	0.21768	-0.253533	0.122	0.25	1
XPC	0.21768	-0.648288	0.122	0.25	1
RBM3	0.217751	-0.359559	0.378	0.5	1
GPBP1	0.218979	0.425703	0.256	0.083	1
SCD	0.218979	0.383424	0.256	0.083	1
BRCC3	0.219524	0.385429	0.244	0.083	1
F13A1	0.219765	0.599083	0.233	0.083	1
UBE2D3	0.219858	0.340266	0.522	0.333	1
TRIR	0.221579	-0.253056	0.133	0.25	1
SEC61B	0.222168	-0.324326	0.322	0.5	1
AC005912.1	0.22249	-0.371701	0.2	0.333	1
TCF4	0.222964	0.506912	0.344	0.167	1
MYL12A	0.22344	0.541527	0.456	0.333	1
AL590867.2	0.22426	0.312408	0.256	0.083	1
TRMT10B	0.22467	-0.257837	0.067	0.167	1
PSMB8-AS1	0.22467	-0.269898	0.067	0.167	1
ATP6V1B2	0.2249	0.463227	0.244	0.083	1
TMEM219	0.2249	-0.309893	0.211	0.333	1
CAB39	0.225238	0.399718	0.222	0.083	1
FDX1	0.225238	0.658584	0.233	0.083	1
SYNGR2	0.225357	-0.255171	0.378	0.583	1
CD99	0.225362	0.594908	0.378	0.25	1
CD46	0.225362	0.343949	0.389	0.167	1
TMSB4X	0.226278	-0.272142	0.989	1	1
DNAJB4	0.226934	-0.485468	0.222	0.333	1
C9orf78	0.227393	-0.253137	0.267	0.417	1
LGALS3	0.227609	0.675924	0.778	0.75	1
CCDC112	0.228011	-0.351482	0.2	0.333	1
ASAH1	0.228826	0.445118	0.678	0.5	1
KMT2E	0.229158	-0.2532	0.6	0.75	1
MTCO1P12	0.229515	0.308018	0.556	0.333	1
CPEB4	0.229631	0.351842	0.256	0.083	1
OST4	0.22987	-0.378468	0.389	0.5	1
GABARAPL2	0.23028	-0.269121	0.278	0.417	1
COX7A2L	0.23091	0.455271	0.222	0.083	1
ITCH	0.231038	0.337441	0.111	0	1
ZNF770	0.231038	0.266665	0.111	0	1
CDKN1C	0.231043	0.688802	0.111	0	1
AHI1	0.231043	0.616965	0.111	0	1
SATB1-AS1	0.231043	0.478225	0.111	0	1
ADAM9	0.231043	0.478141	0.111	0	1
TAF2	0.231043	0.430414	0.111	0	1
TRIM33	0.231043	0.427655	0.111	0	1
TBC1D7	0.231043	0.424155	0.111	0	1
YIF1B	0.231043	0.418089	0.111	0	1
COA1	0.231043	0.411091	0.111	0	1
POLK	0.231043	0.406677	0.111	0	1
BTG3	0.231043	0.405778	0.111	0	1
PIBF1	0.231043	0.402087	0.111	0	1
ICE2	0.231043	0.391739	0.111	0	1
HLTF	0.231043	0.391719	0.111	0	1
CLPX	0.231043	0.390209	0.111	0	1
TP53I11	0.231043	0.388573	0.111	0	1
FRA10AC1	0.231043	0.388235	0.111	0	1
DBF4	0.231043	0.382957	0.111	0	1
PINK1	0.231043	0.378173	0.111	0	1
SBNO1	0.231043	0.37698	0.111	0	1
CDK5RAP2	0.231043	0.37369	0.111	0	1
MRPS11	0.231043	0.373398	0.111	0	1
TAB2	0.231043	0.372603	0.111	0	1
MTRF1L	0.231043	0.369262	0.111	0	1
ZNF267	0.231043	0.366365	0.111	0	1
NSL1	0.231043	0.36417	0.111	0	1
CTSO	0.231043	0.364037	0.111	0	1
SIL1	0.231043	0.36071	0.111	0	1
AC005154.1	0.231043	0.360379	0.111	0	1
ATPAF1	0.231043	0.358556	0.111	0	1
BCL7B	0.231043	0.356842	0.111	0	1
SNAPIN	0.231043	0.356444	0.111	0	1
RASL11A	0.231043	0.35418	0.111	0	1
GAS2L3	0.231043	0.353744	0.111	0	1
VPS26C	0.231043	0.350911	0.111	0	1
EHBP1L1	0.231043	0.350771	0.111	0	1
SNAP29	0.231043	0.347492	0.111	0	1
MORF4L1P1	0.231043	0.346815	0.111	0	1
NFIL3	0.231043	0.346497	0.111	0	1
ATXN3	0.231043	0.345468	0.111	0	1
SP1	0.231043	0.342764	0.111	0	1
PLEKHA5	0.231043	0.342753	0.111	0	1
HDAC9	0.231043	0.342528	0.111	0	1
TRIM22	0.231043	0.340981	0.111	0	1
CYTH4	0.231043	0.340649	0.111	0	1
SF1	0.231043	0.336728	0.111	0	1
RAB22A	0.231043	0.336728	0.111	0	1
NFKBIE	0.231043	0.335068	0.111	0	1
NCOA1	0.231043	0.332139	0.111	0	1
SMARCAD1	0.231043	0.331609	0.111	0	1
PGGT1B	0.231043	0.32994	0.111	0	1
GALNT2	0.231043	0.328336	0.111	0	1
CAMK2N1	0.231043	0.328231	0.111	0	1
TOM1	0.231043	0.32702	0.111	0	1
LSG1	0.231043	0.323071	0.111	0	1
UQCC2	0.231043	0.319896	0.111	0	1
WDR61	0.231043	0.319151	0.111	0	1
TMEM126A	0.231043	0.317718	0.111	0	1
ZC3H12A	0.231043	0.312468	0.111	0	1
NAT8	0.231043	0.310741	0.111	0	1
KRT18	0.231043	0.310707	0.111	0	1
TMEM205	0.231043	0.310231	0.111	0	1
DCAF12	0.231043	0.309137	0.111	0	1
PCNX2	0.231043	0.308604	0.111	0	1
NFKB1	0.231043	0.307896	0.111	0	1
GABPB1-AS1	0.231043	0.307779	0.111	0	1
GRK2	0.231043	0.306653	0.111	0	1
TOR1AIP1	0.231043	0.306524	0.111	0	1
RYK	0.231043	0.305569	0.111	0	1
VCL	0.231043	0.30507	0.111	0	1
AC243960.2	0.231043	0.304996	0.111	0	1
PIP4P2	0.231043	0.304543	0.111	0	1
SRA1	0.231043	0.303056	0.111	0	1
ING1	0.231043	0.30281	0.111	0	1
AC026369.3	0.231043	0.301731	0.111	0	1
ITPK1	0.231043	0.300967	0.111	0	1
EBNA1BP2	0.231043	0.298493	0.111	0	1
LRP2	0.231043	0.298257	0.111	0	1
CDC42SE2	0.231043	0.295797	0.111	0	1
MAX	0.231043	0.294743	0.111	0	1
PLEKHM2	0.231043	0.292806	0.111	0	1
GGA1	0.231043	0.290018	0.111	0	1
LYSMD2	0.231043	0.287217	0.111	0	1
SERINC2	0.231043	0.28601	0.111	0	1
MSH3	0.231043	0.28507	0.111	0	1
SMIM7	0.231043	0.283971	0.111	0	1
WDR33	0.231043	0.283967	0.111	0	1
SMARCB1	0.231043	0.28168	0.111	0	1
ADGRE5	0.231043	0.279747	0.111	0	1
ZDHHC12	0.231043	0.279558	0.111	0	1
MRPL50	0.231043	0.278347	0.111	0	1
MRPS36	0.231043	0.276179	0.111	0	1
MANBA	0.231043	0.2735	0.111	0	1
ERGIC2	0.231043	0.272157	0.111	0	1
SF3A1	0.231043	0.271251	0.111	0	1
RTCA	0.231043	0.2704	0.111	0	1
BIRC2	0.231043	0.268948	0.111	0	1
KRIT1	0.231043	0.267891	0.111	0	1
LAGE3	0.231043	0.267825	0.111	0	1
GPI	0.231043	0.266685	0.111	0	1
MKNK1	0.231043	0.265816	0.111	0	1
RIN3	0.231043	0.265363	0.111	0	1
MTSS1	0.231043	0.265306	0.111	0	1
ASF1A	0.231043	0.263425	0.111	0	1
TCEA1P2	0.231043	0.262909	0.111	0	1
SCML1	0.231043	0.262757	0.111	0	1
FAM214A	0.231043	0.259121	0.111	0	1
MRPS7	0.231043	0.258815	0.111	0	1
TSPYL1	0.231043	0.257651	0.111	0	1
CETN2	0.231043	0.252855	0.111	0	1
CFL1	0.232229	-0.378297	0.6	0.667	1
PAK1IP1	0.233291	-0.277347	0.067	0.167	1
CCDC50	0.235934	0.384908	0.244	0.083	1
BRI3	0.237955	-0.251423	0.644	0.833	1
RPL23	0.238386	-0.259756	0.933	0.917	1
MSL1	0.241293	-0.26293	0.133	0.25	1
MKRN1	0.241293	-0.28026	0.133	0.25	1
RAD23A	0.241592	0.384806	0.244	0.083	1
G3BP1	0.241592	0.374324	0.244	0.083	1
MAPKAPK5-AS1	0.242144	-0.28843	0.067	0.167	1
PPP1R15B	0.242241	0.408147	0.233	0.083	1
U2SURP	0.244368	-0.333743	0.344	0.5	1
RAB31	0.24558	0.372619	0.456	0.25	1
RNF168	0.246292	0.300687	0.256	0.083	1
FCGR1A	0.248258	0.473657	0.322	0.167	1
GGNBP2	0.248533	0.519524	0.222	0.083	1
MRPL52	0.248533	-0.352038	0.189	0.333	1
VMP1	0.248592	0.536349	0.211	0.083	1
CD52	0.24929	1.53538	0.378	0.25	1
TPP1	0.24929	0.393194	0.378	0.25	1
TXNDC12	0.24992	-0.377724	0.078	0.167	1
GHITM	0.250616	-0.267533	0.3	0.417	1
ATP1A1	0.250738	-0.309297	0.478	0.583	1
IFITM3	0.250906	-0.426209	0.467	0.583	1
OLR1	0.251643	0.661222	0.4	0.25	1
NDUFB11	0.253228	0.478668	0.333	0.167	1
PLEKHA2	0.254065	0.401903	0.233	0.083	1
PSMD7	0.254612	0.480423	0.222	0.083	1
SREK1IP1	0.254612	0.475674	0.222	0.083	1
PHF14	0.254612	0.359873	0.222	0.083	1
IFI30	0.254932	-0.370708	0.222	0.333	1
SUMO1	0.255103	-0.25674	0.133	0.25	1
TIMM17B	0.255103	-0.429454	0.133	0.25	1
SCAF11	0.255368	-0.291956	0.478	0.583	1
GUSB	0.255567	0.423588	0.478	0.25	1
MZT2B	0.257083	-0.275285	0.2	0.333	1
RBM17	0.257083	-0.327048	0.2	0.333	1
MTF2	0.257083	-0.331993	0.2	0.333	1
TMEM59	0.257274	0.481162	0.356	0.167	1
SDHB	0.257549	-0.312096	0.144	0.25	1
RBM12	0.258715	-0.29533	0.078	0.167	1
ARHGAP29	0.258715	-0.370517	0.078	0.167	1
EIF3M	0.259136	0.294212	0.244	0.083	1
DSE	0.260126	0.449932	0.233	0.083	1
FRG1	0.260126	0.427874	0.233	0.083	1
ZNF24	0.260126	0.408591	0.233	0.083	1
PRDX1	0.261689	-0.375763	0.578	0.75	1
LAMP2	0.263869	0.403728	0.333	0.167	1
CRTAP	0.264286	0.420012	0.322	0.167	1
DNMT1	0.265176	0.330141	0.244	0.083	1
PYURF	0.265176	-0.298185	0.211	0.333	1
SNW1	0.266286	0.354385	0.233	0.083	1
PRKAR1A	0.266286	0.347081	0.233	0.083	1
XRCC4	0.267723	-0.270166	0.078	0.167	1
KIF3A	0.267723	-0.306361	0.078	0.167	1
MYL6B	0.267723	-0.360657	0.078	0.167	1
CLN8	0.267723	-0.411866	0.078	0.167	1
KRT8	0.267723	-0.435029	0.078	0.167	1
ARRDC3	0.267723	-0.449316	0.078	0.167	1
FBXL5	0.267723	-0.529295	0.078	0.167	1
ING2	0.269454	-0.275488	0.133	0.25	1
CGAS	0.269454	-0.398345	0.133	0.25	1
USP53	0.269454	-0.473107	0.133	0.25	1
PRPF40A	0.270929	0.373228	0.622	0.417	1
EPC1	0.271312	-0.329073	0.211	0.333	1
MRPS33	0.2716	-0.336399	0.144	0.25	1
MBD4	0.272546	0.380977	0.233	0.083	1
CTR9	0.272546	0.309703	0.233	0.083	1
GLS	0.272546	0.298624	0.233	0.083	1
NDUFV3	0.272546	0.292527	0.233	0.083	1
SUB1	0.274091	-0.319835	0.311	0.417	1
MICU2	0.276944	-0.253577	0.078	0.167	1
COX15	0.276944	-0.482947	0.078	0.167	1
PTMAP2	0.27705	0.468632	0.4	0.25	1
RPS8	0.277264	0.28711	0.867	0.917	1
BANF1	0.277544	-0.377862	0.211	0.333	1
THRAP3	0.27961	0.316456	0.344	0.167	1
ANAPC16	0.27961	0.280745	0.344	0.167	1
MAP3K2	0.279955	0.521822	0.222	0.083	1
KDSR	0.279955	0.312837	0.222	0.083	1
CNTRL	0.280399	0.388905	0.333	0.167	1
PDXDC1	0.280652	0.470705	0.211	0.083	1
UTP11	0.280652	0.369003	0.211	0.083	1
MTCO3P12	0.280652	0.354566	0.211	0.083	1
HMOX1	0.281653	0.492456	0.289	0.167	1
ZFP36L2	0.281858	0.458127	0.656	0.667	1
UBA52	0.281858	-0.268946	0.656	0.667	1
LGALS1	0.282032	0.606867	0.733	0.667	1
AC020656.1	0.283134	0.588117	0.411	0.25	1
SLC25A3	0.284067	-0.29544	0.356	0.5	1
BHLHE41	0.284443	0.697256	0.367	0.25	1
CCNI	0.285202	0.42364	0.611	0.5	1
SHTN1	0.285208	0.34488	0.344	0.167	1
CHD2	0.285365	0.327133	0.233	0.083	1
LYRM2	0.286167	-0.410297	0.144	0.25	1
AIMP1	0.286277	-0.286508	0.233	0.333	1
CH25H	0.286379	-0.307731	0.078	0.167	1
GRK3	0.286379	-0.317164	0.078	0.167	1
GNS	0.28655	0.362999	0.222	0.083	1
RB1	0.28655	0.327997	0.222	0.083	1
FCGRT	0.28691	0.457985	0.511	0.333	1
LAMP1	0.28753	0.43616	0.3	0.167	1
RPS27A	0.287766	-0.309972	0.733	0.833	1
ATP6V1F	0.289621	-0.262239	0.511	0.667	1
FAM213A	0.2903	-0.272392	0.211	0.333	1
LAP3	0.291591	-0.366637	0.222	0.333	1
NDUFC1	0.291591	-0.57332	0.222	0.333	1
IER5	0.291805	0.266365	0.333	0.167	1
JAML	0.29254	-0.309265	0.233	0.333	1
TCP1	0.292557	0.405327	0.322	0.167	1
C6orf62	0.292557	0.399763	0.322	0.167	1
CDC42	0.293085	0.38333	0.7	0.5	1
NUDT4	0.293249	0.329203	0.222	0.083	1
ATP5MC1	0.293249	0.282874	0.222	0.083	1
POLE3	0.29423	0.409601	0.211	0.083	1
SUCNR1	0.29423	0.400493	0.211	0.083	1
DOCK2	0.29423	0.372023	0.211	0.083	1
THOC7	0.29423	0.303155	0.211	0.083	1
PPP2R2A	0.29423	0.301832	0.211	0.083	1
PBDC1	0.294821	0.462177	0.2	0.083	1
ZKSCAN1	0.294821	0.403512	0.2	0.083	1
PRCP	0.294821	0.373479	0.2	0.083	1
KDELR1	0.298447	0.321541	0.322	0.167	1
LIMS1	0.299544	0.41989	0.567	0.5	1
PPM1K	0.300052	0.296755	0.222	0.083	1
LDHB	0.300139	-0.666539	0.478	0.5	1
NUB1	0.301181	0.363744	0.211	0.083	1
ADD1	0.301252	-0.259506	0.144	0.25	1
ARPC5L	0.301927	0.488364	0.2	0.083	1
IMPACT	0.301927	0.446161	0.2	0.083	1
DBI	0.302305	-0.335828	0.611	0.667	1
JTB	0.303444	-0.449285	0.211	0.333	1
SQSTM1	0.304387	0.255421	0.656	0.5	1
DCAF7	0.304561	-0.411735	0.222	0.333	1
N4BP2L2	0.304832	0.486625	0.411	0.25	1
SRP72	0.305129	0.570482	0.311	0.167	1
BIN2	0.305893	-0.259505	0.078	0.167	1
FAM76B	0.305893	-0.303231	0.078	0.167	1
ADAM17	0.305893	-0.361254	0.078	0.167	1
FKBP2	0.30696	0.289673	0.222	0.083	1
SMIM30	0.308241	0.409277	0.211	0.083	1
TROVE2	0.308241	0.371222	0.211	0.083	1
WDFY4	0.308241	0.339122	0.211	0.083	1
CCRL2	0.308241	0.336598	0.211	0.083	1
TXN2	0.308241	0.291967	0.211	0.083	1
RAP2B	0.309145	0.429374	0.2	0.083	1
RBMS1	0.309145	0.400115	0.2	0.083	1
CCDC88A	0.310106	0.411034	0.611	0.5	1
PHIP	0.311252	0.462976	0.311	0.167	1
KIF5B	0.311402	0.466048	0.478	0.333	1
NDUFA3	0.311554	-0.353292	0.411	0.5	1
ANP32B	0.312503	-0.255486	0.3	0.417	1
NARS	0.313799	0.403009	0.489	0.333	1
ZCCHC6	0.313969	0.29386	0.222	0.083	1
UBXN4	0.314327	0.368669	0.467	0.333	1
EEF1D	0.314441	-0.43277	0.422	0.5	1
PLIN2	0.314519	0.617587	0.644	0.583	1
C11orf54	0.31541	0.347226	0.211	0.083	1
RAN	0.315537	0.298034	0.333	0.167	1
PPID	0.316477	0.428158	0.2	0.083	1
APEX1	0.316477	0.364797	0.2	0.083	1
IFI6	0.316587	-0.263602	0.289	0.417	1
ABRACL	0.316859	-0.302974	0.144	0.25	1
C1QBP	0.31712	0.340356	0.189	0.083	1
TSPAN3	0.31712	0.337886	0.189	0.083	1
NDUFB10	0.31712	-0.490809	0.167	0.25	1
RAB1A	0.317909	-0.344373	0.222	0.333	1
HIF1A	0.318131	0.421061	0.3	0.167	1
ATP6AP1	0.318565	0.471541	0.367	0.25	1
RWDD1	0.318591	-0.301791	0.3	0.417	1
FTH1P10	0.318593	0.462911	0.289	0.167	1
POLR2I	0.319062	-0.460739	0.089	0.167	1
ITM2B	0.320751	0.403148	0.878	0.833	1
GAPT	0.321089	0.282814	0.222	0.083	1
RPN1	0.321089	0.260975	0.222	0.083	1
RIF1	0.322687	0.469043	0.211	0.083	1
NASP	0.322687	0.419381	0.211	0.083	1
RPS13P2	0.322687	0.295536	0.211	0.083	1
RAB14	0.322791	0.346051	0.322	0.167	1
VPS29	0.323891	-0.270553	0.211	0.333	1
SLC25A6	0.32461	0.299394	0.711	0.583	1
NAGK	0.325045	0.53798	0.289	0.167	1
PTBP3	0.325045	0.391722	0.289	0.167	1
UBE2R2	0.325433	-0.336411	0.244	0.333	1
HNRNPDL	0.326448	-0.458939	0.478	0.583	1
OSBPL8	0.327059	0.352204	0.4	0.25	1
TXN	0.327774	0.341904	0.533	0.333	1
PHACTR1	0.328384	0.535985	0.456	0.333	1
PMVK	0.328937	-0.255503	0.089	0.167	1
CCDC32	0.328937	-0.344417	0.089	0.167	1
EMC2	0.328937	-0.379961	0.089	0.167	1
TOR1AIP2	0.328937	-0.410932	0.089	0.167	1
LRPPRC	0.328937	-0.427149	0.089	0.167	1
MT-TS2	0.330073	0.373375	0.211	0.083	1
NUDT3	0.330073	0.328702	0.211	0.083	1
ARF6	0.330073	0.313478	0.211	0.083	1
TRA2A	0.330945	0.28872	0.3	0.167	1
GLUL	0.33132	0.497825	0.444	0.333	1
MIER1	0.33148	0.344586	0.2	0.083	1
MRPS18B	0.331581	0.354165	0.289	0.167	1
PLPP3	0.332479	0.429225	0.189	0.083	1
KCTD12	0.333269	0.286404	0.533	0.333	1
ARGLU1	0.333838	0.44539	0.411	0.333	1
UBC	0.333906	0.297049	0.789	0.667	1
EIF2S2	0.334206	0.341784	0.544	0.417	1
GPNMB	0.335142	0.971779	0.578	0.667	1
UTRN	0.336552	0.409254	0.311	0.167	1
ALCAM	0.33753	0.427811	0.378	0.25	1
PHKB	0.337567	0.316858	0.211	0.083	1
ESCO1	0.337567	0.256857	0.211	0.083	1
ZC3H14	0.337567	0.250339	0.211	0.083	1
KPNA2	0.339007	-0.262915	0.089	0.167	1
PAIP1	0.339007	-0.322611	0.089	0.167	1
IMP4	0.339007	-0.418775	0.089	0.167	1
TIMM13	0.339007	-0.820875	0.089	0.167	1
SLC38A2	0.339151	0.340229	0.2	0.083	1
GIMAP4	0.339151	0.27666	0.2	0.083	1
PLXDC2	0.339731	0.323821	0.422	0.25	1
STK4	0.340336	0.379741	0.189	0.083	1
TBXAS1	0.340336	0.273053	0.189	0.083	1
MT1X	0.343642	1.27843	0.378	0.25	1
RAP1A	0.344375	-0.556472	0.367	0.417	1
ACTG1	0.34513	0.310064	0.789	0.833	1
IMMT	0.34517	0.33695	0.211	0.083	1
ZFP36	0.345347	0.709562	0.456	0.417	1
EBAG9	0.345392	0.385625	0.411	0.25	1
PSEN1	0.3455	0.50327	0.278	0.167	1
MAN2A1	0.346936	0.434285	0.2	0.083	1
NDUFS1	0.346936	0.345979	0.2	0.083	1
RILPL2	0.346936	0.332686	0.2	0.083	1
SRPK2	0.346936	0.306358	0.2	0.083	1
IPO7	0.346936	0.269146	0.2	0.083	1
MOSPD2	0.346936	0.252873	0.2	0.083	1
SRP14	0.346997	-0.285435	0.678	0.667	1
ANXA1	0.348119	-0.296111	0.511	0.667	1
NR4A3	0.348311	0.624474	0.189	0.083	1
CCT3	0.348311	0.324044	0.189	0.083	1
THOC6	0.349274	-0.347185	0.089	0.167	1
PCGF5	0.349274	-0.619925	0.089	0.167	1
A2M	0.350167	0.260175	0.8	0.667	1
CAPG	0.350238	0.587871	0.478	0.417	1
ABI1	0.35079	0.325379	0.3	0.167	1
CALM3	0.351059	0.608726	0.389	0.333	1
ENY2	0.352386	0.477481	0.278	0.167	1
SERBP1	0.353002	0.366985	0.567	0.5	1
SRRM2	0.353148	0.415151	0.489	0.333	1
CD9	0.353867	-0.373026	0.489	0.583	1
CHCHD2	0.354135	-0.376258	0.444	0.5	1
NFIC	0.354833	0.378815	0.2	0.083	1
CCDC174	0.354833	0.340219	0.2	0.083	1
MARK3	0.354833	0.323369	0.2	0.083	1
GNAI3	0.354833	0.270329	0.2	0.083	1
PPP4R3A	0.354833	0.255452	0.2	0.083	1
SNHG12	0.356401	0.330622	0.189	0.083	1
SIRPA	0.356404	0.437855	0.189	0.083	1
SYNE1	0.356404	0.352528	0.189	0.083	1
ANAPC5	0.356404	0.270968	0.189	0.083	1
PTP4A2	0.359567	-0.326873	0.322	0.417	1
CPNE8	0.359735	-0.294166	0.089	0.167	1
ARSD	0.359735	-0.329747	0.089	0.167	1
UGCG	0.361668	0.322961	0.322	0.167	1
DNAJB1	0.361904	0.443822	0.811	0.833	1
MYO9B	0.362842	0.304644	0.2	0.083	1
DCAF6	0.362842	0.303306	0.2	0.083	1
SARAF	0.363508	0.332293	0.544	0.333	1
ZBTB1	0.364615	0.385037	0.189	0.083	1
RPL18AP3	0.364615	0.357801	0.189	0.083	1
ERBIN	0.365527	0.366732	0.289	0.167	1
EPSTI1	0.365958	0.364478	0.178	0.083	1
TMBIM4	0.366414	0.338814	0.278	0.167	1
SELENOW	0.367171	-0.350433	0.333	0.417	1
PSMB5	0.367474	-0.2677	0.233	0.333	1
CD83	0.368465	0.278959	0.656	0.5	1
VIM	0.368803	0.403846	0.911	0.917	1
HSP90AA1	0.368938	0.291647	0.956	0.917	1
AIP	0.370391	-0.394734	0.089	0.167	1
IL4I1	0.370391	-0.455185	0.089	0.167	1
CREBRF	0.370964	0.27047	0.2	0.083	1
MPEG1	0.370964	0.261608	0.2	0.083	1
IQGAP1	0.37161	-0.274972	0.556	0.667	1
ANXA4	0.372942	0.377559	0.189	0.083	1
RBM26	0.372942	0.284945	0.189	0.083	1
KDM6B	0.374504	0.479787	0.178	0.083	1
PDCD6IP	0.374504	0.384823	0.178	0.083	1
TERF1	0.374504	0.351935	0.178	0.083	1
SMARCA2	0.374504	0.346552	0.178	0.083	1
ZMPSTE24	0.374504	0.33157	0.178	0.083	1
RNASEH2B	0.374504	-0.270651	0.156	0.25	1
SENP6	0.378392	0.306184	0.3	0.167	1
FEZ2	0.378394	0.30419	0.3	0.167	1
PDXK	0.379198	0.346835	0.2	0.083	1
EMB	0.379692	0.328898	0.289	0.167	1
SAFB	0.381241	-0.38289	0.089	0.167	1
TMF1	0.381386	0.344171	0.189	0.083	1
TNFSF12	0.381386	0.303525	0.189	0.083	1
RUFY1	0.381386	0.287084	0.189	0.083	1
TAOK1	0.381657	0.899242	0.267	0.167	1
CRBN	0.381657	-0.341024	0.244	0.333	1
TLN1	0.384436	0.314479	0.467	0.333	1
COPB1	0.3869	0.413735	0.289	0.167	1
ETS2	0.387543	0.263989	0.2	0.083	1
MEF2A	0.389246	0.428052	0.411	0.333	1
FCGR1B	0.389947	0.321161	0.189	0.083	1
HNRNPAB	0.389947	0.253488	0.189	0.083	1
TNKS2	0.390673	-0.25819	0.1	0.167	1
IRAK4	0.390673	-0.508357	0.1	0.167	1
CSTB	0.391566	1.43191	0.633	0.667	1
CFDP1	0.391961	0.410439	0.178	0.083	1
TRMT10C	0.391961	0.380621	0.178	0.083	1
MAP3K5	0.391961	0.271785	0.178	0.083	1
FAM136A	0.392284	-0.251516	0.089	0.167	1
AP2S1	0.392343	0.44404	0.422	0.333	1
KMT2A	0.395499	0.407547	0.278	0.167	1
NIFK	0.396594	0.424456	0.267	0.167	1
MLEC	0.398163	0.292463	0.311	0.167	1
SLC7A7	0.398623	0.277967	0.189	0.083	1
BORCS7	0.398623	0.257812	0.189	0.083	1
ZBTB38	0.398623	-0.385282	0.167	0.25	1
TGFBI	0.400662	0.363148	0.356	0.25	1
EIF4EBP1	0.400872	0.434948	0.178	0.083	1
ZNF844	0.400872	0.326744	0.178	0.083	1
GPX3	0.401759	0.563946	0.433	0.333	1
NCF2	0.401794	0.428023	0.378	0.25	1
CLINT1	0.402125	0.327961	0.389	0.25	1
PLEKHA3	0.402679	0.311012	0.167	0.083	1
RPL6P27	0.404193	-0.312479	0.244	0.333	1
PRDX5	0.404193	-0.360641	0.244	0.333	1
TPR	0.405354	0.556365	0.422	0.333	1
MAFB	0.407367	0.390869	0.656	0.583	1
CEP95	0.407415	0.290388	0.189	0.083	1
TBC1D15	0.407415	-0.299191	0.167	0.25	1
TRIP11	0.409018	0.279082	0.289	0.167	1
LAIR1	0.40902	0.292463	0.411	0.25	1
MPV17	0.409903	0.287829	0.178	0.083	1
TLR5	0.409903	0.250265	0.178	0.083	1
ADA2	0.410551	0.336635	0.278	0.167	1
FBP1	0.411868	1.07319	0.322	0.25	1
MPHOSPH6	0.411963	0.336333	0.167	0.083	1
MYLIP	0.411967	0.456846	0.167	0.083	1
ABHD2	0.411967	0.271856	0.167	0.083	1
TMEM160	0.41232	-0.455842	0.1	0.167	1
2020-09-06	0.41232	-0.481857	0.1	0.167	1
MT-ND6	0.412725	-0.282107	0.289	0.333	1
ACTN4	0.413242	-0.343808	0.178	0.25	1
MPC2	0.413242	-0.47407	0.178	0.25	1
NDUFB4	0.415704	0.298455	0.389	0.25	1
NBN	0.416321	0.298407	0.189	0.083	1
TLR4	0.416554	0.324992	0.289	0.167	1
ZNF106	0.418202	0.362549	0.278	0.167	1
CTSH	0.418689	-0.409534	0.456	0.5	1
TWISTNB	0.419054	0.424276	0.178	0.083	1
SOAT1	0.41965	0.412893	0.267	0.167	1
RPL36AL	0.41992	-0.291133	0.511	0.667	1
PARP14	0.420957	0.460451	0.344	0.25	1
S100A9	0.42138	0.498336	0.167	0.083	1
FAM107B	0.42138	0.41759	0.167	0.083	1
DNAJC2	0.42138	0.359029	0.167	0.083	1
NAA50	0.42138	0.300763	0.167	0.083	1
ALG13	0.42138	0.258599	0.167	0.083	1
SYK	0.42161	0.352086	0.356	0.25	1
HERPUD1	0.421649	0.378606	0.656	0.5	1
KIF16B	0.423405	-0.291057	0.1	0.167	1
SPTSSA	0.423405	-0.32144	0.1	0.167	1
CNPPD1	0.423405	-0.353105	0.1	0.167	1
BIN1	0.423405	-0.361163	0.1	0.167	1
CCT5	0.427103	-0.345024	0.189	0.25	1
PDCD4	0.427103	-0.410907	0.189	0.25	1
PLEKHO1	0.427103	-0.466889	0.189	0.25	1
SSRP1	0.427506	0.35222	0.267	0.167	1
RBX1	0.427598	0.255696	0.311	0.167	1
HCK	0.428138	0.430134	0.344	0.25	1
ATF7IP	0.428325	0.322513	0.178	0.083	1
CCT4	0.428325	0.270289	0.178	0.083	1
PCYOX1	0.428325	0.263775	0.178	0.083	1
RSL24D1	0.428325	0.262534	0.178	0.083	1
TRAM1	0.42943	-0.250491	0.356	0.417	1
KIAA0232	0.430919	0.283721	0.167	0.083	1
DST	0.435391	0.422374	0.344	0.25	1
SF3B6	0.435448	0.378553	0.267	0.167	1
ZBED5	0.435877	-0.365322	0.189	0.25	1
SNRPD1	0.437713	0.256937	0.178	0.083	1
CD86	0.438478	-0.25246	0.444	0.583	1
PLP2	0.440582	0.350278	0.167	0.083	1
TMEM109	0.440582	0.344501	0.167	0.083	1
AC103591.3	0.440582	0.282881	0.167	0.083	1
WIPI2	0.440582	0.279782	0.167	0.083	1
SPI1	0.441641	0.365091	0.5	0.417	1
UBE2S	0.443008	0.429975	0.156	0.083	1
EPRS	0.443475	0.306575	0.267	0.167	1
EIF3E	0.445898	-0.405085	0.4	0.5	1
GMNN	0.446091	-0.366213	0.1	0.167	1
RAB42	0.447219	0.528902	0.178	0.083	1
FUBP1	0.447219	0.292967	0.178	0.083	1
SMC5	0.447219	0.283831	0.178	0.083	1
GYPC	0.447219	0.267353	0.178	0.083	1
CAMTA1	0.449033	-0.254435	0.178	0.25	1
SWAP70	0.450106	0.662945	0.344	0.25	1
HSPA6	0.450367	0.447738	0.167	0.083	1
SMAP2	0.450864	0.26563	0.378	0.25	1
GOLGB1	0.452078	0.582549	0.544	0.583	1
FABP5P7	0.453096	0.582825	0.156	0.083	1
PPARG	0.453096	0.30203	0.156	0.083	1
LMBRD1	0.456842	0.289423	0.178	0.083	1
DGCR6L	0.457689	-0.30214	0.1	0.167	1
TMEM70	0.458248	-0.266583	0.178	0.25	1
TGFB1	0.458248	-0.275789	0.178	0.25	1
RBM22	0.458248	-0.433012	0.178	0.25	1
FAM204A	0.459778	0.339343	0.267	0.167	1
EIF3D	0.460275	0.370832	0.167	0.083	1
GPATCH11	0.460275	0.305535	0.167	0.083	1
RNPS1	0.460275	0.260213	0.167	0.083	1
RPN2	0.461025	0.293646	0.4	0.333	1
UQCRC1	0.461665	0.369764	0.256	0.167	1
SPARC	0.463312	0.460314	0.156	0.083	1
ACOT13	0.463312	0.330813	0.156	0.083	1
VCP	0.463312	0.286173	0.156	0.083	1
UGP2	0.464024	0.383214	0.322	0.25	1
CIRBP	0.467006	0.3233	0.422	0.333	1
CXCL14	0.467569	-0.315587	0.178	0.25	1
GAA	0.470304	0.346395	0.167	0.083	1
SRI	0.470304	0.262852	0.167	0.083	1
AKAP13	0.47156	-0.440334	0.267	0.333	1
NOP53	0.472319	0.323994	0.333	0.25	1
PCF11	0.472698	0.287911	0.344	0.25	1
PURA	0.473655	0.32831	0.156	0.083	1
DAP	0.473655	0.270904	0.156	0.083	1
WASHC2C	0.473655	0.263549	0.156	0.083	1
PRKX	0.473655	0.257879	0.156	0.083	1
FGFR1OP2	0.473655	0.252048	0.156	0.083	1
RTN4	0.475066	0.294512	0.611	0.5	1
HLA-DMA	0.477012	0.306171	0.711	0.583	1
BTG2	0.480056	0.390926	0.333	0.25	1
RALBP1	0.480513	0.267003	0.356	0.25	1
2020-09-07	0.482485	-0.37744	0.522	0.583	1
RSL1D1	0.482816	0.302049	0.622	0.5	1
DUSP6	0.484851	-0.317858	0.244	0.333	1
DAZAP2	0.485811	0.308972	0.411	0.333	1
MPPE1	0.486364	-0.363175	0.111	0.167	1
USP10	0.487162	0.257984	0.256	0.167	1
HM13	0.487454	0.331792	0.322	0.25	1
SP100	0.487863	0.324677	0.333	0.25	1
UBTF	0.487981	-0.264545	0.267	0.333	1
PEBP1	0.488449	0.270581	0.611	0.5	1
USO1	0.489282	0.285625	0.244	0.167	1
ARL5B	0.490654	-0.342709	0.189	0.25	1
CHD8	0.490718	0.284147	0.167	0.083	1
FOXN2	0.490718	0.277905	0.167	0.083	1
SPCS3	0.49075	-0.282186	0.256	0.333	1
NR4A2	0.491195	0.579593	0.522	0.5	1
FCER1A	0.494718	0.500563	0.156	0.083	1
ITPR2	0.495771	0.256353	0.367	0.25	1
TRIM38	0.496471	-0.264369	0.178	0.083	1
S100A4	0.496616	0.356835	0.611	0.917	1
IL17RA	0.498063	-0.31865	0.111	0.167	1
PA2G4	0.498269	-0.453783	0.289	0.333	1
H1FX	0.50013	-0.291547	0.189	0.25	1
MBP	0.501969	0.320058	0.267	0.167	1
FAM192A	0.504573	0.253547	0.256	0.167	1
HPS1	0.505434	0.44051	0.156	0.083	1
TGFBR1	0.505434	0.319446	0.156	0.083	1
GLTP	0.505434	0.291383	0.156	0.083	1
STAB1	0.505434	0.28034	0.156	0.083	1
GOLGA4	0.50807	0.474521	0.411	0.333	1
CCDC82	0.509404	0.279406	0.144	0.083	1
EXOC1	0.509404	0.252877	0.144	0.083	1
NAMPT	0.509697	0.332692	0.389	0.333	1
TLK2	0.50991	-0.35158	0.111	0.167	1
LSM14A	0.511599	0.278746	0.167	0.083	1
KIAA1109	0.511599	0.257439	0.167	0.083	1
PTTG1IP	0.512232	0.290653	0.533	0.417	1
YWHAH	0.514184	-0.433246	0.489	0.5	1
ZC2HC1A	0.516271	0.340879	0.156	0.083	1
DRAP1	0.516271	0.271493	0.156	0.083	1
ZFAND2A	0.516271	0.270528	0.156	0.083	1
TSNAX	0.516271	0.264992	0.156	0.083	1
PPIP5K2	0.516271	0.256824	0.156	0.083	1
MT1H	0.518144	0.492464	0.1	0.167	1
VAT1	0.520611	0.419762	0.144	0.083	1
CELF1	0.520611	0.335214	0.144	0.083	1
ATG12	0.520611	0.312157	0.144	0.083	1
LONP2	0.520611	0.285773	0.144	0.083	1
ATP6V1A	0.521903	-0.253523	0.111	0.167	1
VPS4B	0.522541	-0.356891	0.2	0.25	1
UBN1	0.527227	0.250749	0.156	0.083	1
LTA4H	0.527899	0.322399	0.333	0.25	1
DOPEY2	0.531944	0.27527	0.144	0.083	1
MRPS35	0.532146	-0.266659	0.2	0.25	1
AKR1A1	0.532844	-0.267032	0.4	0.25	1
BSG	0.5342	0.280174	0.244	0.167	1
GABARAPL1	0.5383	0.304276	0.156	0.083	1
ZBTB8OS	0.5383	0.288947	0.156	0.083	1
SAMHD1	0.539411	0.388706	0.511	0.5	1
NDUFAF2	0.5434	0.266449	0.144	0.083	1
RPS7	0.543466	-0.290249	0.678	0.667	1
RSRC2	0.543572	0.373057	0.4	0.333	1
G3BP2	0.543769	-0.364474	0.167	0.083	1
TNFAIP3	0.545554	0.530892	0.378	0.333	1
PPP4C	0.546316	-0.286079	0.111	0.167	1
NPAT	0.548165	-0.50331	0.122	0.167	1
UFL1	0.54908	0.316243	0.222	0.167	1
MTDH	0.552554	0.397209	0.556	0.5	1
UACA	0.552732	0.257195	0.244	0.167	1
ANP32A	0.552934	0.303876	0.3	0.25	1
PPP1R15A	0.553014	0.335438	0.622	0.583	1
FADS1	0.554978	0.41213	0.144	0.083	1
ARL4A	0.557551	-0.282006	0.367	0.417	1
PSMA2	0.560172	0.395235	0.133	0.083	1
CNPY2	0.560172	-0.342088	0.122	0.167	1
POU2F2	0.560792	0.255051	0.156	0.083	1
SERINC1	0.561093	0.261617	0.333	0.25	1
XRCC5	0.561579	0.308777	0.378	0.333	1
COL4A3BP	0.565384	0.338843	0.233	0.167	1
ATP2B1-AS1	0.57022	0.342134	0.311	0.25	1
EIF3J	0.57022	0.267302	0.311	0.25	1
LMO4	0.57022	-0.280166	0.3	0.333	1
ZFP36L1	0.571229	0.484362	0.644	0.833	1
EXOSC8	0.572305	-0.28725	0.122	0.167	1
AP3B1	0.577363	0.295645	0.256	0.167	1
NDUFA13	0.57743	0.275771	0.344	0.25	1
RAB8B	0.578328	0.281831	0.222	0.167	1
MARF1	0.584561	-0.334947	0.122	0.167	1
CALR	0.585254	-0.373376	0.456	0.417	1
JPT1	0.588238	0.303026	0.222	0.167	1
RBM5	0.590418	0.280723	0.144	0.083	1
PJA2	0.590718	0.295695	0.244	0.167	1
CAPNS1	0.591508	0.323924	0.4	0.333	1
GGTA1P	0.593543	0.47378	0.344	0.333	1
ARID4B	0.594532	0.312302	0.233	0.167	1
CACYBP	0.596916	0.320551	0.433	0.417	1
PAXBP1	0.596938	0.285327	0.133	0.083	1
GTF2B	0.596938	-0.302473	0.122	0.167	1
NFKBIZ	0.598379	0.652212	0.522	0.583	1
ATP6V0D1	0.602459	0.279152	0.144	0.083	1
FOSB	0.602978	0.575282	0.444	0.417	1
MRPL34	0.604398	0.449203	0.233	0.167	1
SOX4	0.606792	0.421972	0.433	0.333	1
RBP4	0.609433	0.323604	0.133	0.083	1
SLC11A1	0.609433	0.256844	0.133	0.083	1
RAB21	0.613349	-0.331356	0.211	0.25	1
GNB4	0.613565	0.272594	0.322	0.25	1
TUBA1C	0.614305	0.279759	0.311	0.25	1
ZNF331	0.614912	0.554151	0.3	0.25	1
MAFF	0.614912	0.503817	0.3	0.25	1
MAP4	0.622043	0.264798	0.133	0.083	1
ACP5	0.622279	0.869404	0.356	0.333	1
SEC14L1	0.628639	0.25384	0.222	0.167	1
SPP1	0.630111	0.273284	0.667	0.667	1
KMT2C	0.630433	0.3149	0.389	0.333	1
MYDGF	0.63235	0.411175	0.311	0.25	1
RRN3P1	0.632837	0.338607	0.211	0.167	1
TCF12	0.633033	-0.259905	0.133	0.167	1
AURKAIP1	0.634832	-0.520843	0.233	0.25	1
FAM120A	0.638923	0.371538	0.222	0.167	1
TMBIM1	0.638923	0.304516	0.222	0.167	1
EIF3H	0.642443	-0.258049	0.333	0.333	1
NOSIP	0.642598	0.262068	0.122	0.083	1
MXI1	0.645444	-0.295528	0.133	0.167	1
CCL5	0.645444	-0.768268	0.133	0.167	1
HLA-DQB1	0.650357	0.254259	0.811	0.833	1
SRGAP1	0.655954	0.269242	0.122	0.083	1
GLRX	0.655973	0.326488	0.389	0.333	1
UBE2J1	0.657955	-0.251474	0.133	0.167	1
CD69	0.657955	-0.625263	0.133	0.167	1
TREM2	0.658949	0.280999	0.556	0.5	1
SELENOP	0.660282	1.06615	0.333	0.333	1
PLBD1	0.664551	0.312764	0.211	0.167	1
SDF2L1	0.669421	0.278555	0.122	0.083	1
MGEA5	0.669421	0.264788	0.122	0.083	1
PSMA7	0.669628	0.309705	0.833	0.917	1
ENO1	0.671125	-0.41798	0.389	0.417	1
MT1G	0.673229	1.48071	0.389	0.333	1
ADIRF	0.673569	0.252647	0.133	0.083	1
ADAP2	0.674747	0.294223	0.356	0.333	1
P2RY13	0.675049	-0.392509	0.289	0.333	1
CD14	0.683998	0.454929	0.489	0.5	1
DUSP2	0.691353	0.281894	0.222	0.167	1
TNFSF13B	0.691884	0.463923	0.278	0.25	1
EIF4H	0.691952	-0.313862	0.144	0.167	1
SMC4	0.696877	0.304776	0.211	0.167	1
NPM1	0.699733	0.3296	0.667	0.75	1
CTSA	0.704401	0.507561	0.433	0.417	1
CRYAB	0.706808	0.321011	0.233	0.167	1
FN1	0.707956	0.943448	0.189	0.25	1
PTGS2	0.713536	0.436108	0.2	0.167	1
SOCS6	0.721195	0.264874	0.111	0.083	1
CCR5	0.721195	0.252447	0.111	0.083	1
ZNF644	0.724743	0.301527	0.2	0.167	1
PTMAP5	0.724743	0.258489	0.2	0.167	1
PSMB6	0.726926	-0.303171	0.233	0.25	1
LARP7	0.738637	0.281142	0.456	0.5	1
VAMP2	0.761462	-0.351994	0.156	0.167	1
METTL9	0.765532	0.263742	0.189	0.167	1
CISD2	0.773995	-0.267529	0.156	0.167	1
PRDM1	0.774386	0.262524	0.211	0.167	1
MEAF6	0.780674	-0.307578	0.122	0.083	1
CD36	0.780674	-0.67432	0.122	0.083	1
CXorf21	0.780868	-0.316166	0.144	0.167	1
MRPL18	0.781944	-0.338884	0.222	0.25	1
MRPL57	0.786183	0.294917	0.256	0.25	1
CLEC7A	0.787696	0.256526	0.378	0.333	1
ISG15	0.788979	0.271298	0.189	0.167	1
MAP1LC3B	0.794151	-0.291445	0.511	0.417	1
AC104046.1	0.796473	0.372446	0.178	0.167	1
GLA	0.806174	0.375403	0.378	0.333	1
SMAP1	0.812619	0.255426	0.189	0.167	1
PNRC2	0.82526	-0.475342	0.267	0.25	1
HEXB	0.82605	0.4017	0.378	0.417	1
DRAM1	0.832871	0.261091	0.178	0.167	1
[truncated: 18 more rows]

## Sheet: DC
gene id	p value	avg logFC	pct.1	pct.2	adjusted p value
EXOC7	1.33521e-18	-0.986559	0	0.5	3.1591e-14
AL035587.1	1.33521e-18	-0.986559	0	0.5	3.1591e-14
MTRNR2L1	5.90606e-17	-1.44785	0.013	0.75	1.39737e-12
PCCB	1.239e-13	-1.25181	0.019	0.75	2.93147e-09
ELF4	7.86472e-13	-0.960137	0.006	0.5	1.86079e-08
TJP1	7.86472e-13	-1.02724	0.006	0.5	1.86079e-08
DESI1	1.54759e-12	-1.07359	0.006	0.5	3.66159e-08
SLC25A28	1.54759e-12	-1.25612	0.006	0.5	3.66159e-08
NDFIP2	6.21857e-10	-0.477938	0	0.25	1.47131e-05
DPEP1	6.21857e-10	-0.477938	0	0.25	1.47131e-05
BBIP1	6.21857e-10	-0.477938	0	0.25	1.47131e-05
BCKDHB	6.21857e-10	-0.477938	0	0.25	1.47131e-05
EEF1AKMT1	6.21857e-10	-0.477938	0	0.25	1.47131e-05
P4HTM	6.21857e-10	-0.477938	0	0.25	1.47131e-05
WDR13	6.21857e-10	-0.477938	0	0.25	1.47131e-05
METAP1D	6.21857e-10	-0.477938	0	0.25	1.47131e-05
PQLC2	6.21857e-10	-0.477938	0	0.25	1.47131e-05
PHTF1	6.21857e-10	-0.477938	0	0.25	1.47131e-05
LINC01252	6.21857e-10	-0.477938	0	0.25	1.47131e-05
STIM1	6.21857e-10	-0.477938	0	0.25	1.47131e-05
ADCY6	6.21857e-10	-0.477938	0	0.25	1.47131e-05
COX18	6.21857e-10	-0.477938	0	0.25	1.47131e-05
LYPLA2	6.21857e-10	-0.477938	0	0.25	1.47131e-05
RFESD	6.21857e-10	-0.477938	0	0.25	1.47131e-05
ZNF275	6.21857e-10	-0.477938	0	0.25	1.47131e-05
R3HCC1	6.21857e-10	-0.477938	0	0.25	1.47131e-05
BNIP1	6.21857e-10	-0.477938	0	0.25	1.47131e-05
LINC00649	6.21857e-10	-0.477938	0	0.25	1.47131e-05
Z93241.1	6.21857e-10	-0.477938	0	0.25	1.47131e-05
MIR3936HG	6.21857e-10	-0.477938	0	0.25	1.47131e-05
BCAS1	6.21857e-10	-0.477938	0	0.25	1.47131e-05
PTCH1	6.21857e-10	-0.477938	0	0.25	1.47131e-05
OAZ3	6.21857e-10	-0.477938	0	0.25	1.47131e-05
STARD13-AS	6.21857e-10	-0.477938	0	0.25	1.47131e-05
ABCB9	6.21857e-10	-0.477938	0	0.25	1.47131e-05
ZBTB20-AS5	6.21857e-10	-0.477938	0	0.25	1.47131e-05
RNU5A-1	6.21857e-10	-0.477938	0	0.25	1.47131e-05
CRYBG2	6.21857e-10	-0.477938	0	0.25	1.47131e-05
AC113367.1	6.21857e-10	-0.477938	0	0.25	1.47131e-05
RPL34P34	6.21857e-10	-0.477938	0	0.25	1.47131e-05
OSR2	6.21857e-10	-0.477938	0	0.25	1.47131e-05
HRK	6.21857e-10	-0.477938	0	0.25	1.47131e-05
AC068888.1	6.21857e-10	-0.55953	0	0.25	1.47131e-05
BX547991.1	6.21857e-10	-0.55953	0	0.25	1.47131e-05
TRAP1	6.21857e-10	-0.55953	0	0.25	1.47131e-05
DHX35	6.21857e-10	-0.55953	0	0.25	1.47131e-05
POLD4	6.21857e-10	-0.55953	0	0.25	1.47131e-05
KREMEN1	6.21857e-10	-0.55953	0	0.25	1.47131e-05
NTPCR	6.21857e-10	-0.55953	0	0.25	1.47131e-05
RETSAT	6.21857e-10	-0.55953	0	0.25	1.47131e-05
TYSND1	6.21857e-10	-0.55953	0	0.25	1.47131e-05
FAM171B	6.21857e-10	-0.55953	0	0.25	1.47131e-05
AL390728.6	6.21857e-10	-0.55953	0	0.25	1.47131e-05
AC002467.1	6.21857e-10	-0.55953	0	0.25	1.47131e-05
NEFM	6.21857e-10	-0.55953	0	0.25	1.47131e-05
AL117335.1	6.21857e-10	-0.55953	0	0.25	1.47131e-05
SLC49A3	6.21857e-10	-0.55953	0	0.25	1.47131e-05
AC103769.1	6.21857e-10	-0.55953	0	0.25	1.47131e-05
AC007342.3	6.21857e-10	-0.55953	0	0.25	1.47131e-05
INCA1	6.21857e-10	-0.55953	0	0.25	1.47131e-05
ZNF211	6.21857e-10	-0.55953	0	0.25	1.47131e-05
AL121772.3	6.21857e-10	-0.55953	0	0.25	1.47131e-05
AC022509.4	6.21857e-10	-0.55953	0	0.25	1.47131e-05
AP000688.1	6.21857e-10	-0.55953	0	0.25	1.47131e-05
NOMO2	6.21857e-10	-0.55953	0	0.25	1.47131e-05
AL590609.2	6.21857e-10	-0.55953	0	0.25	1.47131e-05
AC011912.1	6.21857e-10	-0.55953	0	0.25	1.47131e-05
LINC00881	6.21857e-10	-0.55953	0	0.25	1.47131e-05
AK4	6.21857e-10	-0.6468	0	0.25	1.47131e-05
GORASP1	6.21857e-10	-0.6468	0	0.25	1.47131e-05
IYD	6.21857e-10	-0.6468	0	0.25	1.47131e-05
GSTA2	6.21857e-10	-0.6468	0	0.25	1.47131e-05
SLC16A4	6.21857e-10	-0.6468	0	0.25	1.47131e-05
SELENBP1	6.21857e-10	-0.6468	0	0.25	1.47131e-05
SSX2IP	6.21857e-10	-0.6468	0	0.25	1.47131e-05
CCDC97	6.21857e-10	-0.6468	0	0.25	1.47131e-05
SLC16A12	6.21857e-10	-0.6468	0	0.25	1.47131e-05
TNFRSF11B	6.21857e-10	-0.6468	0	0.25	1.47131e-05
CNKSR3	6.21857e-10	-0.6468	0	0.25	1.47131e-05
KLF15	6.21857e-10	-0.6468	0	0.25	1.47131e-05
IFT46	6.21857e-10	-0.6468	0	0.25	1.47131e-05
ZNF180	6.21857e-10	-0.6468	0	0.25	1.47131e-05
AC015982.1	6.21857e-10	-0.6468	0	0.25	1.47131e-05
RARS2	6.21857e-10	-0.6468	0	0.25	1.47131e-05
SCHIP1	6.21857e-10	-0.6468	0	0.25	1.47131e-05
NEURL3	6.21857e-10	-0.6468	0	0.25	1.47131e-05
GPR27	6.21857e-10	-0.6468	0	0.25	1.47131e-05
CERCAM	6.21857e-10	-0.6468	0	0.25	1.47131e-05
LRR1	6.21857e-10	-0.6468	0	0.25	1.47131e-05
AC124242.1	6.21857e-10	-0.6468	0	0.25	1.47131e-05
AC010654.1	6.21857e-10	-0.6468	0	0.25	1.47131e-05
TM4SF19-AS1	6.21857e-10	-0.6468	0	0.25	1.47131e-05
SLC7A13	6.21857e-10	-0.6468	0	0.25	1.47131e-05
GC	6.21857e-10	-0.6468	0	0.25	1.47131e-05
CCDC148	6.21857e-10	-0.658628	0	0.25	1.47131e-05
2020-03-02	6.21857e-10	-0.658628	0	0.25	1.47131e-05
PDZK1	6.21857e-10	-0.658628	0	0.25	1.47131e-05
KLK7	6.21857e-10	-0.658628	0	0.25	1.47131e-05
NTNG1	6.21857e-10	-0.658628	0	0.25	1.47131e-05
CLDN5	6.21857e-10	-0.658628	0	0.25	1.47131e-05
FLRT3	6.21857e-10	-0.658628	0	0.25	1.47131e-05
SLC6A13	6.21857e-10	-0.658628	0	0.25	1.47131e-05
ARHGEF9	6.21857e-10	-0.658628	0	0.25	1.47131e-05
DAG1	6.21857e-10	-0.658628	0	0.25	1.47131e-05
GMDS	6.21857e-10	-0.658628	0	0.25	1.47131e-05
C14orf37	6.21857e-10	-0.658628	0	0.25	1.47131e-05
PTGDS	6.21857e-10	-0.658628	0	0.25	1.47131e-05
LINC00472	6.21857e-10	-0.658628	0	0.25	1.47131e-05
PLS3	6.21857e-10	-0.658628	0	0.25	1.47131e-05
MIR7845	6.21857e-10	-0.658628	0	0.25	1.47131e-05
NDN	6.21857e-10	-0.658628	0	0.25	1.47131e-05
MXRA8	6.21857e-10	-0.658628	0	0.25	1.47131e-05
GGT6	6.21857e-10	-0.658628	0	0.25	1.47131e-05
SLC39A13	6.21857e-10	-0.658628	0	0.25	1.47131e-05
ASB1	6.21857e-10	-0.658628	0	0.25	1.47131e-05
RTN4R	6.21857e-10	-0.658628	0	0.25	1.47131e-05
PCNX1	6.21857e-10	-0.658628	0	0.25	1.47131e-05
TYRO3	6.21857e-10	-0.658628	0	0.25	1.47131e-05
EFEMP2	6.21857e-10	-0.658628	0	0.25	1.47131e-05
EXD3	6.21857e-10	-0.658628	0	0.25	1.47131e-05
ELFN1	6.21857e-10	-0.658628	0	0.25	1.47131e-05
KANK2	6.21857e-10	-0.658628	0	0.25	1.47131e-05
ARFGAP1	6.21857e-10	-0.658628	0	0.25	1.47131e-05
CHST3	6.21857e-10	-0.658628	0	0.25	1.47131e-05
DCLRE1B	6.21857e-10	-0.658628	0	0.25	1.47131e-05
MALRD1	6.21857e-10	-0.658628	0	0.25	1.47131e-05
AP003419.2	6.21857e-10	-0.658628	0	0.25	1.47131e-05
NPAS3	6.21857e-10	-0.658628	0	0.25	1.47131e-05
ZNF7	6.21857e-10	-0.658628	0	0.25	1.47131e-05
DOCK3	6.21857e-10	-0.658628	0	0.25	1.47131e-05
LINC00641	6.21857e-10	-0.658628	0	0.25	1.47131e-05
MED12L	6.21857e-10	-0.658628	0	0.25	1.47131e-05
AL161782.1	6.21857e-10	-0.658628	0	0.25	1.47131e-05
AC083843.2	6.21857e-10	-0.658628	0	0.25	1.47131e-05
TMEM9B-AS1	6.21857e-10	-0.658628	0	0.25	1.47131e-05
AC097634.1	6.21857e-10	-0.658628	0	0.25	1.47131e-05
AP000845.1	6.21857e-10	-0.658628	0	0.25	1.47131e-05
AC124947.2	6.21857e-10	-0.658628	0	0.25	1.47131e-05
COX5BP6	6.21857e-10	-0.658628	0	0.25	1.47131e-05
AC002550.2	6.21857e-10	-0.658628	0	0.25	1.47131e-05
EEF1AKMT2	6.21857e-10	-0.799977	0	0.25	1.47131e-05
PCDH7	6.21857e-10	-0.799977	0	0.25	1.47131e-05
ELFN1-AS1	6.21857e-10	-0.799977	0	0.25	1.47131e-05
CPNE9	6.21857e-10	-1.03633	0	0.25	1.47131e-05
NPNT	6.21857e-10	-1.05232	0	0.25	1.47131e-05
APOD	6.21857e-10	-1.05232	0	0.25	1.47131e-05
NPHS2	6.21857e-10	-1.05232	0	0.25	1.47131e-05
SPOCK2	6.21857e-10	-1.05232	0	0.25	1.47131e-05
SPRY1	6.21857e-10	-1.05232	0	0.25	1.47131e-05
SBSPON	6.21857e-10	-1.05232	0	0.25	1.47131e-05
SYT10	6.21857e-10	-1.05232	0	0.25	1.47131e-05
VIPAS39	6.21857e-10	-1.05232	0	0.25	1.47131e-05
DCN	6.21857e-10	-1.33406	0	0.25	1.47131e-05
PCOLCE2	6.21857e-10	-1.55362	0	0.25	1.47131e-05
PLA2R1	6.21857e-10	-1.55362	0	0.25	1.47131e-05
NDNF	6.21857e-10	-1.55362	0	0.25	1.47131e-05
FMO5	6.21857e-10	-1.71328	0	0.25	1.47131e-05
PODXL	6.21857e-10	-1.73355	0	0.25	1.47131e-05
IGLC3	6.21857e-10	-5.18911	0	0.25	1.47131e-05
FABP3	1.04868e-09	-0.920931	0.013	0.5	2.48118e-05
ZRANB1	1.04868e-09	-1.14787	0.013	0.5	2.48118e-05
CCDC127	1.35047e-09	-0.875152	0.013	0.5	3.1952e-05
VARS	1.35047e-09	-0.881653	0.013	0.5	3.1952e-05
CISD2	1.73631e-09	-0.826272	0.013	0.5	4.1081e-05
IL15	1.73631e-09	-0.947882	0.013	0.5	4.1081e-05
TOMM22	3.5347e-09	-1.17686	0.039	0.75	8.36311e-05
MOCS2	3.23676e-08	-0.937665	0.045	0.75	0.000765817
MDM2	5.36991e-08	-0.861378	0.019	0.5	0.00127052
CADM1	1.20266e-07	-0.708923	0.019	0.5	0.00284549
PPM1A	1.20266e-07	-0.957563	0.019	0.5	0.00284549
EAF2	1.98946e-07	-0.898396	0.052	0.75	0.00470707
CCNB1IP1	7.527e-07	-1.19651	0.026	0.5	0.0178089
RFK	7.527e-07	-1.20116	0.026	0.5	0.0178089
N4BP1	8.21147e-07	-1.30803	0.065	0.75	0.0194283
FBRS	8.92671e-07	-0.883373	0.026	0.5	0.0211206
BHMT	1.05754e-06	-1.33586	0.026	0.5	0.0250213
TAP1	1.47947e-06	-0.705835	0.026	0.5	0.0350043
C12orf10	1.47947e-06	-0.829085	0.026	0.5	0.0350043
MTR	1.74708e-06	-0.73243	0.026	0.5	0.041336
STX17	2.0609e-06	-0.675317	0.026	0.5	0.0487608
CD300A	5.81516e-06	-0.89442	0.032	0.5	0.137587
LAMTOR5	5.86058e-06	-0.82618	0.071	0.75	0.138661
DNPH1	6.72984e-06	-1.09835	0.032	0.5	0.159228
DNAJC4	8.98858e-06	-0.745864	0.032	0.5	0.21267
LINC01681	8.98858e-06	-0.783544	0.032	0.5	0.21267
PDCD6	1.03737e-05	-0.826244	0.032	0.5	0.245443
PDHA1	1.19614e-05	-0.841278	0.032	0.5	0.283006
UQCRC2	1.19614e-05	-1.06552	0.032	0.5	0.283006
NME6	1.19614e-05	-1.09218	0.032	0.5	0.283006
GYPC	1.5859e-05	-0.65572	0.032	0.5	0.375223
UPRT	1.69523e-05	-0.540906	0.006	0.25	0.401091
GUSBP1	1.69523e-05	-0.541066	0.006	0.25	0.401091
HAAO	1.69523e-05	-0.542721	0.006	0.25	0.401091
GEMIN8	1.69523e-05	-0.543695	0.006	0.25	0.401091
RCE1	1.69523e-05	-0.54475	0.006	0.25	0.401091
MRPL13	1.69523e-05	-0.544931	0.006	0.25	0.401091
CD27-AS1	1.69523e-05	-0.544931	0.006	0.25	0.401091
CDK8	1.69523e-05	-0.623711	0.006	0.25	0.401091
GSKIP	1.69523e-05	-0.62601	0.006	0.25	0.401091
CLDN10	1.69523e-05	-0.626539	0.006	0.25	0.401091
DIRC2	1.69523e-05	-0.628176	0.006	0.25	0.401091
RABL2A	1.69523e-05	-0.628336	0.006	0.25	0.401091
STAG3L3	1.69523e-05	-0.628514	0.006	0.25	0.401091
CLTRN	1.69523e-05	-0.62915	0.006	0.25	0.401091
VPS13D	1.69523e-05	-0.629991	0.006	0.25	0.401091
C12orf60	1.69523e-05	-0.629991	0.006	0.25	0.401091
RPGRIP1L	1.69523e-05	-0.630372	0.006	0.25	0.401091
TMEM250	1.69523e-05	-0.630965	0.006	0.25	0.401091
L2HGDH	1.69523e-05	-0.631836	0.006	0.25	0.401091
ERBB4	1.69523e-05	-0.631836	0.006	0.25	0.401091
GKAP1	1.69523e-05	-0.632326	0.006	0.25	0.401091
PPP1R1A	1.69523e-05	-0.632326	0.006	0.25	0.401091
AC009542.1	1.69523e-05	-0.632326	0.006	0.25	0.401091
ABCD3	1.69523e-05	-0.633039	0.006	0.25	0.401091
SLC36A4	1.69523e-05	-0.635389	0.006	0.25	0.401091
TMEM164	1.69523e-05	-0.635389	0.006	0.25	0.401091
C1orf115	1.69523e-05	-0.635538	0.006	0.25	0.401091
PTPRO	1.69523e-05	-0.63836	0.006	0.25	0.401091
TMEM41A	1.69523e-05	-0.639103	0.006	0.25	0.401091
RETREG1	1.69523e-05	-0.640164	0.006	0.25	0.401091
AC008771.1	1.69523e-05	-0.640713	0.006	0.25	0.401091
MTA1	1.69523e-05	-0.6422	0.006	0.25	0.401091
ENPEP	1.69523e-05	-0.642793	0.006	0.25	0.401091
GIPC1	1.69523e-05	-0.642793	0.006	0.25	0.401091
GAS1	1.69523e-05	-0.644029	0.006	0.25	0.401091
ABTB2	1.69523e-05	-0.644029	0.006	0.25	0.401091
DNAJC17	1.69523e-05	-0.645853	0.006	0.25	0.401091
PIP5K1B	1.69523e-05	-0.778888	0.006	0.25	0.401091
ZNF672	1.69523e-05	-0.998444	0.006	0.25	0.401091
BST1	1.69523e-05	-1.00779	0.006	0.25	0.401091
QPCT	1.69523e-05	-1.02607	0.006	0.25	0.401091
FAM229B	1.69523e-05	-1.03551	0.006	0.25	0.401091
LINC00309	1.69523e-05	-1.22003	0.006	0.25	0.401091
PACS2	1.69523e-05	-1.25729	0.006	0.25	0.401091
IGLC2	1.69523e-05	-6.52259	0.006	0.25	0.401091
TRAM2	2.18901e-05	-0.328579	0.006	0.25	0.51792
RPP25	2.18901e-05	-0.385077	0.006	0.25	0.51792
HDHD3	2.18901e-05	-0.392007	0.006	0.25	0.51792
NUDT2	2.18901e-05	-0.402068	0.006	0.25	0.51792
GALE	2.18901e-05	-0.421193	0.006	0.25	0.51792
KMT2B	2.18901e-05	-0.421193	0.006	0.25	0.51792
NIFKP6	2.18901e-05	-0.421737	0.006	0.25	0.51792
MANEA	2.18901e-05	-0.42363	0.006	0.25	0.51792
FLAD1	2.18901e-05	-0.423812	0.006	0.25	0.51792
UQCRHL	2.18901e-05	-0.43088	0.006	0.25	0.51792
FAM120B	2.18901e-05	-0.431119	0.006	0.25	0.51792
TEX9	2.18901e-05	-0.4326	0.006	0.25	0.51792
NPB	2.18901e-05	-0.4326	0.006	0.25	0.51792
DUS2	2.18901e-05	-0.434956	0.006	0.25	0.51792
SLC25A17	2.18901e-05	-0.448466	0.006	0.25	0.51792
FKBP11	2.18901e-05	-0.453163	0.006	0.25	0.51792
PLCD1	2.18901e-05	-0.456113	0.006	0.25	0.51792
POLR1C	2.18901e-05	-0.457147	0.006	0.25	0.51792
ASPSCR1	2.18901e-05	-0.457147	0.006	0.25	0.51792
EGF	2.18901e-05	-0.457878	0.006	0.25	0.51792
AZIN1-AS1	2.18901e-05	-0.457896	0.006	0.25	0.51792
MCEE	2.18901e-05	-0.459314	0.006	0.25	0.51792
HABP4	2.18901e-05	-0.459474	0.006	0.25	0.51792
LINC01089	2.18901e-05	-0.459652	0.006	0.25	0.51792
HSP90AA6P	2.18901e-05	-0.460287	0.006	0.25	0.51792
FUT8	2.18901e-05	-0.460825	0.006	0.25	0.51792
SLC22A11	2.18901e-05	-0.461129	0.006	0.25	0.51792
SKA2	2.18901e-05	-0.461129	0.006	0.25	0.51792
GPT2	2.18901e-05	-0.4632	0.006	0.25	0.51792
ACSF2	2.18901e-05	-0.466802	0.006	0.25	0.51792
DEPDC7	2.18901e-05	-0.486619	0.006	0.25	0.51792
TMEM206	2.18901e-05	-0.497251	0.006	0.25	0.51792
LOH12CR2	2.18901e-05	-0.500554	0.006	0.25	0.51792
DCK	2.18901e-05	-0.509008	0.006	0.25	0.51792
POMC	2.18901e-05	-0.510691	0.006	0.25	0.51792
ATG2B	2.18901e-05	-0.513612	0.006	0.25	0.51792
SPECC1L	2.18901e-05	-0.51522	0.006	0.25	0.51792
ZNF736	2.18901e-05	-0.517918	0.006	0.25	0.51792
RRAGA	2.18901e-05	-0.524005	0.006	0.25	0.51792
TSPAN17	2.18901e-05	-0.524373	0.006	0.25	0.51792
DCBLD1	2.18901e-05	-0.529821	0.006	0.25	0.51792
ARFRP1	2.18901e-05	-0.535	0.006	0.25	0.51792
SLC4A8	2.18901e-05	-0.53844	0.006	0.25	0.51792
CHST13	2.18901e-05	-0.539262	0.006	0.25	0.51792
ATP10A	2.18901e-05	-0.539268	0.006	0.25	0.51792
ZBTB6	2.18901e-05	-0.567232	0.006	0.25	0.51792
VANGL1	2.18901e-05	-0.5858	0.006	0.25	0.51792
MAGI2-AS3	2.18901e-05	-0.586128	0.006	0.25	0.51792
FASTKD5	2.18901e-05	-0.587824	0.006	0.25	0.51792
SPOCK1	2.18901e-05	-0.58834	0.006	0.25	0.51792
FAM200B	2.18901e-05	-0.589766	0.006	0.25	0.51792
SLC22A8	2.18901e-05	-0.589766	0.006	0.25	0.51792
ATP6V1G3	2.18901e-05	-0.590637	0.006	0.25	0.51792
RPL4P4	2.18901e-05	-0.590637	0.006	0.25	0.51792
PRMT3	2.18901e-05	-0.592492	0.006	0.25	0.51792
PAPD4	2.18901e-05	-0.596349	0.006	0.25	0.51792
HADH	2.18901e-05	-0.597961	0.006	0.25	0.51792
SLC7A6	2.18901e-05	-0.602276	0.006	0.25	0.51792
ARHGAP4	2.18901e-05	-0.603579	0.006	0.25	0.51792
GAB1	2.18901e-05	-0.605178	0.006	0.25	0.51792
PIGK	2.18901e-05	-0.60643	0.006	0.25	0.51792
EZH1	2.18901e-05	-0.60796	0.006	0.25	0.51792
PLG	2.18901e-05	-0.608123	0.006	0.25	0.51792
CLIC5	2.18901e-05	-0.609789	0.006	0.25	0.51792
RNU4-2	2.18901e-05	-0.609789	0.006	0.25	0.51792
ARHGAP35	2.18901e-05	-0.610207	0.006	0.25	0.51792
FBXL4	2.18901e-05	-0.611643	0.006	0.25	0.51792
SMAD6	2.18901e-05	-0.634099	0.006	0.25	0.51792
BNIP3	2.18901e-05	-0.760543	0.006	0.25	0.51792
AC027644.3	2.18901e-05	-0.966796	0.006	0.25	0.51792
HTRA1	2.18901e-05	-1.21166	0.006	0.25	0.51792
NOXA1	2.18901e-05	-1.24581	0.006	0.25	0.51792
IGHG4	2.18901e-05	-3.49759	0.006	0.25	0.51792
MACO1	3.50874e-05	-0.963445	0.039	0.5	0.830168
DCXR	3.50874e-05	-1.06261	0.039	0.5	0.830168
ALDH6A1	3.50874e-05	-1.2957	0.039	0.5	0.830168
Z93930.2	3.98033e-05	-0.792635	0.039	0.5	0.941746
IPO5	3.98033e-05	-0.922207	0.039	0.5	0.941746
TNIP2	4.51167e-05	-0.603236	0.039	0.5	1
NOM1	4.51167e-05	-0.98273	0.039	0.5	1
PPP6R2	4.51167e-05	-1.06656	0.039	0.5	1
RBM6	5.00057e-05	-0.745749	0.084	0.75	1
MAN1A1	5.10982e-05	-0.64736	0.039	0.5	1
MTRNR2L6	5.78263e-05	-0.681776	0.039	0.5	1
RPS19BP1	6.53876e-05	-0.535099	0.039	0.5	1
AMZ2	6.53876e-05	-0.742535	0.039	0.5	1
C6orf48	7.22969e-05	-0.831498	0.097	0.75	1
NCF4	9.09588e-05	-0.944467	0.045	0.5	1
LSM1	0.000127554	-0.740217	0.045	0.5	1
SNRNP27	0.000139725	-0.669213	0.097	0.75	1
AFG3L2	0.000140632	-1.09069	0.103	0.75	1
AK2	0.000142568	-0.724966	0.045	0.5	1
WBP2	0.000142568	-0.751686	0.045	0.5	1
EFCAB14	0.000151461	-0.717319	0.097	0.75	1
C12orf57	0.000159234	-0.689229	0.045	0.5	1
POM121C	0.000220912	-0.594327	0.045	0.5	1
TXNDC12	0.000220912	-0.617411	0.045	0.5	1
RAB14	0.00022433	-0.788955	0.103	0.75	1
LDHB	0.000245207	-0.948952	0.181	1	1
RNF145	0.000262421	-0.643618	0.174	1	1
JADE1	0.000266138	-1.02215	0.052	0.5	1
PHYH	0.000294522	-0.767322	0.052	0.5	1
CA12	0.000294522	-0.85502	0.052	0.5	1
FBP1	0.000294522	-1.19378	0.052	0.5	1
DDHD1	0.000325723	-0.985988	0.052	0.5	1
WDR33	0.000344075	-0.749344	0.11	0.75	1
C4orf48	0.000397621	-0.853437	0.052	0.5	1
ARFGAP3	0.000420074	-0.955615	0.123	0.75	1
RPS27AP16	0.000484138	-0.580504	0.052	0.5	1
ACP1	0.000533703	-0.479329	0.052	0.5	1
ITGAL	0.000533703	-0.73358	0.052	0.5	1
SPCS2	0.000534759	-1.09799	0.058	0.5	1
AC245140.2	0.000553547	-0.526175	0.013	0.25	1
NTMT1	0.000553547	-0.527523	0.013	0.25	1
RPL5P4	0.000553547	-0.53	0.013	0.25	1
SMG6	0.000553547	-0.610849	0.013	0.25	1
LAPTM4B	0.000553547	-0.614236	0.013	0.25	1
CC2D2A	0.000553547	-0.614804	0.013	0.25	1
ITPKB	0.000553547	-0.615073	0.013	0.25	1
ENPP1	0.000553547	-0.622834	0.013	0.25	1
HIST2H2AC	0.000553547	-0.623786	0.013	0.25	1
RWDD2B	0.000553547	-0.959011	0.013	0.25	1
SEPSECS	0.000553547	-1.0128	0.013	0.25	1
CLECL1	0.000553547	-1.01706	0.013	0.25	1
MIOX	0.000553547	-1.26205	0.013	0.25	1
TMED2	0.000587963	-0.536525	0.052	0.5	1
VPS41	0.000643204	-0.889624	0.058	0.5	1
CKAP4	0.000657432	-0.409671	0.013	0.25	1
MINDY3	0.000657432	-0.415422	0.013	0.25	1
RN7SL2	0.000657432	-0.419913	0.013	0.25	1
B3GALNT2	0.000657432	-0.427458	0.013	0.25	1
SAC3D1	0.000657432	-0.434232	0.013	0.25	1
RPL34P27	0.000657432	-0.441599	0.013	0.25	1
SDSL	0.000657432	-0.479879	0.013	0.25	1
CASP9	0.000657432	-0.483355	0.013	0.25	1
BRMS1L	0.000657432	-0.494578	0.013	0.25	1
SLC10A7	0.000657432	-0.500281	0.013	0.25	1
TRIB3	0.000657432	-0.500376	0.013	0.25	1
SELENOO	0.000657432	-0.502735	0.013	0.25	1
ASH1L-AS1	0.000657432	-0.505479	0.013	0.25	1
DHRS12	0.000657432	-0.50706	0.013	0.25	1
PRPF18	0.000657432	-0.512807	0.013	0.25	1
CYP2S1	0.000657432	-0.523293	0.013	0.25	1
EPS15L1	0.000657432	-0.537261	0.013	0.25	1
STARD8	0.000657432	-0.553888	0.013	0.25	1
BAHD1	0.000657432	-0.562309	0.013	0.25	1
RTL5	0.000657432	-0.562838	0.013	0.25	1
LRRC49	0.000657432	-0.571305	0.013	0.25	1
PTPRN2	0.000657432	-0.572203	0.013	0.25	1
USF1	0.000657432	-0.572275	0.013	0.25	1
KDM3A	0.000657432	-0.573903	0.013	0.25	1
PKP2	0.000657432	-0.575401	0.013	0.25	1
IFFO1	0.000657432	-0.582226	0.013	0.25	1
GIN1	0.000657432	-0.582744	0.013	0.25	1
LINC00662	0.000657432	-0.584531	0.013	0.25	1
ANK2	0.000657432	-0.585669	0.013	0.25	1
LRRFIP1P1	0.000657432	-0.5866	0.013	0.25	1
GNB5	0.000657432	-0.58852	0.013	0.25	1
BACE1	0.000657432	-0.599215	0.013	0.25	1
C11orf68	0.000657432	-0.599515	0.013	0.25	1
ZNRF3	0.000657432	-0.600045	0.013	0.25	1
SPATA7	0.000657432	-0.600467	0.013	0.25	1
MBIP	0.000657432	-0.602533	0.013	0.25	1
TRAFD1	0.000657432	-0.60402	0.013	0.25	1
MANBAL	0.000657432	-0.605013	0.013	0.25	1
SH3GL1	0.000657432	-0.605382	0.013	0.25	1
CAMTA2	0.000657432	-0.605861	0.013	0.25	1
NOC4L	0.000657432	-0.606379	0.013	0.25	1
PMP22	0.000657432	-0.607444	0.013	0.25	1
PITPNA-AS1	0.000657432	-0.609699	0.013	0.25	1
PRR34-AS1	0.000657432	-0.705899	0.013	0.25	1
RBM10	0.000657432	-0.727178	0.013	0.25	1
AC005332.5	0.000657432	-0.780264	0.013	0.25	1
B4GALT5	0.000657432	-0.893903	0.013	0.25	1
LTBR	0.000704792	-0.715274	0.058	0.5	1
GNPTG	0.000704792	-0.982489	0.058	0.5	1
IGHG1	0.000779214	0.984406	0.013	0.25	1
TACO1	0.000779214	-0.335589	0.013	0.25	1
DENND5B	0.000779214	-0.350621	0.013	0.25	1
JPT2	0.000779214	-0.368236	0.013	0.25	1
IGF1R	0.000779214	-0.373409	0.013	0.25	1
CFL2	0.000779214	-0.381211	0.013	0.25	1
SMIM27	0.000779214	-0.386653	0.013	0.25	1
METTL1	0.000779214	-0.389553	0.013	0.25	1
FAM98A	0.000779214	-0.389954	0.013	0.25	1
ZNF675	0.000779214	-0.399238	0.013	0.25	1
AC068282.1	0.000779214	-0.400568	0.013	0.25	1
APOPT1	0.000779214	-0.401232	0.013	0.25	1
UXS1	0.000779214	-0.402234	0.013	0.25	1
WHRN	0.000779214	-0.406161	0.013	0.25	1
AC114728.1	0.000779214	-0.407794	0.013	0.25	1
DERL3	0.000779214	-0.409128	0.013	0.25	1
TRADD	0.000779214	-0.416996	0.013	0.25	1
GLRX3	0.000779214	-0.41861	0.013	0.25	1
HAT1	0.000779214	-0.435321	0.013	0.25	1
CDS2	0.000779214	-0.437241	0.013	0.25	1
ZNF274	0.000779214	-0.437512	0.013	0.25	1
ZFAT	0.000779214	-0.438272	0.013	0.25	1
ANAPC13	0.000779214	-0.43906	0.013	0.25	1
PET117	0.000779214	-0.44115	0.013	0.25	1
SULT1C2	0.000779214	-0.4414	0.013	0.25	1
SOCS1	0.000779214	-0.442515	0.013	0.25	1
SMIM5	0.000779214	-0.444583	0.013	0.25	1
ZNF511	0.000779214	-0.451979	0.013	0.25	1
APOBR	0.000779214	-0.459943	0.013	0.25	1
ZNF597	0.000779214	-0.465344	0.013	0.25	1
LINC01970	0.000779214	-0.475048	0.013	0.25	1
ZNRD1	0.000779214	-0.476684	0.013	0.25	1
SIDT2	0.000779214	-0.52779	0.013	0.25	1
SBF1	0.000779214	-0.533603	0.013	0.25	1
C19orf25	0.000779214	-0.547412	0.013	0.25	1
C19orf66	0.000779214	-0.548958	0.013	0.25	1
THOC5	0.000779214	-0.549751	0.013	0.25	1
AC006978.1	0.000779214	-0.552412	0.013	0.25	1
PCNX3	0.000779214	-0.553485	0.013	0.25	1
ENPP4	0.000779214	-0.554106	0.013	0.25	1
CLCC1	0.000779214	-0.55427	0.013	0.25	1
CYB5R1	0.000779214	-0.562086	0.013	0.25	1
SLC3A1	0.000779214	-0.577257	0.013	0.25	1
PMS1	0.000779214	-0.943836	0.013	0.25	1
FAM122C	0.000779214	-0.951028	0.013	0.25	1
SPTSSA	0.000844733	-0.59638	0.058	0.5	1
CSF2RA	0.000872587	-1.1126	0.135	0.75	1
RNASEK	0.000923989	-0.923455	0.058	0.5	1
ELOVL5	0.000923989	-0.941002	0.058	0.5	1
AZI2	0.00101009	-0.569893	0.058	0.5	1
RARS	0.00101009	-0.637498	0.058	0.5	1
MLLT11	0.00101009	-0.64971	0.058	0.5	1
CASP3	0.00110356	-0.478853	0.058	0.5	1
ANKRD37	0.00113814	-0.862808	0.065	0.5	1
MEAF6	0.00120498	-0.479154	0.058	0.5	1
UFC1	0.0012382	-0.966432	0.065	0.5	1
MTMR6	0.0012382	-0.970659	0.065	0.5	1
DPP7	0.00131495	-0.43498	0.058	0.5	1
BRIX1	0.00131495	-0.581435	0.058	0.5	1
ORMDL1	0.00134633	-0.617968	0.065	0.5	1
RABEP1	0.00146311	-0.675124	0.065	0.5	1
EPCAM	0.00146311	-0.71452	0.065	0.5	1
RPAP2	0.00146311	-0.945007	0.065	0.5	1
GATAD1	0.00146311	-0.971507	0.065	0.5	1
UQCR10	0.00157107	-1.23321	0.155	0.75	1
RNU2-63P	0.00158916	-0.626259	0.065	0.5	1
ADAR	0.00172515	-0.559833	0.065	0.5	1
CUL3	0.00172515	-0.634608	0.065	0.5	1
STXBP2	0.00172515	-0.862364	0.065	0.5	1
ANAPC11	0.00202974	-0.447297	0.065	0.5	1
PCBP2	0.00216688	-0.484478	0.219	1	1
IFI30	0.00216688	-0.71921	0.219	1	1
ALDH3B1	0.00233605	-0.656832	0.071	0.5	1
RIPOR2	0.00233605	-1.06659	0.071	0.5	1
ZMYM5	0.00238299	-0.551207	0.065	0.5	1
JPX	0.00238299	-0.574232	0.065	0.5	1
VRK2	0.00257996	-0.510444	0.065	0.5	1
THOC7	0.00261492	-0.701459	0.077	0.5	1
GNB2	0.00272192	-0.876456	0.071	0.5	1
KRT10	0.00279171	-0.529336	0.065	0.5	1
ETV3	0.00288047	-0.501736	0.148	0.75	1
PFKL	0.00316521	-0.622728	0.071	0.5	1
TBC1D8	0.00328833	-0.590832	0.019	0.25	1
TLR6	0.00328833	-0.593779	0.019	0.25	1
DENND5A	0.00328833	-0.977725	0.019	0.25	1
MME	0.00328833	-1.00451	0.019	0.25	1
COX7A2	0.0033493	-0.581722	0.142	0.75	1
SRRT	0.00349797	-0.681481	0.077	0.5	1
MRPL20	0.0036734	-0.479222	0.071	0.5	1
AIF1L	0.00374509	-0.368088	0.019	0.25	1
CLDN4	0.00374509	-0.373632	0.019	0.25	1
SLC11A2	0.00374509	-0.459287	0.019	0.25	1
TOR1A	0.00374509	-0.507562	0.019	0.25	1
BORCS6	0.00374509	-0.553255	0.019	0.25	1
GATAD2A	0.00374509	-0.561393	0.019	0.25	1
PTGR1	0.00374509	-0.563834	0.019	0.25	1
TNPO2	0.00374509	-0.566759	0.019	0.25	1
THAP4	0.00374509	-0.569379	0.019	0.25	1
CDH16	0.00374509	-0.576369	0.019	0.25	1
UGT2B7	0.00374509	-0.577265	0.019	0.25	1
SMYD2	0.00374509	-0.580186	0.019	0.25	1
CYSTM1	0.00374509	-0.582146	0.019	0.25	1
GTF3C2	0.00374509	-0.58556	0.019	0.25	1
PRDX4	0.00374509	-0.726512	0.019	0.25	1
YDJC	0.00374509	-0.813274	0.019	0.25	1
SLC39A7	0.00374509	-0.939021	0.019	0.25	1
NLN	0.00374509	-0.947009	0.019	0.25	1
C19orf54	0.00374509	-0.963381	0.019	0.25	1
SEC62	0.00385409	-0.72526	0.252	1	1
USP53	0.00395436	-0.362033	0.071	0.5	1
NIFK	0.00425471	-0.412099	0.071	0.5	1
TRIO	0.00425471	-0.604371	0.071	0.5	1
VDR	0.00425881	-0.347976	0.019	0.25	1
RASD1	0.00425881	-0.359416	0.019	0.25	1
PPAT	0.00425881	-0.389474	0.019	0.25	1
KLC1	0.00425881	-0.424079	0.019	0.25	1
LRCH1	0.00425881	-0.429116	0.019	0.25	1
MTFMT	0.00425881	-0.435428	0.019	0.25	1
PLRG1	0.00425881	-0.43804	0.019	0.25	1
RPS19P1	0.00425881	-0.43908	0.019	0.25	1
MED25	0.00425881	-0.445059	0.019	0.25	1
PITPNC1	0.00425881	-0.445405	0.019	0.25	1
KBTBD7	0.00425881	-0.448751	0.019	0.25	1
SNORD13	0.00425881	-0.449195	0.019	0.25	1
ACTL6A	0.00425881	-0.451177	0.019	0.25	1
MPST	0.00425881	-0.453833	0.019	0.25	1
SMG1P2	0.00425881	-0.459607	0.019	0.25	1
COQ2	0.00425881	-0.461662	0.019	0.25	1
HERC2P2	0.00425881	-0.462656	0.019	0.25	1
NPM3	0.00425881	-0.463595	0.019	0.25	1
CENPJ	0.00425881	-0.488922	0.019	0.25	1
BHMT2	0.00425881	-0.495099	0.019	0.25	1
PIGP	0.00425881	-0.49939	0.019	0.25	1
RIDA	0.00425881	-0.504128	0.019	0.25	1
TTC32	0.00425881	-0.506211	0.019	0.25	1
CCDC69	0.00425881	-0.512923	0.019	0.25	1
SBF2	0.00425881	-0.516956	0.019	0.25	1
NIPSNAP3A	0.00425881	-0.5252	0.019	0.25	1
SLC4A4	0.00425881	-0.528493	0.019	0.25	1
MBTD1	0.00425881	-0.531157	0.019	0.25	1
RAB12	0.00425881	-0.531936	0.019	0.25	1
NFYB	0.00425881	-0.533439	0.019	0.25	1
LRG1	0.00425881	-0.534524	0.019	0.25	1
NBAS	0.00425881	-0.534865	0.019	0.25	1
ZNF32	0.00425881	-0.536791	0.019	0.25	1
MAGI1	0.00425881	-0.541013	0.019	0.25	1
PLEKHA5	0.00425881	-0.549187	0.019	0.25	1
CLSTN1	0.00425881	-0.552022	0.019	0.25	1
FBXO22	0.00425881	-0.55345	0.019	0.25	1
SNRPN	0.00425881	-0.553777	0.019	0.25	1
HEATR6	0.00425881	-0.559711	0.019	0.25	1
EPAS1	0.00425881	-0.566269	0.019	0.25	1
RUSC1	0.00425881	-0.580833	0.019	0.25	1
TXNDC15	0.00425881	-0.664145	0.019	0.25	1
POLR3A	0.00425881	-0.79751	0.019	0.25	1
ZCWPW1	0.00425881	-0.824124	0.019	0.25	1
METTL23	0.00425881	-0.892459	0.019	0.25	1
PSMA3	0.00432969	-0.594664	0.077	0.5	1
BAG1	0.0045756	-0.465201	0.071	0.5	1
C8orf33	0.00464463	-0.536234	0.077	0.5	1
LAMTOR1	0.00464463	-0.64395	0.077	0.5	1
FGR	0.00464463	-0.861588	0.077	0.5	1
FAUP1	0.00483564	-0.285888	0.019	0.25	1
NDUFV2	0.00483564	-0.29048	0.019	0.25	1
DDA1	0.00483564	-0.310561	0.019	0.25	1
SLC25A1	0.00483564	-0.335094	0.019	0.25	1
USP32	0.00483564	-0.338166	0.019	0.25	1
E2F4	0.00483564	-0.343976	0.019	0.25	1
RPL34P18	0.00483564	-0.344826	0.019	0.25	1
NECAP2	0.00483564	-0.353786	0.019	0.25	1
MCRS1	0.00483564	-0.35703	0.019	0.25	1
JMJD8	0.00483564	-0.357866	0.019	0.25	1
THY1	0.00483564	-0.361101	0.019	0.25	1
ILKAP	0.00483564	-0.364589	0.019	0.25	1
JAG1	0.00483564	-0.376317	0.019	0.25	1
USP24	0.00483564	-0.377597	0.019	0.25	1
POLD2	0.00483564	-0.3801	0.019	0.25	1
AK6	0.00483564	-0.38078	0.019	0.25	1
KLHDC2	0.00483564	-0.384095	0.019	0.25	1
C6orf120	0.00483564	-0.387622	0.019	0.25	1
NMRK1	0.00483564	-0.390149	0.019	0.25	1
ZNF318	0.00483564	-0.395451	0.019	0.25	1
NCKAP5L	0.00483564	-0.399863	0.019	0.25	1
CCNT2	0.00483564	-0.405147	0.019	0.25	1
MICU2	0.00483564	-0.405704	0.019	0.25	1
TRIP6	0.00483564	-0.409026	0.019	0.25	1
STAG3L4	0.00483564	-0.4096	0.019	0.25	1
KIAA2013	0.00483564	-0.413695	0.019	0.25	1
RUVBL1	0.00483564	-0.42784	0.019	0.25	1
NUP37	0.00483564	-0.42864	0.019	0.25	1
NETO2	0.00483564	-0.445934	0.019	0.25	1
LPCAT3	0.00483564	-0.454387	0.019	0.25	1
MRTO4	0.00483564	-0.457789	0.019	0.25	1
CALD1	0.00483564	-0.459825	0.019	0.25	1
CHMP5	0.00483564	-0.461576	0.019	0.25	1
UNC13D	0.00483564	-0.472679	0.019	0.25	1
RBFA	0.00483564	-0.474922	0.019	0.25	1
HIVEP3	0.00483564	-0.476997	0.019	0.25	1
SLC16A9	0.00483564	-0.479155	0.019	0.25	1
LIN52	0.00483564	-0.48586	0.019	0.25	1
FNBP1L	0.00483564	-0.489038	0.019	0.25	1
TMED8	0.00483564	-0.497967	0.019	0.25	1
CDK4	0.00483564	-0.504521	0.019	0.25	1
ATP7A	0.00483564	-0.512292	0.019	0.25	1
NEK3	0.00483564	-0.51268	0.019	0.25	1
DEFB1	0.00533718	-0.536158	0.077	0.5	1
CPSF2	0.00533718	-0.634802	0.077	0.5	1
PDIA6	0.00552063	-0.527014	0.161	0.75	1
SCAND1	0.0057173	-0.522255	0.077	0.5	1
SELENOW	0.0057173	-0.551441	0.077	0.5	1
KLF2	0.00612168	-0.385832	0.077	0.5	1
KIAA0930	0.00612168	-0.619361	0.077	0.5	1
NSMAF	0.00649073	-0.551729	0.084	0.5	1
AC091271.1	0.00649073	-0.661008	0.084	0.5	1
TCEAL8	0.00655163	-0.462943	0.077	0.5	1
GRN	0.00661626	-0.429308	0.245	1	1
PPIG	0.00685984	-0.874696	0.181	0.75	1
PSMB2	0.00700855	-0.3945	0.077	0.5	1
EVI5	0.00788776	-0.517165	0.084	0.5	1
HMGB1P8	0.00788776	-0.541816	0.084	0.5	1
AL136987.1	0.00841445	-1.14306	0.097	0.5	1
HSPB1	0.00883615	-0.751418	0.31	1	1
BST2	0.00896305	-0.623867	0.084	0.5	1
BZW1	0.00953506	-0.564229	0.181	0.75	1
RRBP1	0.00953506	-0.748061	0.181	0.75	1
SESN1	0.00979785	-0.907561	0.026	0.25	1
ELOF1	0.00979785	-0.971219	0.026	0.25	1
TRIM56	0.0101674	-0.480521	0.084	0.5	1
CMIP	0.0104742	-0.493961	0.09	0.5	1
CYTH1	0.0104742	-0.496637	0.09	0.5	1
RNF168	0.0104742	-0.628126	0.09	0.5	1
MT-TE	0.0108002	-0.742388	0.232	0.75	1
SNX9	0.010822	-0.401653	0.084	0.5	1
DCTN3	0.0108808	-0.443701	0.026	0.25	1
SLC25A13	0.0108808	-0.487284	0.026	0.25	1
EXOC4	0.0108808	-0.557003	0.026	0.25	1
TXNDC16	0.0108808	-0.558108	0.026	0.25	1
DCAF6	0.0108808	-0.574528	0.026	0.25	1
GID8	0.0108808	-0.880703	0.026	0.25	1
MRPL21	0.0108808	-0.925184	0.026	0.25	1
CARS2	0.0108808	-0.925187	0.026	0.25	1
PILRA	0.0108808	-0.938569	0.026	0.25	1
NKAPL	0.0108808	-1.17272	0.026	0.25	1
SPARC	0.0108808	-1.19189	0.026	0.25	1
MCTP1	0.0115138	-0.527616	0.084	0.5	1
SERPINB1	0.0116831	-0.497229	0.174	0.75	1
SARS	0.0118147	-0.510945	0.09	0.5	1
HMGN2	0.01198	-0.45283	0.181	0.75	1
NXT1	0.0120688	-0.325148	0.026	0.25	1
MRPS11	0.0120688	-0.391871	0.026	0.25	1
MIR181A1HG	0.0120688	-0.414181	0.026	0.25	1
CBFA2T2	0.0120688	-0.441971	0.026	0.25	1
SMIM20	0.0120688	-0.458737	0.026	0.25	1
RPARP-AS1	0.0120688	-0.47829	0.026	0.25	1
SNX12	0.0120688	-0.500025	0.026	0.25	1
APPBP2	0.0120688	-0.506017	0.026	0.25	1
TMEM18	0.0120688	-0.507212	0.026	0.25	1
RTCA	0.0120688	-0.514872	0.026	0.25	1
NOP16	0.0120688	-0.519013	0.026	0.25	1
TMEM170A	0.0120688	-0.522706	0.026	0.25	1
MGRN1	0.0120688	-0.52439	0.026	0.25	1
ALDH1A1	0.0120688	-0.53641	0.026	0.25	1
ZBTB43	0.0120688	-0.542031	0.026	0.25	1
MED21	0.0120688	-0.651308	0.026	0.25	1
IFI27L2	0.0120688	-0.693202	0.026	0.25	1
PIP4P2	0.0120688	-0.757708	0.026	0.25	1
MAPK6	0.0120688	-0.770603	0.026	0.25	1
WDR45	0.0120688	-0.897899	0.026	0.25	1
DENR	0.0120765	-0.449175	0.161	0.75	1
TRMT112	0.0122291	-0.429347	0.174	0.75	1
ZCRB1	0.0127229	-0.769174	0.097	0.5	1
PRDX1	0.0127977	-0.486448	0.174	0.75	1
GADD45GIP1	0.0133051	-0.49743	0.09	0.5	1
LIG3	0.0133704	-0.283437	0.026	0.25	1
ACTR6	0.0133704	-0.330216	0.026	0.25	1
CNBD2	0.0133704	-0.335341	0.026	0.25	1
CDC42P6	0.0133704	-0.337487	0.026	0.25	1
SLC16A1	0.0133704	-0.345279	0.026	0.25	1
SLC33A1	0.0133704	-0.357067	0.026	0.25	1
POLR2F	0.0133704	-0.359847	0.026	0.25	1
LY96	0.0133704	-0.370549	0.026	0.25	1
TXLNG	0.0133704	-0.381974	0.026	0.25	1
MSANTD4	0.0133704	-0.381993	0.026	0.25	1
UBA2	0.0133704	-0.384961	0.026	0.25	1
TIMM9	0.0133704	-0.392986	0.026	0.25	1
DDX23	0.0133704	-0.397012	0.026	0.25	1
RNF4	0.0133704	-0.399492	0.026	0.25	1
GIMAP2	0.0133704	-0.401894	0.026	0.25	1
ABCD1	0.0133704	-0.412968	0.026	0.25	1
SMIM24	0.0133704	-0.414188	0.026	0.25	1
SH3BP1	0.0133704	-0.423596	0.026	0.25	1
CEBPZOS	0.0133704	-0.436892	0.026	0.25	1
APMAP	0.0133704	-0.443961	0.026	0.25	1
MON2	0.0133704	-0.456238	0.026	0.25	1
MPRIP	0.0133704	-0.46652	0.026	0.25	1
AKAP7	0.0133704	-0.467934	0.026	0.25	1
GABPB1	0.0133704	-0.47371	0.026	0.25	1
ZBTB4	0.0133704	-0.483414	0.026	0.25	1
EVA1B	0.0133704	-0.492562	0.026	0.25	1
MRPS18A	0.0133704	-0.509432	0.026	0.25	1
ALDH9A1	0.0133704	-0.530301	0.026	0.25	1
PHKG2	0.0133704	-0.531606	0.026	0.25	1
MRPL42	0.0133704	-0.613058	0.026	0.25	1
TNFRSF10A	0.0133704	-0.661627	0.026	0.25	1
TRAPPC6B	0.0133704	-0.836681	0.026	0.25	1
QTRT1	0.0133704	-0.853718	0.026	0.25	1
ARHGAP27	0.0133704	-0.854874	0.026	0.25	1
CCL20	0.0133704	-1.23293	0.026	0.25	1
PHF14	0.0135443	-1.05352	0.103	0.5	1
RPL7L1	0.0142689	-0.561278	0.097	0.5	1
ZNF316	0.0147946	-0.285938	0.026	0.25	1
MOB4	0.0147946	-0.289817	0.026	0.25	1
IMP3	0.0147946	-0.300895	0.026	0.25	1
STAMBP	0.0147946	-0.301557	0.026	0.25	1
BIN1	0.0147946	-0.312282	0.026	0.25	1
POP5	0.0147946	-0.313252	0.026	0.25	1
HSPBAP1	0.0147946	-0.32355	0.026	0.25	1
MAP2K2	0.0147946	-0.326389	0.026	0.25	1
PAICS	0.0147946	-0.332207	0.026	0.25	1
SNAP29	0.0147946	-0.334109	0.026	0.25	1
CHCHD3	0.0147946	-0.338108	0.026	0.25	1
SLC25A4	0.0147946	-0.34371	0.026	0.25	1
COPS6	0.0147946	-0.3446	0.026	0.25	1
COA1	0.0147946	-0.346979	0.026	0.25	1
ETHE1	0.0147946	-0.348259	0.026	0.25	1
CHUK	0.0147946	-0.349498	0.026	0.25	1
FBXL15	0.0147946	-0.357457	0.026	0.25	1
MLXIP	0.0147946	-0.358472	0.026	0.25	1
STAP1	0.0147946	-0.386433	0.026	0.25	1
DDX28	0.0147946	-0.391745	0.026	0.25	1
IER3IP1	0.0147946	-0.398842	0.026	0.25	1
SMARCD2	0.0147946	-0.400345	0.026	0.25	1
KIF21A	0.0147946	-0.401037	0.026	0.25	1
TRAPPC10	0.0147946	-0.408015	0.026	0.25	1
MT-TF	0.0147946	-0.412386	0.026	0.25	1
CLEC4E	0.0147946	-0.414332	0.026	0.25	1
GLRX2	0.0147946	-0.416838	0.026	0.25	1
MRPL9	0.0147946	-0.4307	0.026	0.25	1
SCAMP1	0.0147946	-0.435806	0.026	0.25	1
ARHGAP1	0.0147946	-0.463659	0.026	0.25	1
FOXO1	0.0147946	-0.463909	0.026	0.25	1
NPLOC4	0.0147946	-0.470818	0.026	0.25	1
ERI3	0.0147946	-0.471999	0.026	0.25	1
PIAS4	0.0147946	-0.477196	0.026	0.25	1
TOMM70	0.0147946	-0.501146	0.026	0.25	1
HDAC6	0.0147946	-0.527305	0.026	0.25	1
SMIM37	0.0147946	-0.608992	0.026	0.25	1
SSBP1	0.0149594	-0.35009	0.09	0.5	1
ALDOB	0.0149594	-0.413529	0.09	0.5	1
RGS18	0.0149654	-0.416247	0.181	0.75	1
CDKN1C	0.0151346	-0.952127	0.103	0.5	1
RPS20	0.015488	-0.643627	0.548	1	1
SPINT2	0.0157326	-1.01327	0.116	0.5	1
HDLBP	0.0158526	-0.279106	0.09	0.5	1
MT-TV	0.015903	-1.19962	0.11	0.5	1
POU2F2	0.0162643	-0.955728	0.239	0.75	1
GNG5	0.0163691	-0.586714	0.2	0.75	1
FAM177A1	0.0168987	-0.342927	0.097	0.5	1
PIK3C2A	0.0168987	-0.503618	0.097	0.5	1
SNHG8	0.0172374	-0.689975	0.206	0.75	1
HSPA1A	0.0172732	2.61976	0.8	0.5	1
PLEKHM2	0.0178284	-0.678423	0.103	0.5	1
CSGALNACT2	0.0178653	-0.439627	0.097	0.5	1
WDR70	0.0178653	-0.49894	0.097	0.5	1
PAF1	0.0178653	-0.498944	0.097	0.5	1
GNB1	0.0185877	-0.514973	0.181	0.75	1
ADA2	0.01888	-0.323114	0.097	0.5	1
SELENOK	0.0197283	-0.819671	0.245	0.75	1
RTN3	0.0198497	-0.575531	0.103	0.5	1
IL1R2	0.0203623	-0.932223	0.116	0.5	1
NFIB	0.0205922	-0.903062	0.032	0.25	1
ZNF75A	0.0205922	-1.11882	0.032	0.25	1
RC3H1	0.0209334	-0.442348	0.103	0.5	1
RAB11A	0.0217908	-0.45614	0.11	0.5	1
H2AFV	0.0217908	-0.696213	0.11	0.5	1
CHCHD10	0.0220313	-1.06211	0.123	0.5	1
HSBP1	0.0220683	-0.338496	0.103	0.5	1
DTNBP1	0.0224856	-0.504548	0.032	0.25	1
DDX10	0.0224856	-0.551002	0.032	0.25	1
BICD1	0.0224856	-0.555264	0.032	0.25	1
GMPR2	0.0224856	-0.917098	0.032	0.25	1
MRPL55	0.0224856	-1.03986	0.032	0.25	1
GOLIM4	0.0229377	-0.386504	0.11	0.5	1
TMEM59	0.0232563	-0.40341	0.103	0.5	1
EMILIN2	0.0232563	-0.62491	0.103	0.5	1
ACSL3	0.0236771	-0.784858	0.116	0.5	1
MT-TS2	0.0241366	-0.52721	0.11	0.5	1
PHPT1	0.0244994	-0.331832	0.103	0.5	1
HLA-F	0.0245285	-0.496882	0.032	0.25	1
CLK3	0.0245285	-0.507987	0.032	0.25	1
SNX14	0.0245285	-0.519323	0.032	0.25	1
FAM228B	0.0245285	-0.522914	0.032	0.25	1
YY1AP1	0.0245285	-0.530061	0.032	0.25	1
CAPRIN2	0.0245285	-0.736671	0.032	0.25	1
CDK17	0.0245285	-0.816132	0.032	0.25	1
MLF2	0.0245285	-0.840286	0.032	0.25	1
SLC11A1	0.0245285	-0.854913	0.032	0.25	1
ELOB	0.0257998	-0.448575	0.103	0.5	1
SUB1	0.0266565	-0.357224	0.2	0.75	1
MRPS12	0.0267303	-0.306989	0.032	0.25	1
C20orf24	0.0267303	-0.361158	0.032	0.25	1
WDFY2	0.0267303	-0.379539	0.032	0.25	1
HSBP1L1	0.0267303	-0.404611	0.032	0.25	1
RIN3	0.0267303	-0.443491	0.032	0.25	1
SGPP1	0.0267303	-0.444435	0.032	0.25	1
ENG	0.0267303	-0.453411	0.032	0.25	1
PIK3CD	0.0267303	-0.454064	0.032	0.25	1
PARP11	0.0267303	-0.45435	0.032	0.25	1
DENND3	0.0267303	-0.45745	0.032	0.25	1
FAM193A	0.0267303	-0.469927	0.032	0.25	1
SLC25A29	0.0267303	-0.472228	0.032	0.25	1
TM2D2	0.0267303	-0.475644	0.032	0.25	1
NAE1	0.0267303	-0.482684	0.032	0.25	1
NBPF8	0.0267303	-0.50767	0.032	0.25	1
SIL1	0.0267303	-0.526653	0.032	0.25	1
SNRNP70	0.0267303	-0.528867	0.032	0.25	1
HSPBP1	0.0267303	-0.771862	0.032	0.25	1
PFDN5	0.0271066	-0.360084	0.303	1	1
SF3B5	0.0271594	-0.314276	0.103	0.5	1
MT1G	0.0272514	-0.910323	0.129	0.5	1
ATP5PO	0.0274502	-0.614467	0.116	0.5	1
SPEN	0.0274502	-0.694991	0.116	0.5	1
RPL9P9	0.027903	-0.533877	0.213	0.75	1
RNMT	0.0288183	-0.539485	0.116	0.5	1
PGP	0.0291007	-0.285734	0.032	0.25	1
ZNHIT6	0.0291007	-0.306478	0.032	0.25	1
TFDP2	0.0291007	-0.310042	0.032	0.25	1
RGL1	0.0291007	-0.340824	0.032	0.25	1
PRPF19	0.0291007	-0.345244	0.032	0.25	1
BBS2	0.0291007	-0.371185	0.032	0.25	1
CYB5B	0.0291007	-0.371906	0.032	0.25	1
C1QA	0.0291007	-0.3747	0.032	0.25	1
CERS6	0.0291007	-0.376522	0.032	0.25	1
ATRAID	0.0291007	-0.384608	0.032	0.25	1
PKIG	0.0291007	-0.390492	0.032	0.25	1
ARL1	0.0291007	-0.393348	0.032	0.25	1
MED10	0.0291007	-0.402073	0.032	0.25	1
STAT5B	0.0291007	-0.402791	0.032	0.25	1
FKBP8	0.0291007	-0.405542	0.032	0.25	1
IGBP1	0.0291007	-0.406522	0.032	0.25	1
KIAA1586	0.0291007	-0.407044	0.032	0.25	1
KDM2B	0.0291007	-0.433301	0.032	0.25	1
PHF23	0.0291007	-0.434153	0.032	0.25	1
EIF3B	0.0291007	-0.435785	0.032	0.25	1
INIP	0.0291007	-0.440216	0.032	0.25	1
NDUFAF2	0.0291007	-0.440454	0.032	0.25	1
ZEB1	0.0291007	-0.442455	0.032	0.25	1
ZNF639	0.0291007	-0.453365	0.032	0.25	1
SEL1L	0.0291007	-0.458557	0.032	0.25	1
MRFAP1L1	0.0291007	-0.458679	0.032	0.25	1
TM2D3	0.0291007	-0.462683	0.032	0.25	1
TTF2	0.0291007	-0.466784	0.032	0.25	1
MUS81	0.0291007	-0.468974	0.032	0.25	1
LSM5	0.0291007	-0.471379	0.032	0.25	1
GUCY1A1	0.0291007	-0.475589	0.032	0.25	1
PLTP	0.0291007	-0.476082	0.032	0.25	1
USP25	0.0291007	-0.481542	0.032	0.25	1
MBOAT7	0.0291007	-0.504164	0.032	0.25	1
TNFSF12	0.0291007	-0.711832	0.032	0.25	1
KRIT1	0.0291007	-0.727015	0.032	0.25	1
RPAP3	0.0294915	-0.456571	0.11	0.5	1
RMDN1	0.0316487	-0.269503	0.032	0.25	1
AP1S1	0.0316499	-0.252803	0.032	0.25	1
SRM	0.0316499	-0.256387	0.032	0.25	1
ELP5	0.0316499	-0.273259	0.032	0.25	1
SLC4A1AP	0.0316499	-0.28423	0.032	0.25	1
PRR7	0.0316499	-0.286868	0.032	0.25	1
PRKACA	0.0316499	-0.288177	0.032	0.25	1
FBXO25	0.0316499	-0.291575	0.032	0.25	1
ODC1	0.0316499	-0.309673	0.032	0.25	1
BCAP31	0.0316499	-0.309933	0.032	0.25	1
COIL	0.0316499	-0.318848	0.032	0.25	1
CHFR	0.0316499	-0.327143	0.032	0.25	1
TBK1	0.0316499	-0.328395	0.032	0.25	1
EHD4	0.0316499	-0.329652	0.032	0.25	1
RPL23AP42	0.0316499	-0.330876	0.032	0.25	1
CCS	0.0316499	-0.335432	0.032	0.25	1
AKAP8L	0.0316499	-0.340041	0.032	0.25	1
NAA25	0.0316499	-0.347191	0.032	0.25	1
CPSF6	0.0316499	-0.35346	0.032	0.25	1
MYO1F	0.0317312	-0.561481	0.116	0.5	1
MBD4	0.0325324	-0.364669	0.11	0.5	1
PJA2	0.0325324	-0.371885	0.11	0.5	1
AP2S1	0.03328	-0.516328	0.116	0.5	1
BAG4	0.0353737	-1.13595	0.039	0.25	1
FRG1CP	0.0353737	-1.55337	0.039	0.25	1
APRT	0.0354742	-0.521125	0.123	0.5	1
USF2	0.035838	-0.407588	0.11	0.5	1
TAX1BP3	0.0381618	-0.89012	0.039	0.25	1
ADAP2	0.03832	-0.334686	0.116	0.5	1
CGAS	0.03832	-0.353299	0.116	0.5	1
ANXA11	0.0406751	-0.426067	0.123	0.5	1
PHB	0.0411346	-0.425961	0.039	0.25	1
CEP78	0.0411346	-0.457917	0.039	0.25	1
TMEM87A	0.0411346	-0.468912	0.039	0.25	1
EXOSC9	0.0411346	-0.479339	0.039	0.25	1
CCDC25	0.0411346	-0.50485	0.039	0.25	1
ZBTB41	0.0411346	-0.513397	0.039	0.25	1
PHF3	0.0422447	-0.627947	0.245	0.75	1
AHNAK	0.0431084	-0.939277	0.135	0.5	1
ICK	0.0443013	-0.372487	0.039	0.25	1
UBN2	0.0443013	-0.407657	0.039	0.25	1
FAM199X	0.0443013	-0.467023	0.039	0.25	1
IDH1	0.0443013	-0.472948	0.039	0.25	1
GXYLT1	0.0443013	-0.485896	0.039	0.25	1
HIST1H1C	0.0443013	-0.594524	0.039	0.25	1
C14orf119	0.0443013	-0.735087	0.039	0.25	1
COX6B1	0.0444157	-0.581401	0.232	0.75	1
IER2	0.0447349	-0.574815	0.413	1	1
IFNAR1	0.0448192	-0.464893	0.129	0.5	1
CIRBP	0.0448192	-0.519025	0.129	0.5	1
LAMTOR4	0.0448192	-0.632885	0.129	0.5	1
QKI	0.0456264	-0.387259	0.239	0.75	1
LUC7L3	0.0467522	-0.278773	0.213	0.75	1
OSTC	0.046809	-0.348193	0.129	0.5	1
DSTN	0.0468523	-1.1385	0.148	0.5	1
LSM10	0.0476713	-0.261924	0.039	0.25	1
DHX40	0.0476713	-0.299093	0.039	0.25	1
SELENOM	0.0476713	-0.323463	0.039	0.25	1
SCO1	0.0476713	-0.352755	0.039	0.25	1
GSTM3	0.0476713	-0.357325	0.039	0.25	1
SP3	0.0476713	-0.362539	0.039	0.25	1
CSKMT	0.0476713	-0.389918	0.039	0.25	1
CASP10	0.0476713	-0.419337	0.039	0.25	1
RXYLT1	0.0476713	-0.443062	0.039	0.25	1
PHC2	0.0476713	-0.444996	0.039	0.25	1
RNF114	0.0476713	-0.453691	0.039	0.25	1
MGLL	0.0476713	-0.454278	0.039	0.25	1
LMBR1L	0.0476713	-0.464063	0.039	0.25	1
SOCS4	0.0476713	-0.469959	0.039	0.25	1
NFE2L1	0.0476713	-0.480314	0.039	0.25	1
CAND1	0.0476713	-0.549231	0.039	0.25	1
BORCS7	0.0476713	-0.636557	0.039	0.25	1
RIOK3	0.0488721	-0.39079	0.129	0.5	1
LARS	0.0489856	-0.588081	0.135	0.5	1
MTPN	0.0489856	-0.692313	0.135	0.5	1
HIST1H4C	0.0500064	-0.521432	0.265	0.75	1
RPL13AP5	0.0503631	-0.29868	0.116	0.5	1
RPL18AP3	0.0507765	-0.327419	0.123	0.5	1
DYNLT1	0.0512542	-0.266053	0.039	0.25	1
BTG3	0.0512542	-0.269738	0.039	0.25	1
RAB30-AS1	0.0512542	-0.271498	0.039	0.25	1
2020-03-09	0.0512542	-0.28257	0.039	0.25	1
HEATR5B	0.0512542	-0.288434	0.039	0.25	1
ATE1	0.0512542	-0.300383	0.039	0.25	1
SLC50A1	0.0512542	-0.308736	0.039	0.25	1
FMR1	0.0512542	-0.322857	0.039	0.25	1
CHRAC1	0.0512542	-0.327662	0.039	0.25	1
CRYZ	0.0512542	-0.336274	0.039	0.25	1
NSMCE2	0.0512542	-0.346719	0.039	0.25	1
BRWD3	0.0512542	-0.349402	0.039	0.25	1
ALOX5	0.0512542	-0.355033	0.039	0.25	1
BOLA3	0.0512542	-0.362087	0.039	0.25	1
FADS1	0.0512542	-0.364442	0.039	0.25	1
SH3YL1	0.0512542	-0.366466	0.039	0.25	1
HIPK1	0.0512542	-0.373499	0.039	0.25	1
GVINP1	0.0512542	-0.384754	0.039	0.25	1
ARFGEF2	0.0512542	-0.391507	0.039	0.25	1
SLC27A1	0.0512542	-0.412959	0.039	0.25	1
CTSO	0.0512542	-0.41544	0.039	0.25	1
AAMP	0.0512542	-0.425763	0.039	0.25	1
PTK2B	0.0512542	-0.435336	0.039	0.25	1
ANKRD13A	0.0512542	-0.43595	0.039	0.25	1
ITM2B	0.0519775	-0.728372	0.49	1	1
MYL12B	0.0523021	-0.510654	0.258	0.75	1
KDSR	0.053266	-0.60099	0.135	0.5	1
DDOST	0.0534947	-0.850332	0.045	0.25	1
DANCR	0.0550599	-0.253607	0.039	0.25	1
TSPAN4	0.0550599	-0.271577	0.039	0.25	1
NOL9	0.0550599	-0.282804	0.039	0.25	1
SMIM7	0.0550599	-0.295477	0.039	0.25	1
UACA	0.0550599	-0.306704	0.039	0.25	1
TIMM50	0.0550599	-0.310856	0.039	0.25	1
GTF2H5	0.0550599	-0.317631	0.039	0.25	1
LINC01881	0.0550599	-0.321967	0.039	0.25	1
STK3	0.0550599	-0.345303	0.039	0.25	1
XRCC4	0.0550599	-0.371122	0.039	0.25	1
CD151	0.0550599	-0.37251	0.039	0.25	1
OSBPL11	0.0555265	-0.311586	0.129	0.5	1
EPB41L4A-AS1	0.0571882	-0.755406	0.045	0.25	1
OSBPL9	0.0571882	-0.824581	0.045	0.25	1
AIMP1	0.0577901	-0.255071	0.123	0.5	1
MT-TP	0.0596389	-0.640411	0.329	0.75	1
S100A6	0.060556	-0.616402	0.432	1	1
STRN3	0.0610914	-0.762711	0.045	0.25	1
ATP5F1A	0.0614692	-0.566056	0.155	0.5	1
EMP3	0.0616304	-0.473098	0.239	0.75	1
SUGT1	0.0627665	-0.386122	0.135	0.5	1
P2RY13	0.0629188	-0.331646	0.129	0.5	1
NUCB2	0.0629188	-0.341111	0.129	0.5	1
APAF1	0.0649883	-0.567845	0.142	0.5	1
POM121	0.0652127	-0.312046	0.045	0.25	1
NUDCD3	0.0652127	-0.412226	0.045	0.25	1
TIPRL	0.0652127	-0.419965	0.045	0.25	1
CD59	0.0652127	-0.445206	0.045	0.25	1
IFT20	0.0652127	-0.454029	0.045	0.25	1
GNS	0.0652127	-0.464565	0.045	0.25	1
RAP2A	0.0652127	-0.896631	0.045	0.25	1
NCL	0.0657517	-0.575536	0.445	1	1
UPF2	0.065756	-0.342629	0.239	0.75	1
CXCL14	0.0680186	-0.266643	0.135	0.5	1
RAD23B	0.0680186	-0.319192	0.135	0.5	1
COX6C	0.0682853	-0.28586	0.129	0.5	1
COX8A	0.0682853	-0.28773	0.129	0.5	1
AKAP13	0.0685766	-0.482747	0.29	0.75	1
UMOD	0.0689313	-0.638059	0.155	0.5	1
CHCHD1	0.0695607	-0.333353	0.045	0.25	1
KIAA1191	0.0695607	-0.35504	0.045	0.25	1
MTCH2	0.0695607	-0.361779	0.045	0.25	1
ATP5S	0.0695607	-0.374845	0.045	0.25	1
GTF2A1	0.0695607	-0.376999	0.045	0.25	1
TRAF3IP1	0.0695607	-0.431782	0.045	0.25	1
MARK2	0.0695607	-0.432326	0.045	0.25	1
CLDND1	0.0695607	-0.440198	0.045	0.25	1
AEBP2	0.0695607	-0.453367	0.045	0.25	1
BORCS5	0.0695607	-0.638631	0.045	0.25	1
FAM120AOS	0.0695607	-0.700059	0.045	0.25	1
AQR	0.0695607	-0.745726	0.045	0.25	1
RPL30	0.0703391	-0.503261	0.626	1	1
BIRC3	0.0718528	-0.328341	0.284	0.75	1
MT-RNR2	0.0738952	-0.472134	1	1	1
IDH3G	0.0741439	-0.292108	0.045	0.25	1
SND1	0.0741439	-0.301555	0.045	0.25	1
KBTBD8	0.0741439	-0.310908	0.045	0.25	1
SYPL1	0.0741439	-0.317321	0.045	0.25	1
MTREX	0.0741439	-0.317915	0.045	0.25	1
DPY30	0.0741439	-0.320595	0.045	0.25	1
ZNF581	0.0741439	-0.324621	0.045	0.25	1
SNORD63	0.0741439	-0.346344	0.045	0.25	1
LMBRD1	0.0741439	-0.37499	0.045	0.25	1
AMPD2	0.0741439	-0.376166	0.045	0.25	1
VPS13A	0.0741439	-0.378597	0.045	0.25	1
AC008038.1	0.0741439	-0.381604	0.045	0.25	1
RPN1	0.0741439	-0.383661	0.045	0.25	1
TMEM259	0.0741439	-0.38488	0.045	0.25	1
PITPNB	0.0741439	-0.394436	0.045	0.25	1
HIGD1A	0.0741439	-0.395059	0.045	0.25	1
ITCH	0.0741439	-0.396794	0.045	0.25	1
TLNRD1	0.0741439	-0.407094	0.045	0.25	1
OSBPL1A	0.0741439	-0.418083	0.045	0.25	1
GPX1	0.0742412	-0.59874	0.342	0.75	1
GTF2H1	0.075187	-0.335352	0.148	0.5	1
UBL5	0.075187	-0.534622	0.148	0.5	1
FCGRT	0.0759468	-0.496537	0.142	0.5	1
TPT1	0.0772668	0.820251	0.877	1	1
SLC25A25	0.0788066	-0.479484	0.052	0.25	1
HERC2	0.0789709	-0.255076	0.045	0.25	1
TMEM183A	0.0789709	-0.267477	0.045	0.25	1
G2E3	0.0789709	-0.267908	0.045	0.25	1
CES2	0.0789709	-0.277773	0.045	0.25	1
MCUR1	0.0789709	-0.278158	0.045	0.25	1
CDC123	0.0789709	-0.278585	0.045	0.25	1
MFF	0.0789709	-0.281899	0.045	0.25	1
CALM3	0.0789709	-0.299425	0.045	0.25	1
C20orf27	0.0789709	-0.323794	0.045	0.25	1
PDS5B	0.0789709	-0.324535	0.045	0.25	1
TIMP3	0.0789709	-0.331629	0.045	0.25	1
FABP5P7	0.0789709	-0.340832	0.045	0.25	1
GRB2	0.0804231	-0.534472	0.297	0.75	1
RPL8	0.081742	-0.535536	0.574	1	1
PSMA4	0.0819668	-0.37283	0.142	0.5	1
PAK1	0.082819	-0.534992	0.316	0.75	1
PABPC1	0.0831872	0.762389	0.935	1	1
C19orf24	0.0835964	-0.819302	0.052	0.25	1
SLC25A24	0.0835964	-0.874369	0.052	0.25	1
H1FX	0.0835964	-0.914375	0.052	0.25	1
LRPPRC	0.0835964	-0.986672	0.052	0.25	1
FRG1BP	0.0840506	-0.277763	0.045	0.25	1
ITGB2-AS1	0.0840506	-0.299892	0.045	0.25	1
TMEM184C	0.0840506	-0.342479	0.045	0.25	1
ZNF710	0.0840506	-0.344085	0.045	0.25	1
SSH1	0.0840506	-0.362164	0.045	0.25	1
COX7C	0.0858807	-0.523652	0.323	0.75	1
GPX3	0.0860892	-0.39858	0.155	0.5	1
IGFBP7	0.0861693	-1.17707	0.181	0.5	1
NDUFA3	0.0878731	-0.581053	0.161	0.5	1
LMAN1	0.0883682	-0.328417	0.142	0.5	1
NARS	0.0883682	-0.330281	0.142	0.5	1
FAR1	0.0886193	-0.425375	0.052	0.25	1
SNHG12	0.0886193	-0.600588	0.052	0.25	1
CRNKL1	0.0886193	-0.66329	0.052	0.25	1
POLR2B	0.089259	-0.359404	0.155	0.5	1
TCEAL9	0.092656	-0.603023	0.168	0.5	1
FAM210B	0.0938826	-0.309841	0.052	0.25	1
UIMC1	0.0938826	-0.315457	0.052	0.25	1
CAMK2D	0.0938826	-0.367921	0.052	0.25	1
CHMP1A	0.0938826	-0.388722	0.052	0.25	1
PCNX4	0.0938826	-0.390646	0.052	0.25	1
HLA-DQB1	0.0942578	1.4897	0.632	0.25	1
NOP56	0.0958803	-0.492709	0.155	0.5	1
HERPUD1	0.0961959	-0.559708	0.471	1	1
SAMD9L	0.0973564	-0.290978	0.148	0.5	1
HNRNPA1	0.0976747	-0.274276	0.335	1	1
NEAT1	0.0981074	-0.255651	0.297	0.75	1
REL	0.0982708	1.87927	0.439	0	1
SPECC1	0.0986343	-0.592656	0.181	0.5	1
GSPT2	0.0993938	-0.277206	0.052	0.25	1
CXXC5	0.0993938	-0.284933	0.052	0.25	1
DOCK11	0.0993938	-0.285979	0.052	0.25	1
ARHGEF2	0.0993938	-0.327984	0.052	0.25	1
CHN2	0.0993938	-0.329168	0.052	0.25	1
UCHL5	0.0993938	-0.335153	0.052	0.25	1
RBM48	0.0993938	-0.341781	0.052	0.25	1
QPRT	0.0993938	-0.366234	0.052	0.25	1
GINM1	0.0993938	-0.370187	0.052	0.25	1
DDX60	0.0993938	-0.403928	0.052	0.25	1
HPS1	0.0993938	-0.405695	0.052	0.25	1
DHRS4	0.0993938	-0.408774	0.052	0.25	1
CD163	0.0993938	-0.615665	0.052	0.25	1
GSTP1	0.099772	-0.554138	0.335	0.75	1
RPS27A	0.101937	-0.480356	0.555	1	1
CD74	0.102266	0.788003	0.91	0.75	1
TFRC	0.102342	-0.788235	0.058	0.25	1
DNAJC3	0.102711	-0.376723	0.168	0.5	1
HLA-DRA	0.104284	0.87416	0.871	0.5	1
PXK	0.10516	-0.252435	0.052	0.25	1
AC016831.1	0.10516	-0.255397	0.052	0.25	1
SNRPF	0.10516	-0.27103	0.052	0.25	1
IDH3B	0.10516	-0.283019	0.052	0.25	1
SAFB	0.10516	-0.287954	0.052	0.25	1
EEF1A1P5	0.10516	-0.308086	0.052	0.25	1
EIF4A1	0.10516	-0.315444	0.052	0.25	1
ZNF33A	0.10516	-0.318876	0.052	0.25	1
HADHB	0.10516	-0.324939	0.052	0.25	1
KAT2B	0.10516	-0.332235	0.052	0.25	1
MRPS14	0.10516	-0.333818	0.052	0.25	1
TMEM43	0.10516	-0.377133	0.052	0.25	1
TRAPPC6A	0.10516	-0.455457	0.052	0.25	1
ITGB2	0.105854	1.73633	0.426	0	1
CAMK2G	0.107952	-0.845878	0.058	0.25	1
C1orf54	0.107952	-1.05154	0.058	0.25	1
CLINT1	0.108333	-0.258443	0.148	0.5	1
U2SURP	0.108947	-0.751527	0.206	0.5	1
TMSB4X	0.109503	0.830757	0.942	1	1
NAMPT	0.109809	1.77071	0.419	0	1
SEC31A	0.1103	-0.316611	0.155	0.5	1
TXNIP	0.110615	-0.407809	0.665	1	1
RFTN1	0.111189	-0.255932	0.052	0.25	1
RFX1	0.111189	-0.256479	0.052	0.25	1
NFIA	0.111189	-0.272136	0.052	0.25	1
NUP107	0.111189	-0.27333	0.052	0.25	1
ARCN1	0.111189	-0.275807	0.052	0.25	1
BEST1	0.111189	-0.277651	0.052	0.25	1
PEF1	0.111189	-0.279335	0.052	0.25	1
TRIM28	0.111189	-0.279426	0.052	0.25	1
IRF5	0.111189	-0.292099	0.052	0.25	1
GARS	0.111189	-0.302343	0.052	0.25	1
HSDL2	0.111189	-0.344988	0.052	0.25	1
ID2	0.111293	-0.334177	0.426	0.75	1
FAM76B	0.113802	-0.379025	0.058	0.25	1
PDAP1	0.113802	-0.424996	0.058	0.25	1
DDX5	0.113867	1.2368	0.71	0.75	1
MAN2A1	0.1199	-0.371929	0.058	0.25	1
BCCIP	0.1199	-0.659566	0.058	0.25	1
C2orf49	0.1199	-0.717477	0.058	0.25	1
SUCLG1	0.121003	-0.745423	0.187	0.5	1
RAP1A	0.122713	-0.39632	0.174	0.5	1
HNRNPH1	0.123871	-0.317705	0.181	0.5	1
GAPT	0.125412	-0.334213	0.168	0.5	1
SCYL2	0.126251	-0.279449	0.058	0.25	1
MARS	0.126251	-0.310872	0.058	0.25	1
PAPSS2	0.126251	-0.31265	0.058	0.25	1
CEBPA	0.126251	-0.323395	0.058	0.25	1
KXD1	0.126251	-0.331973	0.058	0.25	1
BCL6	0.126251	-0.36102	0.058	0.25	1
ZFP36L2	0.127332	-0.66683	0.484	1	1
COX5B	0.129627	-0.582024	0.194	0.5	1
EDF1	0.132338	-0.254341	0.161	0.5	1
VIRMA	0.13286	-0.273125	0.058	0.25	1
PHLDA2	0.13286	-0.273259	0.058	0.25	1
PGRMC1	0.13286	-0.285415	0.058	0.25	1
ST3GAL1	0.13286	-0.287313	0.058	0.25	1
RRP15	0.13286	-0.304388	0.058	0.25	1
AFF3	0.13286	-0.317905	0.058	0.25	1
ALDH3A2	0.13286	-0.329852	0.058	0.25	1
CHD1L	0.13286	-0.340007	0.058	0.25	1
CENPB	0.13286	-0.347084	0.058	0.25	1
SMAD2	0.13286	-0.354434	0.058	0.25	1
CPPED1	0.13286	-0.369601	0.058	0.25	1
RNF20	0.13286	-0.382172	0.058	0.25	1
MEGF9	0.13286	-0.412927	0.058	0.25	1
ZNF22	0.13286	-0.605537	0.058	0.25	1
CCL4	0.135956	2.50335	0.381	0	1
CHD1	0.135956	1.56755	0.381	0	1
EIF3A	0.136991	1.38968	0.548	0.25	1
LARP1	0.139735	-0.281853	0.058	0.25	1
PPM1G	0.139735	-0.285016	0.058	0.25	1
MKLN1	0.139735	-0.289291	0.058	0.25	1
CASC4	0.139735	-0.302397	0.058	0.25	1
MAP4K3	0.139735	-0.311847	0.058	0.25	1
RUFY1	0.139735	-0.313772	0.058	0.25	1
UBAC1	0.139735	-0.321093	0.058	0.25	1
RBBP4	0.139735	-0.333457	0.058	0.25	1
C2orf69	0.139735	-0.342549	0.058	0.25	1
RP2	0.139735	-0.348851	0.058	0.25	1
MT-TM	0.139735	-0.354457	0.058	0.25	1
GCA	0.139735	-0.425082	0.058	0.25	1
ZNF720	0.139735	-0.439024	0.058	0.25	1
NVL	0.140188	-0.644806	0.065	0.25	1
ZCCHC6	0.140407	-0.48345	0.181	0.5	1
MCL1	0.140737	1.55513	0.374	0	1
KCTD12	0.140737	1.49036	0.374	0	1
RPS8	0.143063	0.832697	0.794	0.5	1
UBA52	0.143916	-0.581769	0.445	0.75	1
PTGER4	0.144795	-0.315438	0.181	0.5	1
TACC1	0.145625	-0.275257	0.187	0.5	1
HSP90AA2P	0.145646	1.70077	0.368	0	1
BCL2A1	0.145646	1.64037	0.368	0	1
ACTG1	0.146398	1.26114	0.548	0.25	1
NOC3L	0.14688	-0.258501	0.058	0.25	1
SORT1	0.147034	-0.304278	0.065	0.25	1
LACTB2	0.147034	-0.545165	0.065	0.25	1
ZBTB44	0.147034	-0.652395	0.065	0.25	1
RIOK1	0.147034	-0.739159	0.065	0.25	1
ATP5IF1	0.149288	-0.37393	0.181	0.5	1
RPL35	0.150524	-0.380736	0.561	1	1
PICALM	0.150705	-0.50354	0.194	0.5	1
SLC25A39	0.154132	-0.354672	0.065	0.25	1
MAP4	0.154132	-0.54696	0.065	0.25	1
UBE2I	0.154132	-0.564275	0.065	0.25	1
UTP23	0.154132	-0.569793	0.065	0.25	1
ICAM2	0.154301	-0.380121	0.058	0.25	1
CHD2	0.156635	-0.255508	0.168	0.5	1
NDUFA1	0.156635	-0.326217	0.168	0.5	1
PCM1	0.159829	-0.750265	0.239	0.5	1
HNRNPU	0.161255	1.34701	0.535	0.25	1
ATP5MC1	0.161488	-0.298029	0.065	0.25	1
VKORC1	0.161488	-0.315974	0.065	0.25	1
CACUL1	0.161488	-0.324277	0.065	0.25	1
BCAP29	0.161488	-0.356099	0.065	0.25	1
DEDD2	0.161488	-0.391199	0.065	0.25	1
SERTAD1	0.161488	-0.435656	0.065	0.25	1
MT-RNR1	0.16413	-0.37381	1	1	1
KIF5B	0.166601	1.48376	0.342	0	1
SH3BGRL	0.166774	-0.261304	0.303	0.75	1
ZHX1	0.167333	-0.654889	0.071	0.25	1
ATAD2	0.167333	-0.706876	0.071	0.25	1
MAPKAPK2	0.169105	-0.271804	0.065	0.25	1
PTCD3	0.169105	-0.283146	0.065	0.25	1
PPP1CC	0.169105	-0.28973	0.065	0.25	1
PSMB7	0.169105	-0.293461	0.065	0.25	1
IFI6	0.169105	-0.296899	0.065	0.25	1
PRDX2	0.169105	-0.306052	0.065	0.25	1
GIT2	0.169105	-0.312162	0.065	0.25	1
DCAF5	0.169105	-0.319113	0.065	0.25	1
SEC61G	0.169105	-0.324431	0.065	0.25	1
BAG6	0.169105	-0.355125	0.065	0.25	1
SIPA1	0.169105	-0.380465	0.065	0.25	1
ITSN2	0.16911	1.45472	0.529	0.25	1
HSPH1	0.17008	1.28905	0.735	0.5	1
ARPC5	0.172182	1.35295	0.335	0	1
A2M	0.174617	-0.415643	0.206	0.5	1
PLPBP	0.174841	-0.580755	0.071	0.25	1
CCND1	0.174841	-0.676086	0.071	0.25	1
RPS3A	0.176464	-0.313162	0.71	1	1
CAPN2	0.176989	-0.279149	0.065	0.25	1
ARFGAP2	0.176989	-0.30554	0.065	0.25	1
SRSF6	0.176989	-0.343312	0.065	0.25	1
MTND4P12	0.177907	1.82474	0.329	0	1
PAPOLA	0.177907	1.27326	0.329	0	1
AHCYL1	0.179429	-0.710291	0.077	0.25	1
DYNLRB1	0.182598	-0.459277	0.071	0.25	1
SPG21	0.182598	-0.579398	0.071	0.25	1
CCL4L2	0.183779	2.40515	0.323	0	1
LATS1	0.185144	-0.257928	0.065	0.25	1
METTL5	0.185144	-0.263742	0.065	0.25	1
SLC25A37	0.185144	-0.271945	0.065	0.25	1
ICE1	0.187046	-0.740997	0.077	0.25	1
FNBP4	0.189798	1.2589	0.316	0	1
WNK1	0.189798	1.16793	0.316	0	1
TRIM8	0.190608	-0.293836	0.071	0.25	1
SLC12A1	0.190608	-0.338839	0.071	0.25	1
BECN1	0.190608	-0.466499	0.071	0.25	1
TIMM44	0.190608	-0.471618	0.071	0.25	1
KMT2C	0.190795	-0.339308	0.342	0.75	1
RPS26	0.192763	1.29953	0.49	0.25	1
HSPD1	0.195753	1.25421	0.697	0.75	1
HLA-B	0.195962	0.939429	0.677	0.5	1
CHMP1B	0.19597	1.33078	0.31	0	1
DNAJB6	0.19597	1.32114	0.31	0	1
SKIL	0.19597	1.2699	0.31	0	1
TMEM123	0.19597	1.22294	0.31	0	1
STT3B	0.198873	-0.253399	0.071	0.25	1
CHCHD7	0.198873	-0.260882	0.071	0.25	1
MSL1	0.198873	-0.262182	0.071	0.25	1
PTMS	0.198873	-0.263701	0.071	0.25	1
CTAGE5	0.198873	-0.290046	0.071	0.25	1
PLD3	0.198873	-0.298825	0.071	0.25	1
CCNK	0.198873	-0.520644	0.071	0.25	1
AREG	0.199433	-1.25066	0.219	0.5	1
C6orf62	0.200474	-0.360876	0.2	0.5	1
TBC1D5	0.202991	-0.6375	0.077	0.25	1
PNISR	0.205699	-0.347153	0.206	0.5	1
XBP1	0.206121	-0.872616	0.084	0.25	1
SUGP2	0.207398	-0.254228	0.071	0.25	1
CNPPD1	0.207398	-0.273559	0.071	0.25	1
PLIN3	0.207398	-0.276818	0.071	0.25	1
PDLIM5	0.207398	-0.277197	0.071	0.25	1
P4HA1	0.207398	-0.283702	0.071	0.25	1
TBXAS1	0.207398	-0.296315	0.071	0.25	1
ARID1A	0.207398	-0.308459	0.071	0.25	1
FAM98B	0.207398	-0.339348	0.071	0.25	1
TMA7	0.207675	-0.604404	0.239	0.5	1
TCP1	0.208782	1.35623	0.297	0	1
REV3L	0.208782	1.50855	0.297	0	1
ZC3H13	0.208782	1.33454	0.297	0	1
YME1L1	0.208782	1.24941	0.297	0	1
LMAN2	0.211326	-0.4278	0.077	0.25	1
HERC1	0.211326	-0.439931	0.077	0.25	1
SNRPE	0.211326	-0.47267	0.077	0.25	1
FCGR2B	0.211326	-0.576865	0.077	0.25	1
ACTB	0.211383	0.750572	0.865	1	1
NFKBIA	0.212784	-0.375925	0.626	1	1
2020-03-01	0.215429	1.24607	0.29	0	1
ARGLU1	0.21543	1.40506	0.29	0	1
PTMAP2	0.21543	1.23229	0.29	0	1
IER5	0.21543	1.17886	0.29	0	1
DDX17	0.21543	1.15728	0.29	0	1
UQCRH	0.215662	-0.588007	0.219	0.5	1
DR1	0.216184	-0.271763	0.071	0.25	1
BACH1	0.216184	-0.278111	0.071	0.25	1
TUBA1B	0.216365	1.21621	0.503	0.25	1
SLC25A3	0.217226	-0.46105	0.245	0.5	1
CDK13	0.219905	-0.279401	0.077	0.25	1
TRIR	0.219905	-0.28303	0.077	0.25	1
LARP4	0.219905	-0.448953	0.077	0.25	1
SDAD1P1	0.219905	-0.532748	0.077	0.25	1
SELENOT	0.219905	-0.540182	0.077	0.25	1
BLOC1S6	0.222244	1.32343	0.284	0	1
EIF4B	0.222244	1.2086	0.284	0	1
MT-ND1	0.224234	-0.268331	0.974	1	1
TMEM154	0.228731	-0.250432	0.077	0.25	1
APOL3	0.228731	-0.264717	0.077	0.25	1
LSM8	0.228731	-0.365986	0.077	0.25	1
FAM96A	0.228731	-0.41506	0.077	0.25	1
CSF3R	0.228731	-0.515942	0.077	0.25	1
ANXA1	0.229227	1.23093	0.277	0	1
CD52	0.229227	1.63649	0.277	0	1
RPL24	0.231262	1.17252	0.574	0.5	1
PSME1	0.236385	1.28621	0.271	0	1
CDV3	0.236385	1.13606	0.271	0	1
DDX18	0.236648	-0.489352	0.277	0.5	1
MRPL33	0.237806	-0.372822	0.077	0.25	1
PARK7	0.237806	-0.536454	0.077	0.25	1
PRPF40A	0.238008	0.941387	0.535	0.25	1
FAU	0.238028	-0.341048	0.568	0.75	1
SNHG9	0.240076	-0.534415	0.084	0.25	1
PTMA	0.24143	0.504071	0.948	1	1
CMTM6	0.24372	1.27034	0.265	0	1
SMCHD1	0.24372	1.22472	0.265	0	1
CALR	0.24372	1.09209	0.265	0	1
SSR1	0.24372	1.06767	0.265	0	1
RPL35A	0.244932	-0.329995	0.561	1	1
SBDS	0.249149	-0.581675	0.084	0.25	1
UBB	0.250239	-0.51008	0.729	0.75	1
S100A10	0.251239	1.29279	0.258	0	1
CREM	0.251239	1.46915	0.258	0	1
ARL5B	0.251239	1.28016	0.258	0	1
TPM3	0.254774	1.1488	0.465	0.25	1
CELF2	0.255484	-0.423924	0.252	0.5	1
SAT1	0.257458	-0.574808	0.787	1	1
NDUFV3	0.258458	-0.263636	0.084	0.25	1
NUP58	0.258458	-0.27746	0.084	0.25	1
ECPAS	0.258458	-0.29284	0.084	0.25	1
CSTB	0.258946	1.12189	0.252	0	1
NDUFC1	0.259404	-0.544814	0.09	0.25	1
SNRPB	0.259404	-0.590685	0.09	0.25	1
ARAP2	0.259404	-0.733311	0.09	0.25	1
ZFAND5	0.263174	-0.266026	0.471	1	1
PEA15	0.266845	1.19553	0.245	0	1
SUMO2	0.266845	1.13139	0.245	0	1
SLK	0.266845	1.07702	0.245	0	1
USP8	0.266845	1.05104	0.245	0	1
SDCBP	0.266845	1.0297	0.245	0	1
SPI1	0.266845	0.992552	0.245	0	1
AC025164.1	0.268006	-0.316321	0.084	0.25	1
VSIG4	0.268006	-0.418217	0.084	0.25	1
NFE2L2	0.272083	1.39225	0.452	0.25	1
CD86	0.274942	1.04415	0.239	0	1
CLEC10A	0.274942	1.03946	0.239	0	1
SKAP2	0.274942	1.18724	0.239	0	1
GPBP1	0.274942	1.15394	0.239	0	1
HNRNPR	0.274942	1.12084	0.239	0	1
ISCU	0.277126	-1.09308	0.103	0.25	1
APEX1	0.277794	-0.264976	0.084	0.25	1
LAPTM5	0.278367	-0.321391	0.432	0.75	1
SPAG9	0.283244	1.22716	0.232	0	1
CD53	0.283244	1.18536	0.232	0	1
RAD21	0.283244	1.17135	0.232	0	1
THRAP3	0.283244	1.14092	0.232	0	1
PARP14	0.283244	1.11505	0.232	0	1
CASP4	0.283244	1.06317	0.232	0	1
GPX4	0.283244	1.06086	0.232	0	1
BHLHE40	0.283244	1.05	0.232	0	1
ATP5MC2	0.283244	1.03383	0.232	0	1
RGS10	0.283244	0.990802	0.232	0	1
KTN1	0.285689	1.27628	0.432	0.25	1
CCDC6	0.286292	-0.731171	0.103	0.25	1
SSR4	0.286292	-1.29294	0.103	0.25	1
CREBBP	0.287902	-0.492823	0.09	0.25	1
EEF1A1	0.288178	0.521839	0.884	1	1
PPP1R12A	0.289673	-0.636295	0.277	0.5	1
HLA-DRB1	0.289713	0.532072	0.826	0.75	1
UBE2B	0.291755	1.05193	0.226	0	1
PAFAH1B1	0.291755	1.00678	0.226	0	1
SERP1	0.291755	0.884202	0.226	0	1
AC020656.1	0.291756	1.38784	0.226	0	1
CLEC2B	0.291756	1.25863	0.226	0	1
MTND1P23	0.291756	1.16048	0.226	0	1
GPR65	0.291756	1.14027	0.226	0	1
ARID4B	0.291756	1.13187	0.226	0	1
NAPSB	0.291756	1.04582	0.226	0	1
JAML	0.291756	0.889406	0.226	0	1
RPL26	0.291884	0.740258	0.594	0.5	1
ZBTB38	0.297009	-0.507809	0.097	0.25	1
RNH1	0.297854	-0.322279	0.09	0.25	1
INSIG1	0.300484	1.40336	0.219	0	1
SRP72	0.300484	0.968379	0.219	0	1
KDM6B	0.300485	1.2794	0.219	0	1
EEA1	0.300485	1.12721	0.219	0	1
PHIP	0.300485	1.12152	0.219	0	1
TGFBI	0.300485	1.02244	0.219	0	1
FAM120A	0.300485	1.01164	0.219	0	1
CD55	0.300485	0.948535	0.219	0	1
KLF10	0.300485	0.941002	0.219	0	1
FCGR3A	0.305231	-0.628175	0.103	0.25	1
FLNA	0.306875	-0.509702	0.097	0.25	1
CHD9	0.308936	-0.305654	0.245	0.5	1
SYK	0.309437	1.00649	0.213	0	1
TAOK1	0.309437	1.51266	0.213	0	1
CDK11B	0.309437	1.23933	0.213	0	1
SETX	0.309437	1.21574	0.213	0	1
DYNC1H1	0.309437	1.10637	0.213	0	1
IL13RA1	0.309437	1.10258	0.213	0	1
DUSP6	0.309437	1.00546	0.213	0	1
YWHAH	0.309437	0.999887	0.213	0	1
MBP	0.309437	0.99306	0.213	0	1
MT-TW	0.309437	0.966383	0.213	0	1
GNAQ	0.309437	0.909474	0.213	0	1
ETF1	0.309437	0.892105	0.213	0	1
GNAS	0.311246	1.15145	0.542	0.5	1
LCP1	0.311276	0.888171	0.503	0.25	1
MTATP6P1	0.314209	0.382368	0.948	1	1
IFIH1	0.315005	-0.563934	0.103	0.25	1
HNRNPH3	0.316956	-0.428097	0.097	0.25	1
RPS18	0.317182	0.490435	0.781	1	1
EPRS	0.318621	0.97214	0.206	0	1
MRC1	0.318622	1.28999	0.206	0	1
JMY	0.318622	1.05791	0.206	0	1
PNPLA8	0.318622	1.01699	0.206	0	1
MYADM	0.318622	0.990688	0.206	0	1
SHTN1	0.318622	0.984687	0.206	0	1
PTMAP5	0.318622	0.973134	0.206	0	1
CCT6A	0.318622	0.953167	0.206	0	1
TAF1D	0.318622	0.926799	0.206	0	1
CCT2	0.318622	0.914147	0.206	0	1
NEMF	0.318622	0.905798	0.206	0	1
LRRC75A-AS1	0.318622	0.788789	0.206	0	1
TCF7L2	0.327252	-0.592661	0.097	0.25	1
NUB1	0.328046	1.13731	0.2	0	1
DHX36	0.328046	1.07583	0.2	0	1
NFKB1	0.328046	0.948446	0.2	0	1
USP16	0.328046	0.946092	0.2	0	1
POMP	0.328046	0.937539	0.2	0	1
BTG2	0.328046	0.928016	0.2	0	1
MIDN	0.328046	0.922941	0.2	0	1
ITPR2	0.328046	0.901537	0.2	0	1
ARF6	0.328046	0.822159	0.2	0	1
FCER1G	0.328279	0.967414	0.452	0.25	1
AIF1	0.328279	-0.329415	0.439	0.75	1
VAMP8	0.332217	-0.721836	0.11	0.25	1
UBC	0.332711	0.773482	0.71	0.75	1
PDCD6IP	0.335164	-0.486818	0.103	0.25	1
SRSF10	0.337718	0.926933	0.194	0	1
TWISTNB	0.337719	1.39894	0.194	0	1
BDP1	0.337719	1.06175	0.194	0	1
ARID4A	0.337719	1.05409	0.194	0	1
BAG3	0.337719	0.988429	0.194	0	1
MPHOSPH8	0.337719	0.98513	0.194	0	1
PHF11	0.337719	0.962504	0.194	0	1
ZBTB1	0.337719	0.918416	0.194	0	1
TCF4	0.337719	0.891547	0.194	0	1
PLXNC1	0.337719	0.866252	0.194	0	1
TOMM20	0.337719	0.86248	0.194	0	1
MRPL18	0.337719	0.850228	0.194	0	1
LIMD2	0.337762	-0.333706	0.097	0.25	1
SYNE2	0.339936	0.254781	0.09	0.25	1
EPB41	0.342283	-0.489807	0.11	0.25	1
CALM1	0.342746	0.886226	0.561	0.5	1
S100A11	0.342821	1.22685	0.406	0.25	1
PPP4R3B	0.345549	-0.405097	0.103	0.25	1
USP47	0.345549	-0.483625	0.103	0.25	1
WSB1	0.346831	1.16316	0.419	0.25	1
H3F3B	0.34704	0.749903	0.774	0.75	1
EIF2AK2	0.34765	1.03797	0.187	0	1
TSPYL2	0.34765	1.02963	0.187	0	1
LACTB	0.34765	1.02411	0.187	0	1
SENP6	0.34765	0.924525	0.187	0	1
EIF3H	0.34765	0.904974	0.187	0	1
GLUL	0.34765	0.835312	0.187	0	1
CTSH	0.350165	-0.30201	0.277	0.5	1
RPL18	0.3564	0.633247	0.645	0.75	1
SAMHD1	0.356656	0.781705	0.51	0.25	1
DBI	0.35785	1.04276	0.181	0	1
CREBRF	0.35785	0.793454	0.181	0	1
HSPA6	0.35785	1.21632	0.181	0	1
CWF19L2	0.35785	1.04135	0.181	0	1
CCND2	0.35785	1.03199	0.181	0	1
CIR1	0.35785	0.989408	0.181	0	1
NDUFB1	0.35785	0.95017	0.181	0	1
HADHA	0.35785	0.933856	0.181	0	1
ZC3HAV1	0.35785	0.927846	0.181	0	1
TNFAIP2	0.35785	0.923131	0.181	0	1
WDR45B	0.35785	0.879391	0.181	0	1
UGCG	0.35785	0.874826	0.181	0	1
PKN2	0.35785	0.871243	0.181	0	1
DDX3X	0.35785	0.863558	0.181	0	1
2020-09-02	0.35785	0.849573	0.181	0	1
GAS5	0.35785	0.843404	0.181	0	1
ISG20L2	0.35785	0.820147	0.181	0	1
INTS6	0.35785	0.804703	0.181	0	1
ZC3H7A	0.35785	0.801239	0.181	0	1
HNRNPF	0.35785	0.791654	0.181	0	1
SCP2	0.35785	0.786031	0.181	0	1
SNHG5	0.359332	-0.472064	0.355	0.5	1
PTPRE	0.360664	0.993066	0.471	0.25	1
HLA-DPB1	0.361165	0.604649	0.768	0.75	1
TTC1	0.366926	-0.497776	0.103	0.25	1
FAM49B	0.368331	0.892161	0.174	0	1
FKBP1A	0.368331	0.888397	0.174	0	1
PSMB9	0.368331	0.874279	0.174	0	1
MPEG1	0.368331	0.851376	0.174	0	1
RNF13	0.368331	0.810003	0.174	0	1
AL590867.2	0.368331	0.777895	0.174	0	1
DOCK10	0.368331	0.769603	0.174	0	1
CXCL16	0.368331	0.768705	0.174	0	1
GGTA1P	0.368331	0.722579	0.174	0	1
TKT	0.368331	0.668918	0.174	0	1
DNAJB1	0.368545	0.611065	0.735	0.75	1
ARL4A	0.371746	-0.512227	0.29	0.5	1
MIS18BP1	0.371938	-0.426437	0.335	0.5	1
HSP90AA1	0.375908	0.845689	0.942	1	1
RGS19	0.377917	-0.367706	0.103	0.25	1
RSRC1	0.379104	0.923604	0.168	0	1
CYTIP	0.379105	1.02219	0.168	0	1
SF3B2	0.379105	0.91161	0.168	0	1
RPS10	0.379105	0.877818	0.168	0	1
VPS35	0.379105	0.860573	0.168	0	1
RAN	0.379105	0.850698	0.168	0	1
ITGAX	0.379105	0.845693	0.168	0	1
TPP1	0.379105	0.842888	0.168	0	1
RYBP	0.379105	0.834349	0.168	0	1
MED29	0.379105	0.830419	0.168	0	1
WAPL	0.379105	0.821894	0.168	0	1
FRMD4B	0.379105	0.820069	0.168	0	1
MSR1	0.379105	0.8187	0.168	0	1
RNF149	0.379105	0.806382	0.168	0	1
ZNF292	0.379105	0.800315	0.168	0	1
KPNA4	0.379105	0.789981	0.168	0	1
PPID	0.379105	0.783761	0.168	0	1
FAM210A	0.379105	0.775083	0.168	0	1
ATP5F1B	0.379105	0.766827	0.168	0	1
PPIB	0.379105	0.762708	0.168	0	1
EWSR1	0.379105	0.756743	0.168	0	1
ATP6V0B	0.379105	0.755407	0.168	0	1
FOXP1	0.379105	0.732145	0.168	0	1
[truncated: 828 more rows]

[truncated: 1 more sheets: FIB]
