# Supplementary material for: A Partial Picture of the Single-Cell Transcriptomics of Human IgA Nephropathy
Source: Front Immunol. 2021 Apr 16;12:645988. doi: 10.3389/fimmu.2021.645988 (PMC8085501; doi:10.3389/fimmu.2021.645988)
Supplement: Supplemental Table 7 — Top 20 marker genes of each cell type shown in heatmap [file Table_7.xls]

p value	avg logFC	pct.1	pct.2	adjusted p value	cluster	gene
0	2.402478439	0.698	0.291	0	Proximal tubular cells	ALDOB
0	2.312039876	0.894	0.546	0	Proximal tubular cells	GPX3
0	2.191892999	0.869	0.455	0	Proximal tubular cells	MT1G
0	2.043761728	0.827	0.154	0	Proximal tubular cells	NAT8
0	2.021491243	0.888	0.202	0	Proximal tubular cells	GATM
0	1.960360942	0.844	0.109	0	Proximal tubular cells	ACSM2A
0	1.957393345	0.811	0.19	0	Proximal tubular cells	UGT2B7
0	1.855390195	0.804	0.101	0	Proximal tubular cells	ACSM2B
0	1.750522434	0.721	0.114	0	Proximal tubular cells	CUBN
0	1.686836833	0.879	0.251	0	Proximal tubular cells	PDZK1IP1
0	1.660116116	0.687	0.081	0	Proximal tubular cells	SLC13A1
0	1.617639801	0.513	0.169	0	Proximal tubular cells	GSTA1
0	1.608632828	0.62	0.082	0	Proximal tubular cells	SLC5A12
0	1.60375296	0.804	0.12	0	Proximal tubular cells	LRP2
0	1.576451251	0.586	0.102	0	Proximal tubular cells	MIOX
0	1.561619298	0.608	0.175	0	Proximal tubular cells	MT1H
0	1.530568588	0.633	0.087	0	Proximal tubular cells	SLC16A9
0	1.476385614	0.748	0.406	0	Proximal tubular cells	MT1X
0	1.444470364	0.981	0.937	0	Proximal tubular cells	FTL
0	1.442055537	0.793	0.384	0	Proximal tubular cells	MT1F
0	3.04726177	0.935	0.155	0	Loop of Henle cells	SLC12A1
0	3.004268786	0.749	0.25	0	Loop of Henle cells	UMOD
0	1.979310444	0.703	0.046	0	Loop of Henle cells	CLDN16
0	1.872053514	0.708	0.149	0	Loop of Henle cells	SFRP1
0	1.594520603	0.731	0.227	0	Loop of Henle cells	KNG1
0	1.588675429	0.375	0.05	0	Loop of Henle cells	PAPPA2
0	1.428512212	0.605	0.183	0	Loop of Henle cells	CLDN10
0	1.402236709	0.468	0.022	0	Loop of Henle cells	ACPP
0	1.37381816	0.938	0.714	0	Loop of Henle cells	ATP1A1
0	1.285727118	0.532	0.118	0	Loop of Henle cells	CYP1B1
0	1.220886132	0.318	0.038	0	Loop of Henle cells	ITGB6
0	1.174520141	0.533	0.072	0	Loop of Henle cells	PLCB1
2.044E-302	1.320476523	0.589	0.239	4.836E-298	Loop of Henle cells	ACSL4
1.125E-301	1.304369212	0.562	0.207	2.6617E-297	Loop of Henle cells	S100A2
6.7249E-288	1.056882373	0.622	0.261	1.5911E-283	Loop of Henle cells	MUC1
6.2989E-225	1.266596954	0.76	0.489	1.4903E-220	Loop of Henle cells	WFDC2
1.3125E-170	1.168141354	0.459	0.208	3.1053E-166	Loop of Henle cells	SUCNR1
5.4127E-144	1.259410644	0.689	0.486	1.2806E-139	Loop of Henle cells	ITM2C
2.4529E-142	1.488317226	0.344	0.13	5.8035E-138	Loop of Henle cells	SOD3
0.003985123	1.066054105	0.276	0.314	1	Loop of Henle cells	TAOK1
0	2.491538335	0.892	0.118	0	Principal cells	FXYD4
0	2.227752566	0.929	0.102	0	Principal cells	AQP2
0	1.96750694	0.832	0.087	0	Principal cells	STC1
0	1.904456209	0.833	0.39	0	Principal cells	GDF15
0	1.771728202	0.923	0.591	0	Principal cells	HES1
0	1.713199586	0.704	0.205	0	Principal cells	ALAS1
0	1.436038973	0.832	0.301	0	Principal cells	BTG2
0	1.37626235	0.877	0.469	0	Principal cells	ATF3
0	1.336158869	0.814	0.133	0	Principal cells	GATA3
0	1.319479623	0.713	0.23	0	Principal cells	CXCL2
0	1.305966305	0.83	0.381	0	Principal cells	ELF3
0	1.290281587	0.842	0.373	0	Principal cells	CLDN4
0	1.280063641	0.734	0.338	0	Principal cells	IRF1
0	1.269938489	0.805	0.219	0	Principal cells	CALB1
0	1.253938026	0.676	0.081	0	Principal cells	AQP3
0	1.217992669	0.945	0.301	0	Principal cells	HSD11B2
0	1.205208701	0.878	0.602	0	Principal cells	GADD45B
0	1.183899411	0.932	0.656	0	Principal cells	FOS
0	1.180446309	0.909	0.547	0	Principal cells	IER2
0	1.174439972	0.879	0.479	0	Principal cells	EGR1
0	2.031711534	0.987	0.29	0	Distal tubular cells	TMEM52B
0	1.942851478	0.621	0.069	0	Distal tubular cells	SLC12A3
0	1.759012681	0.999	0.633	0	Distal tubular cells	DEFB1
0	1.576944481	0.979	0.47	0	Distal tubular cells	WNK1
0	1.440905461	0.901	0.275	0	Distal tubular cells	KNG1
0	1.165914718	0.845	0.192	0	Distal tubular cells	SERPINA5
0	0.865986268	0.425	0.034	0	Distal tubular cells	CRABP1
6.8483E-282	1.018650484	0.7	0.155	1.6203E-277	Distal tubular cells	RHCG
1.2133E-248	1.071876476	0.897	0.388	2.8706E-244	Distal tubular cells	GSTM3
1.4149E-245	0.91576587	1	0.886	3.3477E-241	Distal tubular cells	ATP1B1
2.024E-245	1.147194313	0.54	0.113	4.7888E-241	Distal tubular cells	AC019080.1
9.4844E-206	0.887196947	0.554	0.134	2.244E-201	Distal tubular cells	PVALB
4.9602E-204	1.464523673	0.529	0.133	1.1736E-199	Distal tubular cells	SLC8A1
8.2859E-181	0.849415889	0.973	0.619	1.9604E-176	Distal tubular cells	CA12
5.4727E-170	1.664206609	0.688	0.275	1.2948E-165	Distal tubular cells	CALB1
2.0164E-164	1.05421205	0.829	0.361	4.7708E-160	Distal tubular cells	HSD11B2
1.6948E-150	0.807272779	0.825	0.402	4.0099E-146	Distal tubular cells	CA2
1.4045E-111	1.332444308	0.268	0.054	3.3231E-107	Distal tubular cells	KLK1
6.62474E-68	0.880925214	0.922	0.773	1.56741E-63	Distal tubular cells	SPP1
1.75443E-60	0.961297624	0.616	0.38	4.15098E-56	Distal tubular cells	MTND1P23
0	2.111750038	0.905	0.06	0	Intercalated cells	ATP6V1G3
0	1.97628547	0.978	0.354	0	Intercalated cells	TMEM213
0	1.936744654	0.89	0.083	0	Intercalated cells	ATP6V0D2
0	1.901910646	0.724	0.026	0	Intercalated cells	SLC4A1
0	1.828218896	0.342	0.016	0	Intercalated cells	SPINK1
0	1.824838944	0.758	0.069	0	Intercalated cells	SLC26A7
0	1.80244934	0.787	0.096	0	Intercalated cells	ADGRF5
0	1.464698307	0.938	0.474	0	Intercalated cells	LGALS3
0	1.419084978	0.749	0.117	0	Intercalated cells	RHCG
0	1.401328113	0.627	0.027	0	Intercalated cells	RACGAP1
0	1.260602732	0.897	0.436	0	Intercalated cells	ATP6AP2
0	1.169883996	0.563	0.019	0	Intercalated cells	CLNK
0	1.099936357	0.761	0.265	0	Intercalated cells	ARHGAP18
0	1.007327582	0.707	0.239	0	Intercalated cells	DSG2
0	0.994801022	0.674	0.165	0	Intercalated cells	PTGER3
0	0.954913671	0.615	0.107	0	Intercalated cells	ATP6V0A4
0	0.917487434	0.514	0.029	0	Intercalated cells	ATP6V1C2
4.3977E-284	0.967455473	0.796	0.356	1.0405E-279	Intercalated cells	C12orf75
1.9435E-250	0.88737866	0.868	0.517	4.5982E-246	Intercalated cells	ATP6V0B
1.0751E-185	1.021318807	0.897	0.625	2.5436E-181	Intercalated cells	DEFB1
0	3.379533639	0.733	0.024	0	Macrophages	CCL4
0	3.338164231	0.802	0.023	0	Macrophages	CCL3
0	3.297981872	0.698	0.025	0	Macrophages	CCL3L1
0	2.915340254	0.966	0.028	0	Macrophages	TYROBP
0	2.724646182	0.845	0.016	0	Macrophages	IGSF6
0	2.61694364	0.69	0.028	0	Macrophages	RGS1
0	2.481583882	0.681	0.006	0	Macrophages	C1QB
0	2.479197052	0.793	0.026	0	Macrophages	LYZ
5.1474E-298	2.381581301	0.578	0.021	1.2179E-293	Macrophages	IL1B
6.3048E-292	3.339789949	0.612	0.026	1.4917E-287	Macrophages	CCL4L2
1.3675E-245	2.619923888	0.94	0.085	3.2356E-241	Macrophages	CTSS
2.0713E-183	2.35600092	0.56	0.036	4.9007E-179	Macrophages	FABP5
6.6849E-179	2.913767639	0.603	0.045	1.5816E-174	Macrophages	APOC1
3.2345E-165	2.48225978	0.552	0.039	7.6529E-161	Macrophages	CXCL8
2.2813E-137	2.557529424	0.905	0.154	5.3976E-133	Macrophages	HLA-DPA1
1.4523E-124	2.462324767	0.853	0.147	3.4361E-120	Macrophages	HLA-DPB1
5.42765E-88	2.387171868	0.974	0.343	1.28418E-83	Macrophages	HLA-DRB1
4.99112E-86	2.720868167	0.948	0.345	1.1809E-81	Macrophages	HLA-DRA
7.84264E-68	2.397712123	0.983	0.621	1.85557E-63	Macrophages	CD74
2.33095E-51	2.41716678	0.552	0.131	5.51503E-47	Macrophages	GPNMB
0	2.470648694	0.849	0.019	0	Monocytes	PLEK
0	2.134587356	0.736	0.016	0	Monocytes	BCL2A1
0	2.124011798	0.509	0.005	0	Monocytes	IL1RN
1.2116E-276	2.420405871	0.962	0.034	2.8666E-272	Monocytes	TYROBP
1.6863E-262	3.465293902	0.623	0.014	3.9898E-258	Monocytes	S100A9
1.7303E-246	3.327223441	0.528	0.011	4.0939E-242	Monocytes	S100A8
1.3406E-240	3.32495871	0.849	0.031	3.1719E-236	Monocytes	LYZ
1.7723E-238	2.039646396	0.755	0.024	4.1934E-234	Monocytes	FCER1G
5.3133E-209	2.444524894	0.396	0.007	1.2571E-204	Monocytes	EREG
1.8142E-167	2.007199403	0.792	0.039	4.2923E-163	Monocytes	PTPRC
4.2592E-145	2.02546755	0.604	0.025	1.0077E-140	Monocytes	CD52
2.623E-143	2.204877307	0.755	0.043	6.2059E-139	Monocytes	C5AR1
1.5658E-140	2.571765332	0.585	0.025	3.7048E-136	Monocytes	IL1B
4.0316E-99	3.022948421	0.887	0.092	9.5387E-95	Monocytes	SRGN
7.9657E-99	2.205662154	0.528	0.028	1.88469E-94	Monocytes	CCL3
3.05887E-95	2.504986554	0.868	0.09	7.23729E-91	Monocytes	CTSS
2.68901E-92	2.545844248	0.509	0.029	6.3622E-88	Monocytes	CCL4
2.50303E-84	2.87334015	0.491	0.029	5.92216E-80	Monocytes	CCL4L2
1.10215E-52	2.80045121	0.396	0.03	2.60768E-48	Monocytes	CCL3L1
8.41696E-27	2.042026475	0.736	0.225	1.99145E-22	Monocytes	TIMP1
0	3.17467515	0.634	0.026	0	Dendritic cells	RGS1
0	2.718248642	0.658	0.025	0	Dendritic cells	LYZ
0	2.394352268	0.528	0.02	0	Dendritic cells	IL1B
0	2.186576563	0.646	0.034	0	Dendritic cells	PTPRC
0	2.105599589	0.571	0.019	0	Dendritic cells	MNDA
0	2.079007209	0.615	0.03	0	Dendritic cells	TYROBP
2.2595E-233	2.578181462	0.801	0.086	5.3459E-229	Dendritic cells	SRGN
4.2296E-182	2.383182144	0.422	0.026	1.0007E-177	Dendritic cells	CCL3L1
1.2872E-176	2.54646016	0.615	0.065	3.0454E-172	Dendritic cells	NR4A2
5.4124E-155	2.149464364	0.385	0.026	1.2806E-150	Dendritic cells	CCL3
3.0068E-152	2.460195252	0.652	0.088	7.1142E-148	Dendritic cells	RGS2
2.5543E-139	2.284303313	0.627	0.086	6.0435E-135	Dendritic cells	CTSS
2.9515E-139	2.680566725	0.77	0.145	6.9831E-135	Dendritic cells	HLA-DPB1
5.2511E-137	2.386818666	0.621	0.088	1.2424E-132	Dendritic cells	HLA-DQA1
6.8283E-136	2.667969641	0.776	0.153	1.6156E-131	Dendritic cells	HLA-DPA1
1.9204E-128	2.09381162	0.422	0.039	4.5437E-124	Dendritic cells	CXCL8
5.0197E-115	2.321607567	0.621	0.106	1.1877E-110	Dendritic cells	HLA-DQB1
4.61236E-92	2.802475325	0.863	0.344	1.09128E-87	Dendritic cells	HLA-DRA
7.30291E-77	2.413885701	0.82	0.343	1.72787E-72	Dendritic cells	HLA-DRB1
6.50455E-73	2.3823144	0.907	0.621	1.53898E-68	Dendritic cells	CD74
0	3.009556114	0.786	0.182	0	Endothelial cells	IGFBP5
0	2.901672179	0.893	0.044	0	Endothelial cells	RNASE1
0	2.633241801	0.864	0.086	0	Endothelial cells	A2M
0	2.590211682	0.907	0.126	0	Endothelial cells	IFI27
0	2.505638517	0.803	0.026	0	Endothelial cells	EMCN
0	2.163919393	0.765	0.021	0	Endothelial cells	PECAM1
0	2.056793195	0.729	0.025	0	Endothelial cells	RAMP2
0	2.007126525	0.683	0.023	0	Endothelial cells	FLT1
0	1.922221065	0.685	0.019	0	Endothelial cells	GIMAP7
0	1.915950699	0.84	0.223	0	Endothelial cells	GNG11
0	1.888295285	0.728	0.057	0	Endothelial cells	TM4SF1
0	1.862588208	0.633	0.035	0	Endothelial cells	RAMP3
0	1.838528729	0.68	0.023	0	Endothelial cells	ENG
0	1.835400445	0.685	0.159	0	Endothelial cells	PLPP1
0	1.819390023	0.966	0.601	0	Endothelial cells	HLA-E
0	1.809715735	0.522	0.016	0	Endothelial cells	CRHBP
0	1.75809995	0.738	0.103	0	Endothelial cells	EPAS1
0	1.742046894	0.655	0.088	0	Endothelial cells	NOSTRIN
1.7141E-293	2.100008327	0.812	0.282	4.0557E-289	Endothelial cells	TIMP3
4.918E-262	1.801131101	0.663	0.176	1.1636E-257	Endothelial cells	MGP
0	4.158333495	1	0.02	0	Podocytes	NPHS2
0	3.620002748	0.994	0.017	0	Podocytes	FGF1
0	3.583469104	0.994	0.048	0	Podocytes	AIF1
0	3.543845937	1	0.042	0	Podocytes	CLIC5
0	3.396621806	0.997	0.025	0	Podocytes	DCN
0	3.195807882	0.99	0.032	0	Podocytes	PTGDS
0	2.88785933	1	0.048	0	Podocytes	PODXL
0	2.832002526	1	0.21	0	Podocytes	MME
0	2.801177354	0.964	0.007	0	Podocytes	PCOLCE2
0	2.632543555	0.974	0.141	0	Podocytes	MAGI2-AS3
0	2.591828716	0.942	0.031	0	Podocytes	TNNT2
0	2.579111854	0.974	0.04	0	Podocytes	NES
0	2.578287778	0.977	0.053	0	Podocytes	C14orf37
0	2.496654272	0.919	0.003	0	Podocytes	AC092813.2
0	2.430145702	0.958	0.011	0	Podocytes	PTPRO
0	2.393426145	0.909	0.029	0	Podocytes	PLA2R1
0	2.294718919	0.922	0.008	0	Podocytes	TCF21
0	2.285278792	0.916	0.058	0	Podocytes	HTRA1
0	2.283656872	0.871	0.022	0	Podocytes	SOST
5.0894E-301	2.786836267	0.987	0.259	1.2042E-296	Podocytes	NPNT
0	3.242218855	0.954	0.056	0	Smooth muscle cells	ACTA2
0	3.13606458	0.767	0.053	0	Smooth muscle cells	RGS5
0	3.120019994	0.962	0.058	0	Smooth muscle cells	TAGLN
0	2.560954202	0.867	0.014	0	Smooth muscle cells	MYH11
0	2.105231307	0.742	0.012	0	Smooth muscle cells	RERGL
0	1.89634876	0.775	0.056	0	Smooth muscle cells	TPM2
0	1.784586967	0.696	0.007	0	Smooth muscle cells	PLN
0	1.482205723	0.638	0.026	0	Smooth muscle cells	MFGE8
0	1.434883682	0.625	0.029	0	Smooth muscle cells	C11orf96
4.0058E-238	1.855136298	0.771	0.114	9.4777E-234	Smooth muscle cells	LBH
2.9837E-217	2.092128076	0.888	0.174	7.0594E-213	Smooth muscle cells	MYL9
4.1621E-210	1.936566147	0.867	0.16	9.8474E-206	Smooth muscle cells	SPARCL1
7.0492E-177	1.593412979	0.875	0.191	1.6678E-172	Smooth muscle cells	MGP
8.4932E-156	1.343845127	0.662	0.112	2.0095E-151	Smooth muscle cells	MEF2C
4.8661E-153	1.522557581	0.842	0.201	1.1513E-148	Smooth muscle cells	LGALS1
2.166E-148	2.403038239	0.975	0.424	5.1247E-144	Smooth muscle cells	ADIRF
1.7785E-129	1.389760413	0.621	0.127	4.208E-125	Smooth muscle cells	CSRP2
7.9061E-123	1.335676872	0.8	0.212	1.8706E-118	Smooth muscle cells	CAVIN1
3.255E-117	1.405129651	0.721	0.189	7.7014E-113	Smooth muscle cells	MYLK
7.6722E-117	1.669586088	0.946	0.41	1.8153E-112	Smooth muscle cells	CALD1
0	3.780003991	0.917	0.011	0	Fibroblasts	C7
0	3.509076141	0.917	0.006	0	Fibroblasts	LUM
3.6122E-220	2.371827448	0.625	0.008	8.5465E-216	Fibroblasts	ISLR
1.9074E-130	3.068268279	0.958	0.036	4.5128E-126	Fibroblasts	COL1A2
6.9333E-107	1.960288209	0.458	0.009	1.6404E-102	Fibroblasts	COL1A1
1.141E-101	2.743200571	0.708	0.024	2.69969E-97	Fibroblasts	COL3A1
3.10198E-95	3.282242568	0.958	0.05	7.33929E-91	Fibroblasts	DCN
1.37597E-74	2.30877033	0.833	0.049	3.25554E-70	Fibroblasts	AEBP1
9.78953E-56	2.119196239	0.375	0.012	2.3162E-51	Fibroblasts	POSTN
4.76831E-43	2.740361517	1	0.132	1.12818E-38	Fibroblasts	A2M
1.08832E-42	2.37205436	0.792	0.076	2.57496E-38	Fibroblasts	TAGLN
7.36784E-40	2.068098476	0.625	0.05	1.74323E-35	Fibroblasts	BGN
1.04864E-39	2.15033194	0.792	0.085	2.48109E-35	Fibroblasts	C1R
6.56069E-39	2.290363929	0.75	0.074	1.55226E-34	Fibroblasts	ACTA2
7.19092E-36	2.012982114	0.667	0.065	1.70137E-31	Fibroblasts	CCDC80
1.56341E-32	4.104971327	1	0.204	3.69903E-28	Fibroblasts	MGP
6.17676E-24	3.179766204	0.917	0.226	1.46142E-19	Fibroblasts	TIMP1
1.7317E-22	2.031487731	0.917	0.213	4.09719E-18	Fibroblasts	LGALS1
2.06026E-18	2.023640978	1	0.42	4.87458E-14	Fibroblasts	CALD1
1.04516E-06	2.003759076	0.583	0.245	0.024728411	Fibroblasts	SFRP1
0	2.069448117	0.863	0.02	0	Mesangial cells	CFH
0	1.522656095	0.788	0.087	0	Mesangial cells	CLDN1
0	1.454201268	0.671	0.038	0	Mesangial cells	NID2
0	1.404309084	0.686	0.042	0	Mesangial cells	TNNT2
6.2389E-281	1.255613594	0.678	0.068	1.4761E-276	Mesangial cells	CAV1
4.0982E-222	2.13418265	0.906	0.203	9.6965E-218	Mesangial cells	CTGF
1.0558E-185	1.402616965	0.678	0.112	2.498E-181	Mesangial cells	ERP27
2.3499E-171	1.379041503	0.945	0.25	5.56E-167	Mesangial cells	AKAP12
1.6366E-161	1.65903024	0.863	0.213	3.8723E-157	Mesangial cells	VCAM1
6.5729E-149	1.614986688	0.553	0.083	1.5552E-144	Mesangial cells	SLPI
1.4402E-145	1.380569274	0.886	0.242	3.4076E-141	Mesangial cells	SPARC
5.0763E-141	1.147074347	0.553	0.09	1.2011E-136	Mesangial cells	PCP4
1.9404E-139	1.390444749	1	0.904	4.591E-135	Mesangial cells	IGFBP7
3.1222E-134	1.323887672	0.753	0.177	7.3872E-130	Mesangial cells	CYP1B1
4.6259E-119	1.268797731	0.827	0.274	1.0945E-114	Mesangial cells	SYNE1
6.667E-106	1.274810744	0.992	0.677	1.5774E-101	Mesangial cells	IFITM3
1.2495E-102	1.281418631	0.698	0.194	2.9563E-98	Mesangial cells	MGP
3.5928E-96	1.279507721	0.941	0.519	8.50056E-92	Mesangial cells	TPM1
8.43473E-81	1.145257974	0.792	0.346	1.99566E-76	Mesangial cells	CTSC
3.50721E-54	1.173706814	0.573	0.195	8.29806E-50	Mesangial cells	CCL2
0	2.647822726	0.846	0.005	0	Cycling cells	TOP2A
0	2.251771586	0.846	0.012	0	Cycling cells	CENPF
0	1.980920433	0.795	0.002	0	Cycling cells	MKI67
0	1.596075212	0.718	0.01	0	Cycling cells	HMMR
0	1.416434349	0.538	0.005	0	Cycling cells	ASPM
0	1.400744941	0.667	0.003	0	Cycling cells	BIRC5
1.4685E-132	1.501553464	0.641	0.024	3.4746E-128	Cycling cells	PTTG1
4.0239E-128	1.349380211	0.538	0.017	9.5205E-124	Cycling cells	CENPE
1.0102E-123	1.352135758	0.462	0.013	2.3901E-119	Cycling cells	FAM111B
6.9374E-112	2.028228321	0.821	0.049	1.6414E-107	Cycling cells	NUSAP1
1.99952E-50	1.513269472	0.795	0.105	4.73086E-46	Cycling cells	CKAP2
3.77208E-37	1.788609704	0.821	0.162	8.92474E-33	Cycling cells	SMC4
5.54179E-28	2.013318595	0.923	0.32	1.31119E-23	Cycling cells	STMN1
2.58987E-22	1.555702562	0.949	0.445	6.12762E-18	Cycling cells	HMGN2
6.65038E-21	1.759792005	0.872	0.406	1.57348E-16	Cycling cells	H2AFZ
1.42081E-20	1.893897639	0.949	0.563	3.36163E-16	Cycling cells	TUBA1B
1.10334E-19	1.439769435	0.744	0.229	2.61049E-15	Cycling cells	HMGB2
2.35053E-17	1.359936481	0.821	0.369	5.56135E-13	Cycling cells	TUBB
2.37214E-07	1.625248542	0.513	0.214	0.005612492	Cycling cells	LGALS1
0.000121767	1.693003615	0.821	0.751	1	Cycling cells	HIST1H4C
