# Supplementary material for: A Partial Picture of the Single-Cell Transcriptomics of Human IgA Nephropathy
Source: Front Immunol. 2021 Apr 16;12:645988. doi: 10.3389/fimmu.2021.645988 (PMC8085501; doi:10.3389/fimmu.2021.645988)
Supplement: Supplemental Table 8 — Cell number of distinct clusters in kidney from each subject [file Table_8.xlsx]

## Sheet: P2019059.CellsPerCluster
	Control	IgAN-1	IgAN-2	IgAN-3	IgAN-4
Proximal tubular cells	1369	698	975	127	595
Loop of Henle cells	190	580	658	115	382
Principal cells	388	152	435	38	542
Distal tubular cells	248	23	355	6	77
Intercalated cells	645	71	223	66	262
Macrophages	14	39	51	0	12
Monocytes	28	7	12	1	5
Dendritic cells	2	85	29	41	4
Endothelial cells	176	140	219	46	95
Podocytes	282	0	2	0	25
Smooth muscle cells	4	10	171	7	48
Fibroblasts	1	6	11	0	6
Mesangial cells	39	13	101	3	99
Cycling cells	17	9	7	0	6
