# Supplementary material for: A Partial Picture of the Single-Cell Transcriptomics of Human IgA Nephropathy
Source: Front Immunol. 2021 Apr 16;12:645988. doi: 10.3389/fimmu.2021.645988 (PMC8085501; doi:10.3389/fimmu.2021.645988)
Supplement: Supplemental Table 9 — Detailed information about DEGs in each cell cluster in kidney from IgAN and control subjects. Abbreviations were as follows: avg.exp, the average expression of the gene in the cell type; ave exp scaled, avg.exp after normalization; pct.exp, percentage of cells expressing gene; feature plot represented gene name. [file Table_9.xls]

	avg.exp	pct.exp	features.plot	id	avg.exp.scaled	id
HLA-DRB5	0.561007735	21.03725347	HLA-DRB5	normal_Proximal_tubule_cells	-0.246437825	normal
FAM49B	0.109130015	5.113221329	FAM49B	normal_Proximal_tubule_cells	-0.356587822	normal
NUF2	0.010776006	0.438276114	NUF2	normal_Proximal_tubule_cells	-0.306452835	normal
EFNB1	0.038672743	2.556610665	EFNB1	normal_Proximal_tubule_cells	-0.509000221	normal
POU2F2	0.003964681	0.146092038	POU2F2	normal_Proximal_tubule_cells	-0.444907444	normal
FCGBP	0.008649053	0.365230095	FCGBP	normal_Proximal_tubule_cells	-0.229682078	normal
GPX3	150.6609414	99.92695398	GPX3	normal_Proximal_tubule_cells	2.5	normal
ACTB	10.03065085	91.96493791	ACTB	normal_Proximal_tubule_cells	-0.761773068	normal
RPS4Y1	1.410678679	43.53542732	RPS4Y1	normal_Proximal_tubule_cells	1.324491503	normal
BAZ2A	0.730535398	24.9817385	BAZ2A	normal_Proximal_tubule_cells	0.076456926	normal
FTL	213.9952155	100	FTL	normal_Proximal_tubule_cells	2.5	normal
HLA-DRB51	0.013793431	1.002087683	HLA-DRB5	patient_Proximal_tubule_cells	-0.433185315	patient
FAM49B1	0.123974117	6.764091858	FAM49B	patient_Proximal_tubule_cells	-0.33583558	patient
NUF21	0.001279053	0.12526096	NUF2	patient_Proximal_tubule_cells	-0.337227728	patient
EFNB11	0.11777787	6.137787056	EFNB1	patient_Proximal_tubule_cells	-0.222856018	patient
POU2F21	0.017608157	0.668058455	POU2F2	patient_Proximal_tubule_cells	-0.428219494	patient
FCGBP1	0.0083536	0.584551148	FCGBP	patient_Proximal_tubule_cells	-0.229864516	patient
GPX31	25.21463449	83.42379958	GPX3	patient_Proximal_tubule_cells	0.281999575	patient
ACTB1	9.801019628	87.80793319	ACTB	patient_Proximal_tubule_cells	-0.782387021	patient
RPS4Y11	0.391846212	8.100208768	RPS4Y1	patient_Proximal_tubule_cells	-0.3566573	patient
BAZ2A1	0.427422319	17.53653445	BAZ2A	patient_Proximal_tubule_cells	-0.181122094	patient
FTL1	45.26522497	97.03549061	FTL	patient_Proximal_tubule_cells	-0.148186984	patient
HLA-DRB52	0.120989395	5.789473684	HLA-DRB5	normal_Loop_of_Henle_cells	-0.396602614	normal
FAM49B2	0.147079658	7.894736842	FAM49B	normal_Loop_of_Henle_cells	-0.303533739	normal
NUF22	0	0	NUF2	normal_Loop_of_Henle_cells	-0.341372501	normal
EFNB12	0	0	EFNB1	normal_Loop_of_Henle_cells	-0.648889774	normal
POU2F22	0.00300666	0.526315789	POU2F2	normal_Loop_of_Henle_cells	-0.446079243	normal
FCGBP2	0.073097364	3.684210526	FCGBP	normal_Loop_of_Henle_cells	-0.189886165	normal
GPX32	7.113339286	90.52631579	GPX3	normal_Loop_of_Henle_cells	-0.341981422	normal
ACTB2	10.28964939	96.31578947	ACTB	normal_Loop_of_Henle_cells	-0.738522815	normal
RPS4Y12	0.992245829	41.57894737	RPS4Y1	normal_Loop_of_Henle_cells	0.634046403	normal
BAZ2A2	0.290099008	15.78947368	BAZ2A	normal_Loop_of_Henle_cells	-0.297816512	normal
FTL2	29.40243034	100	FTL	normal_Loop_of_Henle_cells	-0.406171526	normal
HLA-DRB53	0.003622979	0.172910663	HLA-DRB5	patient_Loop_of_Henle_cells	-0.436656179	patient
FAM49B3	0.170020581	7.838616715	FAM49B	patient_Loop_of_Henle_cells	-0.271462037	patient
NUF23	0.00187676	0.115273775	NUF2	patient_Loop_of_Henle_cells	-0.335290858	patient
EFNB13	0.058968864	2.88184438	EFNB1	patient_Loop_of_Henle_cells	-0.435583773	patient
POU2F23	0.013990556	0.518731988	POU2F2	patient_Loop_of_Henle_cells	-0.432644345	patient
FCGBP3	0.170061145	3.746397695	FCGBP	patient_Loop_of_Henle_cells	-0.130012412	patient
GPX33	1.809134542	41.49855908	GPX3	patient_Loop_of_Henle_cells	-0.524825961	patient
ACTB3	8.309985312	83.22766571	ACTB	patient_Loop_of_Henle_cells	-0.916236906	patient
RPS4Y13	0.34816314	5.878962536	RPS4Y1	patient_Loop_of_Henle_cells	-0.428737594	patient
BAZ2A3	0.633292079	19.71181556	BAZ2A	patient_Loop_of_Henle_cells	-0.006178369	patient
FTL3	13.52570438	87.31988473	FTL	patient_Loop_of_Henle_cells	-0.66438264	patient
HLA-DRB54	0.515451069	22.68041237	HLA-DRB5	normal_Principal_cells	-0.261984921	normal
FAM49B4	0.252758032	12.37113402	FAM49B	normal_Principal_cells	-0.155794027	normal
NUF24	0.013967649	0.773195876	NUF2	normal_Principal_cells	-0.296110312	normal
EFNB14	0.10547491	5.927835052	EFNB1	normal_Principal_cells	-0.267359085	normal
POU2F24	0.006976355	0.773195876	POU2F2	normal_Principal_cells	-0.44122373	normal
FCGBP4	0.104719128	4.381443299	FCGBP	normal_Principal_cells	-0.170360176	normal
GPX34	10.67995178	89.17525773	GPX3	normal_Principal_cells	-0.219034506	normal
ACTB4	20.06468422	98.71134021	ACTB	normal_Principal_cells	0.138980319	normal
RPS4Y14	0.915590083	41.75257732	RPS4Y1	normal_Principal_cells	0.507558762	normal
BAZ2A4	0.486574618	26.03092784	BAZ2A	normal_Principal_cells	-0.130855734	normal
FTL4	28.09439877	99.74226804	FTL	normal_Principal_cells	-0.427444696	normal
HLA-DRB55	0.001822412	0.085689803	HLA-DRB5	patient_Principal_cells	-0.437270657	patient
FAM49B5	0.202098148	11.99657241	FAM49B	patient_Principal_cells	-0.22661719	patient
NUF25	0.006115701	0.514138817	NUF2	patient_Principal_cells	-0.321554562	patient
EFNB15	0.158375821	8.22622108	EFNB1	patient_Principal_cells	-0.076002478	patient
POU2F25	0.010931855	0.59982862	POU2F2	patient_Principal_cells	-0.436385579	patient
FCGBP5	0.056055051	3.256212511	FCGBP	patient_Principal_cells	-0.20040955	patient
GPX35	1.231185029	33.41902314	GPX3	patient_Principal_cells	-0.544748817	patient
ACTB5	12.88071157	95.54413025	ACTB	patient_Principal_cells	-0.505923625	patient
RPS4Y15	0.10151335	2.65638389	RPS4Y1	patient_Principal_cells	-0.835727961	patient
BAZ2A5	0.411117577	20.82262211	BAZ2A	patient_Principal_cells	-0.194977516	patient
FTL5	14.57184712	93.74464439	FTL	patient_Principal_cells	-0.647368699	patient
HLA-DRB56	0.005555127	0.650759219	HLA-DRB5	patient_Distal_tubule_cells	-0.435996796	patient
FAM49B6	0.161059514	8.242950108	FAM49B	patient_Distal_tubule_cells	-0.283989722	patient
NUF26	0.00659322	0.867678959	NUF2	patient_Distal_tubule_cells	-0.320007161	patient
EFNB16	0.098271243	5.422993492	EFNB1	patient_Distal_tubule_cells	-0.293416658	patient
POU2F26	0.016250242	0.650759219	POU2F2	patient_Distal_tubule_cells	-0.429880421	patient
FCGBP6	0.058601979	3.470715835	FCGBP	patient_Distal_tubule_cells	-0.198836859	patient
GPX36	1.598798228	35.14099783	GPX3	patient_Distal_tubule_cells	-0.532076594	patient
ACTB6	9.43218712	94.79392625	ACTB	patient_Distal_tubule_cells	-0.81549705	patient
RPS4Y16	0.041546314	0.867678959	RPS4Y1	patient_Distal_tubule_cells	-0.934677998	patient
BAZ2A6	0.453539503	21.90889371	BAZ2A	patient_Distal_tubule_cells	-0.158928269	patient
FTL6	16.48289008	97.8308026	FTL	patient_Distal_tubule_cells	-0.616288454	patient
HLA-DRB57	0.205089141	10.69767442	HLA-DRB5	normal_Intercalated_cells	-0.367901945	normal
FAM49B7	0.165896739	10.23255814	FAM49B	normal_Intercalated_cells	-0.277227221	normal
NUF27	0.010334828	0.465116279	NUF2	normal_Intercalated_cells	-0.307882474	normal
EFNB17	0.028046778	2.015503876	EFNB1	normal_Intercalated_cells	-0.547437148	normal
POU2F27	0	0	POU2F2	normal_Intercalated_cells	-0.449756824	normal
FCGBP7	0.03732036	1.860465116	FCGBP	normal_Intercalated_cells	-0.211977955	normal
GPX37	11.8786066	91.1627907	GPX3	normal_Intercalated_cells	-0.177714931	normal
ACTB7	14.66422383	96.74418605	ACTB	normal_Intercalated_cells	-0.345818047	normal
RPS4Y17	1.163250638	44.65116279	RPS4Y1	normal_Intercalated_cells	0.916216966	normal
BAZ2A7	0.353693266	17.98449612	BAZ2A	normal_Intercalated_cells	-0.243775469	normal
FTL7	31.38030253	99.84496124	FTL	normal_Intercalated_cells	-0.374004404	normal
HLA-DRB58	0	0	HLA-DRB5	patient_Intercalated_cells	-0.437892591	patient
FAM49B8	0.169191365	10.28938907	FAM49B	patient_Intercalated_cells	-0.272621291	patient
NUF28	0.005646821	0.803858521	NUF2	patient_Intercalated_cells	-0.323073968	patient
EFNB18	0.063256738	4.340836013	EFNB1	patient_Intercalated_cells	-0.420073397	patient
POU2F28	0.008529582	0.803858521	POU2F2	patient_Intercalated_cells	-0.439323908	patient
FCGBP8	0.011641087	1.125401929	FCGBP	patient_Intercalated_cells	-0.227834539	patient
GPX38	1.439580845	41.47909968	GPX3	patient_Intercalated_cells	-0.537565076	patient
ACTB8	11.27124297	94.05144695	ACTB	patient_Intercalated_cells	-0.650405334	patient
RPS4Y18	0.090072242	1.768488746	RPS4Y1	patient_Intercalated_cells	-0.854606634	patient
BAZ2A8	0.496371292	18.81028939	BAZ2A	patient_Intercalated_cells	-0.12253073	patient
FTL8	14.5827582	93.24758842	FTL	patient_Intercalated_cells	-0.647191247	patient
HLA-DRB59	0.171001122	8.870967742	HLA-DRB5	normal_Distal_tubule_cells	-0.379535143	normal
FAM49B9	0.183483529	10.48387097	FAM49B	normal_Distal_tubule_cells	-0.252640664	normal
NUF29	0.006497354	0.403225806	NUF2	normal_Distal_tubule_cells	-0.320317814	normal
EFNB19	0.027176362	2.419354839	EFNB1	normal_Distal_tubule_cells	-0.550585673	normal
POU2F29	0	0	POU2F2	normal_Distal_tubule_cells	-0.449756824	normal
FCGBP9	0.044737267	2.822580645	FCGBP	normal_Distal_tubule_cells	-0.20739812	normal
GPX39	17.83673428	90.32258065	GPX3	normal_Distal_tubule_cells	0.027671391	normal
ACTB9	12.44577554	97.58064516	ACTB	normal_Distal_tubule_cells	-0.544967754	normal
RPS4Y19	1.032515207	45.16129032	RPS4Y1	normal_Distal_tubule_cells	0.70049385	normal
BAZ2A9	0.289122015	15.32258065	BAZ2A	normal_Distal_tubule_cells	-0.298646739	normal
FTL9	38.61950708	100	FTL	normal_Distal_tubule_cells	-0.256269609	normal
HLA-DRB510	11.13936302	92.85714286	HLA-DRB5	normal_Macrophages	2.5	normal
FAM49B10	3.710401955	92.85714286	FAM49B	normal_Macrophages	2.5	normal
NUF210	0.683034947	28.57142857	NUF2	normal_Macrophages	1.872003329	normal
EFNB110	0.795733693	28.57142857	EFNB1	normal_Macrophages	2.229489779	normal
POU2F210	2.87242079	78.57142857	POU2F2	normal_Macrophages	2.5	normal
FCGBP10	8.595212456	50	FCGBP	normal_Macrophages	2.5	normal
GPX310	9.852306198	100	GPX3	normal_Macrophages	-0.247564792	normal
ACTB10	61.66818547	100	ACTB	normal_Macrophages	2.5	normal
RPS4Y110	1.558732703	50	RPS4Y1	normal_Macrophages	1.568791576	normal
BAZ2A10	1.361522725	50	BAZ2A	normal_Macrophages	0.612656482	normal
FTL10	174.5610771	100	FTL	normal_Macrophages	1.954615957	normal
HLA-DRB511	4.195098595	64.28571429	HLA-DRB5	normal_Monocytes	0.99376613	normal
FAM49B11	0.649143977	21.42857143	FAM49B	normal_Monocytes	0.398358566	normal
NUF211	0	0	NUF2	normal_Monocytes	-0.341372501	normal
EFNB111	0	0	EFNB1	normal_Monocytes	-0.648889774	normal
POU2F211	1.905840348	42.85714286	POU2F2	normal_Monocytes	1.881362409	normal
FCGBP11	0.862247362	3.571428571	FCGBP	normal_Monocytes	0.297402708	normal
GPX311	54.7940061	89.28571429	GPX3	normal_Monocytes	1.301648477	normal
ACTB11	33.60575658	100	ACTB	normal_Monocytes	1.354559969	normal
RPS4Y111	1.406523548	32.14285714	RPS4Y1	normal_Monocytes	1.31763523	normal
BAZ2A11	0.201262826	7.142857143	BAZ2A	normal_Monocytes	-0.373307602	normal
FTL11	182.3121879	100	FTL	normal_Monocytes	2.080676137	normal
HLA-DRB512	9.364931919	100	HLA-DRB5	normal_Dendritic_cells	2.5	normal
FAM49B12	0	0	FAM49B	normal_Dendritic_cells	-0.509152972	normal
NUF212	0	0	NUF2	normal_Dendritic_cells	-0.341372501	normal
EFNB112	0	0	EFNB1	normal_Dendritic_cells	-0.648889774	normal
POU2F212	0	0	POU2F2	normal_Dendritic_cells	-0.449756824	normal
FCGBP12	0	0	FCGBP	normal_Dendritic_cells	-0.235022745	normal
GPX312	6.355258977	50	GPX3	normal_Dendritic_cells	-0.36811368	normal
ACTB12	29.76081633	100	ACTB	normal_Dendritic_cells	1.00940037	normal
RPS4Y112	0	0	RPS4Y1	normal_Dendritic_cells	-1.003232485	normal
BAZ2A12	0	0	BAZ2A	normal_Dendritic_cells	-0.544336453	normal
FTL12	65.20506546	100	FTL	normal_Dendritic_cells	0.176104588	normal
HLA-DRB513	0.556906909	19.60784314	HLA-DRB5	patient_Macrophages	-0.247837312	patient
FAM49B13	0.60562808	18.62745098	FAM49B	patient_Macrophages	0.337522788	patient
NUF213	0	0	NUF2	patient_Macrophages	-0.341372501	patient
EFNB113	0	0	EFNB1	patient_Macrophages	-0.648889774	patient
POU2F213	0.642678117	14.70588235	POU2F2	patient_Macrophages	0.336331748	patient
FCGBP13	0.395131223	4.901960784	FCGBP	patient_Macrophages	0.008965152	patient
GPX313	2.383320332	42.15686275	GPX3	patient_Macrophages	-0.505032845	patient
ACTB13	23.24102129	90.19607843	ACTB	patient_Macrophages	0.424119531	patient
RPS4Y113	0.236857075	4.901960784	RPS4Y1	patient_Macrophages	-0.612400821	patient
BAZ2A13	0.244942558	5.882352941	BAZ2A	patient_Macrophages	-0.336189498	patient
FTL13	211.556811	100	FTL	patient_Macrophages	2.5	patient
HLA-DRB514	0.397230951	6.289308176	HLA-DRB5	patient_Dendritic_cells	-0.302329828	patient
FAM49B14	1.404160557	16.98113208	FAM49B	patient_Dendritic_cells	1.453881348	patient
NUF214	0	0	NUF2	patient_Dendritic_cells	-0.341372501	patient
EFNB114	0.082377266	1.886792453	EFNB1	patient_Dendritic_cells	-0.350909382	patient
POU2F214	2.273711494	25.1572327	POU2F2	patient_Dendritic_cells	2.331322189	patient
FCGBP14	0.186838795	1.257861635	FCGBP	patient_Dendritic_cells	-0.119652453	patient
GPX314	1.548952938	16.35220126	GPX3	patient_Dendritic_cells	-0.533794842	patient
ACTB14	28.11694498	86.79245283	ACTB	patient_Dendritic_cells	0.861830331	patient
RPS4Y114	0.285544256	3.144654088	RPS4Y1	patient_Dendritic_cells	-0.532063377	patient
BAZ2A14	0.760950301	9.433962264	BAZ2A	patient_Dendritic_cells	0.102302862	patient
FTL14	41.10021565	85.53459119	FTL	patient_Dendritic_cells	-0.215924608	patient
HLA-DRB515	0	0	HLA-DRB5	patient_Monocytes	-0.437892591	patient
FAM49B15	0.379982238	20	FAM49B	patient_Monocytes	0.022067031	patient
NUF215	0	0	NUF2	patient_Monocytes	-0.341372501	patient
EFNB115	0.027689326	4	EFNB1	patient_Monocytes	-0.548730148	patient
POU2F215	2.073785534	36	POU2F2	patient_Monocytes	2.086783736	patient
FCGBP15	0	0	FCGBP	patient_Monocytes	-0.235022745	patient
GPX315	11.89647645	52	GPX3	patient_Monocytes	-0.177098928	patient
ACTB15	26.31989664	96	ACTB	patient_Monocytes	0.700509622	patient
RPS4Y115	0.526520885	8	RPS4Y1	patient_Monocytes	-0.134434145	patient
BAZ2A15	0.112327998	4	BAZ2A	patient_Monocytes	-0.44888252	patient
FTL15	84.35163429	100	FTL	patient_Monocytes	0.487494788	patient
HLA-DRB516	6.766853461	81.81818182	HLA-DRB5	normal_Endothelial_cells	1.871427334	normal
FAM49B16	0.0967603	2.840909091	FAM49B	normal_Endothelial_cells	-0.373880842	normal
NUF216	0	0	NUF2	normal_Endothelial_cells	-0.341372501	normal
EFNB116	1.169696714	32.95454545	EFNB1	normal_Endothelial_cells	2.5	normal
POU2F216	0.028717807	0.568181818	POU2F2	normal_Endothelial_cells	-0.41463078	normal
FCGBP16	0	0	FCGBP	normal_Endothelial_cells	-0.235022745	normal
GPX316	39.76309734	91.47727273	GPX3	normal_Endothelial_cells	0.78350868	normal
ACTB16	16.82566173	99.43181818	ACTB	normal_Endothelial_cells	-0.151786153	normal
RPS4Y116	1.434040294	42.61363636	RPS4Y1	normal_Endothelial_cells	1.363039893	normal
BAZ2A16	0.550897368	19.31818182	BAZ2A	normal_Endothelial_cells	-0.076195635	normal
FTL16	60.11973707	99.43181818	FTL	normal_Endothelial_cells	0.093399356	normal
HLA-DRB517	0.096768254	3.6	HLA-DRB5	patient_Endothelial_cells	-0.404868548	patient
FAM49B17	0.061696974	3	FAM49B	patient_Endothelial_cells	-0.422899818	patient
NUF217	0.008462341	0.4	NUF2	patient_Endothelial_cells	-0.31395027	patient
EFNB117	0.586253438	17	EFNB1	patient_Endothelial_cells	1.471744207	patient
POU2F217	0.017845821	0.8	POU2F2	patient_Endothelial_cells	-0.427928796	patient
FCGBP17	0.015821844	0.8	FCGBP	patient_Endothelial_cells	-0.225252982	patient
GPX317	3.284647414	33.8	GPX3	patient_Endothelial_cells	-0.473962639	patient
ACTB17	10.74773552	84.2	ACTB	patient_Endothelial_cells	-0.697400505	patient
RPS4Y117	0.326858265	4.8	RPS4Y1	patient_Endothelial_cells	-0.463892211	patient
BAZ2A17	0.477083716	14.4	BAZ2A	patient_Endothelial_cells	-0.1389209	patient
FTL17	13.93075283	88.4	FTL	patient_Endothelial_cells	-0.657795135	patient
HLA-DRB518	0.247343404	7.446808511	HLA-DRB5	normal_Podocytes	-0.353481859	normal
FAM49B18	0.146015425	6.382978723	FAM49B	normal_Podocytes	-0.30502155	normal
NUF218	0.010569596	0.354609929	NUF2	normal_Podocytes	-0.30712171	normal
EFNB118	0.511038267	17.73049645	EFNB1	normal_Podocytes	1.199671009	normal
POU2F218	0.015925052	0.709219858	POU2F2	normal_Podocytes	-0.430278175	normal
FCGBP18	0	0	FCGBP	normal_Podocytes	-0.235022745	normal
GPX318	17.59765964	90.78014184	GPX3	normal_Podocytes	0.019430101	normal
ACTB18	25.37264645	100	ACTB	normal_Podocytes	0.615475141	normal
RPS4Y118	1.227616496	39.0070922	RPS4Y1	normal_Podocytes	1.022425384	normal
BAZ2A18	0.550944895	20.21276596	BAZ2A	normal_Podocytes	-0.076155247	normal
FTL18	31.66747445	98.93617021	FTL	normal_Podocytes	-0.369333984	normal
HLA-DRB519	0	0	HLA-DRB5	patient_Podocytes	-0.437892591	patient
FAM49B19	0.154064214	3.703703704	FAM49B	patient_Podocytes	-0.293769241	patient
NUF219	0	0	NUF2	patient_Podocytes	-0.341372501	patient
EFNB119	0.363270349	11.11111111	EFNB1	patient_Podocytes	0.665155305	patient
POU2F219	0	0	POU2F2	patient_Podocytes	-0.449756824	patient
FCGBP19	0	0	FCGBP	patient_Podocytes	-0.235022745	patient
GPX319	2.976391881	59.25925926	GPX3	patient_Podocytes	-0.484588707	patient
ACTB19	13.98411632	100	ACTB	patient_Podocytes	-0.406871177	patient
RPS4Y119	0	0	RPS4Y1	patient_Podocytes	-1.003232485	patient
BAZ2A19	0.053463414	7.407407407	BAZ2A	patient_Podocytes	-0.498904385	patient
FTL19	14.34869459	100	FTL	patient_Podocytes	-0.65099794	patient
HLA-DRB520	0	0	HLA-DRB5	normal_Smooth_muscle_cells	-0.437892591	normal
FAM49B20	0	0	FAM49B	normal_Smooth_muscle_cells	-0.509152972	normal
NUF220	0	0	NUF2	normal_Smooth_muscle_cells	-0.341372501	normal
EFNB120	0	0	EFNB1	normal_Smooth_muscle_cells	-0.648889774	normal
POU2F220	0	0	POU2F2	normal_Smooth_muscle_cells	-0.449756824	normal
FCGBP20	0	0	FCGBP	normal_Smooth_muscle_cells	-0.235022745	normal
GPX320	22.26225199	100	GPX3	normal_Smooth_muscle_cells	0.180226163	normal
ACTB20	15.32100435	100	ACTB	normal_Smooth_muscle_cells	-0.286858977	normal
RPS4Y120	0	0	RPS4Y1	normal_Smooth_muscle_cells	-1.003232485	normal
BAZ2A20	0	0	BAZ2A	normal_Smooth_muscle_cells	-0.544336453	normal
FTL20	29.18819848	100	FTL	normal_Smooth_muscle_cells	-0.409655686	normal
HLA-DRB521	0	0	HLA-DRB5	normal_Fibroblasts	-0.437892591	normal
FAM49B21	0	0	FAM49B	normal_Fibroblasts	-0.509152972	normal
NUF221	0	0	NUF2	normal_Fibroblasts	-0.341372501	normal
EFNB121	0	0	EFNB1	normal_Fibroblasts	-0.648889774	normal
POU2F221	0	0	POU2F2	normal_Fibroblasts	-0.449756824	normal
FCGBP21	0	0	FCGBP	normal_Fibroblasts	-0.235022745	normal
GPX321	3.241491086	100	GPX3	normal_Fibroblasts	-0.475450308	normal
ACTB21	6.482982172	100	ACTB	normal_Fibroblasts	-1.080246652	normal
RPS4Y121	0	0	RPS4Y1	normal_Fibroblasts	-1.003232485	normal
BAZ2A21	6.482982172	100	BAZ2A	normal_Fibroblasts	2.5	normal
FTL21	12.96596434	100	FTL	normal_Fibroblasts	-0.673485972	normal
HLA-DRB522	0.045971502	1.271186441	HLA-DRB5	patient_Smooth_muscle_cells	-0.422203924	patient
FAM49B22	0.130895235	7.203389831	FAM49B	patient_Smooth_muscle_cells	-0.326159768	patient
NUF222	0.005947906	0.423728814	NUF2	patient_Smooth_muscle_cells	-0.322098302	patient
EFNB122	0.081220207	3.389830508	EFNB1	patient_Smooth_muscle_cells	-0.355094771	patient
POU2F222	0.039842432	1.694915254	POU2F2	patient_Smooth_muscle_cells	-0.40102375	patient
FCGBP22	0.028660139	1.694915254	FCGBP	patient_Smooth_muscle_cells	-0.217325518	patient
GPX322	6.167564093	59.74576271	GPX3	patient_Smooth_muscle_cells	-0.374583827	patient
ACTB22	21.59314737	97.03389831	ACTB	patient_Smooth_muscle_cells	0.276190183	patient
RPS4Y122	0.008156474	0.423728814	RPS4Y1	patient_Smooth_muscle_cells	-0.989773701	patient
BAZ2A22	0.469697792	14.40677966	BAZ2A	patient_Smooth_muscle_cells	-0.145197301	patient
FTL22	19.52152789	96.18644068	FTL	patient_Smooth_muscle_cells	-0.566869572	patient
HLA-DRB523	0	0	HLA-DRB5	patient_Fibroblasts	-0.437892591	patient
FAM49B23	0	0	FAM49B	patient_Fibroblasts	-0.509152972	patient
NUF223	0	0	NUF2	patient_Fibroblasts	-0.341372501	patient
EFNB123	0.236218007	8.695652174	EFNB1	patient_Fibroblasts	0.20557333	patient
POU2F223	0	0	POU2F2	patient_Fibroblasts	-0.449756824	patient
FCGBP23	0	0	FCGBP	patient_Fibroblasts	-0.235022745	patient
GPX323	3.401130139	52.17391304	GPX3	patient_Fibroblasts	-0.469947291	patient
ACTB23	20.44360734	95.65217391	ACTB	patient_Fibroblasts	0.17299618	patient
RPS4Y123	0	0	RPS4Y1	patient_Fibroblasts	-1.003232485	patient
BAZ2A23	0.292850131	8.695652174	BAZ2A	patient_Fibroblasts	-0.295478666	patient
FTL23	24.11316911	86.95652174	FTL	patient_Fibroblasts	-0.49219342	patient
HLA-DRB524	0.30996839	12.82051282	HLA-DRB5	normal_Mesangial_cells	-0.332109868	normal
FAM49B24	0.154562935	7.692307692	FAM49B	normal_Mesangial_cells	-0.293072023	normal
NUF224	0	0	NUF2	normal_Mesangial_cells	-0.341372501	normal
EFNB124	0.244924336	12.82051282	EFNB1	normal_Mesangial_cells	0.237066428	normal
POU2F224	0	0	POU2F2	normal_Mesangial_cells	-0.449756824	normal
FCGBP24	0	0	FCGBP	normal_Mesangial_cells	-0.235022745	normal
GPX324	22.56435171	100	GPX3	normal_Mesangial_cells	0.19064003	normal
ACTB24	10.0746438	94.87179487	ACTB	normal_Mesangial_cells	-0.757823828	normal
RPS4Y124	1.679691132	51.28205128	RPS4Y1	normal_Mesangial_cells	1.768381915	normal
BAZ2A24	0.665770988	23.07692308	BAZ2A	normal_Mesangial_cells	0.021421515	normal
FTL24	28.63366565	100	FTL	normal_Mesangial_cells	-0.41867433	normal
HLA-DRB525	0.004823536	0.462962963	HLA-DRB5	patient_Mesangial_cells	-0.436246465	patient
FAM49B25	0.160059573	10.18518519	FAM49B	patient_Mesangial_cells	-0.285387653	patient
NUF225	0.029815853	1.388888889	NUF2	patient_Mesangial_cells	-0.244754181	patient
EFNB125	0.120081513	6.944444444	EFNB1	patient_Mesangial_cells	-0.214523131	patient
POU2F225	0.020965626	0.462962963	POU2F2	patient_Mesangial_cells	-0.424112822	patient
FCGBP25	0	0	FCGBP	patient_Mesangial_cells	-0.235022745	patient
GPX325	8.330500494	87.96296296	GPX3	patient_Mesangial_cells	-0.300023902	patient
ACTB25	13.37391647	95.37037037	ACTB	patient_Mesangial_cells	-0.461648709	patient
RPS4Y125	0.051459874	1.388888889	RPS4Y1	patient_Mesangial_cells	-0.918319892	patient
BAZ2A25	0.334534962	16.66666667	BAZ2A	patient_Mesangial_cells	-0.260055787	patient
FTL25	12.83240657	92.12962963	FTL	patient_Mesangial_cells	-0.675658088	patient
HLA-DRB526	1.204015115	29.41176471	HLA-DRB5	normal_Cycling_cells	-0.026999092	normal
FAM49B26	0.609729005	23.52941176	FAM49B	normal_Cycling_cells	0.343255933	normal
NUF226	1.303674093	41.17647059	NUF2	normal_Cycling_cells	2.5	normal
EFNB126	0.108307506	11.76470588	EFNB1	normal_Cycling_cells	-0.257112837	normal
POU2F226	0.23193668	11.76470588	POU2F2	normal_Cycling_cells	-0.166064617	normal
FCGBP26	0	0	FCGBP	normal_Cycling_cells	-0.235022745	normal
GPX326	21.07760089	94.11764706	GPX3	normal_Cycling_cells	0.139389318	normal
ACTB26	19.2419536	100	ACTB	normal_Cycling_cells	0.065123938	normal
RPS4Y126	1.534626434	47.05882353	RPS4Y1	normal_Cycling_cells	1.529014452	normal
BAZ2A26	0.322587597	11.76470588	BAZ2A	normal_Cycling_cells	-0.270208403	normal
FTL26	39.92088084	100	FTL	normal_Cycling_cells	-0.235104719	normal
HLA-DRB527	0	0	HLA-DRB5	patient_Cycling_cells	-0.437892591	patient
FAM49B27	0.249742522	9.090909091	FAM49B	patient_Cycling_cells	-0.160009749	patient
NUF227	0.845083953	36.36363636	NUF2	patient_Cycling_cells	2.397123389	patient
EFNB127	0	0	EFNB1	patient_Cycling_cells	-0.648889774	patient
POU2F227	0.090818273	4.545454545	POU2F2	patient_Cycling_cells	-0.338672901	patient
FCGBP27	0	0	FCGBP	patient_Cycling_cells	-0.235022745	patient
GPX327	9.9922167	81.81818182	GPX3	patient_Cycling_cells	-0.24274185	patient
ACTB27	23.09780276	95.45454545	ACTB	patient_Cycling_cells	0.411262829	patient
RPS4Y127	0.25974026	4.545454545	RPS4Y1	patient_Cycling_cells	-0.574641876	patient
BAZ2A27	0.48216745	22.72727273	BAZ2A	patient_Cycling_cells	-0.134600851	patient
FTL27	30.30219752	100	FTL	patient_Cycling_cells	-0.391538164	patient
