# Supplementary material for: A Partial Picture of the Single-Cell Transcriptomics of Human IgA Nephropathy
Source: Front Immunol. 2021 Apr 16;12:645988. doi: 10.3389/fimmu.2021.645988 (PMC8085501; doi:10.3389/fimmu.2021.645988)
Supplement: Supplemental Table 10 — DEGs by cell type comparing four IgAN patients with the published scRNA-Seq data of healthy kidney tissues of three human donors downloaded from the Gene Expression Omnibus (GSE131685). [file Table_10.xlsx]

## Sheet: MES
gene_id	p_val	avg_logFC	pct.1	pct.2	p_val_adj
RPS4Y1	1.59873e-29	-1.99162	0.016	0.75	3.84223e-25
ARL6IP4	7.07775e-26	-1.51727	0	0.55	1.701e-21
RPS17	7.74968e-25	-2.08975	0.036	0.75	1.86248e-20
RPL17	1.04868e-24	-1.64952	0.016	0.65	2.52029e-20
RBP5	7.64844e-24	-1.98382	0.068	0.85	1.83815e-19
MIF	2.55122e-22	-2.28897	0.167	1	6.13134e-18
AC245595.1	2.84901e-21	-1.46136	0	0.45	6.84702e-17
MT1H	2.2278e-20	-3.84182	0.13	0.9	5.35408e-16
EIF3L	3.89926e-19	-1.44801	0.021	0.55	9.3711e-15
H3F3A	7.34575e-19	-2.4813	0.193	0.95	1.7654e-14
FXYD2	5.63643e-18	-2.57223	0.281	1	1.3546e-13
S100A1	2.55245e-16	-2.1585	0.13	0.8	6.1343e-12
MIOX	5.56882e-15	-2.01952	0.094	0.7	1.33835e-10
GCSH	9.61014e-15	-1.54842	0.057	0.6	2.30961e-10
APOE	3.75627e-14	-2.58851	0.172	0.8	9.02746e-10
RPL41	1.72056e-13	-2.71156	0.818	1	4.13502e-09
MT-RNR2	1.90381e-13	6.73936	1	0	4.57543e-09
MT-RNR1	1.90381e-13	5.35651	1	0	4.57543e-09
MTATP6P1	2.52543e-13	2.80589	0.995	0	6.06938e-09
IGFBP7	2.58775e-13	2.77745	1	0.55	6.21913e-09
MT-ATP8	3.34425e-13	3.2264	0.99	0	8.03723e-09
EEF1A1	4.08504e-13	-1.19957	0.995	1	9.81757e-09
RPL10	9.47037e-13	-1.60452	0.958	1	2.27601e-08
RPL34	1.25166e-12	-1.1782	0.974	1	3.00811e-08
FTCD	2.00047e-12	-0.883979	0.005	0.3	4.80774e-08
LGALS2	3.99898e-12	-1.88576	0.109	0.65	9.61076e-08
RPL28	4.00698e-12	-1.70329	0.786	1	9.62999e-08
RPS15A	4.76545e-12	-1.52537	0.88	1	1.14528e-07
MT1F	8.76627e-12	-1.86707	0.776	1	2.1068e-07
RPL32	9.60481e-12	-1.17385	0.969	1	2.30832e-07
RPL36A	1.05492e-11	-1.88423	0.12	0.65	2.53529e-07
CTGF	1.11203e-11	2.48136	0.938	0.1	2.67254e-07
NAPA	1.16814e-11	-1.12075	0.026	0.4	2.8074e-07
SMIM32	1.24504e-11	-1.16718	0.026	0.4	2.9922e-07
PDIA3	1.82953e-11	2.3259	0.911	0	4.39692e-07
MT-ND4L	1.83163e-11	2.06796	0.995	0.5	4.40195e-07
MT1G	1.84895e-11	-4.04612	0.589	0.95	4.44358e-07
CRYAB	2.89598e-11	-1.47289	0.88	1	6.95992e-07
RPL13	3.13959e-11	-0.97622	0.984	1	7.54538e-07
RPS12	5.67952e-11	-1.07687	0.958	1	1.36496e-06
FTL	6.22955e-11	-2.35488	0.911	1	1.49715e-06
PTMA	6.5463e-11	0.892518	0.995	0.95	1.57327e-06
RPS23	6.79905e-11	-0.993594	0.969	1	1.63402e-06
KRTCAP2	7.28681e-11	-1.07313	0.01	0.3	1.75124e-06
IL32	7.52847e-11	-2.11495	0.62	0.95	1.80932e-06
HIST1H4C	8.86453e-11	1.90485	0.969	0.35	2.13041e-06
MT-ND5	9.22958e-11	1.49485	1	0.7	2.21815e-06
RPS18	9.70995e-11	-1.22692	0.969	1	2.33359e-06
JUN	1.00292e-10	2.19534	0.948	0.15	2.41031e-06
C12orf75	1.14333e-10	-1.40869	0.359	0.85	2.74776e-06
FABP1	1.62671e-10	-1.41657	0.021	0.35	3.90947e-06
NDUFV2	1.64563e-10	-1.4284	0.141	0.65	3.95495e-06
CFH	1.66841e-10	2.19809	0.865	0	4.00969e-06
RPL19	1.6906e-10	-0.927472	0.974	1	4.06302e-06
SPARC	2.05634e-10	2.17218	0.891	0.1	4.94199e-06
LAMTOR5	2.98446e-10	-1.7378	0.542	0.9	7.17255e-06
HSP90AA1	2.99183e-10	1.50091	0.995	0.6	7.19026e-06
RPL12	3.2038e-10	-1.47619	0.922	1	7.69969e-06
SYNE1	3.84948e-10	1.89315	0.865	0.05	9.25145e-06
HPD	4.54226e-10	-0.984363	0.036	0.4	1.09164e-05
RPL35	4.59768e-10	-1.24962	0.906	0.95	1.10496e-05
KTN1	4.93617e-10	1.67137	0.953	0.25	1.18631e-05
RPL7	5.07461e-10	-1.10105	0.958	1	1.21958e-05
APLP2	5.19586e-10	1.60671	0.927	0.25	1.24872e-05
RPS28	5.26796e-10	-0.82232	0.974	1	1.26605e-05
ITM2B	6.47634e-10	1.3019	0.995	0.75	1.55646e-05
GOLGB1	6.73049e-10	1.87408	0.833	0	1.61754e-05
UQCRQ	6.88089e-10	-1.20672	0.797	1	1.65368e-05
RPS25	8.2211e-10	-1.28317	0.859	1	1.97578e-05
ASL	9.86203e-10	-0.888385	0.026	0.35	2.37014e-05
PSAT1	1.20185e-09	-0.835089	0.016	0.3	2.8884e-05
RPL26	1.20943e-09	-1.56441	0.906	0.95	2.90661e-05
TPM4	1.40647e-09	1.71111	0.927	0.2	3.38016e-05
IFITM3	1.44709e-09	1.22875	0.979	0.8	3.47778e-05
PABPC1	1.5748e-09	1.51191	0.969	0.4	3.78471e-05
NUCKS1	1.76261e-09	1.23798	0.984	0.45	4.23609e-05
ID2	1.7739e-09	1.66946	0.911	0.3	4.26321e-05
HSP90B1	1.9734e-09	1.54188	0.943	0.25	4.74268e-05
PTTG1IP	2.46383e-09	1.70643	0.87	0.1	5.92132e-05
KMT2E	2.63619e-09	1.63229	0.844	0.05	6.33556e-05
RPS27L	3.71536e-09	-1.5447	0.578	0.9	8.92913e-05
LRRC75A-AS1	3.92627e-09	1.57218	0.792	0	9.43601e-05
CYB5A	4.12748e-09	-1.28184	0.615	0.95	9.91958e-05
COX6B1	5.20189e-09	-1.06954	0.776	0.95	0.000125017
FOS	5.79687e-09	1.81246	0.885	0.1	0.000139316
IER2	6.45976e-09	1.95622	0.823	0.05	0.000155247
UBA52	6.84201e-09	-0.968022	0.839	1	0.000164434
RPL36	6.97149e-09	-0.989415	0.901	1	0.000167546
RPL3	8.27387e-09	-0.878534	0.969	1	0.000198846
AKR7A3	9.05268e-09	-0.827393	0.01	0.25	0.000217563
LINC02274	9.05268e-09	-0.835387	0.01	0.25	0.000217563
CXCL14	1.01899e-08	-1.65929	0.302	0.8	0.000244893
MT2A	1.0928e-08	-1.85567	0.932	0.95	0.000262633
CRIM1	1.11951e-08	1.54401	0.766	0	0.000269051
PLCXD2	1.28396e-08	-1.10736	0.068	0.45	0.000308574
GLYAT	1.39736e-08	-1.20313	0.068	0.45	0.000335827
AKAP12	1.67773e-08	1.34878	0.943	0.35	0.00040321
GADD45B	1.73927e-08	1.998	0.87	0.25	0.000417999
SERF2	1.8915e-08	-0.958052	0.938	0.95	0.000454585
GAPDH	2.01543e-08	-1.6066	0.797	0.9	0.000484369
RPL23A	2.26878e-08	-1.13779	0.911	0.95	0.000545256
HINT1	2.30744e-08	-1.11238	0.854	1	0.000554548
OCIAD2	2.31518e-08	-1.58997	0.328	0.75	0.000556407
MAL	2.63518e-08	1.57656	0.828	0.1	0.000633314
AMN	2.82252e-08	-0.794452	0.036	0.35	0.000678335
ATP5ME	3.44599e-08	-0.875914	0.75	1	0.000828176
CLDN1	3.46704e-08	1.54117	0.792	0.05	0.000833233
GATM	3.56866e-08	-1.69989	0.255	0.7	0.000857655
HIPK2	3.62301e-08	1.49976	0.792	0.05	0.000870717
CAVIN1	4.06834e-08	1.52041	0.797	0.05	0.000977743
PSMA7	4.22135e-08	1.2888	0.943	0.35	0.00101452
HES1	4.31694e-08	1.72489	0.896	0.2	0.00103749
2021-09-07	4.37844e-08	1.37063	0.833	0.15	0.00105227
FDX2	4.46262e-08	-0.663023	0.005	0.2	0.0010725
TMEM176B	4.55671e-08	-1.13688	0.156	0.6	0.00109511
TMEM176A	4.55671e-08	-1.17527	0.156	0.6	0.00109511
LINC02294	4.84461e-08	-0.775457	0.005	0.2	0.00116431
RPS8	4.86084e-08	-0.97292	0.974	1	0.00116821
SCAF11	5.28864e-08	1.36775	0.755	0.05	0.00127102
COX7C	5.40274e-08	-1.01178	0.943	1	0.00129844
MGP	5.50103e-08	2.79783	0.724	0	0.00132206
FABP3	5.56657e-08	-1.79946	0.104	0.5	0.00133781
RPS9	5.87905e-08	-0.888394	0.938	0.95	0.00141291
RPS24	5.9628e-08	-0.749763	0.984	1	0.00143304
NCL	6.13583e-08	1.27592	0.901	0.3	0.00147462
MT-ATP6	6.15656e-08	0.968114	1	0.75	0.00147961
BBOX1	6.67015e-08	-1.21763	0.057	0.4	0.00160304
COX5A	7.16598e-08	-0.929997	0.396	0.8	0.0017222
RAMMET	7.33947e-08	-0.500565	0	0.15	0.0017639
ABLIM3	7.33947e-08	-0.510519	0	0.15	0.0017639
POLR2J3-1	7.33947e-08	-0.511233	0	0.15	0.0017639
EIF1AY	7.33947e-08	-0.512791	0	0.15	0.0017639
CBLC	7.33947e-08	-0.57756	0	0.15	0.0017639
TOMM5	7.33947e-08	-0.594806	0	0.15	0.0017639
AC073611.1	7.33947e-08	-0.636851	0	0.15	0.0017639
OGA	7.33947e-08	-0.700074	0	0.15	0.0017639
COX7B	7.65705e-08	-1.19531	0.599	0.9	0.00184022
NDUFB2	8.35272e-08	-0.919862	0.844	0.95	0.00200741
CYSTM1	8.74641e-08	-1.48305	0.594	0.85	0.00210202
RPL11	8.84119e-08	-0.854511	0.979	1	0.0021248
HSPA5	9.73684e-08	1.50765	0.708	0	0.00234005
ARHGAP29	1.12452e-07	1.15957	0.917	0.4	0.00270255
RPL13A	1.16275e-07	-0.649286	0.984	1	0.00279445
SLC17A3	1.21915e-07	-0.614896	0.016	0.25	0.00292999
PAH	1.21915e-07	-0.757151	0.016	0.25	0.00292999
SLC7A7	1.29892e-07	-0.777673	0.016	0.25	0.0031217
VCAM1	1.38191e-07	1.67184	0.849	0.3	0.00332114
THY1	1.38869e-07	1.41713	0.833	0.15	0.00333745
MT1E	1.42322e-07	-1.70133	0.828	0.95	0.00342042
RPS15	1.43206e-07	-0.823911	0.958	1	0.00344167
MGST1	1.56377e-07	-1.59964	0.109	0.5	0.00375821
IFITM2	1.57459e-07	1.37437	0.844	0.15	0.00378421
KIF5B	1.68328e-07	1.31224	0.755	0.05	0.00404544
GNAS	1.69394e-07	1.32745	0.833	0.15	0.00407105
ERP27	1.69977e-07	1.73102	0.693	0	0.00408505
MT-TP	1.69977e-07	1.45019	0.693	0	0.00408505
MT-TE	2.04042e-07	1.35315	0.688	0	0.00490374
IER3	2.07536e-07	1.68343	0.734	0.05	0.00498771
DBI	2.15819e-07	-1.12395	0.708	0.95	0.00518678
RPL29	2.25375e-07	-1.25405	0.875	0.95	0.00541643
POLR2L	2.30967e-07	-1.0705	0.771	0.9	0.00555082
CBX5	2.44579e-07	1.33464	0.682	0	0.00587796
ZFR	2.44581e-07	1.29241	0.682	0	0.00587802
ATP5F1E	2.56142e-07	-0.997478	0.885	0.95	0.00615586
PFDN5	2.59663e-07	-0.799692	0.802	0.95	0.00624049
MT1X	2.7123e-07	-2.21558	0.641	0.85	0.00651848
RIDA	2.74866e-07	-1.21981	0.151	0.55	0.00660585
MT-TV	2.9273e-07	1.74132	0.677	0	0.00703519
GPX3	3.19718e-07	-1.58886	0.875	1	0.00768379
TXN	3.30122e-07	-1.07668	0.776	0.9	0.00793382
HGD	3.35041e-07	-0.765454	0.031	0.3	0.00805205
RPL7A	3.45833e-07	-0.982912	0.875	0.95	0.00831141
UQCR11	3.48208e-07	-1.08165	0.75	0.9	0.00836848
CAV1	3.49841e-07	1.4628	0.672	0	0.00840773
NUCB2	3.49841e-07	1.42839	0.672	0	0.00840773
RPL9P9	3.49841e-07	1.41229	0.672	0	0.00840773
RPL8	3.66697e-07	-0.935621	0.938	0.9	0.00881283
TIMP1	3.7896e-07	1.7185	0.745	0.05	0.00910754
NAT8	3.84146e-07	-1.9336	0.292	0.7	0.00923218
BCLAF1	4.1493e-07	1.31816	0.729	0.05	0.00997201
ITM2C	4.17477e-07	1.39237	0.667	0	0.0100332
NID2	4.1748e-07	1.5625	0.667	0	0.0100333
TIMP3	4.1748e-07	1.47275	0.667	0	0.0100333
FOXC1	4.35971e-07	1.36711	0.724	0.05	0.0104777
DCDC2	4.76532e-07	1.29717	0.828	0.15	0.0114525
GPX1	4.97471e-07	1.34735	0.661	0	0.0119557
ATP1B1	5.00276e-07	1.0702	0.88	0.35	0.0120231
SNHG5	5.91929e-07	1.31688	0.656	0	0.0142258
RPS4X	6.35412e-07	-0.850159	0.932	0.95	0.0152708
SMIM24	6.7682e-07	-1.46903	0.188	0.6	0.016266
PET100	6.91628e-07	-1.09197	0.203	0.6	0.0166219
HSP90AB1	6.96863e-07	0.878232	0.979	0.9	0.0167477
DST	7.0331e-07	1.44821	0.651	0	0.0169026
RPS7	7.28275e-07	-1.08871	0.927	0.9	0.0175026
RPL18A	7.9642e-07	-1.03298	0.927	0.95	0.0191404
CLTRN	8.36364e-07	-1.06662	0.151	0.55	0.0201003
YTHDC1	8.45562e-07	1.23508	0.698	0.05	0.0203214
RPS10	9.11035e-07	-1.29786	0.432	0.75	0.0218949
CD9	9.34842e-07	1.11814	0.812	0.15	0.0224671
PIK3R1	9.4935e-07	1.4405	0.734	0.1	0.0228157
NACA	9.54502e-07	-0.981755	0.865	0.9	0.0229395
ANXA9	9.58387e-07	-0.480602	0.01	0.2	0.0230329
SERPINF2	9.58387e-07	-0.721189	0.01	0.2	0.0230329
RPS3A	9.8165e-07	-0.636839	0.958	1	0.023592
CLIC5	9.88651e-07	1.38202	0.641	0	0.0237602
EBAG9	9.88651e-07	1.35236	0.641	0	0.0237602
CD2AP	9.88651e-07	1.19668	0.641	0	0.0237602
AP003716.1	1.0256e-06	-0.535865	0.01	0.2	0.0246482
HAO2	1.0256e-06	-0.663779	0.01	0.2	0.0246482
COX7A2	1.21241e-06	-0.917948	0.807	0.95	0.0291378
TSPAN5	1.38195e-06	1.29226	0.63	0	0.0332124
ECHS1	1.48235e-06	-1.17532	0.536	0.8	0.0356252
MT-CYB	1.57609e-06	0.704218	1	0.75	0.0378782
ELOB	1.58363e-06	-0.857043	0.76	0.85	0.0380594
HAGH	1.60462e-06	-1.05987	0.099	0.45	0.0385639
TMX4	1.63046e-06	1.12076	0.625	0	0.0391848
ALDOB	1.65706e-06	-1.80223	0.208	0.6	0.039824
UQCRH	1.72725e-06	-1.19656	0.693	0.85	0.0415109
JUNB	1.74412e-06	1.31599	0.734	0.1	0.0419164
TNNT2	1.8474e-06	1.49401	0.714	0.1	0.0443985
COMTD1	1.9245e-06	-0.904497	0.104	0.45	0.0462516
CD151	1.97372e-06	0.938582	0.76	0.1	0.0474345
TXNIP	2.11553e-06	1.15104	0.891	0.25	0.0508426
CTSC	2.23245e-06	1.28344	0.807	0.2	0.0536526
SLC22A2	2.26021e-06	1.39612	0.615	0	0.0543196
WASL	2.26023e-06	1.13501	0.615	0	0.0543201
HP1BP3	2.37495e-06	1.1853	0.792	0.2	0.0570772
VAMP8	2.47301e-06	-0.850317	0.568	0.8	0.0594338
UBXN4	2.62991e-06	1.09721	0.792	0.15	0.0632047
PRDX1	2.6501e-06	-1.05898	0.75	0.9	0.0636898
SERPING1	3.11625e-06	1.20229	0.604	0	0.0748929
ATP5MG	3.1402e-06	-0.929706	0.828	0.85	0.0754685
RBM39	3.22799e-06	1.07339	0.812	0.2	0.0775784
EPN1	3.24638e-06	-0.970028	0.083	0.4	0.0780202
SPP1	3.57914e-06	-1.21395	0.526	0.85	0.0860175
CBX1	4.27362e-06	1.13976	0.594	0	0.102708
MTCO1P12	4.27362e-06	1.1325	0.594	0	0.102708
ATF3	4.36166e-06	1.65988	0.672	0.05	0.104824
RPL35A	4.41522e-06	-0.602125	0.953	1	0.106111
RPLP1	4.41886e-06	-0.490536	0.99	1	0.106198
ERICH6-AS1	4.47695e-06	-0.596045	0.026	0.25	0.107595
NR2F2	4.48994e-06	0.972318	0.844	0.2	0.107907
SLC25A5	4.53023e-06	-1.12354	0.573	0.8	0.108875
NDUFB7	4.55908e-06	-0.965642	0.547	0.8	0.109568
ATP5MC2	4.69839e-06	-0.934479	0.792	0.9	0.112916
AZGP1	4.70594e-06	-0.731866	0.026	0.25	0.113098
SLK	4.83709e-06	1.23152	0.63	0.05	0.11625
GPX4	4.86081e-06	-1.27919	0.698	0.85	0.11682
LMAN1	4.86243e-06	0.990452	0.786	0.15	0.116859
SNORD3A	4.99473e-06	1.34484	0.589	0	0.120038
ATP5MD	5.04984e-06	-0.777076	0.771	0.95	0.121363
RPS14	5.11504e-06	-0.791236	0.979	1	0.12293
GSTA1	5.51583e-06	-1.33525	0.188	0.55	0.132562
ECHDC3	5.56633e-06	-0.686652	0.042	0.3	0.133776
MINOS1	5.77143e-06	-1.1335	0.495	0.75	0.138705
RPL38	5.77192e-06	-1.01302	0.865	0.9	0.138717
SLC39A5	5.77569e-06	-0.365802	0.005	0.15	0.138807
ALDOA	5.77569e-06	-0.436204	0.005	0.15	0.138807
SLC47A2	5.77569e-06	-0.469611	0.005	0.15	0.138807
C3orf85	5.77569e-06	-0.500308	0.005	0.15	0.138807
MTX1	5.77569e-06	-0.540189	0.005	0.15	0.138807
SLC22A18AS	5.77569e-06	-0.560988	0.005	0.15	0.138807
MCCD1	5.77569e-06	-0.575572	0.005	0.15	0.138807
PLA2G16	5.78312e-06	-0.880582	0.589	0.85	0.138986
PTMAP2	5.82999e-06	1.17155	0.583	0	0.140112
IL6ST	5.82999e-06	1.14748	0.583	0	0.140112
IFNAR1	5.82999e-06	1.0542	0.583	0	0.140112
GAS5	5.82999e-06	1.01829	0.583	0	0.140112
SEC62	6.09527e-06	0.926828	0.938	0.4	0.146488
PALLD	6.1186e-06	1.02058	0.771	0.15	0.147048
SLC36A2	6.23716e-06	-0.425851	0.005	0.15	0.149898
PPDPF	6.50927e-06	-1.08287	0.833	0.95	0.156437
LRRFIP1	6.91646e-06	1.1039	0.698	0.1	0.166223
RPS19	7.21313e-06	-0.755585	0.964	1	0.173353
EEF2	7.32102e-06	-0.859194	0.646	0.85	0.175946
COX4I1	7.39348e-06	-1.019	0.812	0.85	0.177687
NQO2	7.56743e-06	-0.869346	0.12	0.45	0.181868
PLEKHA4	7.91202e-06	1.22134	0.573	0	0.19015
PARD6B	7.91202e-06	0.941728	0.573	0	0.19015
RPS2	8.32475e-06	-0.609222	0.964	1	0.200069
MYL6	8.60992e-06	-0.837275	0.932	1	0.206922
SLC44A4	8.65338e-06	-0.695664	0.016	0.2	0.207967
RPL27	8.89608e-06	-0.535899	0.917	0.95	0.213799
IQGAP1	8.94007e-06	0.96381	0.698	0.1	0.214857
MYL9	9.0677e-06	0.96254	0.797	0.15	0.217924
RAD9A	9.16573e-06	-0.545598	0.016	0.2	0.22028
KLK6	9.19943e-06	1.16377	0.568	0	0.22109
CCNL1	9.1995e-06	1.19639	0.568	0	0.221092
MSRA	9.26145e-06	-0.835256	0.068	0.35	0.22258
ZC3H13	1.036e-05	0.927451	0.656	0.05	0.248983
SUMO1	1.03824e-05	-1.048	0.406	0.7	0.249521
LAMB1	1.06829e-05	1.18141	0.562	0	0.256743
RPS27A	1.0865e-05	-0.545233	0.964	1	0.261118
SOD1	1.13605e-05	-0.848674	0.776	0.9	0.273026
ITGB1	1.22263e-05	1.09307	0.755	0.15	0.293835
RPS5	1.22553e-05	-0.88077	0.875	0.85	0.294532
MCFD2	1.239e-05	1.08382	0.557	0	0.29777
RTN3	1.239e-05	1.08299	0.557	0	0.29777
QDPR	1.24223e-05	-0.97011	0.161	0.5	0.298544
AEBP1	1.24339e-05	1.12077	0.609	0.05	0.298824
PCK1	1.25361e-05	-1.46526	0.125	0.45	0.301281
TSFM	1.27508e-05	-0.728458	0.047	0.3	0.30644
ARPC2	1.33917e-05	0.886707	0.859	0.3	0.321844
OAZ1	1.38361e-05	-0.956546	0.677	0.8	0.332523
SQLE	1.43519e-05	1.1186	0.552	0	0.344918
BGN	1.4352e-05	1.32567	0.552	0	0.344921
ZCCHC11	1.43521e-05	1.06807	0.552	0	0.344923
PPIG	1.4732e-05	1.02532	0.625	0.05	0.354054
COX8A	1.47851e-05	-0.849074	0.651	0.8	0.35533
RPL39	1.48237e-05	-0.836254	0.917	0.95	0.356259
ATP5F1D	1.52757e-05	-1.26976	0.552	0.75	0.367121
WASF2	1.55587e-05	0.993699	0.63	0.05	0.373923
AURKAIP1	1.62793e-05	-1.09421	0.396	0.7	0.391241
LBH	1.66043e-05	1.07158	0.547	0	0.39905
GINM1	1.67199e-05	1.00506	0.625	0.05	0.401828
RPS6	1.68222e-05	-0.626463	0.99	1	0.404287
TPI1	1.7015e-05	-0.863625	0.75	0.85	0.408923
COX5B	1.7175e-05	-1.15878	0.74	0.85	0.412767
SYTL2	1.72957e-05	1.12745	0.615	0.05	0.415666
ANKRD12	1.75356e-05	0.947564	0.703	0.1	0.421432
NDUFB1	1.75865e-05	-0.807079	0.698	0.85	0.422656
PSAP	1.77566e-05	0.990154	0.818	0.25	0.426743
TMA7	1.77567e-05	-0.912186	0.755	0.85	0.426746
RALBP1	1.79679e-05	1.0557	0.625	0.05	0.431824
CLU	1.82561e-05	1.3075	0.859	0.35	0.438749
S100A11	1.83465e-05	-1.039	0.818	0.9	0.440923
ATP5MPL	1.85432e-05	-0.766721	0.776	0.9	0.445648
CNN3	1.91476e-05	-1.09306	0.427	0.7	0.460174
SPRY1	1.91864e-05	1.23897	0.542	0	0.461106
NIPBL	1.91864e-05	0.986439	0.542	0	0.461106
CFAP97	1.93044e-05	0.99063	0.625	0.05	0.463942
ARL6IP5	1.93947e-05	0.951334	0.667	0.1	0.466113
TBCB	2.02234e-05	0.973824	0.677	0.1	0.486029
HMGN3	2.15587e-05	-0.864324	0.609	0.8	0.51812
CHCHD10	2.24676e-05	-1.25927	0.432	0.7	0.539963
FAU	2.36297e-05	-0.599562	0.922	1	0.567892
VCAN	2.55249e-05	1.18073	0.531	0	0.613439
HACD3	2.55249e-05	1.05007	0.531	0	0.613439
RBX1	2.56541e-05	-0.992737	0.547	0.75	0.616544
RPL4	2.58576e-05	-0.730849	0.844	0.9	0.621436
RBM25	2.74755e-05	0.991767	0.609	0.05	0.660319
ADI1	2.75239e-05	-1.0638	0.438	0.7	0.661481
LAMTOR2	2.83102e-05	-1.03132	0.339	0.65	0.680379
KRT10	2.89153e-05	1.01146	0.604	0.05	0.694921
TMEM123	2.90042e-05	0.981732	0.594	0.05	0.697058
VPS28	2.93752e-05	-0.875389	0.37	0.7	0.705975
RPL13P12	2.93879e-05	1.02522	0.526	0	0.70628
ZNF428	2.94223e-05	-1.02203	0.224	0.55	0.707107
CDC26	2.9482e-05	-0.762153	0.052	0.3	0.70854
HSPA1A	2.9533e-05	1.38123	0.667	0.1	0.709768
FBP1	2.96538e-05	-0.964753	0.099	0.4	0.71267
GADD45A	3.03444e-05	1.1417	0.656	0.1	0.729266
AKR1A1	3.15171e-05	-1.20843	0.443	0.7	0.75745
CITED2	3.22009e-05	1.06402	0.682	0.15	0.773885
MT-TL1	3.37957e-05	1.06078	0.521	0	0.812211
UBTF	3.37957e-05	1.00685	0.521	0	0.812211
HMGB1P5	3.37957e-05	0.940042	0.521	0	0.812211
NFKBIZ	3.38602e-05	1.71753	0.578	0.05	0.813762
EIF3A	3.43601e-05	1.03581	0.729	0.2	0.825777
KHDRBS1	3.52496e-05	1.00743	0.583	0.05	0.847154
EGR1	3.63729e-05	1.31541	0.719	0.2	0.874149
SRSF11	3.64598e-05	0.923697	0.719	0.15	0.876237
PFN1	3.70164e-05	-0.764585	0.854	0.9	0.889615
DUSP1	3.85948e-05	1.08879	0.724	0.15	0.927549
LARP7	3.86814e-05	1.01452	0.75	0.2	0.92963
THOC2	3.88189e-05	1.12507	0.516	0	0.932936
CTNNAL1	3.88189e-05	0.984741	0.516	0	0.932936
ENO1	3.89349e-05	-1.00134	0.719	0.85	0.935723
DNAJB1	3.91844e-05	1.3841	0.635	0.1	0.941718
MZT2B	3.92868e-05	-1.00993	0.578	0.75	0.944179
CHMP2A	3.93956e-05	-0.877269	0.448	0.7	0.946793
EEF1D	4.02616e-05	-0.931903	0.719	0.85	0.967608
NDUFA2	4.10555e-05	-0.803709	0.594	0.85	0.986687
CPNE3	4.1759e-05	0.818162	0.604	0.05	1
TPR	4.4167e-05	0.91407	0.724	0.15	1
CCT6A	4.45368e-05	1.00272	0.51	0	1
EZR	4.4566e-05	0.874297	0.823	0.35	1
OGDHL	4.53913e-05	-0.540006	0.021	0.2	1
HNRNPD	4.54379e-05	0.910968	0.646	0.1	1
CYP1B1	4.76347e-05	1.24045	0.682	0.15	1
RBM14	4.80626e-05	-0.593838	0.036	0.25	1
UACA	5.04875e-05	0.743207	0.604	0.05	1
UTRN	5.10387e-05	1.04382	0.505	0	1
EPRS	5.10387e-05	0.888971	0.505	0	1
PPP1R16A	5.13447e-05	-1.05721	0.109	0.4	1
PPFIBP1	5.26542e-05	0.947545	0.661	0.1	1
SON	5.49555e-05	0.828537	0.854	0.4	1
ETFB	5.51941e-05	-0.915836	0.302	0.6	1
PTPN11	5.65983e-05	0.835928	0.672	0.1	1
SYNE2	5.77845e-05	1.04825	0.688	0.15	1
GNAI2	5.83493e-05	0.88644	0.583	0.05	1
EGOT	5.84227e-05	1.16062	0.5	0	1
CTTNBP2	5.84227e-05	1.00763	0.5	0	1
MAGI2-AS3	5.84227e-05	0.982919	0.5	0	1
SP100	5.84227e-05	0.865349	0.5	0	1
CSNK2A1	5.84227e-05	0.85729	0.5	0	1
MORF4L1P1	5.84227e-05	0.833254	0.5	0	1
AKAP9	5.87553e-05	1.01544	0.688	0.15	1
SUB1	5.96929e-05	-0.998218	0.635	0.75	1
EIF3E	6.06575e-05	-0.92738	0.562	0.75	1
PHF3	6.25742e-05	0.876387	0.708	0.15	1
DAD1	6.27953e-05	0.882571	0.688	0.15	1
NFKBIA	6.50337e-05	1.11508	0.839	0.35	1
TAF7	6.52439e-05	0.894244	0.573	0.05	1
FERMT2	6.67989e-05	0.970051	0.495	0	1
PTPRA	6.67993e-05	0.986283	0.495	0	1
POMP	6.7047e-05	-0.6297	0.609	0.8	1
RPSA	6.76063e-05	-0.666252	0.818	0.9	1
TCEAL2	6.95769e-05	0.785773	0.594	0.05	1
IFT57	7.10578e-05	0.880036	0.573	0.05	1
NIT2	7.16352e-05	-0.971255	0.188	0.5	1
BCAM	7.27398e-05	0.93317	0.771	0.25	1
ISCU	7.43146e-05	-0.896283	0.583	0.75	1
HECTD1	7.62914e-05	0.966925	0.49	0	1
RBBP6	7.83193e-05	0.990165	0.568	0.05	1
RSRC2	7.84593e-05	0.927333	0.682	0.15	1
MRPS21	7.98162e-05	-0.793822	0.536	0.8	1
INTS14	8.09688e-05	-0.460984	0.01	0.15	1
GLYATL1	8.09688e-05	-0.476197	0.01	0.15	1
C2orf74	8.09688e-05	-0.478767	0.01	0.15	1
GGT1	8.09688e-05	-0.541503	0.01	0.15	1
LYG1	8.09688e-05	-0.724844	0.01	0.15	1
CCL2	8.17673e-05	1.43832	0.615	0.1	1
GLRX	8.37846e-05	-1.15094	0.312	0.6	1
H3F3B	8.42948e-05	0.451374	0.99	0.85	1
PAFAH1B1	8.46019e-05	0.896931	0.547	0.05	1
PRDX5	8.50452e-05	-1.01536	0.651	0.8	1
DUSP23	8.59641e-05	-1.16866	0.302	0.6	1
FOSB	8.7035e-05	1.0422	0.484	0	1
TAGLN	8.70356e-05	1.28551	0.484	0	1
CTAGE5	8.70356e-05	0.943703	0.484	0	1
XRN2	8.70356e-05	0.917423	0.484	0	1
SPTLC2	8.70356e-05	0.868617	0.484	0	1
ATRX	8.98691e-05	0.856469	0.797	0.25	1
ATXN7L3B	9.17649e-05	0.824244	0.557	0.05	1
PRPF40A	9.37229e-05	0.889416	0.714	0.2	1
FTH1	9.422e-05	-0.807024	1	1	1
CD59	9.46377e-05	0.888782	0.724	0.2	1
PNN	9.51022e-05	0.854968	0.568	0.05	1
PLG	9.70702e-05	-0.38637	0.01	0.15	1
ASPDH	9.70702e-05	-0.434816	0.01	0.15	1
GRB2	9.75271e-05	0.857261	0.568	0.05	1
BX571818.1	9.91836e-05	0.975393	0.479	0	1
CPM	9.91836e-05	0.970545	0.479	0	1
PTMAP5	9.91836e-05	0.902715	0.479	0	1
REST	0.000100064	0.930658	0.552	0.05	1
PCSK1N	0.000101487	-1.0856	0.203	0.5	1
KRT8	0.000104116	-1.33331	0.297	0.6	1
TNFSF10	0.000105335	1.05441	0.792	0.35	1
TRAPPC6A	0.00010639	-0.88063	0.198	0.5	1
PSMB3	0.000107648	-0.930223	0.385	0.65	1
FUOM	0.000111488	-0.895761	0.042	0.25	1
EIF4G3	0.000111908	0.66433	0.573	0.05	1
SPOCK2	0.000112904	1.09837	0.474	0	1
AC016739.1	0.000112904	0.863797	0.474	0	1
RPL21P28	0.000112904	0.801427	0.474	0	1
USP8	0.000116064	0.832033	0.557	0.05	1
SEC31A	0.000120596	0.786609	0.562	0.05	1
MTDH	0.000122017	0.843425	0.656	0.15	1
PTPN13	0.000128383	0.884412	0.469	0	1
DSC2	0.000128383	0.852405	0.469	0	1
MTND1P23	0.000128384	1.45721	0.469	0	1
TRIP11	0.000128384	0.911884	0.469	0	1
NRP2	0.000128384	0.909721	0.469	0	1
CRIP2	0.000131707	0.854398	0.615	0.1	1
RPL22	0.000132861	-0.522154	0.948	0.9	1
PSIP1	0.000136275	0.851393	0.552	0.05	1
ATP5MC3	0.000136772	-1.02289	0.724	0.8	1
GCC2	0.000138098	0.765019	0.651	0.1	1
NDUFS5	0.000140157	-0.743186	0.828	0.8	1
PPP1R15A	0.000142746	1.08783	0.536	0.05	1
RABGGTB	0.000143737	-0.819603	0.089	0.35	1
PTGDS	0.000145829	1.16194	0.464	0	1
MIER1	0.000145829	0.930523	0.464	0	1
EIF3K	0.000146308	-0.878303	0.573	0.75	1
SSPN	0.000150098	0.950379	0.531	0.05	1
NME1	0.00015371	-0.788229	0.229	0.55	1
SMARCA5	0.000154261	0.867135	0.729	0.2	1
PON2	0.000155398	0.912965	0.594	0.1	1
ACTB	0.000157615	-0.503183	0.953	1	1
COPE	0.000159127	-1.06222	0.318	0.6	1
SLTM	0.000162413	0.909223	0.547	0.05	1
HSPH1	0.000165469	1.01821	0.458	0	1
PHF14	0.00016547	0.920791	0.458	0	1
DSG2	0.00016547	0.863932	0.458	0	1
AHNAK	0.000166789	0.861625	0.542	0.05	1
TERF2IP	0.000171186	0.885961	0.536	0.05	1
TNFRSF11B	0.000175923	1.05348	0.615	0.1	1
SENP6	0.000176267	0.751312	0.547	0.05	1
NUB1	0.000179821	0.836278	0.536	0.05	1
TMEM256	0.000182848	-0.842723	0.266	0.55	1
SRSF7	0.000186829	0.986353	0.583	0.1	1
SRGN	0.00018756	1.27101	0.453	0	1
TMEM130	0.00018756	0.980426	0.453	0	1
GUCY1B1	0.00018756	0.897605	0.453	0	1
FAM98A	0.00018756	0.835503	0.453	0	1
AKR1C3	0.000190353	-0.923614	0.161	0.45	1
SRP14	0.000190777	-0.604485	0.953	0.95	1
ADAMTS1	0.000192909	0.950611	0.599	0.1	1
SEC63	0.000195132	0.766599	0.536	0.05	1
STAT1	0.000197881	0.896626	0.688	0.2	1
ASPH	0.000200174	0.850034	0.531	0.05	1
SLPI	0.000201955	1.67249	0.5	0.05	1
THRAP3	0.000205445	0.808343	0.578	0.1	1
SFPQ	0.000208127	0.809932	0.698	0.2	1
TSPAN12	0.000211186	0.775746	0.672	0.15	1
LINC00924	0.000212376	0.867617	0.448	0	1
ARL13B	0.000212377	0.81188	0.448	0	1
TMEM106B	0.000212377	0.778428	0.448	0	1
HBEGF	0.00021726	1.0102	0.521	0.05	1
TMSB10	0.000225452	-1.07647	0.974	0.95	1
PGRMC1	0.000231148	0.836139	0.604	0.1	1
KMT2C	0.000235187	0.829538	0.578	0.1	1
ARPC5	0.000236621	0.821413	0.703	0.2	1
MYLK	0.000237458	1.03114	0.516	0.05	1
MFF	0.000239513	0.763029	0.521	0.05	1
SNHG6	0.00024023	0.907674	0.443	0	1
LMO7	0.00024023	0.845103	0.443	0	1
AC024293.1	0.00024023	0.828011	0.443	0	1
REEP5	0.00024613	0.788501	0.604	0.1	1
SF3B1	0.0002465	0.749298	0.672	0.15	1
BTG1	0.000250863	0.721482	0.828	0.35	1
PPIA	0.000252896	-0.635091	0.859	0.85	1
BPTF	0.000256538	0.854739	0.578	0.1	1
PRMT2	0.000258712	0.799909	0.583	0.1	1
CFL1	0.000259186	-0.861797	0.688	0.8	1
IFI6	0.000263892	0.92775	0.521	0.05	1
BBX	0.000269063	0.856177	0.589	0.1	1
PNRC1	0.000269964	0.753743	0.839	0.4	1
ANP32E	0.00027146	0.81627	0.438	0	1
SELENOS	0.00027146	0.77409	0.438	0	1
RPLP2	0.000275847	-0.570304	0.958	1	1
LY6E	0.000277706	0.615822	0.708	0.15	1
IRF1	0.000281163	1.15919	0.51	0.05	1
MYOF	0.000282689	0.54546	0.536	0.05	1
SEC61G	0.000285729	-1.00676	0.448	0.65	1
ZNF638	0.000285966	0.816422	0.521	0.05	1
XRCC5	0.000295604	0.710533	0.74	0.2	1
PAWR	0.000304213	0.770851	0.599	0.1	1
RRBP1	0.000304816	0.83214	0.589	0.1	1
CCDC80	0.00030644	0.961099	0.432	0	1
ALCAM	0.00030644	0.826038	0.432	0	1
ACAA2	0.000307309	-0.928026	0.365	0.6	1
CCND2	0.000307324	0.905693	0.516	0.05	1
RBMS1	0.000311735	0.786827	0.505	0.05	1
CARHSP1	0.000314105	-0.811361	0.266	0.55	1
TUBB4B	0.000316777	0.843634	0.505	0.05	1
CIB1	0.000331506	-0.907154	0.406	0.65	1
COX14	0.000334063	-0.879826	0.422	0.65	1
RPS13	0.000334352	-0.527495	0.979	0.95	1
PPP1R12A	0.00033986	0.822782	0.5	0.05	1
ATP2B1	0.000345581	0.82318	0.427	0	1
TTC37	0.000345581	0.82162	0.427	0	1
DNAJC21	0.000345581	0.761995	0.427	0	1
TGOLN2	0.000357744	0.694183	0.656	0.15	1
BAZ1B	0.00036046	0.855311	0.49	0.05	1
HNRNPU	0.000366168	0.800716	0.729	0.25	1
APP	0.000372544	0.724502	0.714	0.2	1
TPT1	0.000375889	-0.631824	0.99	0.95	1
ROCK2	0.000377503	0.890135	0.505	0.05	1
SLIRP	0.000389186	-1.0712	0.464	0.65	1
C21orf62	0.000389337	0.832407	0.422	0	1
CADM1	0.000389337	0.831096	0.422	0	1
PLPP3	0.000389337	0.826288	0.422	0	1
CDK11B	0.000389337	0.79763	0.422	0	1
MAP9	0.000389337	0.773541	0.422	0	1
BCCIP	0.000389337	0.769	0.422	0	1
RPL6P27	0.000389337	0.71044	0.422	0	1
UBR4	0.000390781	-0.712612	0.073	0.3	1
NOP58	0.000403074	0.849621	0.49	0.05	1
DNPH1	0.000408044	-1.04926	0.365	0.6	1
MPG	0.00040845	-0.698896	0.135	0.4	1
ITIH5	0.000411315	0.874878	0.5	0.05	1
ABCB1	0.000413279	0.8858	0.557	0.1	1
IGFBP2	0.000427472	0.679348	0.568	0.1	1
ZNHIT1	0.000434929	-0.981486	0.411	0.65	1
YBX1	0.000436252	-0.704686	0.849	0.8	1
ATF6	0.000438202	0.728875	0.417	0	1
PLXDC2	0.000438204	0.966669	0.417	0	1
APOBEC3C	0.000438204	0.78469	0.417	0	1
MINDY2	0.000438204	0.770172	0.417	0	1
UBAP2	0.000445495	0.773267	0.484	0.05	1
BRD2	0.000447521	0.798727	0.568	0.1	1
RBMX	0.000453217	0.732279	0.641	0.15	1
ANK3	0.000459243	0.867579	0.5	0.05	1
KMT2A	0.000459243	0.806659	0.5	0.05	1
NDUFA11	0.000460538	-0.793569	0.615	0.75	1
TMBIM6	0.000462011	0.655409	0.932	0.4	1
AC026462.3	0.000477036	-0.711902	0.016	0.15	1
PRSS23	0.000481337	0.817585	0.5	0.05	1
PRPF4B	0.000481602	0.720886	0.646	0.15	1
PHB	0.000486748	-0.826128	0.37	0.6	1
GSTP1	0.000490712	-1.29347	0.964	0.85	1
CXCL1	0.000492726	1.29657	0.411	0	1
ZMYND8	0.000492726	0.794364	0.411	0	1
ZNF24	0.000492726	0.725848	0.411	0	1
DNAJC5	0.000501419	-0.404834	0.016	0.15	1
DNAJC8	0.000502199	0.712259	0.755	0.25	1
NAPRT	0.000506244	-0.557484	0.031	0.2	1
NEDD8	0.00051823	-0.753246	0.536	0.7	1
ALB	0.000526961	-0.715829	0.016	0.15	1
ATP5MC1	0.000529762	-1.02989	0.422	0.65	1
CHCHD2	0.000536402	-0.85926	0.75	0.85	1
DAPK3	0.000547084	-0.475977	0.031	0.2	1
SYNGR2	0.000553498	0.739072	0.406	0	1
STAG2	0.000553501	0.735867	0.406	0	1
PARP4	0.000553501	0.720934	0.406	0	1
ADGRG6	0.000553501	0.709621	0.406	0	1
TMPO	0.000553501	0.70709	0.406	0	1
CD46	0.000558253	0.788961	0.547	0.1	1
KHK	0.00055857	-0.623648	0.052	0.25	1
RAB14	0.000563726	0.558837	0.594	0.1	1
ERLEC1	0.000570048	0.730224	0.578	0.1	1
HIBADH	0.000571662	-0.873122	0.188	0.45	1
SPRYD4	0.000576671	-0.668556	0.052	0.25	1
ATP5F1C	0.000583718	-0.737083	0.594	0.75	1
MTCH1	0.000583969	0.717704	0.495	0.05	1
GOLGA4	0.000591495	0.763215	0.562	0.1	1
H1FX	0.000596775	0.743551	0.49	0.05	1
SELENOH	0.000597342	-1.02249	0.245	0.5	1
LACTB2	0.000600652	-0.988119	0.188	0.45	1
RHOC	0.000606725	-1.11896	0.375	0.6	1
BMP7	0.000607463	0.606171	0.5	0.05	1
EIF4A1	0.000615097	-0.64522	0.078	0.3	1
UBE2L3	0.000620349	0.673376	0.63	0.15	1
RB1CC1	0.000621179	0.666339	0.401	0	1
UMOD	0.000621182	1.26238	0.401	0	1
ZC3H7B	0.000621182	0.786534	0.401	0	1
ACBD3	0.000621182	0.747699	0.401	0	1
HM13	0.000621182	0.745384	0.401	0	1
KAT6B	0.000621182	0.738035	0.401	0	1
SSRP1	0.000627453	0.629068	0.583	0.1	1
ECHDC2	0.000648765	-0.775665	0.193	0.45	1
TM4SF1	0.000658516	0.824515	0.484	0.05	1
ADD3	0.000665135	0.807552	0.536	0.1	1
HLA-B	0.000679004	0.738675	0.714	0.25	1
THBS1	0.000682713	0.804707	0.479	0.05	1
RPL14	0.00068478	-0.367944	0.974	1	1
BST2	0.000696485	0.780934	0.396	0	1
BAZ2B	0.000696485	0.759172	0.396	0	1
BOD1L1	0.000696485	0.749893	0.396	0	1
TJP1	0.000728871	0.655765	0.49	0.05	1
PDE1A	0.000735154	0.579983	0.495	0.05	1
LYPLAL1	0.000735917	-1.17192	0.193	0.45	1
MED13L	0.000738925	0.723376	0.484	0.05	1
SERINC3	0.000740082	0.669572	0.49	0.05	1
TOMM7	0.000753815	-0.737665	0.771	0.8	1
LRP2	0.000758307	0.849455	0.599	0.15	1
CEBPD	0.000760933	0.939449	0.807	0.4	1
DHRS7	0.00076428	0.683684	0.625	0.15	1
HNRNPH3	0.000767241	0.738766	0.469	0.05	1
VGLL4	0.000771969	0.777697	0.479	0.05	1
FNBP1L	0.000779493	0.714686	0.484	0.05	1
FAM3C	0.000779493	0.636053	0.484	0.05	1
RGS5	0.000780191	1.54673	0.391	0	1
HLA-DMB	0.000780191	0.895095	0.391	0	1
WT1	0.000780191	0.771064	0.391	0	1
MSRB3	0.000780191	0.720295	0.391	0	1
VPS26A	0.000780191	0.688625	0.391	0	1
ZCCHC17	0.000780191	0.651804	0.391	0	1
TPM3	0.000783386	0.743852	0.693	0.25	1
ARHGAP5	0.000784938	0.673277	0.62	0.15	1
ITSN2	0.000799269	0.77485	0.547	0.1	1
RBBP8	0.000803619	0.739708	0.599	0.15	1
PDIA6	0.000814052	0.672067	0.714	0.2	1
CEBPZ	0.000823162	0.381007	0.49	0.05	1
BHLHE41	0.000824728	0.7581	0.474	0.05	1
TCEAL3	0.000825212	0.691018	0.557	0.1	1
CSTB	0.000825245	-0.911695	0.51	0.7	1
HNRNPK	0.000832668	0.623129	0.849	0.45	1
NDUFS8	0.000842048	-0.642571	0.427	0.65	1
RPL37A	0.000843346	-0.375102	0.969	1	1
GLG1	0.000873155	0.797252	0.385	0	1
CALU	0.000873155	0.742008	0.385	0	1
KPNA4	0.000873155	0.733561	0.385	0	1
USP1	0.000873155	0.727544	0.385	0	1
PHIP	0.000873155	0.722017	0.385	0	1
NASP	0.000873155	0.704817	0.385	0	1
GOLGA2	0.000873155	0.70338	0.385	0	1
GUSB	0.000873155	0.702874	0.385	0	1
SYK	0.000873155	0.686099	0.385	0	1
RPL13AP5	0.000873155	0.674278	0.385	0	1
RPL3P4	0.000873155	0.642993	0.385	0	1
LMO4	0.000876523	0.788453	0.474	0.05	1
PFDN1	0.000885888	0.717377	0.646	0.15	1
LGALS1	0.000886273	1.06792	0.531	0.1	1
KRT19	0.000891075	0.742618	0.615	0.15	1
DPEP1	0.000899527	-0.755712	0.057	0.25	1
TBL1X	0.000903906	0.737911	0.615	0.15	1
ASH1L	0.000912452	0.645555	0.479	0.05	1
GSTK1	0.000914932	-0.725512	0.339	0.6	1
PKN2	0.00091733	0.731474	0.474	0.05	1
ADAM10	0.00091733	0.669784	0.474	0.05	1
ATF4	0.000927602	0.503887	0.568	0.1	1
SH3KBP1	0.000931319	0.708378	0.474	0.05	1
PNISR	0.000950045	0.698022	0.469	0.05	1
SKAP2	0.000952335	0.644374	0.62	0.15	1
OXR1	0.000960146	0.75252	0.453	0.05	1
CDH1	0.000976307	0.796631	0.38	0	1
HPF1	0.000976307	0.755245	0.38	0	1
SMARCA2	0.000976307	0.734608	0.38	0	1
CRTAP	0.000976307	0.681613	0.38	0	1
MEGF9	0.000976307	0.660442	0.38	0	1
DYNC1I2	0.00099607	0.529143	0.802	0.3	1
MTIF3	0.00100135	-0.636571	0.479	0.7	1
UQCRFS1	0.00101688	-1.13619	0.411	0.6	1
HNRNPM	0.00102673	0.710519	0.729	0.25	1
HTATSF1	0.00103635	0.65924	0.536	0.1	1
TMED4	0.00104115	0.496944	0.568	0.1	1
FBXO17	0.00106642	0.565356	0.474	0.05	1
MRPL24	0.00106696	-0.649593	0.193	0.45	1
PRRC2C	0.00107079	0.555214	0.677	0.2	1
EPB41L5	0.00109066	0.668847	0.375	0	1
ITGA1	0.00109066	0.768081	0.375	0	1
CEP350	0.00109066	0.766093	0.375	0	1
SIPA1L2	0.00109066	0.755943	0.375	0	1
RERE	0.00109066	0.752311	0.375	0	1
MAP2	0.00109066	0.714723	0.375	0	1
XIST	0.00109066	0.712195	0.375	0	1
SDAD1	0.00109066	0.700581	0.375	0	1
SMCHD1	0.00109066	0.698478	0.375	0	1
FRA10AC1	0.00109066	0.693365	0.375	0	1
CLK1	0.00109066	0.674542	0.375	0	1
DNAJB4	0.00109723	0.766032	0.458	0.05	1
KPNB1	0.0010988	0.495927	0.474	0.05	1
DPYS	0.00109943	-0.709274	0.036	0.2	1
NDUFB10	0.00111783	-0.907597	0.49	0.65	1
CALR	0.0011283	0.67082	0.62	0.15	1
LIMA1	0.0011433	0.704118	0.464	0.05	1
PRKCI	0.00115271	0.684759	0.531	0.1	1
B2M	0.00116956	0.375501	1	0.85	1
YME1L1	0.00117011	0.784213	0.51	0.1	1
HDLBP	0.00119189	0.660605	0.526	0.1	1
RBFOX2	0.00120071	0.674217	0.458	0.05	1
VCL	0.00120071	0.718834	0.458	0.05	1
TTC1	0.00121501	0.671151	0.536	0.1	1
SLU7	0.00121733	0.656379	0.37	0	1
GPC3	0.00121733	0.860597	0.37	0	1
GADD45G	0.00121733	0.824537	0.37	0	1
WWC2	0.00121733	0.790767	0.37	0	1
PKD2	0.00121733	0.718742	0.37	0	1
FNDC3A	0.00121733	0.710748	0.37	0	1
FAM13B	0.00121733	0.7004	0.37	0	1
FMO1	0.00122126	-0.63977	0.036	0.2	1
HMGN2	0.00123329	0.560848	0.807	0.35	1
RPL10A	0.00125125	-0.968649	0.901	0.85	1
TLN1	0.00126742	0.6619	0.599	0.15	1
MT-ND4	0.00126758	0.330339	1	0.85	1
CASC4	0.00127462	0.660494	0.458	0.05	1
GLUL	0.00130987	0.745098	0.516	0.1	1
MARCKS	0.00132239	0.648478	0.615	0.15	1
SLC9A3R1	0.00132435	-0.759795	0.12	0.35	1
SDHC	0.00133095	-0.916814	0.328	0.55	1
SRSF4	0.0013328	0.668486	0.458	0.05	1
RNF181	0.00133326	-1.09332	0.344	0.55	1
CAVIN2	0.00135752	0.7873	0.365	0	1
TMEM87A	0.00135752	0.713947	0.365	0	1
GUCY1A1	0.00135752	0.675101	0.365	0	1
OSBPL1A	0.00135752	0.66483	0.365	0	1
RASL11A	0.00135752	0.656855	0.365	0	1
EPB41L1	0.00135752	0.586946	0.365	0	1
FUS	0.00135941	0.839789	0.5	0.1	1
ATP6AP2	0.00136623	0.625149	0.609	0.15	1
TTC3	0.00137502	0.643167	0.672	0.2	1
IFI16	0.00139887	0.663047	0.453	0.05	1
ZC3H14	0.00143512	0.582697	0.448	0.05	1
TMEM18	0.00144096	0.646244	0.453	0.05	1
CBX3	0.00145464	0.605465	0.797	0.35	1
2021-09-11	0.00146928	0.628879	0.62	0.15	1
AC007906.2	0.00147151	0.931204	0.443	0.05	1
SMC3	0.0014743	0.670557	0.51	0.1	1
TUFM	0.00149351	-0.969414	0.333	0.55	1
EPC1	0.00151155	0.667681	0.448	0.05	1
NOLC1	0.00151253	0.738739	0.359	0	1
TPM2	0.00151254	0.77425	0.359	0	1
NOC3L	0.00151254	0.711523	0.359	0	1
SRGAP1	0.00151254	0.705975	0.359	0	1
NUDT3	0.00151254	0.680059	0.359	0	1
RIC8B	0.00151254	0.675648	0.359	0	1
PARD3B	0.00151254	0.672316	0.359	0	1
TMEM126B	0.00151254	0.6606	0.359	0	1
LPCAT2	0.00151254	0.651661	0.359	0	1
SMARCC2	0.00151254	0.650354	0.359	0	1
YIPF5	0.00151254	0.624624	0.359	0	1
M6PR	0.00151254	0.610351	0.359	0	1
ARL6IP1	0.00151575	0.625035	0.714	0.25	1
SETD2	0.00152276	0.706641	0.448	0.05	1
SERINC1	0.0015491	0.688069	0.521	0.1	1
COMMD6	0.00155586	-0.772933	0.688	0.7	1
ATOX1	0.00155587	-1.02253	0.531	0.65	1
TCEA1	0.00155697	0.609237	0.714	0.25	1
NFE2L1	0.00158441	0.689784	0.495	0.1	1
PRKDC	0.00160347	0.616981	0.448	0.05	1
ZNF148	0.00160348	0.689054	0.448	0.05	1
TCEAL4	0.00160434	0.661112	0.781	0.35	1
KRT18	0.00162446	-0.818938	0.604	0.75	1
DNAJA1	0.00162828	0.711316	0.812	0.35	1
RBM17	0.00164652	0.625469	0.531	0.1	1
EDF1	0.00165477	-0.828951	0.714	0.75	1
FLRT3	0.00165651	0.680952	0.443	0.05	1
PCM1	0.00166455	0.685125	0.604	0.15	1
LDHB	0.00166483	-0.572798	0.901	0.9	1
DENR	0.00166982	0.657644	0.531	0.1	1
FOXP1	0.00168108	0.64375	0.443	0.05	1
MRPS25	0.00168185	-0.648728	0.125	0.35	1
RRAD	0.00168381	0.841357	0.354	0	1
USP7	0.00168381	0.649073	0.354	0	1
ABI2	0.00168381	0.623061	0.354	0	1
IKBIP	0.00168381	0.613339	0.354	0	1
BACE1	0.00168381	0.613048	0.354	0	1
ZNF326	0.00168381	0.590343	0.354	0	1
NFATC3	0.00170841	-0.438558	0.021	0.15	1
UQCRB	0.00175541	-0.807605	0.906	0.9	1
MRPS11	0.00177357	-0.664743	0.125	0.35	1
HLA-A	0.00177382	0.56549	0.797	0.35	1
EYA3	0.00178192	-0.428539	0.021	0.15	1
TTYH3	0.00178192	-0.58568	0.021	0.15	1
ELF2	0.00179385	0.628625	0.427	0.05	1
TSC22D1	0.0018207	0.743527	0.854	0.45	1
CTSB	0.00182962	0.636366	0.667	0.2	1
RHOB	0.0018519	-0.656469	0.542	0.7	1
NPR3	0.00185276	0.774946	0.562	0.15	1
GPKOW	0.00185833	-0.374052	0.021	0.15	1
ZFP36L2	0.00186271	0.711088	0.609	0.2	1
EIF6	0.00187064	-1.00043	0.406	0.6	1
PARK7	0.00187067	-0.905059	0.646	0.7	1
FILIP1L	0.00187288	0.80211	0.349	0	1
CDC42BPA	0.00187288	0.728443	0.349	0	1
EFNA5	0.00187288	0.705649	0.349	0	1
BCL7A	0.00187288	0.697837	0.349	0	1
ZNF770	0.00187288	0.693094	0.349	0	1
SLC25A36	0.00187288	0.685745	0.349	0	1
ALDH1A2	0.00187288	0.685373	0.349	0	1
FAM114A1	0.00187288	0.684017	0.349	0	1
TOX4	0.00187288	0.670641	0.349	0	1
NMI	0.00187288	0.639043	0.349	0	1
AKAP5	0.00187288	0.632209	0.349	0	1
ARL2BP	0.00187288	0.598782	0.349	0	1
CD200	0.00187288	0.573064	0.349	0	1
NPM1P27	0.00187288	0.568409	0.349	0	1
PEPD	0.00189358	-0.919182	0.344	0.55	1
OPTN	0.00189699	0.667214	0.708	0.25	1
VPS29	0.00190124	-0.751504	0.427	0.6	1
USH1C	0.00192286	-0.821192	0.094	0.3	1
MLEC	0.00192695	0.637635	0.568	0.15	1
LRPAP1	0.00193111	0.565487	0.589	0.15	1
URGCP	0.00193774	-0.426543	0.021	0.15	1
AFG3L2	0.00194589	0.571576	0.443	0.05	1
ISOC2	0.00195064	-0.81656	0.172	0.4	1
RSL1D1	0.00195561	0.533167	0.667	0.2	1
RHOBTB3	0.00201792	0.569446	0.427	0.05	1
PLOD2	0.00202119	0.705854	0.417	0.05	1
MSRB2	0.0020262	-0.868801	0.281	0.5	1
RPL24	0.00205773	-0.429705	0.948	0.9	1
PSMB4	0.00205788	0.5084	0.531	0.1	1
DUSP6	0.00206866	0.587201	0.438	0.05	1
AL365357.1	0.00208144	0.532685	0.344	0	1
CCDC198	0.00208204	0.615662	0.76	0.3	1
RAD21	0.00210516	0.631965	0.641	0.2	1
YWHAB	0.0021302	0.526046	0.885	0.5	1
NCOR1	0.00213813	0.615416	0.521	0.1	1
POLR2I	0.00214866	-0.716607	0.516	0.65	1
ABRACL	0.00218174	-0.844286	0.172	0.4	1
CAPN2	0.00219202	0.594779	0.438	0.05	1
EDIL3	0.00219795	0.647101	0.432	0.05	1
SLC48A1	0.00222368	0.7289	0.469	0.1	1
USP16	0.00223001	0.622722	0.432	0.05	1
DSP	0.00223992	0.850202	0.417	0.05	1
ESRRA	0.00224451	-0.594085	0.042	0.2	1
TFPI	0.00224936	0.787185	0.552	0.15	1
RAD23B	0.0022562	0.503485	0.438	0.05	1
SELENOF	0.00225944	0.57807	0.521	0.1	1
DEPP1	0.00231129	0.755363	0.339	0	1
MAFB	0.0023113	0.985047	0.339	0	1
MTF2	0.0023113	0.667721	0.339	0	1
CKAP4	0.0023113	0.666098	0.339	0	1
CCDC160	0.0023113	0.663059	0.339	0	1
MSC-AS1	0.0023113	0.644904	0.339	0	1
CHD1	0.0023113	0.644138	0.339	0	1
LAYN	0.0023113	0.642371	0.339	0	1
MAN2A1	0.0023113	0.626852	0.339	0	1
CCAR1	0.0023113	0.597153	0.339	0	1
WASHC2A	0.0023113	0.559906	0.339	0	1
GIPC2	0.00231716	-0.513073	0.042	0.2	1
GPR160	0.00231716	-0.715408	0.042	0.2	1
ARID4B	0.00232877	0.559185	0.432	0.05	1
STUB1	0.00235833	-0.745122	0.271	0.5	1
SKP1	0.00236079	-0.782391	0.911	0.85	1
TLE4	0.00240248	0.610632	0.427	0.05	1
XIAP	0.00240662	0.601027	0.422	0.05	1
RPS26	0.00244355	-0.374839	0.849	0.95	1
RSRC1	0.00248015	0.575611	0.417	0.05	1
RPL5	0.00249421	0.363066	0.99	0.95	1
MAF	0.00252612	0.593267	0.589	0.15	1
TMED9	0.00253844	0.420512	0.432	0.05	1
SPTBN1	0.00254581	0.729611	0.536	0.15	1
CLSTN1	0.00255442	0.662483	0.406	0.05	1
TNNI1	0.00256446	0.701985	0.333	0	1
ENDOD1	0.00256446	0.690052	0.333	0	1
VPS13A	0.00256446	0.681074	0.333	0	1
TSPAN2	0.00256446	0.662059	0.333	0	1
XAF1	0.00256446	0.662045	0.333	0	1
LINC01197	0.00256446	0.654919	0.333	0	1
UFL1	0.00256446	0.639666	0.333	0	1
WISP3	0.00256446	0.635885	0.333	0	1
ZMPSTE24	0.00256446	0.629623	0.333	0	1
PEMT	0.00256446	0.617813	0.333	0	1
AC099560.2	0.00256446	0.600531	0.333	0	1
AKAP11	0.00256446	0.59645	0.333	0	1
SUCO	0.00256446	0.592119	0.333	0	1
MEIS2	0.00256446	0.591288	0.333	0	1
MTND2P28	0.00256446	0.588649	0.333	0	1
CDKN1B	0.00256446	0.587475	0.333	0	1
TEX9	0.00256446	0.524507	0.333	0	1
FNBP1	0.00261893	0.581634	0.427	0.05	1
ITGB8	0.00264452	0.749317	0.479	0.1	1
WAC	0.00265669	0.549411	0.427	0.05	1
RPL6	0.0026734	-0.445272	0.979	0.95	1
PGRMC2	0.00269496	0.50555	0.427	0.05	1
JAK1	0.00270655	0.44162	0.672	0.2	1
ANGPTL3	0.00271377	-0.551615	0.042	0.2	1
PARVA	0.00273251	0.678098	0.484	0.1	1
SRRM1	0.00276976	0.493385	0.714	0.25	1
VIM	0.00278892	0.64564	0.958	0.65	1
COL3A1	0.00284303	1.11768	0.328	0	1
COBLL1	0.00284303	0.718492	0.328	0	1
DPYSL2	0.00284303	0.713907	0.328	0	1
BICD1	0.00284303	0.701071	0.328	0	1
NRP1	0.00284303	0.650357	0.328	0	1
ZNF800	0.00284303	0.61942	0.328	0	1
COL4A3BP	0.00284303	0.610064	0.328	0	1
CASC3	0.00284303	0.594118	0.328	0	1
AZI2	0.00284303	0.587676	0.328	0	1
TBC1D15	0.00284303	0.58461	0.328	0	1
UBAC2	0.00284303	0.551667	0.328	0	1
MITF	0.00284303	0.542034	0.328	0	1
NPTN	0.00284303	0.536949	0.328	0	1
CTTNBP2NL	0.00284303	0.516318	0.328	0	1
RFC1	0.00284642	0.663256	0.568	0.15	1
PRPF38B	0.0028596	0.554863	0.422	0.05	1
RPL36AL	0.00287095	-0.626371	0.734	0.8	1
LEPROT	0.00288427	0.522854	0.781	0.4	1
YWHAE	0.00289158	0.494713	0.87	0.5	1
PTP4A2	0.00294927	0.322567	0.526	0.1	1
LBR	0.00297717	0.288311	0.427	0.05	1
ARMCX3	0.00298977	0.585568	0.417	0.05	1
MBNL2	0.00302708	0.477709	0.422	0.05	1
ATP5IF1	0.00305991	0.536666	0.906	0.6	1
HSPB1	0.00307281	-0.551802	0.901	0.9	1
EIF2AK4	0.0031202	0.541518	0.417	0.05	1
MT-ND1	0.00312522	0.308953	0.99	0.75	1
ANKRD17	0.00314935	0.617054	0.323	0	1
TMEM98	0.00314935	0.598014	0.323	0	1
AC109326.1	0.00314935	0.581442	0.323	0	1
SPON2	0.00314936	0.814982	0.323	0	1
RASSF8	0.00314936	0.598054	0.323	0	1
PFN2	0.00314936	0.593317	0.323	0	1
STAU2	0.00314936	0.579401	0.323	0	1
CDH2	0.00314936	0.578422	0.323	0	1
ECI1	0.00314936	0.56387	0.323	0	1
ZNHIT6	0.00314936	0.550006	0.323	0	1
MDH1	0.0031534	-1.04102	0.474	0.6	1
SLC6A13	0.00316816	-0.751398	0.099	0.3	1
TMEM245	0.00321	0.531277	0.417	0.05	1
TLK1	0.00321456	0.625403	0.411	0.05	1
HLA-E	0.00324705	0.513344	0.667	0.2	1
C1R	0.00326327	0.662439	0.406	0.05	1
GNL3	0.00330216	0.531623	0.417	0.05	1
MYEF2	0.00330831	0.461111	0.484	0.1	1
NDUFB9	0.00331154	-0.676219	0.625	0.7	1
DUT	0.00332647	0.498721	0.693	0.25	1
VPS13C	0.00333306	0.597283	0.495	0.1	1
CPVL	0.00334914	0.500674	0.417	0.05	1
EML4	0.00335339	0.523392	0.484	0.1	1
LPAR6	0.00336559	0.521093	0.5	0.1	1
CALCOCO2	0.00340208	0.689743	0.391	0.05	1
KDSR	0.0034022	0.590153	0.411	0.05	1
KIAA0232	0.00344492	0.502008	0.417	0.05	1
THUMPD1	0.00345064	0.561244	0.411	0.05	1
MYADM	0.00348591	0.652648	0.318	0	1
EFEMP1	0.00348594	0.662476	0.318	0	1
TRAF3IP1	0.00348594	0.620798	0.318	0	1
COMT	0.00348594	0.617781	0.318	0	1
ARHGAP10	0.00348594	0.615576	0.318	0	1
MYLIP	0.00348594	0.606596	0.318	0	1
SUPT20H	0.00348594	0.597441	0.318	0	1
PLP2	0.00348594	0.568763	0.318	0	1
TMEM97	0.00348594	0.553067	0.318	0	1
MVP	0.00356627	-0.735156	0.104	0.3	1
SF3B2	0.00357883	0.563485	0.646	0.2	1
MACF1	0.0035897	0.648699	0.547	0.15	1
TMOD3	0.00359977	0.523742	0.411	0.05	1
NREP	0.00360273	0.787862	0.391	0.05	1
ATP5MF	0.00362879	-0.761116	0.797	0.75	1
CDC5L	0.00365527	0.584689	0.406	0.05	1
2021-09-02	0.00370806	0.562842	0.76	0.3	1
MRPL52	0.00370957	-0.56693	0.349	0.55	1
ARF1	0.00373702	0.408755	0.589	0.15	1
NAP1L1	0.0037468	0.517078	0.802	0.35	1
NOL8	0.00375973	0.606696	0.406	0.05	1
UXT	0.00379028	-0.846894	0.37	0.55	1
MMP7	0.00379356	1.33357	0.516	0.15	1
PJA2	0.00380967	0.575113	0.469	0.1	1
HRH1	0.0038555	0.654572	0.312	0	1
KCTD12	0.0038555	0.624645	0.312	0	1
USP34	0.0038555	0.621056	0.312	0	1
PHLDB2	0.0038555	0.595894	0.312	0	1
MXI1	0.0038555	0.565862	0.312	0	1
MET	0.0038555	0.552695	0.312	0	1
MPP5	0.0038555	0.542654	0.312	0	1
FHL2	0.00387002	0.604623	0.401	0.05	1
GABARAP	0.00388457	-0.657162	0.073	0.25	1
PHLDA1	0.00391573	0.470447	0.411	0.05	1
ERI3	0.00392644	-0.667716	0.141	0.35	1
UXS1	0.00403675	0.578087	0.401	0.05	1
EIF5	0.00406219	0.598461	0.807	0.4	1
BLOC1S1	0.00406957	-0.749143	0.458	0.6	1
RPS29	0.0040936	-0.47232	0.969	1	1
TOP1	0.00410024	0.610062	0.484	0.1	1
HEXIM1	0.00414854	0.533608	0.385	0.05	1
ZNF22	0.0041769	0.592592	0.474	0.1	1
UBL5	0.00418649	-0.749849	0.823	0.8	1
RPL23	0.00424487	0.342824	0.984	0.85	1
MT-CO1	0.00424529	0.314712	1	0.9	1
MEF2C	0.00426095	0.621547	0.307	0	1
SLC4A11	0.00426096	0.723503	0.307	0	1
TGIF2	0.00426096	0.629754	0.307	0	1
ZNF302	0.00426096	0.627642	0.307	0	1
CDKN2AIP	0.00426096	0.61252	0.307	0	1
RNPC3	0.00426096	0.586626	0.307	0	1
RAD17	0.00426096	0.582515	0.307	0	1
FRG1CP	0.00426096	0.568457	0.307	0	1
ACSL4	0.00426096	0.557798	0.307	0	1
XRN1	0.00426096	0.553327	0.307	0	1
TBC1D5	0.00426096	0.550272	0.307	0	1
KIAA1109	0.00426096	0.532327	0.307	0	1
PPT1	0.00426096	0.528794	0.307	0	1
ITSN1	0.00426096	0.499252	0.307	0	1
LINC01578	0.00426096	0.485328	0.307	0	1
PERP	0.00433169	0.636768	0.396	0.05	1
UQCR10	0.00434834	-0.774091	0.755	0.75	1
PWP1	0.00438375	0.568172	0.38	0.05	1
C12orf65	0.0043927	0.591179	0.396	0.05	1
UBC	0.00439304	-0.567243	0.859	0.8	1
SRRM2	0.00439475	0.54522	0.557	0.15	1
HDAC2	0.00443907	0.545369	0.484	0.1	1
MORF4L1	0.00445215	0.378224	0.964	0.8	1
MIA3	0.00445468	0.643913	0.391	0.05	1
ZNF444	0.0044756	-0.37777	0.026	0.15	1
HSD3B7	0.0044756	-0.491299	0.026	0.15	1
CRACR2B	0.0044756	-0.609732	0.026	0.15	1
CANX	0.00457548	0.486162	0.745	0.3	1
RERG	0.00458042	0.571909	0.396	0.05	1
NORAD	0.0045935	0.58252	0.469	0.1	1
MAGED2	0.00460153	0.454914	0.49	0.1	1
ASPSCR1	0.00461907	-0.466594	0.047	0.2	1
ACAD8	0.00461907	-0.551481	0.047	0.2	1
WBP11	0.00462448	0.504499	0.557	0.15	1
RPS20	0.00463342	-0.459007	0.917	0.9	1
AFP	0.00464121	-0.350356	0.026	0.15	1
ARHGEF35	0.00464121	-0.406642	0.026	0.15	1
WDR60	0.00464459	0.556689	0.396	0.05	1
CA2	0.00465409	-0.825921	0.141	0.35	1
CMPK1	0.00466832	-0.707729	0.188	0.4	1
TMEM179B	0.00470535	0.33229	0.401	0.05	1
HLA-DMA	0.00470551	0.807771	0.302	0	1
AL450405.1	0.00470551	0.648987	0.302	0	1
AL590867.2	0.00470551	0.588126	0.302	0	1
SETD3	0.00470551	0.5657	0.302	0	1
IDS	0.00470551	0.563577	0.302	0	1
USP47	0.00470551	0.541129	0.302	0	1
TUG1	0.00470551	0.519239	0.302	0	1
SCAMP2	0.00470551	0.515162	0.302	0	1
HSP90AB3P	0.00470551	0.513721	0.302	0	1
SNHG7	0.00470551	0.511761	0.302	0	1
LIMS1	0.00471513	0.651889	0.542	0.15	1
PHAX	0.00477537	0.537299	0.396	0.05	1
SRP19	0.00479572	-0.596416	0.109	0.3	1
HNRNPR	0.00480669	0.557716	0.682	0.25	1
TRAF7	0.00481235	-0.489841	0.026	0.15	1
FAM96B	0.00482939	-0.639093	0.354	0.55	1
PTP4A1	0.00483152	-0.649167	0.141	0.35	1
DDX46	0.00484247	0.627833	0.385	0.05	1
CDK6	0.0048438	0.615214	0.391	0.05	1
RYBP	0.00490614	0.627705	0.38	0.05	1
VPS4B	0.00490949	0.526623	0.396	0.05	1
ATP5F1B	0.00492354	-0.73737	0.562	0.7	1
SRP72	0.00495156	0.443755	0.547	0.15	1
AP3S1	0.00495292	-0.67233	0.073	0.25	1
THOC3	0.00498919	-0.398871	0.026	0.15	1
ACAA1	0.00501505	-0.587926	0.141	0.35	1
RSF1	0.00503297	0.586927	0.536	0.15	1
AL355338.1	0.0050343	-0.442747	0.047	0.2	1
SMARCA1	0.00504968	0.607186	0.391	0.05	1
PLEKHA5	0.00510436	0.612541	0.469	0.1	1
NDUFB6	0.00517313	0.512755	0.615	0.2	1
COL8A1	0.00519255	0.745172	0.297	0	1
DPYSL3	0.00519255	0.62595	0.297	0	1
PMAIP1	0.00519255	0.612381	0.297	0	1
QKI	0.00519255	0.562208	0.297	0	1
SLC25A37	0.00519255	0.560236	0.297	0	1
RBM43	0.00519255	0.558775	0.297	0	1
DDX42	0.00519255	0.554954	0.297	0	1
CFL2	0.00519255	0.539446	0.297	0	1
RFTN1	0.00519255	0.533106	0.297	0	1
EBLN3P	0.00519255	0.529695	0.297	0	1
HSPA2	0.00519255	0.521246	0.297	0	1
CYB5B	0.00519255	0.497712	0.297	0	1
RPL12P4	0.00519255	0.496764	0.297	0	1
MTR	0.00519255	0.494542	0.297	0	1
NFE2L2	0.00523854	0.589037	0.604	0.2	1
ZNF106	0.0052606	0.620491	0.38	0.05	1
CPEB4	0.00526177	0.456158	0.484	0.1	1
UBE3A	0.00526341	0.553157	0.391	0.05	1
IMPACT	0.00526343	0.47147	0.391	0.05	1
DEK	0.00538186	0.53143	0.714	0.3	1
ESF1	0.00541134	0.586829	0.385	0.05	1
CITED4	0.00542308	-0.864113	0.109	0.3	1
CRYL1	0.00542971	-0.965992	0.245	0.45	1
SSR3	0.00548223	0.539757	0.443	0.1	1
PRNP	0.00550617	0.585298	0.474	0.1	1
BAG5	0.00556114	0.492101	0.391	0.05	1
GIGYF2	0.00556268	0.532155	0.385	0.05	1
HLTF	0.00571638	0.437126	0.38	0.05	1
NRDC	0.00571782	0.494941	0.385	0.05	1
SPEF2	0.00572579	0.709833	0.292	0	1
LMOD1	0.00572579	0.653684	0.292	0	1
PMP22	0.00572579	0.601504	0.292	0	1
EFEMP2	0.00572579	0.589513	0.292	0	1
ERGIC2	0.00572579	0.543379	0.292	0	1
RPS3AP6	0.00572579	0.512259	0.292	0	1
BAMBI	0.00572579	0.512053	0.292	0	1
ICE1	0.00572579	0.504128	0.292	0	1
RPL14P1	0.00572579	0.471817	0.292	0	1
NDUFS7	0.00574617	-0.678357	0.37	0.55	1
APPL1	0.00577159	0.539229	0.453	0.1	1
MYL6B	0.00583002	-0.762562	0.266	0.45	1
SCAND1	0.00584749	-0.929401	0.406	0.55	1
SVIL	0.00587604	0.632283	0.38	0.05	1
SPAG7	0.00594263	-0.736711	0.255	0.45	1
SDHB	0.00594732	-0.627784	0.25	0.45	1
RBBP7	0.00595785	0.456218	0.385	0.05	1
NR3C1	0.00601117	0.60641	0.443	0.1	1
BRD4	0.00602753	0.517143	0.37	0.05	1
CLIP1	0.00612308	0.51357	0.38	0.05	1
ATP5PF	0.00626618	-0.781426	0.776	0.75	1
HDGFL3	0.00627089	0.517821	0.365	0.05	1
CTSL	0.00629204	0.38544	0.385	0.05	1
GOLIM4	0.00629293	0.517807	0.38	0.05	1
ILF3-AS1	0.00630921	0.725284	0.286	0	1
UVRAG	0.00630921	0.589642	0.286	0	1
EXOSC8	0.00630921	0.580901	0.286	0	1
CWC27	0.00630921	0.571241	0.286	0	1
PIK3C2A	0.00630921	0.566006	0.286	0	1
ITGAV	0.00630921	0.549082	0.286	0	1
NLRP1	0.00630921	0.546603	0.286	0	1
DANCR	0.00630921	0.545772	0.286	0	1
PAG1	0.00630921	0.544391	0.286	0	1
CLSTN2	0.00630921	0.534046	0.286	0	1
MLLT3	0.00630921	0.526676	0.286	0	1
OS9	0.00630921	0.514994	0.286	0	1
FDPS	0.00630921	0.49316	0.286	0	1
PSEN1	0.00630921	0.482633	0.286	0	1
IFT88	0.00630921	0.481387	0.286	0	1
RC3H1	0.00635825	0.518324	0.365	0.05	1
ALDH6A1	0.00636675	-0.967109	0.266	0.45	1
SETX	0.00636959	0.587769	0.37	0.05	1
ESAM	0.00646701	0.466098	0.38	0.05	1
SRSF10	0.0065096	0.433488	0.474	0.1	1
STAT3	0.00653625	0.55041	0.365	0.05	1
RSBN1L	0.00655566	0.485199	0.38	0.05	1
PRPF6	0.00657053	0.572899	0.526	0.15	1
SESN3	0.00661177	0.676571	0.359	0.05	1
RSRP1	0.00669851	0.362173	0.469	0.1	1
ZKSCAN1	0.00673625	0.447354	0.38	0.05	1
NDUFB4	0.00674878	-0.625538	0.688	0.7	1
GGNBP2	0.00681166	0.522395	0.365	0.05	1
ETHE1	0.00683385	-0.641161	0.115	0.3	1
MT1M	0.006844	-1.16112	0.312	0.5	1
ARL3	0.00684988	0.314352	0.474	0.1	1
PURA	0.00691925	0.483423	0.453	0.1	1
NKAP	0.00694709	0.529515	0.281	0	1
F5	0.00694712	0.63822	0.281	0	1
NRGN	0.00694712	0.628182	0.281	0	1
MT-TM	0.00694712	0.620585	0.281	0	1
RIF1	0.00694712	0.565639	0.281	0	1
PARP14	0.00694712	0.562057	0.281	0	1
ZNF667-AS1	0.00694712	0.558379	0.281	0	1
XBP1	0.00694712	0.550068	0.281	0	1
CTDSPL2	0.00694712	0.548237	0.281	0	1
FER	0.00694712	0.54182	0.281	0	1
SNHG16	0.00694712	0.537903	0.281	0	1
RAB1B	0.00694712	0.530597	0.281	0	1
TIA1	0.00694712	0.519982	0.281	0	1
XPA	0.00694712	0.50708	0.281	0	1
PCF11	0.00694712	0.496472	0.281	0	1
C2orf49	0.00694712	0.466226	0.281	0	1
WNK1	0.00698682	0.636812	0.359	0.05	1
CIR1	0.00700479	0.581149	0.516	0.15	1
SNHG19	0.00700732	-0.699097	0.078	0.25	1
TMF1	0.00701044	0.56756	0.37	0.05	1
DPP4	0.00701521	0.523375	0.375	0.05	1
TROVE2	0.00705365	0.489617	0.453	0.1	1
NRIP1	0.00710658	0.551565	0.37	0.05	1
CCDC59	0.00713869	0.296881	0.469	0.1	1
TRAPPC1	0.00715533	-0.951846	0.401	0.55	1
ARID4A	0.00720796	0.476369	0.375	0.05	1
SDHAF3	0.00724637	-0.724917	0.115	0.3	1
BORCS7	0.00726976	0.583519	0.516	0.15	1
ANXA1	0.00727935	0.440201	0.672	0.25	1
YY1	0.00728058	0.498019	0.547	0.15	1
TFAM	0.00729392	0.55002	0.365	0.05	1
COX7A2L	0.00736132	-0.748847	0.411	0.55	1
NEMF	0.00740211	0.549325	0.37	0.05	1
CD81	0.00745094	0.567221	0.432	0.1	1
LAMTOR4	0.00748311	-0.668075	0.505	0.6	1
EIF1AX	0.00748363	0.506066	0.656	0.25	1
SMARCC1	0.00749203	0.466707	0.443	0.1	1
HOOK1	0.0075316	0.422635	0.464	0.1	1
CEBPZOS	0.00760773	0.415188	0.375	0.05	1
RAC1P2	0.00764411	0.414797	0.276	0	1
IGFBP3	0.00764415	0.718076	0.276	0	1
SULF1	0.00764415	0.649175	0.276	0	1
PDLIM3	0.00764415	0.577503	0.276	0	1
AP3B1	0.00764415	0.557782	0.276	0	1
BOD1	0.00764415	0.535418	0.276	0	1
SKIL	0.00764415	0.531975	0.276	0	1
SPTY2D1	0.00764415	0.522274	0.276	0	1
PDGFD	0.00764415	0.520097	0.276	0	1
PPIE	0.00764415	0.514547	0.276	0	1
SAFB	0.00764415	0.510399	0.276	0	1
MSMO1	0.00764415	0.496251	0.276	0	1
GOLGA7	0.00764415	0.495526	0.276	0	1
SH3BP5	0.00764415	0.493728	0.276	0	1
BBS2	0.00764415	0.486701	0.276	0	1
OFD1	0.00764415	0.486421	0.276	0	1
TNFRSF19	0.00764415	0.478944	0.276	0	1
DIAPH1	0.00764415	0.468462	0.276	0	1
PKP4	0.00764415	0.460241	0.276	0	1
TOB2	0.00764415	0.447725	0.276	0	1
DLG1	0.00764415	0.444762	0.276	0	1
HOXC10	0.00771073	0.390778	0.375	0.05	1
PRR13	0.00780466	-1.08176	0.354	0.5	1
MYO9A	0.0078066	0.547367	0.365	0.05	1
NPR1	0.00784789	0.53815	0.359	0.05	1
CREBRF	0.00784789	0.503314	0.359	0.05	1
TCN2	0.0079089	-0.427923	0.052	0.2	1
TUSC3	0.00791923	0.410164	0.37	0.05	1
PDZK1IP1	0.00795488	-0.579771	0.896	0.9	1
C1orf43	0.00796061	0.501672	0.453	0.1	1
ARHGEF12	0.00802055	0.534538	0.365	0.05	1
VPS35	0.00802298	0.411953	0.547	0.15	1
PAX8	0.00812553	0.507784	0.714	0.3	1
RPL18	0.00816386	-0.368803	0.938	0.9	1
XPC	0.00819152	0.555994	0.443	0.1	1
HNRNPC	0.00835111	0.403189	0.745	0.3	1
SAFB2	0.00835598	0.420883	0.37	0.05	1
RUFY1	0.00840528	0.559314	0.271	0	1
YPEL2	0.00840528	0.544131	0.271	0	1
CAMK2D	0.00840528	0.523854	0.271	0	1
ICAM1	0.00840528	0.523507	0.271	0	1
PPP2R5A	0.00840528	0.51506	0.271	0	1
ARHGAP18	0.00840528	0.498959	0.271	0	1
UBAP1	0.00840528	0.491867	0.271	0	1
C21orf59	0.00840528	0.466807	0.271	0	1
MAGT1	0.00840528	0.464754	0.271	0	1
CRK	0.00840528	0.464596	0.271	0	1
ERGIC1	0.00840528	0.437949	0.271	0	1
FAM228B	0.00840528	0.433055	0.271	0	1
G3BP1	0.00841074	0.531544	0.438	0.1	1
IK	0.00841685	0.457403	0.688	0.25	1
ATF7IP	0.00841815	0.644955	0.349	0.05	1
FAM192A	0.00842182	0.465527	0.516	0.15	1
NDUFB8	0.0085521	-0.871448	0.479	0.6	1
FHL1	0.00857858	0.556112	0.365	0.05	1
AP2B1	0.00858718	0.477729	0.531	0.15	1
TMEM147	0.00861694	0.419069	0.443	0.1	1
DDX50	0.00863622	0.480097	0.365	0.05	1
OSBPL9	0.00867146	0.529134	0.443	0.1	1
GLO1	0.00869273	0.528353	0.594	0.2	1
JPX	0.00869755	0.299898	0.37	0.05	1
PGAM1	0.00870154	-0.887828	0.161	0.35	1
NDUFA6	0.00876751	-0.726608	0.526	0.6	1
RPN2	0.0088039	0.436013	0.453	0.1	1
TADA3	0.00880712	-0.526738	0.083	0.25	1
SEC11C	0.00881134	0.402057	0.365	0.05	1
BICC1	0.00885211	0.57057	0.729	0.35	1
FIS1	0.00893044	-0.7912	0.51	0.6	1
DHX36	0.00896007	0.573429	0.438	0.1	1
HSPD1	0.00899517	0.486215	0.698	0.3	1
SET	0.00903794	0.370657	0.891	0.5	1
EIF2AK2	0.00904972	0.35468	0.365	0.05	1
RAD23A	0.00906201	0.446855	0.443	0.1	1
CYB5R3	0.00908129	0.403358	0.432	0.1	1
DYNLT1	0.00914129	-0.727258	0.568	0.65	1
ZNF608	0.00916395	0.516353	0.359	0.05	1
H2AFV	0.00917106	0.355089	0.365	0.05	1
SNX3	0.00920131	-0.62424	0.609	0.65	1
ATG14	0.00923591	0.604527	0.266	0	1
TNS1	0.00923591	0.588957	0.266	0	1
MTCO1P23	0.00923591	0.57311	0.266	0	1
SCAPER	0.00923591	0.541946	0.266	0	1
ZC3H6	0.00923591	0.522968	0.266	0	1
CHORDC1	0.00923591	0.516328	0.266	0	1
PAF1	0.00923591	0.497686	0.266	0	1
PHF6	0.00923591	0.496954	0.266	0	1
NUDT4	0.00923591	0.493643	0.266	0	1
SPPL2A	0.00923591	0.487284	0.266	0	1
TACC1	0.00923591	0.483547	0.266	0	1
GPX8	0.00923591	0.476986	0.266	0	1
ZNF271P	0.00923591	0.444347	0.266	0	1
HOXB7	0.00923591	0.428228	0.266	0	1
HOXA10	0.00923591	0.412094	0.266	0	1
USP10	0.00925476	0.427609	0.453	0.1	1
TSHZ2	0.0092872	0.50129	0.359	0.05	1
OGFRL1	0.0092872	0.468801	0.359	0.05	1
C9orf78	0.00931757	0.488689	0.427	0.1	1
CLIC1	0.00932847	-0.606752	0.714	0.75	1
GHITM	0.00940341	-0.797945	0.495	0.6	1
CHD2	0.00941194	0.453301	0.359	0.05	1
LIX1	0.00943623	0.60895	0.422	0.1	1
PTN	0.0094522	1.01028	0.339	0.05	1
CENPC	0.00948356	0.549437	0.344	0.05	1
ASNA1	0.00949192	-0.892027	0.12	0.3	1
HLA-C	0.00949903	0.431961	0.771	0.35	1
LRRC19	0.00950925	-0.397099	0.031	0.15	1
RAB17	0.00950925	-0.463489	0.031	0.15	1
ALDH4A1	0.00950925	-0.522084	0.031	0.15	1
ALDH1L1	0.00950925	-0.528941	0.031	0.15	1
ARGLU1	0.00953267	0.499393	0.573	0.2	1
AKR1B1	0.00960348	-0.61328	0.208	0.4	1
NBN	0.00963679	0.528716	0.349	0.05	1
C9orf3	0.00965454	0.528002	0.354	0.05	1
ACAP2	0.0096659	0.488624	0.359	0.05	1
CNBP	0.00973945	0.429177	0.677	0.25	1
PLK2	0.00979339	0.575552	0.432	0.1	1
TFEC	0.00981678	-0.434944	0.031	0.15	1
MTMR9	0.00981678	-0.593513	0.031	0.15	1
CCNI	0.00981681	0.442801	0.865	0.5	1
PPP2R5E	0.00989856	0.516647	0.349	0.05	1
F2R	0.0099168	0.568906	0.432	0.1	1
SHTN1	0.00999808	0.579074	0.49	0.15	1
BLOC1S6	0.0100319	0.548613	0.349	0.05	1
OCIAD1	0.0100588	0.514263	0.583	0.2	1
MTRNR2L1	0.0101418	0.63095	0.26	0	1
CD82	0.0101418	0.566046	0.26	0	1
ANKRD26	0.0101418	0.556109	0.26	0	1
RBMX2	0.0101418	0.542924	0.26	0	1
ASCC3	0.0101418	0.522411	0.26	0	1
LNPEP	0.0101418	0.510925	0.26	0	1
SLC5A3	0.0101418	0.500937	0.26	0	1
TTC19	0.0101418	0.487796	0.26	0	1
LRRC58	0.0101418	0.484742	0.26	0	1
ZFC3H1	0.0101418	0.472992	0.26	0	1
BNIP2	0.0101418	0.463114	0.26	0	1
HMGCS1	0.0101418	0.4521	0.26	0	1
RPS28P7	0.0101418	0.400261	0.26	0	1
CWC22	0.0101828	0.489636	0.354	0.05	1
HSD17B10	0.0102506	-0.655966	0.26	0.45	1
IMP4	0.0103189	-0.641	0.12	0.3	1
SLIT3	0.0103532	0.576619	0.333	0.05	1
ILK	0.0104564	0.460503	0.354	0.05	1
MMP24	0.0104586	-0.434665	0.031	0.15	1
CACYBP	0.0104625	0.302783	0.604	0.2	1
ENAH	0.0104648	0.281183	0.359	0.05	1
SUPT16H	0.0105639	0.45644	0.521	0.15	1
SNU13	0.0105958	-0.727784	0.552	0.6	1
TMCO1	0.010615	0.554634	0.641	0.25	1
SARS	0.0106187	0.546144	0.49	0.15	1
ALDH8A1	0.0106245	-0.391038	0.031	0.15	1
DNTTIP2	0.0106725	0.288434	0.438	0.1	1
IL17RB	0.0107932	-0.364409	0.031	0.15	1
APC	0.0108165	0.542207	0.339	0.05	1
DCBLD2	0.0108356	0.575783	0.417	0.1	1
CTCF	0.0109621	0.544949	0.339	0.05	1
ZEB1	0.0110103	0.536764	0.349	0.05	1
PHACTR2	0.0110103	0.472607	0.349	0.05	1
PEA15	0.0110234	0.383591	0.354	0.05	1
MPC1	0.0110311	-0.802904	0.286	0.45	1
TAF3	0.0111292	0.456354	0.255	0	1
KLK5	0.0111293	0.513281	0.255	0	1
LTN1	0.0111293	0.497434	0.255	0	1
SCAMP1	0.0111293	0.494454	0.255	0	1
RNF220	0.0111293	0.48213	0.255	0	1
LONP2	0.0111293	0.479365	0.255	0	1
DICER1	0.0111293	0.468799	0.255	0	1
RAB31	0.0111293	0.465611	0.255	0	1
TDRD3	0.0111293	0.458792	0.255	0	1
ATE1	0.0111293	0.45385	0.255	0	1
GNS	0.0111293	0.446446	0.255	0	1
EPB41L4A	0.0111293	0.414831	0.255	0	1
ZBED5	0.0111293	0.41172	0.255	0	1
GNG11	0.0111369	0.597631	0.344	0.05	1
DNAJB6	0.0112585	0.481596	0.339	0.05	1
BTG3	0.0113512	0.433934	0.438	0.1	1
PARD3	0.0113749	0.533013	0.333	0.05	1
ROCK1	0.0113749	0.511261	0.333	0.05	1
COX6A1	0.0113975	-0.53299	0.771	0.75	1
SLC40A1	0.0114064	0.453972	0.495	0.15	1
RPL9	0.0114071	-0.378514	0.969	0.95	1
CCND1	0.0114195	0.348373	0.531	0.15	1
CLINT1	0.0115426	0.502226	0.495	0.15	1
TOPORS	0.0116067	0.452984	0.349	0.05	1
KIF2A	0.0116067	0.400915	0.349	0.05	1
EMC4	0.0116735	0.539229	0.5	0.15	1
SLC5A12	0.011723	-0.512047	0.057	0.2	1
MACROD1	0.011723	-0.593035	0.057	0.2	1
C1QBP	0.0118135	-0.784005	0.365	0.5	1
KAZN	0.0118396	0.490633	0.333	0.05	1
EEF1B2	0.0118676	-0.434545	0.802	0.85	1
FNBP4	0.0119155	0.393852	0.349	0.05	1
UBE2Q1	0.0119155	0.35551	0.349	0.05	1
HOGA1	0.0120132	-0.575435	0.057	0.2	1
CEP57	0.0120558	0.465659	0.344	0.05	1
GOPC	0.0120726	0.258954	0.349	0.05	1
MTPN	0.0121041	0.46885	0.427	0.1	1
ARSD	0.0122049	0.502413	0.25	0	1
CDCA7L	0.0122049	0.495547	0.25	0	1
THUMPD3	0.0122049	0.480569	0.25	0	1
CASP8AP2	0.0122049	0.472958	0.25	0	1
RPL24P2	0.0122049	0.47181	0.25	0	1
COIL	0.0122049	0.47174	0.25	0	1
CCNY	0.0122049	0.465137	0.25	0	1
CUL3	0.0122049	0.453231	0.25	0	1
SGMS1	0.0122049	0.444009	0.25	0	1
HSP90AA2P	0.0122049	0.439437	0.25	0	1
SPOP	0.0122049	0.437126	0.25	0	1
ARHGAP12	0.0122049	0.436876	0.25	0	1
LUC7L	0.0122049	0.430318	0.25	0	1
HMGB1P8	0.0122049	0.427649	0.25	0	1
YIPF4	0.0122049	0.426308	0.25	0	1
RPS27AP16	0.0122049	0.423838	0.25	0	1
MUM1	0.0122049	0.418417	0.25	0	1
NF1	0.0122049	0.412135	0.25	0	1
SEL1L	0.0122154	0.440311	0.344	0.05	1
ERGIC3	0.012216	0.436863	0.438	0.1	1
BSG	0.0122456	0.532786	0.495	0.15	1
NOP10	0.0122461	-0.523296	0.484	0.6	1
UPF2	0.0124449	0.517408	0.328	0.05	1
SFT2D2	0.0124852	0.484759	0.333	0.05	1
PBX1	0.0125573	0.500936	0.427	0.1	1
SOX6	0.012576	0.473403	0.417	0.1	1
SPART	0.0126699	0.377601	0.438	0.1	1
QPRT	0.0127093	-0.562478	0.161	0.35	1
PCBD1	0.0127253	-0.656395	0.536	0.6	1
CYR61	0.0128195	0.442247	0.552	0.2	1
UBE2H	0.0128196	0.461273	0.333	0.05	1
LMBRD1	0.0128196	0.458887	0.333	0.05	1
MRPS31	0.0130199	0.436422	0.339	0.05	1
RTF2	0.0132088	0.287776	0.417	0.1	1
CTNNA1	0.0133136	0.284218	0.526	0.15	1
TUBA4A	0.0133761	0.51433	0.245	0	1
TWISTNB	0.0133761	0.507931	0.245	0	1
RBMS3	0.0133761	0.499943	0.245	0	1
TRIM24	0.0133761	0.481219	0.245	0	1
ING1	0.0133761	0.481149	0.245	0	1
KLK7	0.0133761	0.466271	0.245	0	1
MGEA5	0.0133761	0.461743	0.245	0	1
CHRAC1	0.0133761	0.445944	0.245	0	1
ZC3HAV1	0.0133761	0.442561	0.245	0	1
RUFY2	0.0133761	0.4412	0.245	0	1
STT3B	0.0133761	0.432371	0.245	0	1
SLC39A6	0.0133761	0.4171	0.245	0	1
CEP95	0.0133761	0.405119	0.245	0	1
PRRC2B	0.0133761	0.373625	0.245	0	1
TAF1B	0.0133761	0.361632	0.245	0	1
RDX	0.0133856	0.38803	0.714	0.3	1
RRAGA	0.0135407	0.423223	0.339	0.05	1
B4GALT5	0.0135956	-0.470875	0.089	0.25	1
TM9SF3	0.0136151	0.460493	0.49	0.15	1
C19orf70	0.0136214	-0.571042	0.49	0.6	1
DNAJC3	0.0136228	0.325309	0.438	0.1	1
PSMA4	0.0137526	0.272346	0.719	0.3	1
CALM2	0.0138492	0.334168	0.943	1	1
BLOC1S4	0.0138729	-0.596918	0.089	0.25	1
RPF2	0.0138981	0.401803	0.339	0.05	1
KCNJ16	0.0139352	0.474477	0.474	0.15	1
SPINT2	0.0139494	0.473888	0.682	0.3	1
NTN4	0.0140799	0.472264	0.339	0.05	1
NOL7	0.014107	0.427307	0.651	0.25	1
SELENOK	0.0141846	0.494578	0.651	0.25	1
EEA1	0.0142638	0.405937	0.339	0.05	1
CD99	0.0142638	0.401056	0.339	0.05	1
RDH11	0.0142638	0.366943	0.339	0.05	1
SRSF3	0.0142765	0.502449	0.693	0.3	1
GALNT14	0.0144498	0.334277	0.339	0.05	1
SUZ12	0.0144791	0.548185	0.318	0.05	1
TUBA1A	0.014526	0.354923	0.51	0.15	1
TXN2	0.0146062	0.491379	0.479	0.15	1
NIN	0.0146505	0.578253	0.24	0	1
SBNO1	0.0146505	0.52027	0.24	0	1
BFAR	0.0146505	0.489899	0.24	0	1
IFNGR1	0.0146505	0.488689	0.24	0	1
DNM1L	0.0146505	0.48789	0.24	0	1
LARP1	0.0146505	0.47579	0.24	0	1
MYCBP2	0.0146505	0.472557	0.24	0	1
MLLT6	0.0146505	0.463676	0.24	0	1
EPN2	0.0146505	0.460398	0.24	0	1
ATP6AP1	0.0146505	0.457541	0.24	0	1
ITCH	0.0146505	0.442591	0.24	0	1
FRG1HP	0.0146505	0.439592	0.24	0	1
SSX2IP	0.0146505	0.438213	0.24	0	1
DDIT4	0.0146505	0.437403	0.24	0	1
PPP4R3B	0.0146505	0.434768	0.24	0	1
UTP23	0.0146505	0.43367	0.24	0	1
ZFP91	0.0146505	0.432718	0.24	0	1
UBE2E1	0.0146505	0.426112	0.24	0	1
CDKL2	0.0146505	0.422751	0.24	0	1
GPR107	0.0146505	0.422691	0.24	0	1
SYNGR1	0.0146505	0.422657	0.24	0	1
APOL1	0.0146505	0.420822	0.24	0	1
SOS2	0.0146505	0.420359	0.24	0	1
MAP4K5	0.0146505	0.410817	0.24	0	1
NSFL1C	0.0146505	0.406995	0.24	0	1
LIAS	0.0146505	0.396393	0.24	0	1
TCEAL7	0.0146505	0.393345	0.24	0	1
HAT1	0.0146505	0.359719	0.24	0	1
BIRC3	0.014777	0.644478	0.479	0.15	1
PHF20L1	0.014804	0.490255	0.333	0.05	1
IFT74	0.014804	0.421503	0.333	0.05	1
ARL14EP	0.0148994	0.465578	0.422	0.1	1
CMC1	0.0150327	-0.548587	0.089	0.25	1
EID1	0.0151399	0.406472	0.901	0.6	1
KRR1	0.0151599	0.414994	0.328	0.05	1
FCHO2	0.0151926	0.40342	0.333	0.05	1
NSRP1	0.0152567	0.422952	0.5	0.15	1
RAB18	0.0152626	-0.686523	0.276	0.45	1
TSPAN4	0.0152627	0.49459	0.318	0.05	1
SYNCRIP	0.015298	0.483434	0.474	0.15	1
PLGRKT	0.0153902	0.357013	0.333	0.05	1
CCT2	0.0154088	0.323073	0.505	0.15	1
MAN1A2	0.0154641	0.467902	0.417	0.1	1
CNOT7	0.0154813	0.366383	0.406	0.1	1
CDC37	0.0155587	0.45927	0.328	0.05	1
DCAF6	0.0155901	0.33797	0.333	0.05	1
SETD5	0.0155901	0.323044	0.333	0.05	1
HOOK3	0.0157616	0.42886	0.328	0.05	1
CUL5	0.0158243	0.401136	0.49	0.15	1
CSRP1	0.0159667	0.408085	0.328	0.05	1
C5orf42	0.0160365	0.537567	0.234	0	1
FAM111A	0.0160365	0.511449	0.234	0	1
CTR9	0.0160365	0.480013	0.234	0	1
SLAIN2	0.0160365	0.476202	0.234	0	1
RGS9	0.0160365	0.465158	0.234	0	1
KIN	0.0160365	0.464187	0.234	0	1
FIP1L1	0.0160365	0.447464	0.234	0	1
ATP6V1A	0.0160365	0.444404	0.234	0	1
NT5DC1	0.0160365	0.43474	0.234	0	1
PDRG1	0.0160365	0.430704	0.234	0	1
KPNA5	0.0160365	0.426467	0.234	0	1
USP11	0.0160365	0.417907	0.234	0	1
CREG1	0.0160365	0.403816	0.234	0	1
STAG1	0.0160365	0.397468	0.234	0	1
SFSWAP	0.0160365	0.396893	0.234	0	1
CYLD	0.0160365	0.352606	0.234	0	1
MT-TT	0.0160365	0.33132	0.234	0	1
TOMM20	0.016185	0.407618	0.776	0.35	1
COPS2	0.0162011	0.368255	0.422	0.1	1
BCAP31	0.0162231	0.367762	0.417	0.1	1
PDCD4	0.0162944	0.489107	0.318	0.05	1
SMIM10L1	0.0164449	0.429733	0.401	0.1	1
RPL15	0.0164946	-0.436045	1	0.9	1
CRBN	0.0165471	0.456849	0.495	0.15	1
PSMB7	0.0165854	-0.522803	0.432	0.55	1
PTOV1	0.0165909	0.323295	0.422	0.1	1
UGT2B7	0.0166169	-0.805371	0.547	0.6	1
METTL27	0.0166385	-0.610684	0.094	0.25	1
SVIP	0.0167129	0.364047	0.5	0.15	1
AK4	0.0167571	-0.792356	0.177	0.35	1
PPP4R2	0.0168111	0.382695	0.328	0.05	1
MCCC2	0.0169541	-0.50146	0.062	0.2	1
ACOT7	0.0169541	-0.616643	0.062	0.2	1
SLC27A5	0.0169541	-0.618638	0.062	0.2	1
TRAPPC2L	0.0170125	-0.743388	0.177	0.35	1
SNX2	0.0170283	0.363391	0.328	0.05	1
CNIH4	0.0171634	0.444498	0.318	0.05	1
MXRA8	0.0172152	0.516484	0.312	0.05	1
ANAPC13	0.0172914	-0.714339	0.302	0.45	1
PTH1R	0.0172934	-0.581635	0.094	0.25	1
FRG1	0.0173382	0.447337	0.458	0.15	1
MYH9	0.0173953	0.299229	0.422	0.1	1
TAF10	0.0174364	-0.431827	0.036	0.15	1
TBC1D7	0.0174364	-0.457846	0.036	0.15	1
RGS14	0.0174364	-0.472858	0.036	0.15	1
CHCHD4	0.0174364	-0.526875	0.036	0.15	1
CALD1	0.0174555	0.429777	0.885	0.5	1
U2SURP	0.0175329	0.458717	0.547	0.2	1
CEP295	0.017543	0.490132	0.229	0	1
NPM1P39	0.017543	0.447006	0.229	0	1
KRT7	0.0175431	0.768312	0.229	0	1
MYO1B	0.0175431	0.521832	0.229	0	1
PNPLA8	0.0175431	0.458327	0.229	0	1
PDGFA	0.0175431	0.455334	0.229	0	1
RPL18AP3	0.0175431	0.439883	0.229	0	1
GMNN	0.0175431	0.43949	0.229	0	1
TMEM150C	0.0175431	0.437588	0.229	0	1
TIPARP	0.0175431	0.429618	0.229	0	1
SEMA4D	0.0175431	0.428291	0.229	0	1
ASNSD1	0.0175431	0.425316	0.229	0	1
PRAF2	0.0175431	0.419279	0.229	0	1
GYPC	0.0175431	0.417124	0.229	0	1
RPAP2	0.0175431	0.410693	0.229	0	1
SNAPC1	0.0175431	0.408226	0.229	0	1
SNX13	0.0175431	0.407605	0.229	0	1
KAT6A	0.0175431	0.40616	0.229	0	1
MT-TS2	0.0175431	0.404261	0.229	0	1
PLEKHA3	0.0175431	0.4	0.229	0	1
KCTD3	0.0175431	0.399169	0.229	0	1
PELO	0.0175431	0.397453	0.229	0	1
TXNDC12	0.0175431	0.392021	0.229	0	1
EFCAB13	0.0175431	0.384068	0.229	0	1
MTMR12	0.0175431	0.376264	0.229	0	1
RRP15	0.0175431	0.368969	0.229	0	1
CDIPT	0.0175431	0.349876	0.229	0	1
BDP1	0.0176304	0.346837	0.417	0.1	1
SORL1	0.0176596	0.385139	0.323	0.05	1
LGALS8	0.0176596	0.375403	0.323	0.05	1
ZCRB1	0.0179345	0.474003	0.583	0.25	1
UGCG	0.0180212	0.530856	0.615	0.3	1
ILF3	0.0180521	0.330925	0.505	0.15	1
PTMS	0.0180626	0.423971	0.745	0.35	1
ALDH7A1	0.0180685	-0.577748	0.177	0.35	1
CPQ	0.018118	0.422577	0.323	0.05	1
PA2G4	0.0181683	0.406888	0.635	0.25	1
CALM1	0.0181807	0.351925	0.901	0.6	1
TMEM106C	0.0183171	0.38874	0.396	0.1	1
CTSZ	0.0183511	0.382257	0.323	0.05	1
SLC22A8	0.0184471	-0.530718	0.036	0.15	1
DDX6	0.018487	0.391598	0.312	0.05	1
SF3A1	0.018487	0.374966	0.312	0.05	1
SNHG8	0.0186299	0.352457	0.724	0.3	1
THAP5	0.0187823	0.386635	0.318	0.05	1
CLTA	0.0188186	-0.676363	0.641	0.65	1
SRPRA	0.0190241	0.42137	0.318	0.05	1
CXCL2	0.01918	0.683087	0.224	0	1
RGS4	0.01918	0.54274	0.224	0	1
ABI3BP	0.01918	0.502196	0.224	0	1
EIF3J-AS1	0.01918	0.488549	0.224	0	1
CREB1	0.01918	0.482169	0.224	0	1
ITM2A	0.01918	0.481742	0.224	0	1
CHML	0.01918	0.478231	0.224	0	1
DHRS2	0.01918	0.478085	0.224	0	1
DPM3	0.01918	0.458649	0.224	0	1
FAM120AOS	0.01918	0.425147	0.224	0	1
ANKLE2	0.01918	0.416495	0.224	0	1
CUTALP	0.01918	0.410809	0.224	0	1
KIAA0040	0.01918	0.398327	0.224	0	1
RLF	0.01918	0.396486	0.224	0	1
CAPN7	0.01918	0.393036	0.224	0	1
AC005912.1	0.01918	0.392589	0.224	0	1
CPNE1	0.01918	0.392218	0.224	0	1
GTF2H1	0.01918	0.390534	0.224	0	1
C12orf43	0.01918	0.385749	0.224	0	1
AC073861.1	0.01918	0.378962	0.224	0	1
MARF1	0.01918	0.372108	0.224	0	1
PAK1IP1	0.01918	0.371852	0.224	0	1
CARD16	0.01918	0.371528	0.224	0	1
ETS2	0.01918	0.341858	0.224	0	1
TRMT44	0.01918	0.340558	0.224	0	1
CHCHD5	0.0192834	-0.642957	0.135	0.3	1
BHMT	0.0193962	-0.579768	0.266	0.45	1
BRK1	0.0194206	-0.523283	0.578	0.65	1
NDUFA3	0.019449	-0.62468	0.656	0.65	1
GSTA2	0.0195087	-0.376019	0.036	0.15	1
ANPEP	0.0195087	-0.447257	0.036	0.15	1
PPP1R10	0.019516	0.385033	0.318	0.05	1
RABEP1	0.019516	0.407579	0.318	0.05	1
VTI1B	0.0196075	0.462979	0.375	0.1	1
HSPA1B	0.01965	0.391806	0.406	0.1	1
CAST	0.0196777	0.43612	0.75	0.4	1
PRDX2	0.0196995	-0.652804	0.516	0.65	1
TARS	0.0199021	0.476381	0.307	0.05	1
RAN	0.0199432	-0.648167	0.589	0.65	1
ATP5PO	0.0199903	-0.544671	0.594	0.65	1
PCMT1	0.020019	0.38474	0.318	0.05	1
ANP32A	0.0200854	0.371407	0.484	0.15	1
ANXA3	0.0201415	0.427312	0.396	0.1	1
DDIT3	0.020167	0.499466	0.536	0.2	1
SRP9	0.020201	-0.713472	0.385	0.5	1
ACTN1	0.0204196	0.599609	0.307	0.05	1
VEZF1	0.0206114	0.390077	0.401	0.1	1
PAIP2B	0.0206232	-0.31515	0.036	0.15	1
NSD3	0.0206699	0.330886	0.5	0.15	1
MAP1LC3B	0.0206824	0.426117	0.594	0.25	1
LITAF	0.0207158	0.399705	0.646	0.25	1
GMDS	0.0208098	0.459047	0.464	0.15	1
MRPL50	0.0209293	-0.611694	0.135	0.3	1
SAMD9	0.0209576	0.442947	0.219	0	1
ATP2B4	0.0209576	0.413673	0.219	0	1
LINC01697	0.0209577	0.505113	0.219	0	1
KLF4	0.0209577	0.493469	0.219	0	1
ITPRIPL2	0.0209577	0.486119	0.219	0	1
KANK2	0.0209577	0.48257	0.219	0	1
CDC42EP3	0.0209577	0.476354	0.219	0	1
CHD8	0.0209577	0.47374	0.219	0	1
ODR4	0.0209577	0.449642	0.219	0	1
STAM2	0.0209577	0.447232	0.219	0	1
BBS4	0.0209577	0.445713	0.219	0	1
CTSO	0.0209577	0.428843	0.219	0	1
CAP2	0.0209577	0.427539	0.219	0	1
MRPL19	0.0209577	0.423281	0.219	0	1
ITGB3	0.0209577	0.418882	0.219	0	1
HCG18	0.0209577	0.418304	0.219	0	1
RPL26P19	0.0209577	0.418059	0.219	0	1
COPS7A	0.0209577	0.417086	0.219	0	1
ALG5	0.0209577	0.402168	0.219	0	1
INTS6	0.0209577	0.401286	0.219	0	1
FAF2	0.0209577	0.394211	0.219	0	1
VIRMA	0.0209577	0.392426	0.219	0	1
CHM	0.0209577	0.3902	0.219	0	1
ZNF131	0.0209577	0.387588	0.219	0	1
STARD10	0.0209577	0.378116	0.219	0	1
PDZD8	0.0209577	0.37508	0.219	0	1
ERLIN2	0.0209577	0.372308	0.219	0	1
SSBP3	0.0209577	0.368557	0.219	0	1
RNF180	0.0209577	0.36286	0.219	0	1
TOGARAM1	0.0209577	0.344233	0.219	0	1
HIVEP2	0.0209577	0.332691	0.219	0	1
AAED1	0.0209577	0.3323	0.219	0	1
SEC22C	0.0209577	0.312097	0.219	0	1
CTSD	0.0209882	0.318075	0.396	0.1	1
ODF2L	0.0210109	0.420134	0.312	0.05	1
COPB1	0.0210433	0.361167	0.469	0.15	1
SUGT1	0.0213472	0.380811	0.401	0.1	1
RAB11FIP2	0.0215183	0.413553	0.469	0.15	1
PLIN2	0.0215281	-0.44862	0.167	0.35	1
SERPINB1	0.0215502	0.426516	0.312	0.05	1
SYNJ2BP	0.0215502	0.389402	0.312	0.05	1
SPIN1	0.0215502	0.364317	0.312	0.05	1
GPBP1	0.0216424	0.298606	0.495	0.15	1
CFAP36	0.0217594	0.386046	0.469	0.15	1
RAB11FIP1	0.0217649	0.55319	0.307	0.05	1
MBD4	0.022043	0.419088	0.307	0.05	1
CDC16	0.0221016	0.336813	0.312	0.05	1
TMBIM1	0.0221016	0.329729	0.312	0.05	1
GADD45GIP1	0.0222815	-0.661183	0.526	0.6	1
DCXR	0.0224002	-0.691414	0.307	0.45	1
RBPJ	0.0224841	0.392422	0.474	0.15	1
NSA2	0.0228805	0.412903	0.552	0.2	1
ARL4C	0.0228873	0.55565	0.214	0	1
RFLNB	0.0228873	0.49248	0.214	0	1
CYP3A5	0.0228873	0.456584	0.214	0	1
NBPF1	0.0228873	0.454032	0.214	0	1
PDLIM4	0.0228873	0.446424	0.214	0	1
NTM	0.0228873	0.436795	0.214	0	1
EPM2AIP1	0.0228873	0.436091	0.214	0	1
ARL8B	0.0228873	0.425386	0.214	0	1
PLRG1	0.0228873	0.421841	0.214	0	1
CDK14	0.0228873	0.409555	0.214	0	1
DPM2	0.0228873	0.40944	0.214	0	1
KCNE3	0.0228873	0.399507	0.214	0	1
CSPP1	0.0228873	0.394899	0.214	0	1
METTL21A	0.0228873	0.391216	0.214	0	1
KAT7	0.0228873	0.38919	0.214	0	1
SMARCAD1	0.0228873	0.388531	0.214	0	1
H3F3AP4	0.0228873	0.386759	0.214	0	1
SLBP	0.0228873	0.383608	0.214	0	1
SKA2	0.0228873	0.382549	0.214	0	1
SH2D4A	0.0228873	0.37825	0.214	0	1
SZRD1	0.0228873	0.360763	0.214	0	1
ATG12	0.0228873	0.35981	0.214	0	1
LTBP3	0.0228873	0.355259	0.214	0	1
APMAP	0.0228873	0.354399	0.214	0	1
DNAJB9	0.0228873	0.353828	0.214	0	1
CCDC28A	0.0228873	0.336938	0.214	0	1
PTPN14	0.0228873	0.324924	0.214	0	1
GLT8D1	0.0228873	0.318556	0.214	0	1
HIRIP3	0.0228873	0.316041	0.214	0	1
C20orf194	0.0228873	0.301296	0.214	0	1
PURB	0.022896	0.52135	0.307	0.05	1
DCAF7	0.022896	0.413829	0.307	0.05	1
MRPS16	0.022938	-0.611596	0.234	0.4	1
PAPOLA	0.0230034	0.455185	0.724	0.35	1
TRAM1	0.0231881	0.330179	0.698	0.3	1
CHD3	0.0232238	0.520762	0.292	0.05	1
PRDX3	0.0234473	-0.51913	0.62	0.65	1
PABPC4	0.0234805	0.354442	0.307	0.05	1
RAB21	0.0234805	0.345889	0.307	0.05	1
CSDE1	0.0237869	0.372088	0.734	0.35	1
HSPA4	0.0240107	0.396228	0.302	0.05	1
STRADB	0.0240108	-0.469148	0.068	0.2	1
WDR43	0.0240779	0.34122	0.307	0.05	1
GBP3	0.0240779	0.313897	0.307	0.05	1
SERBP1	0.0242159	0.371817	0.771	0.5	1
LRP10	0.0243815	0.330889	0.307	0.05	1
COL4A1	0.0244124	0.500814	0.526	0.2	1
GPC4	0.0245694	0.373995	0.391	0.1	1
CNOT2	0.0246884	0.319699	0.307	0.05	1
GNG12	0.0247637	0.326967	0.547	0.2	1
HOXA7	0.0249347	0.364818	0.302	0.05	1
SLC12A1	0.0249809	0.617515	0.208	0	1
ARHGDIB	0.0249809	0.465196	0.208	0	1
SYNJ2	0.0249809	0.46077	0.208	0	1
ITPR2	0.0249809	0.444564	0.208	0	1
RAB3GAP2	0.0249809	0.418336	0.208	0	1
OIP5-AS1	0.0249809	0.41685	0.208	0	1
ZNF462	0.0249809	0.41368	0.208	0	1
FAM168B	0.0249809	0.406946	0.208	0	1
CNTN4	0.0249809	0.404651	0.208	0	1
ALPK2	0.0249809	0.401105	0.208	0	1
SRP54	0.0249809	0.399739	0.208	0	1
MLH3	0.0249809	0.392414	0.208	0	1
ANKRD36BP1	0.0249809	0.390091	0.208	0	1
RBL2	0.0249809	0.386033	0.208	0	1
SLC25A24	0.0249809	0.383356	0.208	0	1
MRFAP1L1	0.0249809	0.376022	0.208	0	1
PTPN2	0.0249809	0.374082	0.208	0	1
KLF5	0.0249809	0.363529	0.208	0	1
AC116533.1	0.0249809	0.360316	0.208	0	1
CAB39	0.0249809	0.359656	0.208	0	1
TDG	0.0249809	0.359334	0.208	0	1
DRAM1	0.0249809	0.35816	0.208	0	1
FCF1	0.0249809	0.354504	0.208	0	1
HOXA5	0.0249809	0.352073	0.208	0	1
ING3	0.0249809	0.347881	0.208	0	1
NSMCE4A	0.0249809	0.342072	0.208	0	1
GPANK1	0.0249809	0.341921	0.208	0	1
RPS23P8	0.0249809	0.290557	0.208	0	1
WDR48	0.0250722	0.423909	0.292	0.05	1
TMEM14A	0.0250722	0.366056	0.292	0.05	1
FAAP20	0.0251427	-0.541065	0.234	0.4	1
WSB1	0.025152	0.390983	0.385	0.1	1
SOD2	0.0252059	-1.20995	0.453	0.55	1
PDIA4	0.0252495	0.323951	0.302	0.05	1
KDELR1	0.0258342	0.420098	0.557	0.2	1
PSMD9	0.0260127	-0.486939	0.104	0.25	1
STXBP2	0.0260127	-0.609087	0.104	0.25	1
DNAJB14	0.0260309	0.352613	0.375	0.1	1
ZRANB2	0.0261711	0.496861	0.594	0.25	1
LARS	0.0262566	0.434421	0.521	0.2	1
PSMC1	0.0262965	0.288079	0.396	0.1	1
AKAP13	0.0265432	0.288951	0.302	0.05	1
SPTAN1	0.0265976	0.262298	0.396	0.1	1
COX6C	0.026623	-0.565216	0.844	0.75	1
PSMC6	0.0266403	0.391191	0.375	0.1	1
PPP1R14B	0.0270846	-0.643623	0.193	0.35	1
SPX	0.0271415	-0.733701	0.146	0.3	1
COX17	0.0271724	-0.689534	0.531	0.6	1
MAFF	0.0272516	0.428104	0.203	0	1
RNF168	0.0272516	0.427758	0.203	0	1
UBN1	0.0272516	0.419829	0.203	0	1
DIAPH2	0.0272516	0.417321	0.203	0	1
PIBF1	0.0272516	0.412044	0.203	0	1
ERRFI1	0.0272516	0.408723	0.203	0	1
ZNF32	0.0272516	0.399156	0.203	0	1
IRAK1BP1	0.0272516	0.398112	0.203	0	1
NOL10	0.0272516	0.39729	0.203	0	1
TIMP2	0.0272516	0.391664	0.203	0	1
SCNM1	0.0272516	0.388949	0.203	0	1
C3orf58	0.0272516	0.382477	0.203	0	1
PIK3C3	0.0272516	0.37215	0.203	0	1
TMX2	0.0272516	0.365846	0.203	0	1
AASDH	0.0272516	0.363388	0.203	0	1
FRG1BP	0.0272516	0.361263	0.203	0	1
NUMA1	0.0272516	0.35916	0.203	0	1
DCTD	0.0272516	0.358531	0.203	0	1
LARP4B	0.0272516	0.356364	0.203	0	1
CSNK1G3	0.0272516	0.353595	0.203	0	1
YIPF6	0.0272516	0.353067	0.203	0	1
ING4	0.0272516	0.351591	0.203	0	1
TGFBR2	0.0272516	0.346047	0.203	0	1
SWAP70	0.0272516	0.345475	0.203	0	1
AGPAT5	0.0272516	0.340989	0.203	0	1
AP1S2	0.0272516	0.322225	0.203	0	1
AUP1	0.0272516	0.305599	0.203	0	1
ZNF605	0.0272516	0.304764	0.203	0	1
DDT	0.0274262	-1.08791	0.411	0.5	1
FXR1	0.0277775	0.342889	0.542	0.2	1
PPCS	0.0277889	0.359871	0.552	0.2	1
SGCB	0.0278233	0.399511	0.297	0.05	1
RACK1	0.0278406	-0.398004	0.911	0.85	1
SOCS3	0.0280833	0.436981	0.292	0.05	1
RNF145	0.0282178	0.400634	0.38	0.1	1
MRPL32	0.028503	0.316731	0.391	0.1	1
NIFK	0.0285233	0.365437	0.297	0.05	1
KIAA1143	0.0285414	0.392972	0.38	0.1	1
FAM117B	0.0287083	-0.473371	0.042	0.15	1
IDNK	0.0287083	-0.473723	0.042	0.15	1
SPSB2	0.0287083	-0.477008	0.042	0.15	1
AMDHD2	0.0287083	-0.514601	0.042	0.15	1
FASTK	0.0287083	-0.553735	0.042	0.15	1
USP53	0.0287933	0.413198	0.292	0.05	1
IFT22	0.0288534	0.331024	0.385	0.1	1
CAV2	0.0289414	0.445333	0.536	0.2	1
C14orf119	0.0290496	0.426969	0.286	0.05	1
SLC25A6	0.0291385	-0.4216	0.812	0.75	1
NR2F1	0.029154	0.419962	0.292	0.05	1
ZYX	0.0292383	0.254582	0.297	0.05	1
SNHG9	0.0292914	0.403927	0.281	0.05	1
TAOK3	0.0294154	0.408776	0.286	0.05	1
USP48	0.0294154	0.350186	0.286	0.05	1
RITA1	0.029443	-0.362323	0.042	0.15	1
MAP4	0.029559	0.366926	0.464	0.15	1
TSPAN3	0.0295848	0.433698	0.443	0.15	1
SLC30A9	0.0296016	0.281466	0.297	0.05	1
COL14A1	0.0297133	0.462396	0.198	0	1
EGFL6	0.0297133	0.448008	0.198	0	1
ST6GAL1	0.0297133	0.437989	0.198	0	1
SMC6	0.0297133	0.413017	0.198	0	1
CREB3L2	0.0297133	0.410439	0.198	0	1
PLAT	0.0297133	0.399141	0.198	0	1
ZYG11B	0.0297133	0.398837	0.198	0	1
PDGFC	0.0297133	0.398585	0.198	0	1
MAGEH1	0.0297133	0.392286	0.198	0	1
UPF3B	0.0297133	0.390037	0.198	0	1
TMEM43	0.0297133	0.387101	0.198	0	1
DOCK1	0.0297133	0.387042	0.198	0	1
CD83	0.0297133	0.386945	0.198	0	1
G6PC3	0.0297133	0.385653	0.198	0	1
TMX1	0.0297133	0.383643	0.198	0	1
NFIX	0.0297133	0.382405	0.198	0	1
ZMAT3	0.0297133	0.382338	0.198	0	1
ZMIZ1	0.0297133	0.380105	0.198	0	1
CCL28	0.0297133	0.379907	0.198	0	1
KLF3	0.0297133	0.370678	0.198	0	1
MIS18BP1	0.0297133	0.364281	0.198	0	1
COPS5	0.0297133	0.356084	0.198	0	1
CEP70	0.0297133	0.354844	0.198	0	1
HSPA12A	0.0297133	0.352369	0.198	0	1
CEP63	0.0297133	0.351819	0.198	0	1
TMEM192	0.0297133	0.35111	0.198	0	1
COL6A2	0.0297133	0.349617	0.198	0	1
NRBF2	0.0297133	0.348384	0.198	0	1
IFIT3	0.0297133	0.344831	0.198	0	1
DDX60	0.0297133	0.343058	0.198	0	1
MAML2	0.0297133	0.337384	0.198	0	1
TM2D1	0.0297133	0.336106	0.198	0	1
CLIP3	0.0297133	0.329281	0.198	0	1
OSBP	0.0297133	0.326935	0.198	0	1
CFAP20	0.0297133	0.322916	0.198	0	1
C12orf49	0.0297133	0.294096	0.198	0	1
EIF4E2	0.0298281	-0.776124	0.198	0.35	1
RAB6A	0.029912	-0.637285	0.151	0.3	1
MTFR1	0.0301938	-0.545504	0.042	0.15	1
PAK2	0.0304579	0.383569	0.531	0.2	1
PPIL4	0.0305288	0.275994	0.385	0.1	1
OSBPL8	0.0305514	0.387846	0.38	0.1	1
ZNF644	0.0305615	0.297015	0.375	0.1	1
CDC40	0.0306361	0.352462	0.292	0.05	1
MRPL41	0.0307112	-0.936543	0.401	0.5	1
BLOC1S5	0.0308732	0.378392	0.458	0.15	1
FNDC3B	0.0310165	0.303787	0.292	0.05	1
CMTM3	0.0310166	0.355556	0.292	0.05	1
BRD3	0.0310166	0.336381	0.292	0.05	1
PDCD5	0.0311788	0.375485	0.464	0.15	1
PPP2R1A	0.0312478	0.321136	0.38	0.1	1
TMEM258	0.0313077	0.382418	0.672	0.3	1
SDSL	0.0314644	-0.502266	0.073	0.2	1
TTC8	0.0314644	-0.554123	0.073	0.2	1
CXXC5	0.0314873	0.405639	0.714	0.45	1
HDHD3	0.0314923	-0.494459	0.104	0.25	1
SNRNP27	0.0316159	0.35878	0.375	0.1	1
MPC2	0.0320645	-0.733562	0.417	0.5	1
FAHD1	0.0320887	0.392734	0.286	0.05	1
FDFT1	0.0320887	0.368123	0.286	0.05	1
GALNT1	0.0320887	0.338305	0.286	0.05	1
EMP3	0.0322159	0.291662	0.458	0.15	1
BTBD7	0.0322352	0.40157	0.276	0.05	1
TFF3	0.0323811	0.397879	0.193	0	1
PDIA3P1	0.0323812	0.468701	0.193	0	1
RF00004	0.0323812	0.446901	0.193	0	1
IFT81	0.0323812	0.409663	0.193	0	1
NOB1	0.0323812	0.406402	0.193	0	1
MYSM1	0.0323812	0.390592	0.193	0	1
HIST1H2BG	0.0323812	0.390207	0.193	0	1
GBA3	0.0323812	0.385889	0.193	0	1
RPL5P34	0.0323812	0.371436	0.193	0	1
TGS1	0.0323812	0.369383	0.193	0	1
KPNA6	0.0323812	0.369066	0.193	0	1
STON2	0.0323812	0.365345	0.193	0	1
ZDHHC17	0.0323812	0.363384	0.193	0	1
LAPTM4B	0.0323812	0.360697	0.193	0	1
WDFY1	0.0323812	0.356034	0.193	0	1
RGS10	0.0323812	0.355753	0.193	0	1
C6orf89	0.0323812	0.353163	0.193	0	1
FAM81A	0.0323812	0.352224	0.193	0	1
CNOT1	0.0323812	0.35205	0.193	0	1
IFIT2	0.0323812	0.348938	0.193	0	1
CTNND1	0.0323812	0.341173	0.193	0	1
TUSC1	0.0323812	0.339355	0.193	0	1
USP12	0.0323812	0.338152	0.193	0	1
NSD1	0.0323812	0.33523	0.193	0	1
ZNF317	0.0323812	0.333899	0.193	0	1
TWSG1	0.0323812	0.331203	0.193	0	1
TERF2	0.0323812	0.325753	0.193	0	1
RPS13P2	0.0323812	0.31542	0.193	0	1
RPL41P5	0.0323812	0.313527	0.193	0	1
KIF13A	0.0323812	0.309433	0.193	0	1
RNF216	0.0323812	0.307041	0.193	0	1
DNAJB12	0.0323812	0.305941	0.193	0	1
CCNK	0.0323812	0.299852	0.193	0	1
DHRS7B	0.0323812	0.294897	0.193	0	1
YTHDC2	0.0323812	0.290488	0.193	0	1
ZEB2	0.0323812	0.279932	0.193	0	1
FGD5-AS1	0.0324956	0.383443	0.422	0.15	1
HIBCH	0.0325382	-0.700811	0.109	0.25	1
FRMD4B	0.0325915	0.363142	0.448	0.15	1
MLF2	0.0327001	-0.649828	0.266	0.4	1
HADHA	0.0327069	0.259751	0.562	0.2	1
[truncated: 1,443 more rows]

## Sheet: EC
gene_id	p_val	avg_logFC	pct.1	pct.2	p_val_adj
MT-RNR1	5.93162e-19	5.83205	1	0	1.42555e-14
MT-RNR2	5.93166e-19	7.14528	1	0	1.42556e-14
MT-ND5	7.72124e-18	2.08347	0.994	0.464	1.85565e-13
MT-ATP8	1.95029e-17	3.28845	0.955	0	4.68713e-13
MTATP6P1	2.29252e-17	3.02222	0.953	0	5.50962e-13
MT-ND4L	3.16404e-15	2.16722	0.951	0.321	7.60413e-11
HSP90AA1	2.67317e-13	2.25994	0.953	0.321	6.42444e-09
TPM4	5.55792e-12	1.96651	0.814	0.071	1.33574e-07
IGFBP7	1.11255e-11	1.62211	0.94	0.321	2.6738e-07
HSP90AB1	3.73431e-11	1.53872	0.946	0.536	8.97467e-07
PTTG1IP	1.65925e-10	1.5798	0.829	0.179	3.98768e-06
CAVIN1	2.78155e-10	1.75836	0.779	0.107	6.6849e-06
SPTBN1	2.81351e-10	1.52458	0.824	0.107	6.7617e-06
LIMCH1	5.19107e-10	1.73783	0.713	0.036	1.24757e-05
PABPC1	6.15472e-10	1.44265	0.876	0.321	1.47916e-05
MT-TP	9.73343e-10	1.78009	0.67	0	2.33923e-05
HLA-DRB6	9.73345e-10	1.79709	0.67	0	2.33924e-05
RAMP3	1.33529e-09	2.11677	0.664	0	3.2091e-05
MT-TV	1.82567e-09	1.77274	0.657	0	4.38763e-05
MT-TE	3.05232e-09	1.78538	0.647	0	7.33563e-05
KTN1	3.12146e-09	1.36235	0.844	0.25	7.50181e-05
A2M	3.87142e-09	1.33008	0.839	0.143	9.30417e-05
MT-ATP6	4.80603e-09	0.9567	1	0.821	0.000115503
UACA	5.58519e-09	1.72474	0.715	0.071	0.000134229
NUCB2	6.06519e-09	1.62988	0.692	0.071	0.000145765
CBX3	6.10406e-09	1.41079	0.741	0.107	0.000146699
FLT1	8.97781e-09	1.14844	0.694	0.036	0.000215764
HES1	9.89887e-09	1.14701	0.812	0.179	0.0002379
PTPRB	1.11314e-08	1.68243	0.619	0	0.000267521
HSP90B1	1.28598e-08	1.23311	0.852	0.25	0.000309061
ADGRF5	1.31163e-08	1.4637	0.782	0.143	0.000315224
UTRN	1.47476e-08	1.60514	0.664	0.036	0.000354428
SLK	1.93264e-08	1.45186	0.7	0.071	0.000464472
MEIS2	1.99685e-08	1.52586	0.653	0.036	0.000479903
PDIA3	2.89555e-08	1.19314	0.82	0.286	0.000695887
ADGRL4	3.17565e-08	1.68868	0.595	0	0.000763204
RNASE1	4.36924e-08	1.04211	0.944	0.429	0.00105006
MT-CYB	7.98491e-08	0.814379	0.998	0.893	0.00191901
SYNE2	1.14967e-07	1.16118	0.711	0.107	0.00276299
GOLGB1	1.15046e-07	1.43555	0.593	0.036	0.00276491
MEF2C	1.64633e-07	1.35605	0.615	0.036	0.00395662
PTMAP2	1.76411e-07	1.41206	0.555	0	0.00423969
CALM1	1.86746e-07	0.93914	0.929	0.643	0.00448807
HLA-E	1.94441e-07	0.767735	0.964	0.714	0.004673
CD34	2.09868e-07	1.45923	0.55	0	0.00504377
PLVAP	2.71674e-07	1.76655	0.544	0	0.00652914
PECAM1	3.56857e-07	0.945389	0.814	0.25	0.00857635
NFKBIA	4.16787e-07	1.12167	0.79	0.286	0.0100167
SOX4	4.37733e-07	1.42242	0.595	0.071	0.01052
TMOD3	4.51421e-07	1.37151	0.531	0	0.010849
IFITM3	4.91151e-07	0.797989	0.951	0.536	0.0118038
YWHAB	5.55775e-07	0.832424	0.807	0.286	0.0133569
ZEB1	5.87365e-07	1.32145	0.608	0.071	0.0141162
APLP2	6.48199e-07	1.17351	0.702	0.143	0.0155782
CAVIN2	7.07809e-07	1.21079	0.66	0.107	0.0170108
DNAJA1	7.31857e-07	1.64535	0.805	0.286	0.0175887
IL6ST	7.516e-07	1.17743	0.745	0.214	0.0180632
TACC1	7.54275e-07	1.29004	0.602	0.071	0.0181275
SMARCA5	8.15183e-07	1.33547	0.546	0.036	0.0195913
NUCKS1	9.55496e-07	1.01367	0.818	0.357	0.0229634
GNAI2	1.08794e-06	1.11746	0.675	0.143	0.0261463
HSPA1A	1.11675e-06	1.6314	0.692	0.143	0.0268388
DYNC1I2	1.13092e-06	1.04407	0.677	0.107	0.0271794
VIM	1.17014e-06	0.985346	0.775	0.286	0.0281219
TIMP3	1.26484e-06	1.53112	0.812	0.286	0.0303979
ESAM	1.55544e-06	1.21882	0.561	0.036	0.0373818
MT-ND2	1.56326e-06	0.653224	0.996	0.893	0.0375697
ID2	1.68654e-06	1.08128	0.79	0.321	0.0405327
EIF5	1.71125e-06	1.1345	0.711	0.179	0.0411264
TM4SF18	1.77351e-06	0.976562	0.66	0.107	0.0426228
TEK	1.79337e-06	1.31483	0.495	0	0.0431001
MT-TL1	1.79338e-06	1.23893	0.495	0	0.0431003
XRCC5	1.97504e-06	1.18494	0.542	0.036	0.0474662

## Sheet: PTC
gene_id	p_val	avg_logFC	pct.1	pct.2	p_val_adj
MT-RNR2	0	6.81151	1	0	0
MT-RNR1	0	5.84528	1	0	0
MT-ATP8	0	3.59444	0.981	0.024	0
MTATP6P1	0	3.3054	0.967	0	0
JUN	0	2.632	0.812	0.057	0
FOS	0	2.55217	0.75	0.018	0
ATF3	0	2.3924	0.623	0.003	0
HSP90AA1	0	2.28138	0.963	0.519	0
MT-ND4L	0	2.11937	0.962	0.367	0
HSPA1A	0	2.11155	0.721	0.086	0
NFKBIA	0	2.09063	0.71	0.125	0
DNAJB1	0	2.02219	0.695	0.071	0
NFKBIZ	0	2.0083	0.599	0.009	0
SYNE2	0	1.97659	0.799	0.086	0
MT-TP	0	1.95251	0.676	0	0
HSPH1	0	1.87111	0.605	0.039	0
TAOK1	0	1.87047	0.29	0.028	0
MT-ND5	0	1.86663	0.995	0.616	0
MMP7	0	1.84754	0.45	0.031	0
KLF6	0	1.84013	0.711	0.109	0
SOX4	0	1.81395	0.722	0.119	0
MTND1P23	0	1.79844	0.464	0	0
EGR1	0	1.79053	0.601	0.007	0
GOLGB1	0	1.77239	0.774	0.039	0
CLU	0	1.76521	0.808	0.296	0
HSP90B1	0	1.75235	0.898	0.251	0
IER2	0	1.64373	0.67	0.053	0
GADD45B	0	1.63906	0.705	0.143	0
VIM	0	1.63263	0.68	0.124	0
MALAT1	0	1.61209	0.985	0.231	0
PABPC1	0	1.61161	0.919	0.34	0
IRF1	0	1.60676	0.516	0.026	0
HES1	0	1.59742	0.634	0.117	0
AKAP12	0	1.58938	0.578	0.088	0
MT-TE	0	1.58766	0.634	0	0
KTN1	0	1.56913	0.806	0.119	0
HSP90AB1	0	1.56082	0.909	0.486	0
MTCO1P12	0	1.55948	0.686	0	0
CCL2	0	1.54474	0.423	0.042	0
CCNL1	0	1.54011	0.606	0.03	0
MAL	0	1.50564	0.47	0.003	0
DUSP1	0	1.4908	0.589	0.04	0
DNAJA1	0	1.48682	0.744	0.189	0
EIF3A	0	1.45632	0.733	0.071	0
RBBP6	0	1.45605	0.592	0.032	0
FOSB	0	1.44429	0.5	0.003	0
CXCL1	0	1.41296	0.336	0.003	0
S100A6	0	1.41217	0.663	0.097	0
PDIA3	0	1.40778	0.77	0.145	0
IGFBP7	0	1.39334	0.886	0.404	0
MTND4P12	0	1.38856	0.325	0	0
PPFIBP1	0	1.38027	0.637	0.058	0
ATRX	0	1.3551	0.658	0.047	0
ANXA2	0	1.34749	0.544	0.053	0
ZFP36L1	0	1.34465	0.735	0.152	0
ITM2C	0	1.33478	0.46	0.028	0
AKAP9	0	1.33132	0.671	0.059	0
KMT2E	0	1.30232	0.608	0.044	0
BCLAF1	0	1.29267	0.655	0.053	0
CLDN4	0	1.28588	0.493	0.024	0
PTTG1IP	0	1.28193	0.684	0.084	0
GOLGA4	0	1.28072	0.636	0.081	0
PPP1R15A	0	1.26551	0.52	0.011	0
ZFP36	0	1.26511	0.535	0.07	0
CTAGE5	0	1.26485	0.587	0	0
LRRC75A-AS1	0	1.26289	0.58	0	0
HSPA5	0	1.24187	0.69	0.129	0
CXCL2	0	1.24024	0.358	0.001	0
PRRC2C	0	1.23858	0.633	0.051	0
MT-TV	0	1.22433	0.488	0	0
GCC2	0	1.20882	0.637	0.072	0
GPX1	0	1.20594	0.558	0	0
IER3	0	1.20033	0.479	0.023	0
EZR	0	1.16497	0.793	0.242	0
ABCB1	0	1.15234	0.583	0.065	0
TXNIP	0	1.1486	0.599	0.153	0
SNHG5	0	1.14502	0.548	0	0
RBM25	0	1.14439	0.572	0.044	0
TPR	0	1.13105	0.566	0.036	0
HIST1H4C	0	1.12816	0.767	0.323	0
APLP2	0	1.12204	0.81	0.236	0
PRPF40A	0	1.11584	0.642	0.092	0
TNFSF10	0	1.11543	0.81	0.378	0
JUNB	0	1.11515	0.584	0.095	0
HSPA1B	0	1.09719	0.538	0.047	0
SMARCA5	0	1.08493	0.572	0.045	0
MT-TW	0	1.08371	0.426	0	0
NUCKS1	0	1.07831	0.862	0.342	0
TPM4	0	1.07527	0.447	0.034	0
BIRC3	0	1.0698	0.371	0.021	0
ARHGAP29	0	1.0647	0.587	0.087	0
SLC22A2	0	1.06138	0.738	0.202	0
SLK	0	1.05563	0.501	0.015	0
ANK3	0	1.04675	0.599	0.065	0
THOC2	0	1.04334	0.519	0.039	0
HNRNPU	0	1.03996	0.687	0.151	0
IFI27	0	1.0383	0.313	0.019	0
PTMAP2	0	1.03688	0.42	0	0
BPTF	0	1.03074	0.5	0.023	0
KLF10	0	1.02928	0.488	0.053	0
DST	0	1.02639	0.47	0.015	0
RPL9P9	0	1.0216	0.492	0	0
PHF3	0	1.01675	0.555	0.044	0
UGCG	0	0.995473	0.564	0.087	0
KRT7	0	0.993975	0.263	0.008	0
ICAM1	0	0.98372	0.37	0.017	0
GBA3	0	0.983204	0.424	0	0
SFPQ	0	0.976974	0.613	0.102	0
CYR61	0	0.975967	0.48	0.045	0
JUND	0	0.97468	0.535	0.074	0
RBM39	0	0.968083	0.691	0.165	0
SRSF11	0	0.964754	0.637	0.116	0
ARL6IP5	0	0.960826	0.582	0.093	0
DCDC2	0	0.959559	0.485	0.063	0
LRRFIP1	0	0.958036	0.507	0.059	0
DNAJB4	0	0.957762	0.436	0.039	0
BRD2	0	0.957436	0.508	0.051	0
HLA-E	0	0.956724	0.593	0.091	0
JAK1	0	0.956376	0.573	0.091	0
GNAS	0	0.955407	0.672	0.167	0
NCL	0	0.947424	0.769	0.257	0
ADAMTS1	0	0.945634	0.366	0.008	0
ANKRD12	0	0.945186	0.497	0.047	0
MT-ATP6	0	0.94517	1	0.828	0
USP8	0	0.944908	0.546	0.061	0
THY1	0	0.942231	0.532	0.185	0
SPARC	0	0.942202	0.43	0.046	0
UMOD	0	0.941884	0.258	0.003	0
YTHDC1	0	0.940205	0.528	0.053	0
MT-TL1	0	0.937933	0.394	0	0
TACSTD2	0	0.931899	0.23	0.002	0
LRP2	0	0.930391	0.742	0.248	0
SON	0	0.924393	0.74	0.224	0
KIF5B	0	0.922096	0.549	0.075	0
EGOT	0	0.914454	0.409	0.028	0
CXCL3	0	0.912589	0.282	0	0
CD2AP	0	0.912179	0.569	0.079	0
TPM1	0	0.911577	0.687	0.293	0
ITSN2	0	0.911492	0.48	0.036	0
GDF15	0	0.9112	0.448	0.083	0
CPM	0	0.910195	0.517	0.077	0
SETD2	0	0.910025	0.458	0.016	0
SCAF11	0	0.908855	0.587	0.098	0
NFE2L2	0	0.906296	0.565	0.098	0
UACA	0	0.903206	0.382	0.008	0
RRBP1	0	0.901021	0.544	0.07	0
LEPROT	0	0.899557	0.665	0.192	0
CBX3	0	0.895799	0.685	0.193	0
SOX9	0	0.894515	0.46	0.069	0
HLA-A	0	0.894234	0.738	0.261	0
DSP	0	0.890104	0.433	0.017	0
ITGB8	0	0.887426	0.485	0.084	0
KMT2C	0	0.885426	0.432	0.021	0
SLC12A1	0	0.885297	0.185	0.001	0
ZC3H13	0	0.884951	0.423	0.024	0
CHD4	0	0.884909	0.501	0.049	0
GAS5	0	0.883534	0.435	0	0
JMJD1C	0	0.877903	0.469	0.042	0
CTSB	0	0.876195	0.743	0.304	0
NOP58	0	0.872369	0.499	0.049	0
HBEGF	0	0.871811	0.335	0.001	0
CANX	0	0.871302	0.716	0.204	0
FLRT3	0	0.870642	0.49	0.061	0
VCAM1	0	0.867354	0.563	0.164	0
TRIP11	0	0.86401	0.446	0.032	0
NIPBL	0	0.861546	0.431	0.017	0
SF3B1	0	0.861017	0.569	0.086	0
PIGR	0	0.858516	0.648	0.225	0
HSP90AA2P	0	0.852235	0.386	0	0
MYO6	0	0.844881	0.57	0.113	0
FNBP1L	0	0.844602	0.48	0.061	0
NUCB2	0	0.842798	0.429	0.036	0
ANK2	0	0.840717	0.425	0.127	0
TRA2B	0	0.839647	0.491	0.076	0
PCM1	0	0.83841	0.449	0.034	0
CAST	0	0.8382	0.642	0.161	0
MAFF	0	0.837365	0.346	0.004	0
HP1BP3	0	0.836679	0.617	0.125	0
PNN	0	0.835283	0.459	0.039	0
SPTBN1	0	0.832624	0.461	0.051	0
PTN	0	0.831905	0.275	0.01	0
RPL13P12	0	0.828227	0.393	0	0
RRAD	0	0.826695	0.299	0.011	0
NR2F2	0	0.82605	0.518	0.078	0
CLDN2	0	0.821465	0.568	0.168	0
HNRNPD	0	0.821333	0.562	0.096	0
TSPAN1	0	0.820421	0.755	0.377	0
NCOR1	0	0.818351	0.489	0.062	0
CEP350	0	0.817481	0.395	0.016	0
BTG1	0	0.815495	0.611	0.166	0
ITGB1	0	0.813549	0.505	0.079	0
IL6ST	0	0.813208	0.498	0.063	0
LMAN1	0	0.812928	0.542	0.091	0
UBXN4	0	0.811789	0.65	0.171	0
AC016739.1	0	0.809223	0.387	0	0
MARCKS	0	0.806093	0.346	0.009	0
BDP1	0	0.805436	0.381	0.016	0
PCYOX1	0	0.804331	0.512	0.08	0
ZNF638	0	0.802736	0.444	0.029	0
2021-09-07	0	0.802233	0.591	0.149	0
EBAG9	0	0.800466	0.478	0.072	0
ARHGAP5	0	0.799148	0.496	0.072	0
BTG2	0	0.798796	0.382	0.017	0
HLA-B	0	0.797201	0.595	0.169	0
RPL3P4	0	0.796142	0.352	0	0
LAMB1	0	0.795236	0.383	0.016	0
LARP7	0	0.794424	0.574	0.129	0
AQP1	0	0.792819	0.691	0.294	0
PNRC1	0	0.790062	0.702	0.296	0
TMBIM6	0	0.786977	0.888	0.521	0
ACSM2A	0	0.780336	0.729	0.33	0
RSRC2	0	0.779418	0.577	0.137	0
TTC3	0	0.77787	0.545	0.111	0
AL450405.1	0	0.777382	0.348	0	0
PLEKHA5	0	0.776644	0.562	0.134	0
EIF5	0	0.776096	0.696	0.266	0
WFDC2	0	0.775887	0.408	0.079	0
UGT2A3	0	0.772174	0.538	0.143	0
ID2	0	0.771619	0.659	0.244	0
ZCCHC11	0	0.769465	0.366	0	0
MTND2P28	0	0.768937	0.403	0	0
ROCK2	0	0.766846	0.383	0.021	0
PARP4	0	0.764831	0.386	0.024	0
YWHAB	0	0.764152	0.783	0.331	0
CHD1	0	0.763727	0.384	0.022	0
ANXA1	0	0.76176	0.243	0.005	0
RBM47	0	0.760618	0.589	0.157	0
RB1CC1	0	0.757494	0.403	0.033	0
MTCO3P12	0	0.755003	0.327	0	0
DPP4	0	0.751767	0.522	0.11	0
ZFR	0	0.749114	0.469	0.058	0
CXCL12	0	0.748748	0.333	0.029	0
EIF5B	0	0.746712	0.656	0.211	0
EPRS	0	0.74133	0.405	0.028	0
BAZ2B	0	0.741273	0.382	0.018	0
NUFIP2	0	0.739658	0.425	0.035	0
OXR1	0	0.739073	0.367	0.023	0
RSRP1	0	0.739056	0.381	0.023	0
DHRS7	0	0.738978	0.431	0.054	0
HSPA6	0	0.73731	0.223	0.002	0
PTMAP5	0	0.737149	0.305	0	0
RPL6P27	0	0.7365	0.344	0	0
MCFD2	0	0.736302	0.438	0.052	0
RSL1D1	0	0.735366	0.611	0.168	0
ARID4B	0	0.734777	0.378	0.028	0
PATJ	0	0.733875	0.449	0.05	0
EIF4G3	0	0.732598	0.366	0.014	0
BX571818.1	0	0.728471	0.267	0	0
U2SURP	0	0.724829	0.464	0.07	0
ELF3	0	0.72479	0.56	0.145	0
HSP90AB3P	0	0.723539	0.333	0	0
IQGAP1	0	0.722775	0.394	0.024	0
RAD21	0	0.722318	0.485	0.073	0
RBBP8	0	0.722079	0.387	0.033	0
EIF4A3	0	0.721855	0.471	0.081	0
OPTN	0	0.719631	0.614	0.172	0
PTPN11	0	0.719196	0.434	0.049	0
SEC31A	0	0.718075	0.491	0.081	0
LUC7L3	0	0.716802	0.463	0.068	0
CCND1	0	0.715535	0.416	0.065	0
DDIT3	0	0.715396	0.433	0.071	0
XRCC5	0	0.715392	0.589	0.157	0
PRPF38B	0	0.713877	0.389	0.025	0
SLC3A1	0	0.71366	0.715	0.315	0
ADD3	0	0.710837	0.585	0.179	0
ACTN4	0	0.709115	0.524	0.115	0
DDX17	0	0.708429	0.528	0.104	0
PSAP	0	0.708184	0.744	0.282	0
TAX1BP1	0	0.707915	0.746	0.303	0
MLEC	0	0.70311	0.555	0.14	0
AC024293.1	0	0.70199	0.319	0	0
KMT2A	0	0.700986	0.351	0.014	0
GINM1	0	0.6989	0.584	0.146	0
KRT19	0	0.698193	0.167	0.019	0
GRB2	0	0.698073	0.499	0.085	0
BAZ1B	0	0.697799	0.348	0.017	0
TMSB4X	0	0.696819	0.687	0.303	0
CLINT1	0	0.696706	0.528	0.11	0
SEC62	0	0.696269	0.794	0.358	0
SPEF2	0	0.6942	0.354	0.02	0
TBL1X	0	0.69306	0.361	0.027	0
ARID4A	0	0.692044	0.334	0.02	0
FHL1	0	0.69169	0.197	0.014	0
CHORDC1	0	0.691255	0.362	0.03	0
MTDH	0	0.691233	0.523	0.11	0
PPP1R12A	0	0.687453	0.371	0.034	0
VPS13A	0	0.686902	0.413	0.032	0
FOXC1	0	0.686866	0.287	0.01	0
METTL7A	0	0.684692	0.546	0.161	0
CCAR1	0	0.684018	0.366	0.026	0
SSRP1	0	0.68398	0.382	0.034	0
WSB1	0	0.681906	0.399	0.04	0
TIMP1	0	0.681184	0.324	0.014	0
APP	0	0.681162	0.577	0.157	0
RSF1	0	0.680924	0.403	0.047	0
PIK3R1	0	0.679828	0.389	0.048	0
ASH1L	0	0.679228	0.38	0.042	0
WDR60	0	0.679186	0.368	0.034	0
VPS13C	0	0.677626	0.347	0.016	0
SENP6	0	0.676843	0.387	0.034	0
SLCO4C1	0	0.675582	0.379	0.041	0
NRIP1	0	0.675544	0.399	0.047	0
NOL8	0	0.67491	0.336	0.02	0
TGOLN2	0	0.673812	0.51	0.098	0
PCF11	0	0.673412	0.336	0.02	0
BOD1L1	0	0.67131	0.313	0.012	0
APBB1IP	0	0.66857	0.309	0.007	0
CCL20	0	0.667934	0.123	0.007	0
ANKIB1	0	0.667266	0.41	0.047	0
LIMA1	0	0.665608	0.36	0.027	0
MORF4L1P1	0	0.663831	0.297	0	0
CRIM1	0	0.663259	0.378	0.046	0
SMARCC1	0	0.660214	0.411	0.049	0
AFG3L2	0	0.659077	0.522	0.111	0
NEMF	0	0.659053	0.364	0.04	0
MPHOSPH8	0	0.658831	0.435	0.076	0
NFE2L1	0	0.65766	0.435	0.046	0
ANKRD26	0	0.65672	0.309	0.008	0
EPB41L1	0	0.653602	0.382	0.05	0
HMGB1P5	0	0.652966	0.29	0	0
PLK2	0	0.65138	0.308	0.006	0
BICC1	0	0.651353	0.565	0.153	0
SERINC1	0	0.649928	0.435	0.052	0
CD46	0	0.649033	0.44	0.067	0
ACIN1	0	0.64839	0.368	0.028	0
HADHA	0	0.647899	0.621	0.193	0
CAVIN1	0	0.647756	0.255	0.001	0
DYNC1LI2	0	0.647447	0.416	0.063	0
TSPAN3	0	0.646112	0.467	0.079	0
MT-TT	0	0.645728	0.305	0	0
AHNAK	0	0.639897	0.279	0.008	0
DEK	0	0.638361	0.535	0.14	0
NFIA	0	0.637802	0.501	0.122	0
ATF4	0	0.637765	0.479	0.097	0
MACF1	0	0.637307	0.347	0.026	0
PKN2	0	0.637211	0.372	0.036	0
WASL	0	0.635521	0.51	0.112	0
TOB2	0	0.635186	0.401	0.038	0
GNAI2	0	0.634696	0.356	0.033	0
SERPING1	0	0.634137	0.358	0.055	0
RDH11	0	0.634032	0.449	0.069	0
FRMD4B	0	0.633716	0.434	0.069	0
PHF14	0	0.631399	0.384	0.047	0
MACC1	0	0.631164	0.311	0.022	0
CREB5	0	0.630482	0.347	0.034	0
RASSF4	0	0.628499	0.521	0.147	0
TTC37	0	0.626595	0.383	0.038	0
REST	0	0.626427	0.356	0.032	0
SNHG16	0	0.626043	0.324	0	0
PERP	0	0.623865	0.255	0.013	0
ARGLU1	0	0.622363	0.41	0.07	0
ALCAM	0	0.622202	0.363	0.03	0
PPP1R10	0	0.621841	0.385	0.051	0
HACD3	0	0.62147	0.444	0.069	0
MT-TM	0	0.620049	0.292	0	0
NFIB	0	0.619987	0.596	0.201	0
CLK1	0	0.619676	0.35	0.02	0
ROCK1	0	0.619331	0.354	0.028	0
HNRNPM	0	0.618816	0.519	0.121	0
CDKN1A	0	0.61828	0.285	0.02	0
SLTM	0	0.617787	0.472	0.1	0
EPC1	0	0.616633	0.346	0.028	0
SYNCRIP	0	0.616453	0.471	0.096	0
MAN1A2	0	0.615765	0.332	0.028	0
SMC3	0	0.615589	0.376	0.039	0
HIPK2	0	0.615491	0.439	0.088	0
SYNGR2	0	0.614461	0.352	0.045	0
BBX	0	0.611909	0.505	0.129	0
HNRNPR	0	0.610842	0.46	0.093	0
KIF21A	0	0.610249	0.417	0.068	0
MAF	0	0.60991	0.509	0.153	0
MIA3	0	0.609892	0.339	0.024	0
RETREG1	0	0.609118	0.53	0.169	0
LBR	0	0.606354	0.331	0.032	0
MT-CYB	0	0.605827	0.998	0.815	0
VEZF1	0	0.605631	0.361	0.032	0
CCDC186	0	0.604339	0.44	0.097	0
SUCNR1	0	0.60425	0.341	0.055	0
ZRANB2	0	0.603005	0.385	0.052	0
SYNE1	0	0.602846	0.304	0.026	0
PLXDC2	0	0.602656	0.328	0.029	0
RPL21P28	0	0.601733	0.309	0	0
CCDC146	0	0.601638	0.233	0.034	0
ASPH	0	0.601538	0.375	0.044	0
TNRC6B	0	0.599434	0.409	0.079	0
EPCAM	0	0.597746	0.589	0.199	0
NPM1P27	0	0.597457	0.278	0	0
CTGF	0	0.596879	0.231	0.001	0
FNBP4	0	0.596565	0.317	0.017	0
MGEA5	0	0.595258	0.306	0	0
SOCS3	0	0.595119	0.294	0.013	0
PRPF4B	0	0.594175	0.456	0.095	0
YME1L1	0	0.593909	0.398	0.057	0
TMX4	0	0.592342	0.352	0.029	0
CLDN3	0	0.591916	0.372	0.068	0
MT-TS2	0	0.591663	0.275	0	0
POU3F3	0	0.591005	0.252	0.017	0
TRIM44	0	0.590055	0.452	0.092	0
WASF2	0	0.588146	0.38	0.062	0
CD9	0	0.587146	0.283	0.024	0
NCOA7	0	0.58587	0.479	0.118	0
PHIP	0	0.585328	0.321	0.025	0
SREK1	0	0.584741	0.362	0.045	0
SRRM1	0	0.583892	0.602	0.197	0
2021-09-02	0	0.583194	0.531	0.147	0
CEP290	0	0.582393	0.288	0.014	0
KPNB1	0	0.57938	0.402	0.062	0
DNTTIP2	0	0.578679	0.345	0.026	0
DSG2	0	0.578119	0.281	0.013	0
CHD2	0	0.577386	0.305	0.015	0
CLDN1	0	0.575963	0.242	0.005	0
TPM3	0	0.575682	0.579	0.19	0
ZNF106	0	0.574936	0.374	0.052	0
TRAM1	0	0.574401	0.547	0.159	0
SRP72	0	0.573945	0.436	0.087	0
TAF1B	0	0.573704	0.334	0.034	0
LRRK2	0	0.573676	0.314	0.031	0
2021-09-11	0	0.573597	0.422	0.085	0
SECISBP2L	0	0.573456	0.369	0.049	0
GATAD1	0	0.572858	0.335	0.024	0
CCDC47	0	0.572648	0.368	0.041	0
AFF4	0	0.572613	0.37	0.047	0
PAPOLA	0	0.572421	0.524	0.155	0
SEC63	0	0.572097	0.371	0.049	0
CA12	0	0.570891	0.397	0.086	0
ATF6	0	0.569938	0.326	0.024	0
TLN1	0	0.569252	0.395	0.074	0
SYTL2	0	0.568299	0.23	0.011	0
PPP1R9A	0	0.566181	0.312	0.013	0
IFITM2	0	0.56498	0.293	0.044	0
TRA2A	0	0.563365	0.375	0.049	0
SNHG6	0	0.562787	0.302	0	0
PARP14	0	0.562237	0.264	0.015	0
PHF20L1	0	0.561776	0.335	0.033	0
FXR1	0	0.560639	0.494	0.118	0
CEBPZ	0	0.56027	0.448	0.098	0
NUB1	0	0.560232	0.36	0.046	0
ARHGEF28	0	0.559537	0.351	0.037	0
RYBP	0	0.559144	0.324	0.029	0
DHX36	0	0.558897	0.392	0.065	0
PARD3	0	0.558527	0.335	0.033	0
HECTD1	0	0.557896	0.324	0.031	0
IQGAP2	0	0.557793	0.38	0.077	0
KLF5	0	0.555519	0.256	0.005	0
SUPT16H	0	0.554704	0.337	0.038	0
UBTF	0	0.554243	0.326	0.033	0
XIAP	0	0.553979	0.383	0.072	0
AC099560.2	0	0.553044	0.247	0	0
ACBD3	0	0.55281	0.362	0.04	0
PKHD1	0	0.552076	0.333	0.033	0
CLIP1	0	0.551946	0.298	0.018	0
SCIN	0	0.551772	0.221	0.004	0
ZKSCAN1	0	0.551723	0.348	0.045	0
COL4A3BP	0	0.550249	0.339	0.036	0
EML4	0	0.548721	0.377	0.053	0
SEMA5A	0	0.548193	0.304	0.018	0
LPP	0	0.547724	0.429	0.094	0
SRRM2	0	0.547121	0.477	0.119	0
PTPN13	0	0.546928	0.27	0.015	0
ALDH3A2	0	0.545403	0.479	0.134	0
ATP1B1	0	0.544457	0.895	0.529	0
CTSC	0	0.544409	0.554	0.177	0
ZNF326	0	0.543905	0.313	0.027	0
EIF2AK2	0	0.543393	0.317	0.041	0
MT-ND4	0	0.542626	0.999	0.847	0
NKTR	0	0.540813	0.288	0.025	0
AP2B1	0	0.540748	0.461	0.108	0
BAZ1A	0	0.539877	0.252	0.019	0
KDSR	0	0.53983	0.374	0.049	0
MED13L	0	0.539693	0.28	0.015	0
SMARCA2	0	0.539468	0.276	0.024	0
PHLDB2	0	0.539342	0.342	0.041	0
TMF1	0	0.538782	0.316	0.033	0
THRAP3	0	0.537907	0.425	0.093	0
TMEM245	0	0.536714	0.337	0.042	0
JADE1	0	0.536263	0.306	0.042	0
ZNF292	0	0.535018	0.268	0.02	0
ERBIN	0	0.534584	0.349	0.052	0
TJP1	0	0.534474	0.308	0.032	0
GLG1	0	0.534189	0.367	0.055	0
THBS1	0	0.533028	0.356	0.053	0
KANSL1L	0	0.53296	0.297	0.022	0
NOLC1	0	0.53267	0.305	0.025	0
TMEM123	0	0.532518	0.378	0.064	0
PPIG	0	0.532375	0.474	0.133	0
EPS8	0	0.532208	0.491	0.132	0
ERLEC1	0	0.531504	0.358	0.06	0
ZNF33B	0	0.529676	0.313	0.035	0
SNORD3A	0	0.529586	0.224	0	0
MESD	0	0.529322	0.372	0.059	0
BHLHE40	0	0.528412	0.311	0.029	0
ITSN1	0	0.528246	0.299	0.022	0
LPAR6	0	0.528232	0.272	0.032	0
CPVL	0	0.528038	0.321	0.037	0
PDIA6	0	0.526693	0.551	0.164	0
TOP1	0	0.526297	0.489	0.144	0
SVIL	0	0.525844	0.278	0.015	0
MYLK	0	0.525213	0.304	0.023	0
DNAJC3	0	0.524115	0.421	0.083	0
TNFAIP2	0	0.524104	0.245	0.02	0
TRIM24	0	0.523905	0.276	0.014	0
COL8A1	0	0.523829	0.158	0.001	0
CYP1B1	0	0.522779	0.166	0.002	0
CFAP97	0	0.522368	0.458	0.122	0
IFNAR1	0	0.52203	0.32	0.034	0
TOB1	0	0.520249	0.405	0.073	0
EEA1	0	0.519888	0.317	0.042	0
MET	0	0.51855	0.262	0.019	0
RTN3	0	0.518227	0.388	0.067	0
CFLAR	0	0.517981	0.45	0.121	0
ARL4C	0	0.517892	0.189	0.001	0
ZFP36L2	0	0.515057	0.429	0.096	0
RALBP1	0	0.514032	0.457	0.125	0
CASC4	0	0.512981	0.31	0.037	0
MYC	0	0.512698	0.249	0.016	0
CHD9	0	0.511803	0.401	0.076	0
WWC2	0	0.511784	0.314	0.033	0
RND3	0	0.510887	0.24	0.004	0
NDUFS1	0	0.509409	0.452	0.119	0
STAG2	0	0.508396	0.334	0.043	0
GUSB	0	0.508149	0.321	0.035	0
ANKRD17	0	0.50762	0.3	0.032	0
CUL5	0	0.507607	0.405	0.09	0
SPEN	0	0.507503	0.241	0.011	0
RPL13AP5	0	0.507238	0.237	0	0
CD151	0	0.506992	0.46	0.134	0
LMO7	0	0.506763	0.274	0.02	0
SMARCA1	0	0.506715	0.335	0.042	0
TFPI	0	0.506401	0.449	0.121	0
MITF	0	0.506348	0.297	0.032	0
ACBD5	0	0.505854	0.383	0.059	0
CPEB4	0	0.505748	0.425	0.089	0
PROM1	0	0.505001	0.195	0.005	0
MEF2A	0	0.504694	0.284	0.024	0
ILF3	0	0.503083	0.355	0.059	0
SHTN1	0	0.50237	0.363	0.07	0
CDC5L	0	0.502095	0.323	0.036	0
TAF1D	0	0.501482	0.45	0.112	0
MTCO1P23	0	0.501293	0.233	0	0
CBX1	0	0.501206	0.304	0.037	0
VMP1	0	0.500937	0.418	0.086	0
ABLIM1	0	0.500749	0.339	0.051	0
DHTKD1	0	0.500508	0.343	0.079	0
PNISR	0	0.500354	0.378	0.073	0
CTTNBP2NL	0	0.50031	0.303	0.028	0
RNF145	0	0.499209	0.246	0.013	0
TES	0	0.498833	0.256	0.016	0
GIGYF2	0	0.497786	0.287	0.024	0
CRIP2	0	0.497226	0.234	0.02	0
RBFOX2	0	0.497167	0.284	0.024	0
ITPR2	0	0.497088	0.28	0.019	0
SAFB2	0	0.496806	0.387	0.076	0
SSB	0	0.49603	0.579	0.198	0
COBLL1	0	0.496011	0.273	0.035	0
RASSF6	0	0.495592	0.316	0.049	0
LARS	0	0.495469	0.398	0.077	0
CSPP1	0	0.495099	0.296	0.03	0
SOX6	0	0.49505	0.288	0.035	0
YWHAZ	0	0.494377	0.526	0.167	0
YY1	0	0.493957	0.454	0.12	0
ERBB3	0	0.493778	0.295	0.04	0
MSH3	0	0.493221	0.341	0.054	0
SLC16A12	0	0.492533	0.347	0.079	0
RIF1	0	0.491642	0.245	0.017	0
PRNP	0	0.491127	0.422	0.098	0
MT-CO1	0	0.489513	0.999	0.887	0
GALNT1	0	0.489156	0.292	0.027	0
TOPORS	0	0.488822	0.301	0.03	0
ATP2B1	0	0.488734	0.299	0.029	0
SPAG9	0	0.487205	0.421	0.101	0
HTATSF1	0	0.486919	0.323	0.04	0
LIMCH1	0	0.486252	0.252	0.013	0
DHX9	0	0.485556	0.346	0.047	0
IK	0	0.485376	0.475	0.13	0
XPC	0	0.485222	0.376	0.075	0
ESF1	0	0.485137	0.315	0.046	0
PHACTR4	0	0.484923	0.356	0.055	0
GADD45G	0	0.484246	0.309	0.047	0
PHACTR2	0	0.484138	0.264	0.03	0
TMOD3	0	0.483453	0.372	0.068	0
PPP2R5E	0	0.482754	0.333	0.05	0
MAP4	0	0.482272	0.344	0.049	0
SLC38A2	0	0.481986	0.318	0.031	0
SETX	0	0.481005	0.274	0.026	0
TMED4	0	0.480626	0.508	0.154	0
IFI6	0	0.480219	0.272	0.036	0
AMD1	0	0.479392	0.426	0.103	0
KIAA1109	0	0.478717	0.273	0.014	0
C5orf42	0	0.478399	0.215	0	0
SYAP1	0	0.477982	0.541	0.17	0
RPS3AP6	0	0.477953	0.217	0	0
SPTY2D1	0	0.477744	0.271	0.021	0
RAB11FIP2	0	0.47774	0.259	0.023	0
SINHCAF	0	0.477732	0.308	0.049	0
VCAN	0	0.475715	0.142	0.001	0
NSD3	0	0.474815	0.291	0.042	0
RECQL	0	0.473986	0.249	0.016	0
PURA	0	0.473928	0.346	0.06	0
SF3B2	0	0.473902	0.456	0.123	0
PCMTD1	0	0.473654	0.436	0.106	0
SNX29	0	0.472823	0.332	0.056	0
CCT6A	0	0.471105	0.521	0.163	0
PAF1	0	0.471015	0.297	0.034	0
KLF4	0	0.470894	0.231	0.003	0
THUMPD1	0	0.470773	0.338	0.061	0
PAPD5	0	0.470698	0.242	0	0
PTPRA	0	0.470331	0.288	0.028	0
ARSD	0	0.470111	0.299	0.032	0
ARL5B	0	0.470047	0.247	0.011	0
ZFAND5	0	0.469919	0.476	0.145	0
ZNF24	0	0.469755	0.295	0.041	0
RNPC3	0	0.469671	0.238	0.012	0
RPL14P1	0	0.469499	0.23	0	0
EPB41L4A	0	0.469338	0.293	0.036	0
CSNK2A1	0	0.469204	0.399	0.082	0
COPB1	0	0.469068	0.366	0.07	0
UBE3A	0	0.467374	0.35	0.064	0
BRD4	0	0.467173	0.295	0.045	0
UFL1	0	0.467068	0.318	0.039	0
PUM1	0	0.466105	0.346	0.061	0
RBMX	0	0.465506	0.462	0.136	0
PON2	0	0.465263	0.333	0.067	0
PALLD	0	0.465251	0.27	0.029	0
CDK11B	0	0.465219	0.281	0.023	0
MYEF2	0	0.465026	0.273	0.033	0
FUS	0	0.464947	0.383	0.089	0
HOOK1	0	0.464872	0.354	0.074	0
OFD1	0	0.463762	0.276	0.023	0
CREBRF	0	0.463465	0.273	0.028	0
XRN2	0	0.463287	0.405	0.093	0
RBMS1	0	0.462775	0.3	0.046	0
ATXN7L3B	0	0.462749	0.331	0.048	0
UBAP2	0	0.462678	0.248	0.019	0
XIST	0	0.46264	0.254	0.005	0
AC005912.1	0	0.462429	0.19	0	0
APC	0	0.461682	0.241	0.008	0
WBP11	0	0.461361	0.357	0.065	0
GPBP1	0	0.46126	0.395	0.088	0
CWF19L2	0	0.460906	0.357	0.066	0
WNK1	0	0.460477	0.276	0.028	0
WWTR1	0	0.46043	0.363	0.07	0
DYNC1H1	0	0.460211	0.332	0.059	0
USP1	0	0.459557	0.265	0.023	0
CLCN3	0	0.459502	0.28	0.022	0
PAK2	0	0.458888	0.389	0.095	0
FUBP1	0	0.458856	0.298	0.036	0
RPAP2	0	0.458607	0.224	0.021	0
SLC25A36	0	0.457875	0.359	0.071	0
ZC3H14	0	0.457843	0.317	0.042	0
TAF7	0	0.457435	0.384	0.093	0
CD81	0	0.456915	0.292	0.036	0
CITED2	0	0.456547	0.455	0.129	0
WAC	0	0.456123	0.372	0.071	0
TCERG1	0	0.456006	0.242	0.012	0
ACTR2	0	0.455197	0.4	0.105	0
TNRC6A	0	0.454601	0.282	0.025	0
ATF7IP	0	0.454484	0.262	0.021	0
TM9SF3	0	0.454422	0.363	0.071	0
NORAD	0	0.453296	0.362	0.081	0
PAFAH1B1	0	0.451581	0.348	0.067	0
BAG3	0	0.450985	0.291	0.055	0
SMCHD1	0	0.450918	0.22	0.01	0
AFDN	0	0.450835	0.292	0.044	0
PDIA3P1	0	0.449907	0.178	0	0
SORBS2	0	0.449804	0.288	0.035	0
RPN2	0	0.449754	0.429	0.097	0
ANXA3	0	0.448458	0.192	0.006	0
NPM1P39	0	0.447963	0.204	0	0
BRCC3	0	0.447846	0.27	0.024	0
USP47	0	0.447383	0.274	0.029	0
SLU7	0	0.447038	0.309	0.049	0
CTR9	0	0.446766	0.276	0.023	0
SUZ12	0	0.44674	0.294	0.033	0
CWC22	0	0.446641	0.259	0.025	0
NBN	0	0.446556	0.301	0.052	0
C6orf62	0	0.446082	0.372	0.082	0
RAB3IP	0	0.445037	0.39	0.1	0
ITGA6	0	0.444839	0.33	0.063	0
RPL26P19	0	0.444692	0.21	0	0
CD83	0	0.444606	0.24	0.022	0
CDC42BPA	0	0.444491	0.301	0.053	0
RBM26	0	0.444305	0.26	0.027	0
MTR	0	0.444161	0.228	0.013	0
UPF2	0	0.44339	0.301	0.042	0
NEDD9	0	0.442572	0.271	0.034	0
DENR	0	0.442228	0.368	0.08	0
CYP3A5	0	0.441862	0.242	0.014	0
TFEC	0	0.441624	0.378	0.091	0
USP7	0	0.441204	0.254	0.018	0
MTF2	0	0.441038	0.26	0.023	0
TMEM192	0	0.440911	0.36	0.082	0
ZFC3H1	0	0.440865	0.231	0.012	0
TUG1	0	0.440572	0.214	0	0
MIER1	0	0.44007	0.29	0.041	0
ZNF644	0	0.439947	0.282	0.036	0
PKP4	0	0.439602	0.29	0.041	0
STAT1	0	0.439321	0.281	0.052	0
TRIM56	0	0.43916	0.219	0.016	0
PRPF6	0	0.43893	0.367	0.078	0
PIK3C2A	0	0.438773	0.268	0.029	0
ZBTB38	0	0.438398	0.328	0.063	0
HOOK3	0	0.437457	0.269	0.029	0
TUBA1A	0	0.436989	0.283	0.056	0
PTPRD	0	0.436956	0.297	0.032	0
FAM120A	0	0.436468	0.368	0.088	0
ENAH	0	0.4364	0.244	0.024	0
MIDN	0	0.435217	0.315	0.044	0
PLPP3	0	0.435178	0.272	0.026	0
ABCC4	0	0.434355	0.259	0.033	0
TMPO	0	0.43421	0.281	0.041	0
MYO9A	0	0.434093	0.215	0.02	0
ODF2L	0	0.433042	0.259	0.032	0
LACTB	0	0.432865	0.37	0.091	0
ABCF1	0	0.432415	0.422	0.106	0
WDR43	0	0.432209	0.279	0.025	0
FAM13B	0	0.432031	0.211	0.008	0
FOXP1	0	0.431928	0.261	0.023	0
KAT6B	0	0.431751	0.242	0.014	0
PARD6G-AS1	0	0.430937	0.17	0.005	0
PDLIM5	0	0.430489	0.374	0.087	0
STRBP	0	0.430184	0.262	0.023	0
PLEKHH2	0	0.43005	0.188	0.006	0
LINC01578	0	0.429998	0.232	0	0
PSIP1	0	0.429325	0.34	0.065	0
NAP1L4	0	0.429192	0.378	0.09	0
MPP5	0	0.42874	0.299	0.042	0
CTBP2	0	0.42815	0.268	0.041	0
KDM5A	0	0.427015	0.235	0.016	0
SELENOS	0	0.42684	0.374	0.086	0
IFI16	0	0.426625	0.171	0.006	0
HSD17B12	0	0.426386	0.316	0.06	0
MED13	0	0.426217	0.239	0.024	0
IPO7	0	0.425971	0.321	0.055	0
NOP56	0	0.425484	0.335	0.066	0
PBX1	0	0.425444	0.344	0.071	0
PPIL4	0	0.42513	0.303	0.049	0
NFIC	0	0.425035	0.335	0.072	0
PTBP3	0	0.424815	0.281	0.038	0
CLSTN1	0	0.424411	0.257	0.033	0
FAM13A	0	0.424144	0.329	0.061	0
AP3D1	0	0.423459	0.311	0.047	0
MYH10	0	0.423057	0.234	0.018	0
PTPRF	0	0.422138	0.231	0.018	0
GPC6	0	0.422059	0.231	0.019	0
FLNB	0	0.421118	0.203	0.008	0
CDV3	0	0.420845	0.397	0.083	0
MYLIP	0	0.420348	0.283	0.03	0
UTRN	0	0.420281	0.184	0.009	0
SKIL	0	0.41985	0.319	0.055	0
GAREM1	0	0.419726	0.254	0.03	0
ARHGAP12	0	0.419692	0.256	0.028	0
NAMPT	0	0.41957	0.292	0.057	0
GNG11	0	0.419289	0.208	0.016	0
RAI14	0	0.419161	0.277	0.034	0
DNAJC1	0	0.418987	0.378	0.092	0
RERE	0	0.417996	0.294	0.049	0
APPL1	0	0.417809	0.336	0.071	0
AKAP13	0	0.417283	0.223	0.015	0
PPP2R3A	0	0.416437	0.306	0.052	0
PRKDC	0	0.415133	0.255	0.031	0
TMEM159	0	0.415055	0.267	0.026	0
KIAA0232	0	0.414332	0.245	0.032	0
STAT3	0	0.413831	0.33	0.059	0
VGLL4	0	0.413285	0.25	0.034	0
SBSPON	0	0.413264	0.182	0.004	0
NPNT	0	0.412383	0.173	0.005	0
MBNL1	0	0.411847	0.316	0.052	0
TROVE2	0	0.411399	0.323	0.072	0
CXADR	0	0.411332	0.194	0.005	0
ZNF33A	0	0.411269	0.29	0.049	0
OIP5-AS1	0	0.411213	0.195	0	0
RANBP2	0	0.411199	0.255	0.021	0
SMC5	0	0.411019	0.219	0.016	0
CEP95	0	0.410909	0.224	0.009	0
HLTF	0	0.409835	0.237	0.024	0
TERF2IP	0	0.409676	0.367	0.089	0
AKAP11	0	0.409631	0.242	0.027	0
LEO1	0	0.408946	0.261	0.03	0
NOC3L	0	0.408771	0.25	0.028	0
CEP162	0	0.407811	0.204	0.009	0
AC116533.1	0	0.407621	0.205	0	0
HDAC2	0	0.407282	0.368	0.086	0
FCHO2	0	0.407199	0.238	0.027	0
SETD5	0	0.407017	0.223	0.018	0
DUSP6	0	0.40693	0.255	0.036	0
PKD2	0	0.406865	0.245	0.023	0
BMPR2	0	0.406676	0.213	0.015	0
PLCB4	0	0.406598	0.131	0.002	0
USP33	0	0.406541	0.263	0.033	0
C21orf59	0	0.406533	0.211	0	0
B4GALT5	0	0.406319	0.27	0.04	0
USP10	0	0.405778	0.323	0.056	0
WDFY3-AS2	0	0.405542	0.191	0	0
PSEN1	0	0.405365	0.238	0.017	0
TARS	0	0.404925	0.31	0.048	0
FAM46A	0	0.404576	0.187	0	0
ZNF148	0	0.404092	0.274	0.054	0
RNF19A	0	0.403445	0.346	0.062	0
PDE4D	0	0.403065	0.288	0.036	0
ARL4A	0	0.402491	0.237	0.019	0
WAC-AS1	0	0.402454	0.248	0.034	0
WASHC2A	0	0.401995	0.229	0.015	0
NFIX	0	0.401834	0.2	0.013	0
SPON2	0	0.401734	0.234	0.032	0
GGNBP2	0	0.40133	0.343	0.079	0
FRG1CP	0	0.4013	0.194	0	0
WASHC2C	0	0.400339	0.211	0.016	0
RPL5P34	0	0.399418	0.203	0	0
AL365357.1	0	0.399297	0.213	0	0
PAWR	0	0.399234	0.313	0.06	0
ID3	0	0.398934	0.201	0.008	0
FRG1HP	0	0.398803	0.175	0	0
SCAPER	0	0.397949	0.2	0.011	0
NEU1	0	0.3979	0.355	0.07	0
VCL	0	0.397181	0.229	0.019	0
NUAK2	0	0.396521	0.23	0.021	0
ZNF503	0	0.396514	0.268	0.042	0
ZC3H7B	0	0.395796	0.24	0.024	0
RPL18AP3	0	0.395437	0.175	0	0
SUPT5H	0	0.394627	0.249	0.028	0
PSMD1	0	0.394177	0.252	0.042	0
PPP2R2A	0	0.393567	0.307	0.055	0
RPL12P4	0	0.393495	0.207	0	0
SLC39A10	0	0.393293	0.229	0.019	0
CAV2	0	0.392859	0.192	0.005	0
KNG1	0	0.39258	0.132	0.003	0
LARP1	0	0.391886	0.315	0.061	0
MAP9	0	0.391721	0.282	0.056	0
RC3H1	0	0.390164	0.217	0.013	0
FOXO3	0	0.389568	0.236	0.026	0
DNAJC10	0	0.389405	0.235	0.025	0
RIPK2	0	0.388443	0.195	0.014	0
SP100	0	0.388272	0.288	0.055	0
MAGT1	0	0.38805	0.283	0.039	0
USO1	0	0.387525	0.323	0.063	0
AL590867.2	0	0.386735	0.193	0	0
AC007969.1	0	0.386253	0.186	0	0
NASP	0	0.385151	0.284	0.046	0
PPP1R15B	0	0.384677	0.239	0.014	0
KCTD12	0	0.384547	0.18	0.009	0
GOLIM4	0	0.384534	0.276	0.037	0
DCAF7	0	0.384495	0.324	0.066	0
FNDC3B	0	0.384201	0.267	0.044	0
C12orf65	0	0.383926	0.272	0.044	0
PRKRIP1	0	0.383742	0.233	0.033	0
MLH3	0	0.383544	0.233	0.024	0
FRG1BP	0	0.383322	0.159	0	0
COL4A1	0	0.383048	0.229	0.032	0
KDM5B	0	0.382904	0.207	0.011	0
GNL3	0	0.382718	0.282	0.056	0
KCNQ1OT1	0	0.381971	0.195	0.027	0
CLCN5	0	0.381443	0.268	0.049	0
SPTLC2	0	0.381043	0.194	0.011	0
SWAP70	0	0.380793	0.201	0.015	0
CUX1	0	0.380746	0.338	0.078	0
CWC25	0	0.38024	0.274	0.035	0
SERINC3	0	0.380205	0.261	0.032	0
GOLGA2	0	0.380037	0.273	0.043	0
MAGI3	0	0.37951	0.164	0.007	0
PBRM1	0	0.379214	0.219	0.024	0
NUDT4	0	0.378664	0.313	0.064	0
MAP3K2	0	0.378594	0.247	0.042	0
DZIP1	0	0.378462	0.241	0.033	0
DIS3	0	0.378189	0.241	0.023	0
NRDC	0	0.378073	0.241	0.026	0
DANCR	0	0.377405	0.19	0	0
EP300	0	0.377038	0.212	0.015	0
REL	0	0.376642	0.207	0.01	0
BAMBI	0	0.376233	0.223	0.022	0
MKNK2	0	0.376205	0.245	0.025	0
TAPBP	0	0.376183	0.254	0.042	0
SUCO	0	0.376156	0.229	0.017	0
BRWD1	0	0.375877	0.25	0.043	0
SERPINH1	0	0.375813	0.241	0.029	0
ERC1	0	0.375806	0.182	0.006	0
RHOQ	0	0.375706	0.262	0.037	0
ACAP2	0	0.375108	0.257	0.036	0
TTLL7	0	0.375026	0.208	0.019	0
HSPA4L	0	0.374801	0.242	0.032	0
CADM1	0	0.37449	0.202	0.011	0
HSPA4	0	0.37392	0.327	0.063	0
SUPT20H	0	0.373626	0.233	0.025	0
PIBF1	0	0.373221	0.198	0.008	0
SLC31A1	0	0.373202	0.248	0.032	0
PAPSS2	0	0.372926	0.197	0.013	0
EIF4G1	0	0.372708	0.296	0.056	0
SFT2D2	0	0.371547	0.277	0.045	0
EFNA1	0	0.371356	0.252	0.044	0
AP3B1	0	0.371201	0.253	0.035	0
LIMS1	0	0.371129	0.285	0.055	0
SLMAP	0	0.371024	0.241	0.033	0
KMT5B	0	0.371014	0.23	0.029	0
FILIP1L	0	0.370864	0.166	0.003	0
TAOK3	0	0.370829	0.263	0.044	0
NTRK2	0	0.370471	0.178	0.008	0
RNF13	0	0.370327	0.356	0.085	0
TMEM52B	0	0.370275	0.104	0.002	0
TIA1	0	0.370058	0.233	0.021	0
DICER1	0	0.369839	0.23	0.033	0
INTS6	0	0.369797	0.213	0.016	0
ZNF271P	0	0.369616	0.19	0	0
PLEKHA4	0	0.369285	0.19	0.017	0
USP9X	0	0.368584	0.227	0.029	0
MINDY2	0	0.368579	0.186	0.019	0
TRAF3IP1	0	0.368218	0.188	0.01	0
TACC1	0	0.367804	0.238	0.03	0
RIOK3	0	0.367664	0.327	0.063	0
CCDC88A	0	0.367654	0.165	0.011	0
TPP2	0	0.367439	0.223	0.017	0
IKBIP	0	0.366962	0.209	0.012	0
PCLO	0	0.366813	0.221	0.032	0
ALPK2	0	0.36516	0.225	0.019	0
ODR4	0	0.365125	0.217	0.015	0
MAP3K1	0	0.364968	0.215	0.025	0
ZNF91	0	0.364511	0.241	0.034	0
REV3L	0	0.363705	0.205	0.024	0
CAPN2	0	0.363505	0.233	0.029	0
RAB11FIP1	0	0.362521	0.211	0.021	0
PDZD8	0	0.362108	0.261	0.033	0
RUFY3	0	0.361833	0.229	0.028	0
RPS28P7	0	0.361775	0.168	0	0
DIAPH1	0	0.360948	0.213	0.018	0
2021-09-10	0	0.360406	0.261	0.044	0
CCNY	0	0.360227	0.217	0.028	0
ECPAS	0	0.36021	0.217	0.02	0
USP53	0	0.360183	0.229	0.025	0
CXCL6	0	0.359764	0.102	0	0
FRA10AC1	0	0.359461	0.277	0.052	0
ZC3H7A	0	0.359274	0.22	0.021	0
ZMYND8	0	0.358099	0.205	0.015	0
DAAM1	0	0.357948	0.194	0.017	0
TIPARP	0	0.357896	0.233	0.022	0
ARFGEF1	0	0.357685	0.231	0.032	0
AC073861.1	0	0.357448	0.179	0	0
ATG14	0	0.357444	0.224	0.02	0
IBTK	0	0.357188	0.251	0.037	0
ZMYND11	0	0.356618	0.281	0.052	0
AC007906.2	0	0.356479	0.153	0.009	0
EFCAB14	0	0.356142	0.249	0.043	0
H3F3AP4	0	0.355983	0.176	0	0
RHOBTB1	0	0.355743	0.26	0.046	0
FNDC3A	0	0.355273	0.312	0.061	0
CTCF	0	0.354442	0.229	0.031	0
IFT74	0	0.354082	0.252	0.04	0
KIAA2026	0	0.353245	0.185	0.016	0
LRP10	0	0.353201	0.289	0.057	0
SSX2IP	0	0.352828	0.288	0.056	0
CMYA5	0	0.352757	0.195	0.021	0
NAT8B	0	0.352646	0.16	0	0
ACTN1	0	0.352267	0.186	0.019	0
ICE1	0	0.352122	0.2	0.018	0
MTIF2	0	0.352108	0.237	0.033	0
CDKN2AIP	0	0.352046	0.213	0.018	0
PURB	0	0.351931	0.196	0.015	0
TNFAIP3	0	0.351752	0.179	0.004	0
LGALS3BP	0	0.351345	0.293	0.055	0
SNW1	0	0.351324	0.314	0.068	0
DSC2	0	0.351206	0.186	0.012	0
ACSL4	0	0.350837	0.186	0.014	0
QKI	0	0.34981	0.242	0.04	0
SMC6	0	0.349633	0.206	0.019	0
PPIP5K2	0	0.349596	0.245	0.03	0
ZCCHC6	0	0.349275	0.174	0	0
EGFR	0	0.34896	0.2	0.017	0
TFPI2	0	0.348923	0.14	0.002	0
TNS1	0	0.348474	0.233	0.034	0
EPHA7	0	0.348413	0.196	0.015	0
EIF2AK4	0	0.348061	0.215	0.022	0
SLC47A1	0	0.34738	0.316	0.066	0
RNF44	0	0.347029	0.21	0.014	0
BCL7A	0	0.346941	0.241	0.037	0
AL049873.1	0	0.346842	0.161	0	0
CSRNP1	0	0.346216	0.197	0.008	0
DEPP1	0	0.345695	0.222	0.029	0
TMEM87A	0	0.345252	0.217	0.021	0
KIF13B	0	0.345227	0.216	0.024	0
BCL3	0	0.345068	0.22	0.021	0
DDX27	0	0.344799	0.278	0.054	0
SBNO1	0	0.343843	0.227	0.036	0
DNAJC21	0	0.343805	0.329	0.074	0
CCND2	0	0.341855	0.143	0.002	0
MARVELD2	0	0.340931	0.169	0.008	0
KIF2A	0	0.340808	0.204	0.022	0
PPP1R3B	0	0.340675	0.199	0.009	0
TP53BP2	0	0.340618	0.186	0.007	0
KIFAP3	0	0.340613	0.27	0.045	0
USP34	0	0.34044	0.236	0.031	0
IFIH1	0	0.340228	0.174	0.007	0
CRTAP	0	0.340028	0.301	0.063	0
GNPTG	0	0.339096	0.286	0.051	0
KPNA4	0	0.338515	0.289	0.05	0
PTEN	0	0.33844	0.264	0.047	0
KIF1B	0	0.338282	0.201	0.019	0
ETS1	0	0.338232	0.184	0.006	0
TRIM2	0	0.3379	0.175	0.018	0
ESCO1	0	0.337772	0.193	0.021	0
CASP8AP2	0	0.337765	0.172	0.009	0
EDN1	0	0.337755	0.16	0.011	0
ITCH	0	0.337638	0.227	0.033	0
FTLP3	0	0.337149	0.159	0	0
RABGAP1	0	0.335955	0.184	0.013	0
POLR2B	0	0.335777	0.249	0.044	0
BRD3	0	0.335768	0.18	0.02	0
ZNF385B	0	0.335504	0.23	0.028	0
ITGAV	0	0.335206	0.248	0.039	0
LINC01697	0	0.33417	0.17	0	0
DBT	0	0.334135	0.234	0.039	0
QSER1	0	0.333844	0.175	0.012	0
ILF3-AS1	0	0.333632	0.147	0	0
ZMPSTE24	0	0.333405	0.276	0.052	0
CMTM3	0	0.333292	0.154	0.005	0
EPB41L2	0	0.333215	0.186	0.014	0
SLFN5	0	0.332751	0.141	0.002	0
SLC38A1	0	0.332594	0.129	0.001	0
SRPRA	0	0.332528	0.227	0.024	0
F11R	0	0.332454	0.201	0.018	0
MT-TF	0	0.332332	0.19	0	0
AHI1	0	0.332303	0.207	0.019	0
ZMYM4	0	0.331895	0.189	0.015	0
RAD17	0	0.331859	0.213	0.031	0
HOXB7	0	0.331773	0.231	0.037	0
SAV1	0	0.331562	0.217	0.02	0
SESN3	0	0.330686	0.207	0.027	0
NET1	0	0.330671	0.243	0.038	0
CALU	0	0.330394	0.207	0.023	0
TRIP12	0	0.329243	0.249	0.043	0
CNOT2	0	0.328667	0.238	0.04	0
ATXN2	0	0.328589	0.219	0.025	0
KIAA1551	0	0.328497	0.17	0.012	0
CTDSPL	0	0.328253	0.197	0.026	0
GFRA1	0	0.327929	0.159	0.001	0
XRN1	0	0.327403	0.19	0.018	0
IWS1	0	0.327151	0.212	0.026	0
GUCY1A1	0	0.326387	0.181	0.017	0
SCRN1	0	0.326023	0.164	0.004	0
MBNL2	0	0.325744	0.263	0.045	0
FAM114A1	0	0.325639	0.19	0.015	0
BTG3	0	0.3256	0.157	0.002	0
FAM111A	0	0.325561	0.18	0.014	0
TMEM43	0	0.325444	0.183	0.012	0
AC026403.1	0	0.325285	0.155	0	0
CDH2	0	0.324816	0.287	0.056	0
SMG1	0	0.324405	0.214	0.023	0
MPHOSPH10	0	0.324068	0.239	0.03	0
MARCKSL1	0	0.323929	0.183	0.01	0
NIN	0	0.323908	0.162	0.009	0
PRDM2	0	0.323844	0.177	0.012	0
RPS23P8	0	0.323633	0.166	0	0
CRK	0	0.323577	0.266	0.049	0
IGF1R	0	0.323351	0.219	0.028	0
ACSL3	0	0.322915	0.198	0.018	0
GBP3	0	0.322411	0.239	0.038	0
SMC4	0	0.322362	0.149	0.012	0
KIF3B	0	0.322006	0.218	0.03	0
SUGP2	0	0.321116	0.173	0.017	0
WASHC4	0	0.32063	0.277	0.053	0
POLK	0	0.320171	0.208	0.028	0
MNS1	0	0.319972	0.163	0.015	0
TMEM184C	0	0.319939	0.176	0.008	0
MYCBP2	0	0.319807	0.193	0.018	0
ARHGAP21	0	0.319692	0.179	0.009	0
VASN	0	0.319079	0.2	0.015	0
TMEM150C	0	0.319004	0.149	0.004	0
TRPM7	0	0.318955	0.166	0.014	0
UXS1	0	0.318927	0.213	0.023	0
CACYBPP2	0	0.318247	0.172	0	0
GATC	0	0.317978	0.212	0.029	0
GOLGA8B	0	0.317354	0.178	0.011	0
CHD3	0	0.317331	0.176	0.012	0
ZNF800	0	0.317119	0.199	0.018	0
MYH9	0	0.316822	0.22	0.034	0
CYP20A1	0	0.316427	0.237	0.034	0
AC092069.1	0	0.316342	0.141	0.004	0
TOP2B	0	0.315848	0.216	0.033	0
CENPC	0	0.315828	0.194	0.025	0
PAXBP1	0	0.315703	0.185	0.012	0
SCARB2	0	0.315465	0.229	0.035	0
NEK1	0	0.315438	0.175	0.013	0
ARHGAP42	0	0.31535	0.201	0.026	0
SCD5	0	0.314908	0.198	0.027	0
DDX42	0	0.314576	0.223	0.03	0
ELL2	0	0.314491	0.184	0.02	0
SF3A1	0	0.313905	0.2	0.022	0
SMARCC2	0	0.313334	0.212	0.022	0
RBM22	0	0.313071	0.222	0.029	0
PDGFA	0	0.312901	0.174	0.012	0
FUCA2	0	0.312526	0.3	0.063	0
ELF2	0	0.31228	0.209	0.029	0
DYNC2H1	0	0.311884	0.184	0.022	0
JUP	0	0.311738	0.252	0.044	0
NCBP3	0	0.311222	0.2	0.023	0
ASCC3	0	0.311108	0.163	0.014	0
DNM1L	0	0.310808	0.227	0.03	0
MAGI2-AS3	0	0.310799	0.147	0	0
ZBTB7A	0	0.310208	0.196	0.026	0
MYOF	0	0.309478	0.145	0.002	0
ZBTB10	0	0.309369	0.204	0.019	0
RPL24P2	0	0.309294	0.167	0	0
MTUS1	0	0.308931	0.176	0.014	0
MACO1	0	0.308907	0.218	0.025	0
MYADM	0	0.308725	0.114	0	0
FTSJ3	0	0.307782	0.228	0.036	0
GLA	0	0.307751	0.184	0.013	0
BBS2	0	0.307648	0.203	0.026	0
KLF3	0	0.30754	0.212	0.029	0
PARD3B	0	0.307357	0.166	0.007	0
UBQLN1	0	0.307351	0.274	0.05	0
YLPM1	0	0.307196	0.183	0.018	0
CCDC14	0	0.307188	0.186	0.019	0
KDM2A	0	0.307098	0.19	0.014	0
H1FX	0	0.306926	0.226	0.036	0
SLC44A1	0	0.306919	0.227	0.035	0
WLS	0	0.305476	0.255	0.043	0
DMKN	0	0.305452	0.159	0.008	0
NPAT	0	0.30544	0.162	0.007	0
PALM3	0	0.305347	0.165	0.014	0
ATP11A	0	0.30517	0.202	0.022	0
SFSWAP	0	0.305069	0.187	0.015	0
SMC1A	0	0.304664	0.221	0.033	0
RSBN1L	0	0.304568	0.227	0.036	0
CNTLN	0	0.303822	0.165	0.011	0
TCF12	0	0.303174	0.207	0.019	0
IQCA1	0	0.302228	0.172	0.016	0
GTPBP4	0	0.302083	0.217	0.033	0
RAC1P2	0	0.301807	0.156	0	0
MIGA1	0	0.301469	0.239	0.038	0
ABHD2	0	0.301318	0.199	0.024	0
PAPLN	0	0.301245	0.185	0.014	0
HIST1H1E	0	0.301186	0.139	0.006	0
MAN2A1	0	0.30115	0.216	0.031	0
FTH1P10	0	0.300694	0.135	0	0
IFRD1	0	0.300278	0.198	0.019	0
DDR1	0	0.300186	0.142	0.007	0
PMAIP1	0	0.299937	0.149	0	0
MTSS1	0	0.29925	0.21	0.026	0
EMP3	0	0.298831	0.139	0.008	0
KIF3A	0	0.298762	0.161	0.015	0
PDS5A	0	0.298652	0.23	0.035	0
RPS27AP16	0	0.298507	0.151	0	0
NPTN	0	0.298218	0.196	0.024	0
TSC22D2	0	0.297776	0.182	0.014	0
LUC7L	0	0.297742	0.199	0.021	0
LGALS8	0	0.29734	0.189	0.019	0
EHBP1	0	0.296944	0.194	0.02	0
DIAPH2	0	0.296796	0.173	0.012	0
NEFM	0	0.296726	0.123	0.001	0
HCG18	0	0.296698	0.16	0.011	0
SGMS1	0	0.295557	0.155	0.011	0
SEMA6A	0	0.295313	0.164	0.007	0
LRG1	0	0.294466	0.126	0.006	0
ADAM10	0	0.293628	0.207	0.031	0
LHX1	0	0.293011	0.173	0.017	0
KDM6B	0	0.292586	0.176	0.012	0
RIPK4	0	0.2919	0.199	0.017	0
PDCD11	0	0.29159	0.149	0.011	0
OSBPL11	0	0.290401	0.172	0.012	0
SEL1L	0	0.290374	0.2	0.026	0
SLC39A6	0	0.290215	0.174	0.017	0
RAB31	0	0.289764	0.12	0.005	0
DCAF5	0	0.289557	0.19	0.019	0
FRMD3	0	0.289432	0.165	0.017	0
RSPH3	0	0.289316	0.199	0.025	0
THSD7A	0	0.289076	0.153	0.011	0
STK17A	0	0.288845	0.194	0.016	0
MEGF9	0	0.288716	0.155	0.008	0
VEGFA	0	0.288529	0.217	0.027	0
USP48	0	0.287711	0.198	0.026	0
IFI44L	0	0.287511	0.106	0.002	0
TCF7L2	0	0.287429	0.185	0.021	0
PTH2R	0	0.287402	0.194	0.022	0
LTN1	0	0.287317	0.184	0.022	0
ZNF608	0	0.28705	0.167	0.011	0
FAM35A	0	0.286689	0.15	0	0
SOS2	0	0.286555	0.195	0.019	0
BAZ2A	0	0.285882	0.166	0.017	0
RAB3GAP2	0	0.285729	0.176	0.02	0
ADGRG6	0	0.284941	0.18	0.014	0
PEG10	0	0.284448	0.197	0.025	0
C20orf24	0	0.284412	0.156	0	0
KIDINS220	0	0.284349	0.174	0.015	0
TOGARAM1	0	0.284052	0.178	0.014	0
WHAMM	0	0.283894	0.17	0.016	0
RAB3GAP1	0	0.282618	0.204	0.026	0
DLG1	0	0.28156	0.205	0.028	0
BCL2	0	0.281287	0.183	0.023	0
WDR82	0	0.280784	0.202	0.027	0
ZNF826P	0	0.28038	0.121	0	0
CHD8	0	0.279573	0.173	0.01	0
AC115223.1	0	0.278869	0.149	0	0
LSG1	0	0.278765	0.152	0.013	0
RLF	0	0.278511	0.16	0.008	0
SORT1	0	0.278443	0.171	0.016	0
CDKN1B	0	0.277504	0.186	0.022	0
MAP4K4	0	0.277473	0.142	0.009	0
DRAM1	0	0.277068	0.22	0.031	0
TBC1D5	0	0.276611	0.188	0.02	0
TDRD3	0	0.276495	0.173	0.017	0
PIM1	0	0.276176	0.188	0.023	0
TYMSOS	0	0.276017	0.11	0	0
SLF2	0	0.275441	0.152	0.013	0
DOCK1	0	0.275249	0.158	0.015	0
MLLT3	0	0.275174	0.158	0.011	0
PRUNE2	0	0.275163	0.198	0.028	0
PRPF4	0	0.275088	0.182	0.022	0
NECTIN3	0	0.274976	0.162	0.01	0
QPCT	0	0.274051	0.168	0.014	0
MYSM1	0	0.27374	0.154	0.012	0
RALGAPA1	0	0.27361	0.156	0.015	0
NFIL3	0	0.273485	0.172	0.012	0
TGIF2	0	0.273438	0.155	0.009	0
CHML	0	0.273389	0.121	0.003	0
AMOTL2	0	0.273337	0.192	0.024	0
RCN1	0	0.272909	0.182	0.018	0
ZNF844	0	0.272887	0.166	0.01	0
CREBBP	0	0.272579	0.149	0.014	0
JAG1	0	0.272461	0.147	0.003	0
RBM5	0	0.272201	0.168	0.017	0
CEP295	0	0.272179	0.14	0.005	0
RPL7P1	0	0.271939	0.13	0	0
DNAJC25	0	0.271401	0.174	0.018	0
AP001324.1	0	0.271355	0.134	0	0
BBS4	0	0.270502	0.15	0.013	0
CALB1	0	0.270476	0.104	0	0
DEGS1	0	0.27028	0.227	0.037	0
HLA-DRB6	0	0.268565	0.122	0	0
ZC2HC1A	0	0.268402	0.153	0.015	0
LINC00963	0	0.267898	0.131	0	0
DNAJA4	0	0.267587	0.153	0.009	0
CCDC30	0	0.267523	0.156	0.014	0
ZNF37A	0	0.266386	0.142	0.01	0
NUSAP1	0	0.265974	0.129	0.007	0
CTDSPL2	0	0.265557	0.177	0.018	0
AC006453.2	0	0.265229	0.122	0	0
ITGA2	0	0.265188	0.115	0.005	0
FER	0	0.265131	0.146	0.008	0
MAFB	0	0.264711	0.131	0.002	0
RPS13P2	0	0.264532	0.129	0	0
OGFRL1	0	0.264339	0.113	0.006	0
ZRANB1	0	0.26403	0.172	0.014	0
HMGB1P8	0	0.263919	0.136	0	0
CCDC93	0	0.26243	0.155	0.013	0
BACE2	0	0.262028	0.112	0.001	0
KIAA1217	0	0.261836	0.151	0.009	0
TNFRSF19	0	0.261313	0.194	0.026	0
BHLHE41	0	0.261183	0.137	0.003	0
RUFY2	0	0.260575	0.158	0.013	0
HSPD1P1	0	0.260415	0.13	0	0
ZNF486	0	0.260259	0.101	0.001	0
ANKRD36	0	0.259578	0.114	0.004	0
ZNF124	0	0.25905	0.142	0.009	0
CHD6	0	0.258437	0.165	0.018	0
FMO2	0	0.258429	0.153	0.014	0
SNRPGP10	0	0.258242	0.129	0	0
COL27A1	0	0.258166	0.178	0.016	0
ZNHIT6	0	0.258096	0.15	0.008	0
RNF20	0	0.258022	0.166	0.015	0
IFT81	0	0.257814	0.149	0.014	0
RBMXL1	0	0.257421	0.153	0.007	0
AHCTF1	0	0.256266	0.143	0.012	0
ID1	0	0.255626	0.112	0.006	0
SEZ6L2	0	0.255565	0.143	0.006	0
CDK6	0	0.255421	0.145	0.01	0
DDX58	0	0.254527	0.158	0.01	0
NBPF1	0	0.254145	0.162	0.014	0
TNIK	0	0.253977	0.184	0.024	0
LRRC8A	0	0.253809	0.155	0.011	0
TMEM131	0	0.252447	0.144	0.009	0
CCDC191	0	0.252093	0.136	0.008	0
CAMSAP2	0	0.252016	0.137	0.008	0
FAF2	0	0.251984	0.148	0.013	0
SOS1	0	0.251547	0.153	0.016	0
DNAJC22	0	0.250474	0.195	0.025	0
EHMT2	0	0.250012	0.152	0.014	0
NEAT1	0	-0.578432	0.441	0.08	0
RPL27A	0	-0.58055	0.862	0.921	0
RPL6	0	-0.598448	0.887	0.922	0
RPL14	0	-0.640363	0.858	0.927	0
RPLP1	0	-0.677101	0.938	0.988	0
LDHB	0	-0.677138	0.875	0.903	0
RPLP2	0	-0.703717	0.863	0.948	0
RPL30	0	-0.713422	0.774	0.866	0
RPS6	0	-0.725483	0.947	0.981	0
TPT1	0	-0.740192	0.945	0.986	0
ALDOB	0	-0.753258	0.511	0.908	0
RPL9	0	-0.767589	0.873	0.93	0
RPL24	0	-0.806501	0.806	0.899	0
RPL27	0	-0.8169	0.761	0.856	0
COX6A1	0	-0.829685	0.669	0.785	0
RPS13	0	-0.840835	0.828	0.934	0
RPS24	0	-0.845701	0.854	0.927	0
RPL37A	0	-0.850326	0.852	0.939	0
RPL22	0	-0.855874	0.775	0.871	0
RPS8	0	-0.866551	0.884	0.946	0
FAU	0	-0.870522	0.745	0.887	0
ATP5PF	0	-0.877469	0.691	0.806	0
RPS20	0	-0.888477	0.805	0.915	0
RPL7A	0	-0.891331	0.773	0.883	0
RPL8	0	-0.896825	0.858	0.944	0
EEF1A1	0	-0.899332	0.973	0.996	0
EEF1D	0	-0.902275	0.618	0.743	0
CHCHD2	0	-0.90728	0.621	0.754	0
RPS3A	0	-0.92584	0.856	0.956	0
MYL6	0	-0.932956	0.753	0.858	0
ATP5MD	0	-0.935349	0.666	0.782	0
ECHS1	0	-0.954354	0.658	0.836	0
UBL5	0	-0.956365	0.612	0.767	0
TXN	0	-0.957112	0.798	0.929	0
NDUFS5	0	-0.963892	0.63	0.788	0
RPS9	0	-0.971798	0.787	0.908	0
RPL39	0	-0.990163	0.736	0.828	0
NDUFA4	0	-0.998604	0.775	0.919	0
PRDX5	0	-1.00048	0.554	0.744	0
ATP5MC3	0	-1.00248	0.664	0.831	0
RPL13A	0	-1.00397	0.913	0.987	0
NDUFB2	0	-1.00412	0.706	0.86	0
RPL13	0	-1.00997	0.915	0.988	0
ATP5MPL	0	-1.03086	0.612	0.794	0
ELOB	0	-1.03714	0.609	0.796	0
UQCR10	0	-1.04335	0.612	0.797	0
CHCHD10	0	-1.04615	0.499	0.713	0
RPL35A	0	-1.04767	0.801	0.944	0
RPL3	0	-1.05478	0.873	0.968	0
ADI1	0	-1.06235	0.548	0.735	0
UQCR11	0	-1.06408	0.591	0.731	0
ATP5MG	0	-1.07262	0.697	0.875	0
PFDN5	0	-1.07444	0.644	0.829	0
LGALS2	0	-1.07693	0.564	0.785	0
FTH1	0	-1.08297	0.968	0.998	0
RPS14	0	-1.09237	0.849	0.973	0
RPS27A	0	-1.09777	0.846	0.975	0
RPL19	0	-1.10524	0.849	0.973	0
RPL36	0	-1.10543	0.768	0.926	0
DBI	0	-1.10789	0.707	0.877	0
COX8A	0	-1.11343	0.565	0.768	0
COX7B	0	-1.1135	0.585	0.786	0
COX6B1	0	-1.11601	0.652	0.843	0
NACA	0	-1.11765	0.73	0.879	0
COX7A2	0	-1.1221	0.611	0.817	0
RPL38	0	-1.12266	0.686	0.851	0
EDF1	0	-1.12905	0.558	0.762	0
RPL18A	0	-1.13135	0.744	0.923	0
OAZ1	0	-1.13505	0.54	0.752	0
PRDX1	0	-1.13812	0.702	0.874	0
RPS23	0	-1.14489	0.848	0.976	0
POLR2L	0	-1.14626	0.598	0.792	0
RPS5	0	-1.15086	0.66	0.869	0
ATP5F1E	0	-1.1548	0.82	0.938	0
COX4I1	0	-1.17195	0.725	0.91	0
ETFB	0	-1.17209	0.374	0.639	0
ATOX1	0	-1.18633	0.457	0.717	0
RPS28	0	-1.18893	0.841	0.976	0
UBA52	0	-1.19556	0.685	0.884	0
GPX4	0	-1.19817	0.711	0.904	0
COX5B	0	-1.20672	0.661	0.89	0
COX7C	0	-1.20768	0.845	0.977	0
DDT	0	-1.20884	0.438	0.71	0
PDZK1IP1	0	-1.21272	0.793	0.958	0
LAMTOR5	0	-1.21439	0.663	0.871	0
ATP5ME	0	-1.21902	0.649	0.817	0
RPS4X	0	-1.22692	0.787	0.934	0
RPS18	0	-1.23596	0.836	0.976	0
HINT1	0	-1.24304	0.736	0.925	0
SERF2	0	-1.24325	0.841	0.969	0
RPL23A	0	-1.25541	0.719	0.927	0
RPL11	0	-1.25665	0.841	0.971	0
UQCRQ	0	-1.25832	0.724	0.908	0
ATP5MC2	0	-1.26151	0.577	0.828	0
RPL10A	0	-1.26997	0.674	0.874	0
RPS7	0	-1.2741	0.8	0.954	0
RPS15	0	-1.29297	0.828	0.979	0
SOD1	0	-1.32162	0.702	0.908	0
CYB5A	0	-1.32341	0.717	0.907	0
RPL28	0	-1.32695	0.694	0.912	0
RPL7	0	-1.33976	0.831	0.964	0
PCSK1N	0	-1.35151	0.402	0.676	0
RPS27L	0	-1.35233	0.614	0.869	0
SAT2	0	-1.35521	0.353	0.684	0
GAPDH	0	-1.36766	0.866	0.98	0
ATP5F1D	0	-1.36823	0.492	0.8	0
RPL29	0	-1.36955	0.721	0.931	0
RPL35	0	-1.38599	0.728	0.937	0
MT1E	0	-1.38985	0.695	0.966	0
RPS12	0	-1.40947	0.801	0.967	0
MT1F	0	-1.41161	0.749	0.975	0
GCSH	0	-1.4276	0.054	0.501	0
RPL32	0	-1.42812	0.844	0.984	0
RPL12	0	-1.43348	0.8	0.951	0
RPL17	0	-1.44538	0.027	0.445	0
NDUFV2	0	-1.44546	0.119	0.564	0
RPL34	0	-1.46597	0.883	0.993	0
GPX3	0	-1.5251	0.796	0.987	0
RPS25	0	-1.55279	0.731	0.958	0
DCXR	0	-1.57813	0.385	0.739	0
RBP5	0	-1.62691	0.536	0.858	0
GSTA1	0	-1.6471	0.304	0.749	0
RPL26	0	-1.70231	0.729	0.954	0
ARL6IP4	0	-1.70277	0	0.565	0
MIOX	0	-1.71932	0.425	0.785	0
PCK1	0	-1.72399	0.33	0.705	0
APOE	0	-1.75878	0.613	0.941	0
RPS15A	0	-1.76936	0.653	0.951	0
MT2A	0	-1.78589	0.76	0.987	0
RPL10	0	-1.79228	0.783	0.99	0
MT1X	0	-1.80656	0.674	0.985	0
RPS17	0	-1.82647	0.022	0.578	0
FABP1	0	-1.85324	0.153	0.554	0
FTL	0	-1.9785	0.949	1	0
MT1G	0	-2.01695	0.794	0.998	0
HPD	0	-2.03007	0.161	0.678	0
S100A1	0	-2.03552	0.141	0.64	0
MIF	0	-2.05082	0.206	0.812	0
H3F3A	0	-2.19021	0.137	0.803	0
FXYD2	0	-2.2569	0.349	0.876	0
MT1H	0	-2.34291	0.557	0.969	0
RPL41	0	-2.80825	0.609	0.995	0
MCF2L	4.53023e-308	0.257847	0.145	0.014	1.08875e-303
HNRNPUL1	7.29521e-308	0.314519	0.228	0.038	1.75326e-303
NDUFB7	1.09833e-307	-1.07707	0.402	0.645	2.63961e-303
N4BP2L2	1.44278e-307	0.398107	0.409	0.111	3.46742e-303
SPART	6.07679e-307	0.42944	0.399	0.106	1.46044e-302
UTP23	6.87794e-307	0.267978	0.175	0.022	1.65297e-302
GRB14	1.96392e-306	0.259454	0.166	0.019	4.71989e-302
PRR13	2.54446e-306	-1.10681	0.416	0.648	6.1151e-302
ANKLE2	2.69332e-306	0.260527	0.137	0.012	6.47286e-302
RACK1	2.70384e-306	-0.653922	0.814	0.86	6.49815e-302
PPP4R3B	1.87333e-305	0.333538	0.3	0.064	4.50219e-301
ISCU	3.07024e-305	-0.984104	0.515	0.697	7.37871e-301
CDC42BPB	3.1702e-305	0.280615	0.168	0.02	7.61894e-301
P4HA1	3.4825e-305	0.257706	0.212	0.032	8.36949e-301
LGR4	5.44186e-305	0.301195	0.186	0.025	1.30784e-300
RIDA	7.02729e-305	-1.11622	0.484	0.693	1.68887e-300
LRRC58	1.12196e-304	0.371847	0.262	0.05	2.69641e-300
CEP104	5.62584e-304	0.270009	0.184	0.024	1.35206e-299
RAB21	6.54316e-304	0.339721	0.33	0.076	1.57252e-299
TEX9	7.17513e-304	0.291913	0.193	0.027	1.7244e-299
CUBN	1.06723e-303	0.974845	0.615	0.282	2.56487e-299
TMTC3	1.14463e-303	0.268983	0.16	0.018	2.7509e-299
TOMM7	1.96806e-303	-0.93669	0.57	0.721	4.72983e-299
CSDE1	2.6151e-303	0.552568	0.633	0.241	6.28487e-299
CEBPD	5.5666e-303	0.966208	0.654	0.314	1.33782e-298
AGL	6.94707e-303	0.259251	0.184	0.024	1.66959e-298
REV1	3.22916e-302	0.262319	0.155	0.017	7.76065e-298
TMCO1	5.61667e-302	0.426965	0.515	0.163	1.34985e-297
KLF9	1.43916e-301	0.35315	0.263	0.051	3.45873e-297
ZNF281	1.76694e-301	0.298315	0.197	0.028	4.24648e-297
VPS35	6.50171e-301	0.401368	0.428	0.121	1.56255e-296
DDX5	1.70183e-300	0.61795	0.673	0.28	4.09e-296
MDH1	1.90665e-300	-1.18066	0.465	0.671	4.58226e-296
RDX	3.18226e-300	0.53774	0.613	0.227	7.64792e-296
SKAP2	3.59991e-300	0.42447	0.414	0.114	8.65166e-296
CBX5	4.1644e-300	0.407256	0.315	0.072	1.00083e-295
YPEL2	1.08443e-299	0.279079	0.22	0.036	2.60622e-295
RAB14	1.14891e-299	0.414687	0.424	0.12	2.76118e-295
TIMP3	1.33649e-299	0.339029	0.169	0.021	3.21198e-295
PRKCI	1.47261e-299	0.284041	0.186	0.025	3.53912e-295
TMA7	2.81921e-299	-0.920381	0.602	0.73	6.77541e-295
OST4	3.18807e-299	-0.923908	0.548	0.715	7.66188e-295
MTREX	3.88011e-299	0.269518	0.194	0.028	9.32506e-295
GNAQ	1.19333e-298	0.349749	0.269	0.054	2.86793e-294
AP1AR	1.34101e-298	0.27484	0.214	0.034	3.22284e-294
CCT2	1.34495e-298	0.440437	0.476	0.147	3.23233e-294
UPF3B	1.35614e-298	0.266263	0.173	0.022	3.25922e-294
MPP6	5.8847e-298	0.310155	0.233	0.041	1.41427e-293
YIPF5	2.04568e-297	0.294678	0.247	0.045	4.91638e-293
SSR1	2.20765e-297	0.359399	0.336	0.08	5.30564e-293
CCDC50	2.26104e-297	0.387146	0.347	0.085	5.43395e-293
PGRMC2	7.01489e-297	0.425755	0.438	0.127	1.68589e-292
COL4A2	1.47561e-296	0.352915	0.23	0.04	3.54633e-292
UBE2Q1	1.88458e-296	0.25685	0.182	0.024	4.5292e-292
CCDC174	1.42934e-295	0.325757	0.272	0.055	3.43514e-291
AGPAT3	2.28215e-295	0.350785	0.292	0.063	5.48468e-291
DDX52	2.82189e-295	0.327301	0.25	0.047	6.78186e-291
GNS	2.88981e-295	0.319315	0.317	0.072	6.94507e-291
GNB1	8.43453e-295	0.376894	0.336	0.081	2.02707e-290
DARS	1.45822e-294	0.346272	0.406	0.111	3.50455e-290
TRIM33	2.03578e-294	0.28698	0.181	0.024	4.8926e-290
COL18A1	7.15892e-294	0.380163	0.329	0.078	1.7205e-289
LUZP1	9.11738e-294	0.32537	0.205	0.032	2.19118e-289
CLPTM1L	1.35293e-293	0.305048	0.329	0.077	3.2515e-289
BBOX1	1.74803e-293	-1.06149	0.459	0.7	4.20104e-289
CCDC91	1.80662e-293	0.342313	0.237	0.043	4.34186e-289
HMGCS1	2.00642e-293	0.264288	0.195	0.029	4.82203e-289
NAA15	2.91121e-293	0.253655	0.174	0.022	6.99652e-289
TSC22D1	3.42503e-293	0.509964	0.495	0.16	8.23138e-289
SUDS3	6.75173e-293	0.342252	0.268	0.054	1.62264e-288
DYNC1I2	1.01946e-292	0.539154	0.648	0.253	2.45007e-288
ZBED5	1.35609e-292	0.265361	0.165	0.02	3.25909e-288
ELF1	2.63114e-292	0.302458	0.215	0.035	6.32343e-288
KHDRBS1	5.88941e-292	0.447785	0.458	0.139	1.4154e-287
SRSF7	1.35607e-291	0.4329	0.412	0.118	3.25905e-287
CDK13	1.62475e-291	0.284361	0.158	0.018	3.90477e-287
DDX6	2.80929e-291	0.305745	0.26	0.051	6.75156e-287
ACE2	2.99822e-291	0.345982	0.286	0.061	7.20561e-287
NIPSNAP2	4.12552e-291	0.419161	0.407	0.114	9.91485e-287
BFAR	5.16853e-291	0.318929	0.283	0.06	1.24215e-286
CAMK2D	2.60065e-290	0.271177	0.194	0.029	6.25014e-286
SHOC2	5.13293e-290	0.344047	0.326	0.077	1.2336e-285
ABI3BP	6.18975e-290	0.261532	0.13	0.011	1.48758e-285
ITGA1	8.19275e-290	0.250856	0.165	0.02	1.96896e-285
KHK	8.83846e-290	-1.17779	0.315	0.599	2.12415e-285
VPS4B	1.95153e-289	0.337265	0.3	0.067	4.69012e-285
PPFIA1	7.45555e-289	0.262637	0.192	0.028	1.79179e-284
RPL36A	2.96472e-288	-1.34256	0.065	0.43	7.12511e-284
TUSC3	3.3006e-288	0.252107	0.191	0.028	7.93233e-284
AR	1.25742e-287	0.329914	0.211	0.035	3.02197e-283
FIS1	1.7094e-287	-1.12629	0.319	0.592	4.10821e-283
NCEH1	2.26849e-287	0.285122	0.195	0.029	5.45185e-283
MAP7	2.50034e-287	0.394588	0.365	0.096	6.00907e-283
CALCOCO2	4.9053e-287	0.328008	0.283	0.061	1.17889e-282
ARL13B	2.39365e-286	0.267209	0.18	0.025	5.75265e-282
DDX3X	1.17284e-285	0.363852	0.382	0.103	2.81868e-281
RBM17	2.08169e-285	0.379653	0.348	0.089	5.00292e-281
PRKAR2A	2.86161e-285	0.334335	0.256	0.051	6.87731e-281
GRINA	4.41212e-285	0.339534	0.344	0.086	1.06036e-280
DCAF6	1.20823e-284	0.302592	0.233	0.043	2.90374e-280
ATP5MF	1.92313e-284	-0.831278	0.635	0.758	4.62186e-280
RBPJ	3.67241e-284	0.343356	0.296	0.067	8.8259e-280
CTNNA1	5.37191e-284	0.436252	0.491	0.158	1.29103e-279
M6PR	7.51712e-284	0.291508	0.26	0.052	1.80659e-279
TMEM106B	9.52103e-284	0.343407	0.328	0.079	2.28819e-279
RFC1	1.08782e-283	0.398608	0.434	0.129	2.61437e-279
FNBP1	1.77008e-283	0.26894	0.162	0.02	4.25403e-279
CD24	6.83927e-283	0.794727	0.747	0.384	1.64368e-278
WAPL	1.39207e-282	0.318518	0.241	0.046	3.34557e-278
TOMM70	2.32587e-282	0.31885	0.274	0.058	5.58975e-278
DNAJC2	3.37773e-282	0.272685	0.223	0.039	8.11771e-278
TMEM50A	4.86956e-282	0.426767	0.428	0.127	1.1703e-277
COX6C	6.15991e-282	-0.7703	0.708	0.788	1.48041e-277
MALT1	1.90975e-280	0.287211	0.224	0.04	4.58971e-276
REG1A	2.67398e-280	0.795158	0.132	0.013	6.42637e-276
UBE2H	4.4028e-280	0.300938	0.276	0.059	1.05812e-275
ARFGAP3	6.22111e-280	0.354727	0.318	0.077	1.49512e-275
PPARA	1.32711e-279	0.341535	0.26	0.053	3.18945e-275
TLE4	1.99129e-279	0.256662	0.174	0.024	4.78568e-275
RPL7L1	2.38017e-279	0.365053	0.361	0.096	5.72027e-275
GTF2F1	2.54935e-279	0.29661	0.27	0.057	6.12686e-275
PEA15	2.76819e-279	0.25075	0.166	0.021	6.6528e-275
EIF1	5.17921e-279	-0.56617	0.855	0.914	1.24472e-274
LMO4	5.94655e-278	0.352093	0.292	0.066	1.42913e-273
RPS4Y1	1.45417e-277	-1.40345	0.08	0.444	3.4948e-273
HM13	2.08474e-277	0.281296	0.287	0.063	5.01025e-273
VAMP8	3.28638e-277	-1.01323	0.436	0.643	7.89816e-273
PDS5B	4.96694e-277	0.26246	0.147	0.016	1.1937e-272
ATP6AP2	6.84061e-277	0.363243	0.421	0.123	1.644e-272
SMNDC1	8.04742e-277	0.267491	0.247	0.048	1.93404e-272
CRYAB	1.6393e-276	-0.644483	0.857	0.952	3.93973e-272
ENDOD1	5.47851e-276	0.260055	0.132	0.013	1.31665e-271
PSMB4	4.00386e-275	0.413912	0.5	0.166	9.62246e-271
ZNF462	9.05747e-275	0.258669	0.171	0.023	2.17678e-270
DSEL	1.14147e-274	0.267751	0.198	0.032	2.7433e-270
NFKB1	1.20191e-274	0.271064	0.195	0.031	2.88856e-270
CLSTN2	1.42463e-274	0.445731	0.21	0.036	3.42381e-270
GTF2H1	1.83365e-274	0.252066	0.199	0.032	4.4068e-270
KIAA1143	2.18112e-274	0.288173	0.258	0.053	5.24188e-270
PCNX4	3.87209e-274	0.270795	0.16	0.02	9.30578e-270
TMEM256	4.17688e-274	-1.22471	0.259	0.546	1.00383e-269
IL32	2.3152e-273	-1.20871	0.703	0.794	5.56411e-269
ZNF518A	2.7983e-273	0.27116	0.188	0.029	6.72515e-269
CEP57	2.95257e-273	0.282369	0.245	0.048	7.09591e-269
TBC1D15	8.56718e-273	0.282944	0.251	0.051	2.05895e-268
NTN4	1.17182e-272	0.397957	0.34	0.087	2.81623e-268
LYRM2	1.83017e-272	0.360436	0.321	0.079	4.39845e-268
RPS29	4.49075e-272	-0.779407	0.816	0.871	1.07926e-267
ZYG11B	9.62028e-272	0.268949	0.213	0.037	2.31204e-267
DPYSL2	1.09707e-271	0.27411	0.189	0.029	2.6366e-267
APOL6	1.23291e-271	0.273231	0.212	0.037	2.96306e-267
ACTG1	1.65634e-271	0.608293	0.748	0.366	3.98068e-267
SH3RF1	3.55041e-271	0.254102	0.172	0.024	8.5327e-267
ARMCX3	3.90697e-271	0.294438	0.256	0.053	9.38962e-267
SERBP1	5.03159e-271	0.564512	0.692	0.306	1.20924e-266
CCDC66	5.52754e-271	0.275712	0.181	0.027	1.32843e-266
UBXN2A	8.77698e-271	0.251768	0.164	0.022	2.10937e-266
NUP62	1.01261e-270	0.257762	0.161	0.021	2.4336e-266
FERMT2	9.34516e-270	0.281954	0.262	0.055	2.24592e-265
NDUFB1	1.53633e-269	-1.01101	0.593	0.713	3.69226e-265
ZFAND2A	2.04501e-269	0.353723	0.224	0.042	4.91476e-265
UBE2R2	1.62212e-268	0.288937	0.302	0.072	3.89844e-264
PNPLA8	2.15351e-268	0.282951	0.249	0.051	5.17553e-264
MSI2	4.57944e-268	0.338452	0.278	0.062	1.10058e-263
MYO1C	7.62884e-268	0.253887	0.155	0.019	1.83344e-263
SPINT2	1.8304e-267	0.524009	0.568	0.213	4.39901e-263
PRRC2B	2.56468e-267	0.263719	0.179	0.027	6.16369e-263
SPPL2A	3.63794e-267	0.254076	0.267	0.057	8.74307e-263
FSTL3	7.64154e-267	0.27253	0.16	0.021	1.83649e-262
TEAD1	1.3339e-266	0.310225	0.208	0.036	3.20576e-262
ANP32B	2.05608e-266	0.376113	0.4	0.117	4.94138e-262
H3F3B	2.56573e-266	0.707837	0.844	0.564	6.16623e-262
RUFY1	3.1944e-266	0.291647	0.23	0.044	7.67711e-262
USP15	5.82593e-266	0.286926	0.2	0.034	1.40015e-261
IFT88	2.16737e-265	0.29972	0.292	0.068	5.20885e-261
TMBIM1	6.67454e-265	0.257554	0.238	0.047	1.60409e-260
UQCRH	2.90337e-264	-0.838628	0.632	0.733	6.97766e-260
NDUFA1	3.82253e-264	-0.774348	0.694	0.784	9.18669e-260
RABEP1	5.86123e-264	0.291859	0.235	0.046	1.40863e-259
SLIRP	6.09862e-263	-1.07318	0.395	0.617	1.46568e-258
PPID	7.7768e-263	0.250792	0.22	0.041	1.869e-258
TULP4	1.92273e-262	0.273577	0.198	0.033	4.6209e-258
ATP5PO	2.17959e-262	-0.904701	0.548	0.683	5.2382e-258
PHAX	1.39444e-261	0.353396	0.285	0.067	3.35126e-257
BLOC1S6	1.6034e-261	0.319614	0.298	0.072	3.85345e-257
VPS41	3.33935e-261	0.277851	0.199	0.034	8.02545e-257
CALR	4.8702e-261	0.413566	0.537	0.188	1.17046e-256
TSPAN18	7.21398e-261	0.252467	0.172	0.025	1.73374e-256
IRF2BP2	1.27692e-260	0.273015	0.247	0.051	3.06882e-256
SRSF10	2.7686e-260	0.312257	0.344	0.092	6.65378e-256
SET	4.34849e-260	0.506645	0.686	0.301	1.04507e-255
DNAJC8	5.6483e-260	0.43637	0.553	0.201	1.35746e-255
ATP1A1	5.8041e-260	0.549821	0.682	0.29	1.3949e-255
CDKN1C	2.39999e-259	0.388227	0.323	0.084	5.7679e-255
ADD1	5.11106e-259	0.313218	0.259	0.056	1.22834e-254
DFFA	1.34738e-258	0.298244	0.289	0.068	3.23816e-254
RALA	2.47623e-258	0.285004	0.238	0.048	5.95112e-254
PDXDC1	3.09765e-258	0.27628	0.278	0.063	7.44459e-254
SRP14	4.42442e-258	-0.599935	0.813	0.849	1.06332e-253
FBXO9	4.77879e-258	0.339523	0.32	0.082	1.14849e-253
NBR1	8.79384e-258	0.285126	0.295	0.071	2.11342e-253
COPA	1.25174e-257	0.28818	0.249	0.052	3.00831e-253
ABI1	1.7638e-257	0.270183	0.238	0.048	4.23894e-253
PPP4R2	3.36184e-257	0.298593	0.262	0.058	8.0795e-253
BTBD7	3.49519e-257	0.311427	0.237	0.048	8.39999e-253
CASC3	2.22885e-256	0.263858	0.162	0.022	5.35659e-252
DNAJB14	2.27463e-256	0.300879	0.249	0.053	5.46662e-252
TFAM	3.35499e-256	0.31095	0.325	0.084	8.06304e-252
CEP89	5.88337e-256	0.2511	0.155	0.02	1.41395e-251
CALD1	1.00258e-255	0.525199	0.687	0.302	2.4095e-251
DHX29	1.69922e-255	0.359281	0.399	0.119	4.08373e-251
ZC3HAV1	2.39218e-254	0.278782	0.228	0.045	5.74912e-250
KRR1	3.07859e-254	0.316721	0.266	0.06	7.39879e-250
AFTPH	4.26037e-254	0.352352	0.322	0.084	1.02389e-249
LAMP2	1.10295e-253	0.352127	0.496	0.168	2.65072e-249
MDK	2.90054e-253	0.296191	0.164	0.024	6.97086e-249
HUWE1	3.06711e-253	0.251377	0.15	0.019	7.37118e-249
SLC44A4	4.18395e-253	0.344178	0.297	0.073	1.00553e-248
MT-ND1	6.03221e-253	0.355485	0.991	0.765	1.44972e-248
KCNJ16	8.55692e-253	0.362006	0.378	0.109	2.05648e-248
FERMT1	1.99064e-252	0.274721	0.15	0.019	4.78411e-248
CTNNAL1	3.36823e-252	0.25886	0.174	0.027	8.09487e-248
TANK	1.83433e-251	0.276176	0.257	0.057	4.40845e-247
RPL15	3.28946e-251	-0.51943	0.876	0.93	7.90555e-247
RNF213	6.10098e-251	0.321022	0.338	0.091	1.46625e-246
RPS10	3.44894e-250	-1.27117	0.295	0.551	8.28884e-246
DNPH1	1.06535e-249	-0.952124	0.476	0.649	2.56036e-245
G3BP1	6.62003e-249	0.325574	0.344	0.095	1.59099e-244
ATP6V1F	2.42219e-248	-0.947485	0.476	0.649	5.82124e-244
HSDL2	4.14843e-247	0.336152	0.408	0.125	9.96991e-243
SDAD1	5.15457e-247	0.305519	0.258	0.058	1.2388e-242
RORA	8.97822e-247	0.313661	0.25	0.055	2.15774e-242
PITPNB	1.52417e-246	0.265308	0.204	0.037	3.66304e-242
GLYAT	3.11985e-246	-0.98153	0.491	0.661	7.49795e-242
SLC25A5	3.57387e-246	-0.771726	0.632	0.743	8.58907e-242
PPP2R5A	4.19522e-246	0.258639	0.17	0.026	1.00824e-241
SNTB2	4.14377e-245	0.293321	0.219	0.043	9.95873e-241
SH3KBP1	4.20056e-245	0.304862	0.228	0.047	1.00952e-240
CCDC198	4.73016e-245	0.448262	0.549	0.206	1.1368e-240
LGALS3	1.51142e-244	0.439626	0.337	0.094	3.63239e-240
ARHGAP18	3.98893e-244	0.272449	0.208	0.039	9.5866e-240
PLCL1	6.77591e-244	0.296354	0.257	0.058	1.62845e-239
RPL36AL	1.10096e-243	-0.878442	0.547	0.68	2.64593e-239
HSPA9	2.03421e-243	0.461614	0.603	0.24	4.88881e-239
PARK7	7.16178e-243	-0.980097	0.406	0.611	1.72119e-238
HSPD1	9.26833e-243	0.730169	0.812	0.541	2.22746e-238
GPC4	2.32619e-242	0.266392	0.202	0.037	5.59054e-238
PTMA	2.646e-242	0.582479	0.967	0.879	6.35912e-238
IL17RB	3.0819e-242	0.276104	0.333	0.09	7.40673e-238
OSBPL9	1.25603e-241	0.305411	0.288	0.072	3.01861e-237
USP16	1.28352e-241	0.335739	0.354	0.102	3.08469e-237
NDUFA11	1.51273e-241	-0.943775	0.476	0.645	3.63555e-237
PJA2	1.62383e-241	0.302239	0.286	0.07	3.90256e-237
COPS2	2.14898e-241	0.290879	0.348	0.098	5.16463e-237
SCFD1	4.75106e-241	0.297105	0.243	0.053	1.14182e-236
PABPC4	1.33758e-240	0.2615	0.249	0.055	3.21461e-236
BCCIP	1.79758e-240	0.270003	0.3	0.076	4.32011e-236
RNF181	2.0649e-240	-1.05223	0.341	0.576	4.96258e-236
INSR	2.25099e-240	0.309703	0.401	0.123	5.40981e-236
OSBPL1A	2.76575e-240	0.31477	0.322	0.087	6.64692e-236
TMEM165	5.64203e-240	0.260633	0.266	0.062	1.35595e-235
C1GALT1	2.84999e-239	0.253532	0.234	0.05	6.84937e-235
LMBRD1	7.68404e-239	0.302727	0.3	0.077	1.84671e-234
FUT6	1.54024e-238	0.291811	0.252	0.057	3.70166e-234
AAK1	1.77605e-238	0.297808	0.351	0.1	4.26838e-234
RNF180	9.47769e-238	0.264586	0.155	0.022	2.27777e-233
STAU2	1.67925e-236	0.270231	0.227	0.048	4.03575e-232
SMAD5	2.02086e-236	0.266899	0.241	0.053	4.85673e-232
GLRX	2.39969e-236	-0.935115	0.49	0.652	5.76717e-232
NSRP1	2.4708e-235	0.319914	0.342	0.097	5.93807e-231
GNB5	4.00935e-235	0.306656	0.221	0.046	9.63567e-231
PRRG4	4.87189e-235	0.255139	0.175	0.029	1.17086e-230
KPNA3	6.00457e-235	0.250134	0.193	0.035	1.44308e-230
PTPN1	9.2077e-235	0.287422	0.293	0.075	2.21289e-230
CACYBP	1.31563e-234	0.415998	0.51	0.187	3.16184e-230
BAG5	2.20304e-234	0.274611	0.204	0.039	5.29457e-230
RPL21	2.42407e-234	-0.635884	0.904	0.941	5.82578e-230
ZFP91	3.12291e-234	0.263587	0.187	0.033	7.50529e-230
GLUL	5.68192e-234	0.291731	0.247	0.056	1.36554e-229
CPNE3	9.21737e-234	0.32938	0.435	0.143	2.21521e-229
DDX21	2.7483e-233	0.395424	0.416	0.136	6.60499e-229
ATP5MC1	3.54584e-233	-1.01027	0.377	0.592	8.52172e-229
ZBTB20	4.17451e-233	0.442128	0.513	0.19	1.00326e-228
NDUFC1	4.20352e-233	-0.794761	0.638	0.726	1.01023e-228
LONP2	4.3479e-233	0.259094	0.204	0.039	1.04493e-228
ARHGEF12	8.3205e-233	0.321938	0.327	0.091	1.99966e-228
LPIN2	1.13669e-232	0.323584	0.274	0.068	2.73181e-228
ZC3H6	2.2227e-232	0.255444	0.167	0.027	5.34182e-228
SKP1	2.48967e-232	-0.749436	0.684	0.747	5.98343e-228
SPIN1	6.15347e-232	0.264035	0.251	0.058	1.47886e-227
HNRNPH3	1.05146e-231	0.290612	0.322	0.089	2.52697e-227
NDUFS8	2.36045e-231	-0.952848	0.413	0.605	5.67286e-227
EHHADH	8.52852e-231	0.421288	0.46	0.162	2.04966e-226
RSRC1	1.20658e-230	0.310497	0.292	0.076	2.89978e-226
LSM14A	1.32089e-230	0.306476	0.356	0.105	3.17451e-226
PICALM	4.08426e-230	0.279009	0.348	0.1	9.8157e-226
UBE2G2	4.94609e-230	0.257842	0.226	0.048	1.18869e-225
UQCRB	4.01882e-229	-0.633984	0.8	0.819	9.65843e-225
SDC2	6.78368e-229	0.293734	0.274	0.068	1.63032e-224
CNKSR3	1.04024e-228	0.256696	0.208	0.042	2.50001e-224
CHDH	1.0416e-228	0.354686	0.356	0.107	2.50328e-224
CYSTM1	1.34757e-228	-0.802791	0.598	0.701	3.2386e-224
WWC1	4.52414e-228	0.336403	0.282	0.072	1.08729e-223
MME	6.33862e-228	0.589607	0.398	0.136	1.52336e-223
NUDT3	6.7847e-228	0.26463	0.178	0.031	1.63057e-223
NDUFS6	6.81667e-228	-0.996046	0.39	0.587	1.63825e-223
TUBA1C	6.93768e-228	0.368259	0.436	0.148	1.66733e-223
SETD3	1.72827e-227	0.310298	0.382	0.119	4.15356e-223
OSBPL8	1.07413e-226	0.412215	0.506	0.189	2.58146e-222
PLSCR1	7.26644e-225	0.330982	0.303	0.082	1.74634e-220
LRRFIP2	1.244e-224	0.277907	0.242	0.056	2.98972e-220
LITAF	1.84743e-224	0.310786	0.375	0.116	4.43993e-220
NPEPPS	1.9669e-224	0.275006	0.249	0.058	4.72706e-220
LARP1B	5.05031e-224	0.278425	0.279	0.071	1.21374e-219
DDX46	7.79048e-223	0.302564	0.337	0.098	1.87229e-218
ESRRG	1.7535e-222	0.268886	0.196	0.038	4.21419e-218
GBP1	2.04851e-222	0.321702	0.135	0.018	4.92319e-218
SLAIN2	6.58749e-222	0.25422	0.183	0.034	1.58317e-217
VPS26A	1.6846e-221	0.30696	0.33	0.095	4.04859e-217
GATM	3.51472e-221	-0.549687	0.809	0.901	8.44694e-217
CCSER2	3.97587e-221	0.256851	0.181	0.033	9.5552e-217
SLC4A4	8.32084e-221	0.596618	0.501	0.2	1.99975e-216
RPL4	1.11069e-220	-0.696343	0.704	0.744	2.66931e-216
NDUFB4	1.22964e-220	-0.832673	0.56	0.681	2.95518e-216
CRBN	1.62204e-220	0.322914	0.311	0.087	3.89826e-216
WWP1	3.56911e-220	0.285357	0.238	0.055	8.57763e-216
FMR1	1.24123e-219	0.273464	0.229	0.051	2.98304e-215
OGDH	1.46821e-219	0.250436	0.255	0.062	3.52854e-215
GPATCH8	1.91891e-219	0.254739	0.145	0.021	4.61172e-215
ANP32E	7.42839e-219	0.294829	0.27	0.068	1.78526e-214
CAPNS1	4.95211e-218	0.305293	0.43	0.145	1.19014e-213
OCIAD2	7.34355e-218	-0.713979	0.653	0.727	1.76487e-213
MCL1	1.45579e-217	0.299786	0.3	0.083	3.49869e-213
SGCB	3.15649e-217	0.270191	0.291	0.078	7.586e-213
ARL6IP1	1.51876e-216	0.376086	0.519	0.197	3.65004e-212
NOL7	1.93735e-216	0.383954	0.483	0.178	4.65604e-212
ATP6V1A	2.75874e-216	0.261737	0.325	0.093	6.63008e-212
BRK1	6.61286e-216	-0.965803	0.397	0.583	1.58927e-211
MAL2	2.19365e-215	0.250997	0.15	0.023	5.27199e-211
CYS1	3.13688e-215	0.280984	0.263	0.067	7.53886e-211
RPS11	7.87736e-215	-0.601626	0.762	0.796	1.89317e-210
PLIN2	1.33791e-214	0.5824	0.566	0.248	3.21539e-210
NDUFB8	1.77532e-214	-0.955453	0.401	0.591	4.26662e-210
MAP1LC3B	5.60492e-214	0.510044	0.556	0.237	1.34703e-209
VNN1	1.69608e-213	0.265696	0.157	0.026	4.0762e-209
AURKAIP1	2.10438e-213	-0.987954	0.346	0.557	5.05745e-209
SLC5A12	2.40088e-213	0.829859	0.451	0.188	5.77004e-209
DKC1	2.68826e-213	0.251278	0.177	0.033	6.4607e-209
SLC17A1	3.87704e-213	0.255112	0.256	0.064	9.31768e-209
NDUFB10	8.94735e-213	-0.950985	0.409	0.589	2.15032e-208
TWISTNB	4.49103e-211	0.278042	0.202	0.042	1.07933e-206
RPS19	8.73497e-211	-0.511209	0.838	0.907	2.09927e-206
MSN	9.33141e-211	0.30896	0.392	0.129	2.24262e-206
ASPDH	1.33192e-210	-1.13678	0.076	0.373	3.20101e-206
SOSTDC1	3.77037e-210	0.335276	0.155	0.026	9.06134e-206
LRRC6	6.93309e-210	0.251699	0.2	0.041	1.66623e-205
ENTPD5	1.11576e-209	0.334633	0.282	0.077	2.6815e-205
HLA-C	4.23543e-209	0.356613	0.54	0.211	1.0179e-204
DEFB1	1.14191e-208	0.384457	0.397	0.133	2.74435e-204
SMIM10L1	1.30402e-208	0.281084	0.295	0.082	3.13396e-204
HDGF	2.85336e-208	0.3344	0.407	0.139	6.85748e-204
ZNF770	4.60315e-208	0.267493	0.258	0.066	1.10628e-203
AKR1C1	5.64414e-208	0.441802	0.257	0.068	1.35646e-203
NDUFA2	1.86284e-207	-0.863127	0.501	0.639	4.47696e-203
YWHAG	2.67498e-207	0.255368	0.27	0.071	6.42879e-203
SNX6	4.96899e-207	0.333379	0.404	0.136	1.1942e-202
KCNJ15	5.35894e-207	0.448791	0.565	0.238	1.28791e-202
CEP70	1.10955e-206	0.272028	0.157	0.027	2.66658e-202
EIF3L	1.66153e-206	-1.001	0.015	0.305	3.99315e-202
NDUFS7	6.43222e-206	-1.00756	0.332	0.543	1.54585e-201
ADM	1.07612e-205	0.297814	0.252	0.064	2.58624e-201
AKR7A3	1.3395e-205	-1.1731	0.219	0.48	3.21922e-201
NRP1	3.29201e-205	0.257502	0.27	0.071	7.91169e-201
ATE1	3.85351e-205	0.257973	0.213	0.047	9.26114e-201
C1orf115	1.44564e-204	0.263621	0.269	0.071	3.4743e-200
DDX24	3.59484e-204	0.38392	0.565	0.235	8.63947e-200
MRPS5	9.07616e-204	0.293632	0.415	0.143	2.18127e-199
CGNL1	1.48517e-202	0.272611	0.216	0.05	3.5693e-198
SAT1	2.29469e-202	-0.64482	0.718	0.793	5.51483e-198
SGK1	5.02478e-202	0.34998	0.401	0.138	1.20761e-197
P4HB	6.90869e-201	0.25739	0.367	0.118	1.66037e-196
HDLBP	9.28035e-200	0.306675	0.395	0.134	2.23035e-195
TCP1	7.07685e-199	0.32359	0.453	0.167	1.70078e-194
PFN1	7.209e-199	-0.656683	0.677	0.749	1.73254e-194
PLEKHA1	9.09256e-199	0.31906	0.401	0.139	2.18522e-194
ZNF22	5.06036e-198	0.30081	0.252	0.066	1.21616e-193
SDHC	1.40221e-197	-0.958261	0.42	0.587	3.36994e-193
ARID5B	7.34168e-197	0.439871	0.591	0.261	1.76443e-192
NDRG1	1.24739e-196	0.278617	0.328	0.101	2.99786e-192
MED29	4.7275e-196	0.2525	0.27	0.074	1.13616e-191
AKR1A1	1.28002e-195	-0.820519	0.561	0.666	3.07628e-191
MT-CO3	2.43794e-195	0.268362	1	0.888	5.85909e-191
GLO1	2.66915e-194	0.294655	0.415	0.147	6.41477e-190
CFL1	3.92524e-194	-0.745952	0.606	0.68	9.43354e-190
NEDD8	4.11659e-194	-0.922801	0.396	0.572	9.89341e-190
EMX2	5.56394e-194	0.395462	0.486	0.191	1.33718e-189
TFDP2	9.78194e-194	0.285211	0.354	0.115	2.35089e-189
PSMA7	3.42929e-193	0.549302	0.816	0.521	8.24161e-189
PRKAA2	2.07588e-192	0.292088	0.309	0.093	4.98896e-188
FAM192A	4.39515e-192	0.268397	0.294	0.086	1.05629e-187
SEC61G	2.35131e-191	-0.987702	0.271	0.498	5.65091e-187
C4orf3	2.37001e-191	-0.801579	0.524	0.643	5.69585e-187
ARPC2	4.97074e-191	0.540373	0.65	0.318	1.19462e-186
LGALS1	5.78724e-191	0.331877	0.149	0.026	1.39085e-186
IFIT3	8.24409e-191	0.274683	0.126	0.018	1.9813e-186
ANXA5	9.88549e-191	0.3649	0.506	0.203	2.37578e-186
PARD6B	1.13146e-190	0.267281	0.357	0.117	2.71924e-186
ZNHIT1	1.43841e-189	-0.886171	0.427	0.589	3.45694e-185
SAP18	1.45896e-189	-0.816644	0.55	0.644	3.50633e-185
MGST3	5.6613e-189	-0.751515	0.575	0.673	1.36058e-184
GUK1	3.60279e-188	-0.945892	0.366	0.552	8.65859e-184
LMNA	3.88819e-188	0.341095	0.396	0.141	9.34449e-184
VPS36	1.10406e-187	0.269869	0.301	0.091	2.65338e-183
POMP	2.04097e-187	-0.872414	0.454	0.598	4.90507e-183
ASS1	2.54952e-187	-0.694773	0.568	0.7	6.12727e-183
NQO2	4.1721e-187	-0.980701	0.291	0.511	1.00268e-182
SELENOH	6.92663e-186	-1.01805	0.223	0.463	1.66468e-181
ANKRD11	1.6952e-185	0.26709	0.197	0.045	4.07409e-181
AKR7A2	2.39837e-185	-1.06846	0.271	0.491	5.76401e-181
FARP1	3.07653e-184	0.317282	0.429	0.16	7.39382e-180
MT-ND2	4.45725e-184	0.290794	0.994	0.82	1.07121e-179
SDHD	1.2677e-183	-0.98277	0.12	0.389	3.04667e-179
GPR155	2.48619e-183	0.345216	0.216	0.054	5.97506e-179
KDELR1	4.43179e-183	0.291743	0.444	0.166	1.06509e-178
AHCYL1	2.00336e-182	0.308785	0.439	0.165	4.81468e-178
PGRMC1	7.26771e-182	0.354651	0.619	0.276	1.74665e-177
RAB29	2.98612e-181	0.344006	0.484	0.195	7.17653e-177
LAPTM4B	5.67724e-181	0.253021	0.266	0.076	1.36441e-176
SECISBP2	1.44429e-180	0.262472	0.246	0.068	3.47106e-176
PFDN1	3.5016e-180	0.295441	0.419	0.154	8.41539e-176
NDUFB3	4.86212e-180	-0.914708	0.376	0.551	1.16851e-175
SIGIRR	4.61899e-179	-1.07707	0.213	0.449	1.11008e-174
BLOC1S1	4.79251e-178	-0.932079	0.33	0.526	1.15178e-173
MT-ND3	1.2627e-177	0.291389	0.991	0.792	3.03465e-173
H2AFY	4.16148e-177	0.255492	0.344	0.115	1.00013e-172
RTF1	6.4533e-177	0.31234	0.465	0.183	1.55092e-172
COX14	2.3863e-175	-0.901389	0.405	0.566	5.735e-171
STK19	7.63338e-175	-1.01106	0.024	0.282	1.83453e-170
CSNK1A1	5.94222e-174	0.250631	0.35	0.119	1.42809e-169
S100A10	4.97688e-172	0.497837	0.666	0.351	1.19609e-167
TPI1	7.26268e-172	-0.56487	0.74	0.763	1.74544e-167
ACSM2B	1.97485e-171	0.539778	0.686	0.382	4.74615e-167
NAP1L1	1.73576e-170	0.368236	0.571	0.255	4.17156e-166
C19orf53	1.46859e-169	-0.891915	0.406	0.559	3.52947e-165
HNRNPK	3.50034e-169	0.37954	0.723	0.367	8.41236e-165
COX5A	1.12691e-168	-0.808517	0.467	0.595	2.70831e-164
DUSP23	1.64835e-168	-1.00705	0.332	0.517	3.96149e-164
TNFRSF12A	2.26392e-168	0.284256	0.351	0.123	5.44089e-164
CIR1	3.05259e-168	0.266649	0.341	0.117	7.33629e-164
TOMM20	8.58026e-168	0.301408	0.547	0.234	2.06209e-163
EIF3K	5.74182e-167	-0.795568	0.522	0.616	1.37993e-162
PAX8	3.85217e-166	0.310287	0.399	0.15	9.25792e-162
MSRA	8.00699e-166	-0.960679	0.265	0.48	1.92432e-161
PEPD	4.11716e-164	-0.832343	0.532	0.64	9.89476e-160
CD59	9.51542e-163	0.292139	0.515	0.217	2.28684e-158
HSD17B14	1.36543e-162	-0.999266	0.119	0.364	3.28155e-158
NDUFA3	2.49356e-162	-0.793713	0.55	0.646	5.99277e-158
HNRNPA3	2.67077e-162	0.277856	0.44	0.174	6.41866e-158
PCBD1	7.7687e-162	-0.889579	0.438	0.567	1.86705e-157
SUB1	3.52616e-161	-0.812266	0.494	0.596	8.47442e-157
PRDX2	1.4403e-159	-0.719589	0.573	0.649	3.46147e-155
MGST1	6.2194e-158	-0.772248	0.583	0.66	1.49471e-153
TCEA1	8.42685e-158	0.299355	0.499	0.214	2.02523e-153
STAU1	3.52394e-157	0.25605	0.447	0.179	8.46908e-153
TBCA	5.653e-157	-0.731423	0.564	0.635	1.35859e-152
MZT2B	2.16838e-156	-0.849722	0.417	0.556	5.21126e-152
PPIA	2.94391e-156	-0.576397	0.724	0.747	7.07511e-152
SLC40A1	1.1475e-154	0.265913	0.408	0.16	2.75778e-150
RHOC	4.29123e-154	-0.899535	0.342	0.51	1.03131e-149
UQCRFS1	7.24547e-154	-0.883583	0.389	0.534	1.7413e-149
HERPUD1	1.11211e-151	0.26451	0.502	0.215	2.67273e-147
PPDPF	1.45674e-150	-0.624518	0.679	0.731	3.50098e-146
NPR3	1.88272e-150	0.386821	0.389	0.156	4.52475e-146
ADGRG1	3.38335e-150	0.272022	0.358	0.134	8.13119e-146
PEBP1	4.26738e-150	-0.415943	0.928	0.939	1.02558e-145
LAMTOR2	4.91768e-150	-0.884801	0.293	0.481	1.18187e-145
NARS	8.7711e-150	0.286854	0.578	0.264	2.10796e-145
RARRES3	8.86024e-149	-0.993391	0.335	0.51	2.12938e-144
ENPEP	2.13814e-148	0.314588	0.438	0.181	5.1386e-144
GSTA2	3.53998e-148	-1.4614	0.153	0.388	8.50762e-144
RAB13	4.07712e-147	0.283555	0.493	0.214	9.79854e-143
TRIM38	1.17197e-145	0.276023	0.264	0.087	2.81659e-141
PCP4	2.95438e-145	-1.37688	0.132	0.362	7.10026e-141
AC245595.1	6.37724e-145	-0.812045	0.003	0.219	1.53264e-140
LSM3	2.42944e-143	-0.84765	0.374	0.527	5.83868e-139
MRPL41	7.082e-143	-0.86153	0.338	0.502	1.70202e-138
BTF3	2.95194e-142	-0.612493	0.637	0.678	7.0944e-138
COMMD6	4.49347e-142	-0.777236	0.476	0.583	1.07992e-137
TXNDC17	2.81004e-141	-0.810919	0.439	0.559	6.75336e-137
RPSA	5.46532e-140	-0.619841	0.638	0.677	1.31348e-135
NIT2	1.64421e-139	-0.963912	0.324	0.485	3.95152e-135
ALB	2.49168e-138	-1.19052	0.104	0.332	5.98825e-134
YBX3	1.91921e-137	0.299177	0.514	0.235	4.61243e-133
IGFBP6	8.19992e-137	0.255803	0.104	0.018	1.97069e-132
MGLL	2.85119e-136	0.273149	0.317	0.119	6.85227e-132
EIF4B	6.26038e-135	0.272611	0.546	0.254	1.50456e-130
CIB1	9.53902e-135	-0.841603	0.362	0.505	2.29251e-130
RPL18	2.44796e-134	-0.451253	0.778	0.799	5.88319e-130
TNFRSF11B	5.20116e-134	0.256653	0.333	0.128	1.24999e-129
CAMTA1	4.02335e-133	-0.787489	0.425	0.541	9.66933e-129
GRHPR	5.60366e-133	-0.884937	0.415	0.531	1.34673e-128
FAM96B	1.5125e-132	-0.82858	0.321	0.484	3.635e-128
MTRNR2L10	1.76807e-132	-1.48682	0.002	0.202	4.2492e-128
IFITM3	5.71475e-132	0.420697	0.656	0.369	1.37342e-127
SLC16A9	1.20028e-131	0.505362	0.489	0.242	2.88464e-127
SLC25A3	4.47208e-131	-0.654095	0.582	0.628	1.07478e-126
COX17	5.6576e-131	-0.814496	0.403	0.534	1.35969e-126
SH3YL1	5.15764e-130	-0.873185	0.288	0.458	1.23954e-125
C11orf58	6.42868e-130	0.317899	0.638	0.328	1.545e-125
HMGB1	1.77408e-129	0.428096	0.85	0.555	4.26365e-125
GALNT11	4.49806e-128	0.256774	0.465	0.209	1.08102e-123
HINT2	5.22759e-128	-0.845921	0.291	0.46	1.25635e-123
CHMP2A	5.79236e-127	-0.822806	0.317	0.476	1.39208e-122
MAOA	6.28628e-126	-0.914065	0.218	0.411	1.51078e-121
DYNLRB1	1.42008e-125	-0.758103	0.458	0.554	3.41288e-121
HAGH	3.26536e-124	-0.893888	0.207	0.399	7.84764e-120
NDUFB11	4.10852e-124	-0.754708	0.433	0.542	9.87401e-120
PRDX3	6.07892e-124	-0.703308	0.534	0.594	1.46095e-119
CYBA	3.16267e-123	-0.937586	0.471	0.555	7.60084e-119
FKBP2	1.36744e-122	-0.815164	0.452	0.547	3.28638e-118
ITM2B	2.3406e-122	0.288004	0.963	0.806	5.62517e-118
PSMB3	9.44837e-122	-0.786114	0.354	0.494	2.27073e-117
SRSF3	1.00648e-120	0.287467	0.539	0.264	2.41887e-116
SQSTM1	1.09929e-120	0.329318	0.582	0.302	2.64193e-116
NNMT	2.22389e-120	0.327825	0.176	0.052	5.34467e-116
TOMM5	4.66906e-120	-0.752341	0.01	0.197	1.12211e-115
CRYL1	5.03328e-120	-0.794939	0.508	0.578	1.20965e-115
MRPL54	1.21784e-119	-0.824377	0.183	0.376	2.92683e-115
RHOB	2.72589e-119	0.264635	0.551	0.272	6.55113e-115
SLC6A19	7.637e-119	0.27197	0.243	0.086	1.8354e-114
AP1M2	2.38954e-118	-0.84059	0.14	0.338	5.74279e-114
KRTCAP2	7.63231e-118	-0.692091	0.001	0.182	1.83427e-113
MTRNR2L8	7.79906e-116	-1.62443	0.038	0.228	1.87435e-111
GCHFR	4.27043e-115	-0.840258	0.226	0.403	1.02631e-110
NDUFAF3	6.44207e-115	-0.781561	0.368	0.494	1.54822e-110
MCCD1	7.50088e-114	-0.900853	0.095	0.293	1.80269e-109
MINOS1	1.12006e-113	-0.7532	0.455	0.549	2.69184e-109
ARPC3	1.77722e-113	-0.735235	0.449	0.541	4.2712e-109
ATP5F1C	1.0965e-112	-0.668377	0.546	0.595	2.63523e-108
TUBA1B	2.67378e-112	0.363091	0.478	0.233	6.42589e-108
EEF1B2	3.36555e-112	-0.567438	0.665	0.665	8.08843e-108
TSTD1	6.28118e-112	-0.785916	0.365	0.492	1.50955e-107
FUOM	3.45682e-111	-0.835249	0.134	0.324	8.30778e-107
CALM1	4.65257e-111	0.366998	0.881	0.715	1.11815e-106
SEC61B	8.46151e-111	-0.713693	0.474	0.549	2.03355e-106
B2M	2.26443e-110	0.390707	0.933	0.801	5.4421e-106
DPEP1	2.68113e-110	-1.00634	0.317	0.462	6.44357e-106
ATP5IF1	8.56009e-110	-0.506038	0.739	0.734	2.05725e-105
MACROD1	1.05758e-109	-0.8023	0.118	0.309	2.54168e-105
CES2	1.25845e-109	0.299385	0.405	0.188	3.02443e-105
GLYATL1	2.65304e-109	-0.92949	0.315	0.462	6.37605e-105
CLIC4	2.66024e-109	0.288161	0.613	0.321	6.39336e-105
HSD17B10	8.58805e-107	-0.821597	0.202	0.373	2.06397e-102
QDPR	1.20117e-106	-0.825046	0.263	0.419	2.88678e-102
DHRS4L2	2.6527e-106	-0.763676	0.3	0.451	6.37523e-102
TRIR	5.68498e-106	-0.819595	0.282	0.426	1.36627e-101
PRODH2	6.9411e-106	-0.970183	0.206	0.378	1.66816e-101
TMEM141	6.56469e-105	-0.824679	0.233	0.395	1.57769e-100
PRAP1	1.13022e-103	-0.976735	0.112	0.292	2.71626e-99
RAB5IF	2.5896e-103	-0.587176	0	0.16	6.22359e-99
TRAPPC1	3.53284e-103	-0.816974	0.272	0.422	8.49047e-99
SMDT1	5.97751e-103	-0.757969	0.354	0.479	1.43658e-98
PRDX6	5.49246e-102	-0.669304	0.519	0.566	1.32e-97
BDH2	4.20128e-101	-0.747644	0.48	0.545	1.00969e-96
CISD3	1.40861e-100	-0.78748	0.256	0.411	3.38531e-96
MTX1	2.8389e-100	-0.591633	0.002	0.16	6.82272e-96
RPL31	3.26348e-100	-0.313211	0.92	0.95	7.84312e-96
COPE	7.39544e-100	-0.806528	0.264	0.412	1.77735e-95
TIMM13	7.02417e-99	-0.72904	0.37	0.485	1.68812e-94
PHPT1	1.48352e-98	-0.677949	0.48	0.552	3.56535e-94
LINC01510	1.48462e-98	-0.79885	0.08	0.256	3.568e-94
APRT	2.31991e-98	-0.714377	0.385	0.492	5.57543e-94
HLA-DRB1	2.61774e-98	0.268896	0.426	0.206	6.2912e-94
RPS3	4.39115e-98	-0.362976	0.813	0.827	1.05532e-93
ECH1	7.87548e-98	-0.684053	0.515	0.569	1.89271e-93
CDC26	3.16804e-97	-0.607386	0.02	0.183	7.61375e-93
RBX1	1.39071e-96	-0.746398	0.349	0.467	3.34229e-92
C2orf74	1.65243e-96	-0.575083	0.004	0.157	3.9713e-92
MTRNR2L11	2.63867e-96	-0.954075	0.005	0.159	6.34152e-92
ARL2	5.09993e-96	-0.76798	0.276	0.417	1.22567e-91
ATP6V1G1	2.14329e-94	-0.548275	0.618	0.628	5.15096e-90
RAB11FIP3	1.06186e-92	-0.785054	0.161	0.327	2.55196e-88
VPS28	1.0649e-92	-0.749619	0.307	0.435	2.55927e-88
MRPL52	2.47657e-92	-0.736047	0.311	0.439	5.95195e-88
[truncated: 661 more rows]

## Sheet: DTC
gene_id	p_val	avg_logFC	pct.1	pct.2	p_val_adj
ARL6IP4	1.46396e-66	-1.98577	0	0.565	3.51834e-62
RPS4Y1	2.80673e-41	-1.82568	0.008	0.478	6.7454e-37
RPS17	1.25963e-28	-1.85139	0.027	0.522	3.02726e-24
CFAP298	2.79254e-26	-0.79378	0	0.217	6.7113e-22
ILF3-DT	2.79254e-26	-0.979681	0	0.217	6.7113e-22
MTX1	2.44482e-16	-0.494604	0	0.13	5.87564e-12
RAMMET	2.44482e-16	-0.539468	0	0.13	5.87564e-12
MT-RNR2	4.70567e-16	7.2302	1	0	1.13091e-11
MT-ATP8	4.70567e-16	3.95122	1	0	1.13091e-11
MT-RNR1	4.70568e-16	6.19203	1	0	1.13092e-11
MTATP6P1	4.70568e-16	3.6449	1	0	1.13092e-11
RPL17	1.2816e-15	-1.54768	0.012	0.261	3.08006e-11
HPD	1.91447e-15	-1.47733	0.025	0.348	4.60104e-11
IGFBP7	2.2811e-15	2.6178	1	0.217	5.48217e-11
MT-ND4L	2.85889e-15	2.67125	0.998	0.174	6.87077e-11
CA12	9.71521e-15	2.32609	0.981	0.087	2.33486e-10
MAL	1.03864e-14	2.31435	0.984	0.174	2.49616e-10
MT-ND5	1.2922e-14	2.4463	1	0.261	3.10555e-10
MT-ATP6	1.72766e-14	2.0574	1	0.478	4.15208e-10
RPL10	2.46161e-14	-2.24808	0.852	1	5.91598e-10
ATP1B1	2.48421e-14	1.64232	1	0.609	5.97031e-10
MT-TP	4.192e-14	2.59875	0.93	0	1.00746e-09
RPL41	4.36813e-14	-3.21015	0.722	0.957	1.04979e-09
MT-TE	4.72332e-14	2.51833	0.928	0	1.13515e-09
HSP90B1	4.82627e-14	2.11835	0.932	0.043	1.1599e-09
EIF3L	5.22221e-14	-1.49122	0.021	0.304	1.25505e-09
CHMP4A	2.43311e-13	-0.936254	0.016	0.261	5.8475e-09
RPS18	6.70998e-13	-1.70065	0.899	0.957	1.61261e-08
RPL35	1.07374e-12	-1.68924	0.823	0.957	2.58053e-08
H3F3A	1.12829e-12	-2.27895	0.198	0.696	2.71163e-08
MTCO1P12	1.32036e-12	1.81673	0.872	0	3.17321e-08
MT-CYB	1.41163e-12	1.78316	1	0.478	3.39257e-08
RPS15	2.08983e-12	-1.3914	0.918	0.957	5.02248e-08
EIF1AY	2.3152e-12	-0.7544	0.002	0.13	5.56412e-08
RPS15A	2.63081e-12	-2.19305	0.667	0.913	6.32263e-08
APLP2	2.70854e-12	1.6612	0.955	0.087	6.50944e-08
HSD11B2	4.26062e-12	2.19958	0.893	0.043	1.02395e-07
KTN1	4.46844e-12	1.7735	0.86	0.043	1.0739e-07
WNK1	9.19602e-12	1.63126	0.965	0.348	2.21008e-07
RPL13A	1.1164e-11	-1.32074	0.953	0.957	2.68305e-07
RPL36	1.56009e-11	-1.62356	0.815	0.913	3.74936e-07
MT-ND1	1.84801e-11	1.44488	1	0.391	4.44133e-07
MTND1P23	2.10902e-11	3.07258	0.821	0	5.0686e-07
RPS7	2.15087e-11	-1.65368	0.856	0.913	5.16918e-07
RPL7	2.21191e-11	-1.60267	0.928	0.913	5.31588e-07
PDIA3	2.35353e-11	1.62521	0.879	0.043	5.65625e-07
GSTA2	2.71098e-11	-1.68303	0.029	0.304	6.5153e-07
RPS14	3.57728e-11	-1.43387	0.944	0.913	8.59728e-07
MT-CO1	3.59204e-11	1.36331	1	0.522	8.63275e-07
RPL36A	3.64134e-11	-1.52327	0.054	0.391	8.75124e-07
HSP90AA1	3.75772e-11	1.74329	0.986	0.348	9.03092e-07
RPL26	4.04111e-11	-1.97034	0.829	0.913	9.712e-07
RPL6	4.46487e-11	-1.22675	0.938	0.957	1.07304e-06
JUN	4.60804e-11	2.21005	0.852	0.087	1.10745e-06
ATP1A1	5.04101e-11	1.64374	0.977	0.217	1.21151e-06
RPL19	5.8202e-11	-1.45027	0.909	0.913	1.39877e-06
RPL11	7.57783e-11	-1.58867	0.905	0.913	1.82118e-06
MT-CO3	9.51857e-11	1.22824	1	0.478	2.2876e-06
MT-ND4	9.87277e-11	1.37119	1	0.652	2.37272e-06
RPS27A	1.10831e-10	-1.42157	0.932	0.913	2.66359e-06
PTTG1IP	1.27607e-10	1.50194	0.786	0	3.06679e-06
RPS12	1.43893e-10	-1.64801	0.907	0.913	3.45818e-06
ASS1	1.49082e-10	-1.36878	0.089	0.478	3.58289e-06
ATP5F1D	1.55723e-10	-1.41863	0.687	0.913	3.74248e-06
CHCHD10	1.58333e-10	-1.3725	0.879	0.957	3.80521e-06
LAMTOR5	1.69471e-10	-1.72767	0.617	0.87	4.0729e-06
RPL34	1.72522e-10	-1.67928	0.957	0.913	4.14621e-06
MT-ND2	1.77518e-10	1.17279	1	0.478	4.26629e-06
FTH1	1.8404e-10	-1.29585	0.996	0.913	4.42302e-06
COX4I1	2.06245e-10	-1.36043	0.827	0.913	4.95669e-06
FTL	2.70074e-10	-1.68999	0.986	0.913	6.49068e-06
RPL3	3.97286e-10	-1.68088	0.946	0.957	9.54797e-06
RPL13	4.06677e-10	-1.17258	0.955	0.957	9.77366e-06
RPS24	4.38296e-10	-1.19375	0.901	0.913	1.05336e-05
HSP90AB1	4.72743e-10	1.22362	0.992	0.478	1.13614e-05
RPS19	5.0377e-10	-1.17157	0.897	0.957	1.21071e-05
RPL39	5.4766e-10	-1.51263	0.813	0.913	1.31619e-05
EPCAM	5.68646e-10	1.44831	0.87	0.087	1.36663e-05
AL139260.1	5.76058e-10	-0.52974	0.004	0.13	1.38444e-05
KRTCAP2	5.76058e-10	-0.572929	0.004	0.13	1.38444e-05
RPL23A	7.62152e-10	-1.83588	0.796	0.87	1.83168e-05
NUCKS1	7.93165e-10	1.25134	0.951	0.217	1.90621e-05
IER2	1.01313e-09	1.83917	0.743	0	2.43485e-05
RPL8	1.08633e-09	-1.42187	0.934	0.913	2.61078e-05
RPS28	1.28596e-09	-1.42071	0.924	0.913	3.09056e-05
COX6B1	1.374e-09	-1.3945	0.885	0.913	3.30213e-05
GOLGB1	1.43159e-09	1.37409	0.757	0.043	3.44053e-05
ATRX	1.59145e-09	1.42271	0.733	0	3.82473e-05
RPS25	1.66678e-09	-1.66975	0.819	0.87	4.00578e-05
NDUFV2	1.68666e-09	-1.83578	0.195	0.609	4.05355e-05
SERF2	1.71549e-09	-1.36458	0.936	0.87	4.12285e-05
S100A6	1.89338e-09	-1.47171	0.977	1	4.55035e-05
MT-ND3	2.14043e-09	1.04282	1	0.522	5.14409e-05
RPL32	2.69901e-09	-1.66945	0.905	0.87	6.48654e-05
GSTA1	3.07573e-09	-2.13926	0.068	0.391	7.39191e-05
NAPA	3.25246e-09	-0.947353	0.027	0.261	7.81665e-05
RPL24	3.46233e-09	-1.10473	0.897	0.957	8.32102e-05
HSPD1	3.92945e-09	1.2485	0.807	0.087	9.44365e-05
MT1G	3.96284e-09	-2.78463	0.654	0.913	9.5239e-05
EIF1	4.07345e-09	-1.17854	0.932	0.957	9.78972e-05
GPX3	4.10876e-09	-2.50241	0.346	0.739	9.87459e-05
SOX4	4.98384e-09	1.60149	0.708	0	0.000119777
HINT1	5.00009e-09	-1.48754	0.728	0.87	0.000120167
COX5B	5.11858e-09	-1.48606	0.893	0.913	0.000123015
RPS4X	5.57517e-09	-1.71798	0.893	0.87	0.000133988
GADD45B	5.75432e-09	1.62911	0.817	0.13	0.000138294
RHCG	5.91622e-09	1.68741	0.704	0	0.000142184
LMAN1	5.91622e-09	1.27173	0.704	0	0.000142185
RPL18A	6.18438e-09	-1.36901	0.737	0.87	0.000148629
FOS	6.30332e-09	1.66614	0.829	0.13	0.000151488
RHOBTB3	6.44328e-09	1.28403	0.702	0	0.000154851
RPL12	6.74779e-09	-1.70243	0.877	0.87	0.00016217
ATP5MG	6.76692e-09	-1.15797	0.879	0.913	0.000162629
MT-TV	7.01537e-09	1.29905	0.7	0	0.0001686
CALB1	8.28711e-09	1.88391	0.774	0.043	0.000199164
RPL7A	8.91778e-09	-1.45414	0.804	0.87	0.000214321
DYNLRB2	9.03222e-09	-0.825983	0.019	0.217	0.000217071
CYB5A	9.30452e-09	-1.45871	0.79	0.87	0.000223616
COX7A2	1.1313e-08	-1.12453	0.807	0.913	0.000271886
KNG1	1.15185e-08	1.73375	0.856	0.261	0.000276823
PABPC1	1.16366e-08	1.205	0.926	0.217	0.000279663
EIF3A	1.1904e-08	1.21714	0.716	0.043	0.000286089
ITM2C	1.24834e-08	1.33647	0.741	0.043	0.000300013
HACD3	1.34236e-08	1.22849	0.745	0.043	0.000322608
AC019080.1	1.49036e-08	1.64653	0.683	0	0.000358179
EEF1A1	1.62171e-08	-1.38755	0.996	1	0.000389746
WSB1	1.73017e-08	1.15475	0.809	0.087	0.000415811
LRRC75A-AS1	2.06881e-08	1.14141	0.675	0	0.000497198
RPS6	2.20173e-08	-1.25205	0.975	0.87	0.000529143
MYL6	2.31968e-08	-1.36544	0.835	0.87	0.000557489
TMEM174	2.52304e-08	-0.339762	0.006	0.13	0.000606363
SMIM32	2.52304e-08	-0.505566	0.006	0.13	0.000606363
ATF3	2.85974e-08	1.91555	0.667	0	0.000687281
DNAJB1	3.79361e-08	1.6305	0.716	0.043	0.000911718
RPL9	3.90669e-08	-1.04641	0.94	0.87	0.000938895
ITM2B	4.90945e-08	0.822368	0.994	0.435	0.00117989
RPL10A	4.9351e-08	-1.63493	0.743	0.826	0.00118605
TMEM213	4.98674e-08	1.21473	0.817	0.13	0.00119846
MT-TL1	4.98924e-08	1.18528	0.654	0	0.00119906
MTND2P28	4.98925e-08	1.18603	0.654	0	0.00119907
TMBIM6	5.23862e-08	1.01594	0.961	0.261	0.001259
EIF5	5.38863e-08	1.00885	0.819	0.13	0.00129505
RPL28	5.61049e-08	-1.50501	0.77	0.826	0.00134837
SYNE2	5.83565e-08	1.27562	0.65	0	0.00140248
HES1	7.42006e-08	1.06557	0.87	0.217	0.00178326
PPIA	7.51076e-08	-1.19678	0.825	0.87	0.00180506
PFN1	7.86871e-08	-1.26376	0.698	0.826	0.00189109
ATP5PF	7.87349e-08	-1.29955	0.852	0.913	0.00189224
MIF	8.24325e-08	-2.49881	0.375	0.696	0.0019811
RPL14	8.24926e-08	-0.946176	0.924	0.913	0.00198254
SLC8A1	9.28126e-08	2.01595	0.638	0	0.00223056
RPS23	9.96662e-08	-1.5006	0.924	0.87	0.00239528
RPL35A	1.0773e-07	-1.42726	0.885	0.826	0.00258906
MT-TS2	1.08119e-07	1.31225	0.634	0	0.00259844
GAPDH	1.11238e-07	-1.21689	0.946	0.87	0.00267338
NDUFB7	1.18017e-07	-1.54578	0.593	0.783	0.00283631
CANX	1.2087e-07	1.03132	0.732	0.087	0.00290488
TXNIP	1.21183e-07	0.913985	0.947	0.304	0.00291239
AKR7A3	1.41171e-07	-1.28676	0.109	0.435	0.00339277
PRR13	1.44846e-07	-1.38251	0.589	0.783	0.00348108
RPL15	1.54828e-07	-0.993336	0.951	0.913	0.00372098
MRPL57	1.59234e-07	-1.34461	0.562	0.783	0.00382688
CLCNKB	1.61497e-07	1.07385	0.702	0.043	0.00388125
MTCO1P23	1.69904e-07	1.32152	0.623	0	0.0040833
PDIA6	1.8304e-07	1.00463	0.621	0	0.00439899
TMA7	1.8421e-07	-1.32619	0.821	0.826	0.00442712
RPS5	1.90102e-07	-1.11245	0.71	0.826	0.00456872
KCNJ16	1.90898e-07	1.01563	0.749	0.087	0.00458784
RPS8	1.91074e-07	-1.72554	0.887	0.826	0.00459209
KIF5B	2.03307e-07	1.07571	0.652	0.043	0.00488608
SMARCA5	2.05362e-07	0.875605	0.7	0.043	0.00493546
IER3	2.10096e-07	1.15313	0.751	0.087	0.00504924
LRRFIP1	2.32054e-07	1.02511	0.693	0.043	0.00557694
COX7C	2.37275e-07	-1.13061	0.973	0.913	0.00570242
RALBP1	2.38596e-07	1.16929	0.796	0.13	0.00573418
ATP5F1E	2.42454e-07	-1.38498	0.907	0.87	0.00582689
EGR1	2.45952e-07	1.56949	0.613	0	0.00591098
DHRS7	2.45952e-07	1.0691	0.613	0	0.00591098
TPT1	2.53758e-07	-1.12165	0.924	0.87	0.00609857
CD2AP	2.64645e-07	1.06918	0.611	0	0.00636021
OST4	3.14916e-07	-0.968832	0.774	0.826	0.00756839
RPS3A	3.14931e-07	-1.16654	0.947	0.87	0.00756874
SERPINA5	3.23172e-07	1.07052	0.79	0.13	0.0077668
AGXT	3.26864e-07	-0.619825	0.008	0.13	0.00785552
HAO2	3.26864e-07	-0.715722	0.008	0.13	0.00785552
PPP1R1A	3.36455e-07	-2.01164	0.218	0.565	0.00808602
MT2A	3.37172e-07	-1.97681	0.788	0.913	0.00810324
ASPDH	3.39172e-07	-0.767625	0.008	0.13	0.00815132
SLK	3.44587e-07	1.02962	0.638	0.043	0.00828147
BSG	4.00012e-07	1.03223	0.667	0.087	0.00961349
SRP14	4.2394e-07	-0.97023	0.951	0.87	0.0101886
HIST1H4C	4.48134e-07	1.0827	0.874	0.261	0.01077
FXYD2	4.56213e-07	-2.13543	0.615	0.783	0.0109642
PHF3	4.71425e-07	1.03207	0.595	0	0.0113298
AKAP9	5.16737e-07	0.927156	0.745	0.087	0.0124187
RPLP1	5.17332e-07	-0.709891	0.982	0.913	0.012433
TFCP2L1	5.5035e-07	1.08127	0.65	0.043	0.0132266
TGOLN2	5.5316e-07	0.888645	0.673	0.043	0.0132941
RPS13	5.67117e-07	-1.00997	0.916	0.87	0.0136295
SCPEP1	5.831e-07	1.06939	0.589	0	0.0140136
AP1S1	6.16978e-07	-1.44921	0.228	0.565	0.0148278
ZC3H13	6.25628e-07	1.01804	0.588	0	0.0150357
FAU	6.44901e-07	-1.05481	0.883	0.826	0.0154989
GLYAT	6.92781e-07	-1.07183	0.027	0.217	0.0166496
MLEC	7.47001e-07	1.02701	0.654	0.043	0.0179527
HADHA	7.76351e-07	0.829595	0.665	0.043	0.018658
DYNC1I2	8.08095e-07	0.896553	0.693	0.087	0.0194209
GLO1	8.3132e-07	0.957453	0.681	0.087	0.0199791
HSPA1A	8.3132e-07	1.52629	0.681	0.087	0.0199791
PFDN5	8.56477e-07	-1.43114	0.714	0.783	0.0205837
RPL29	8.76277e-07	-1.62143	0.768	0.783	0.0210596
CLU	8.98267e-07	0.709882	0.887	0.217	0.021588
NACA	9.77886e-07	-1.12768	0.796	0.826	0.0235015
FNBP1L	9.99534e-07	0.902346	0.656	0.043	0.0240218
FIS1	1.00032e-06	-1.42726	0.424	0.696	0.0240408
ATP5MC3	1.0018e-06	-1.13589	0.864	0.87	0.0240762
PSAP	1.02671e-06	0.826043	0.885	0.174	0.0246749
PCP4	1.04084e-06	-1.70843	0.125	0.435	0.0250144
CLINT1	1.05844e-06	0.817593	0.656	0.043	0.0254374
MT1X	1.08761e-06	-2.81075	0.399	0.696	0.0261386
BCLAF1	1.11068e-06	0.915515	0.65	0.043	0.026693
MT1E	1.12292e-06	-1.97877	0.696	0.783	0.0269871
C2orf74	1.17379e-06	-0.744703	0.018	0.174	0.0282097
TTC36	1.17379e-06	-0.834985	0.018	0.174	0.0282097
NDUFB2	1.20632e-06	-1.11468	0.839	0.87	0.0289915
GINM1	1.25943e-06	0.98602	0.636	0.087	0.0302679
ADIRF	1.25977e-06	-1.93753	0.393	0.696	0.0302761
AGXT2	1.26909e-06	-0.607484	0.018	0.174	0.0305001
RBBP6	1.33657e-06	1.137	0.566	0	0.0321218
RBM39	1.35114e-06	0.430445	0.761	0.13	0.0324721
SEC61G	1.44296e-06	-1.25418	0.362	0.652	0.0346788
HIPK2	1.52931e-06	0.956585	0.63	0.043	0.036754
GDF15	1.5522e-06	1.38997	0.595	0.043	0.037304
GPX4	1.58733e-06	-1.46933	0.733	0.783	0.0381482
ADM	1.63617e-06	1.09479	0.56	0	0.039322
ARL6IP5	1.63617e-06	0.96367	0.56	0	0.0393221
HNRNPD	1.66611e-06	0.891347	0.634	0.043	0.0400416
PRPF40A	1.68221e-06	0.932381	0.661	0.087	0.0404285
HLA-B	1.79729e-06	1.04455	0.626	0.043	0.0431943
CALM1	1.82626e-06	0.88058	0.942	0.391	0.0438906
PCYOX1	1.99888e-06	0.955742	0.554	0	0.0480392
SFPQ	2.03856e-06	0.893123	0.661	0.087	0.0489927
MT-ND6	2.11956e-06	0.797261	0.669	0.087	0.0509393
LAMB1	2.1359e-06	0.958663	0.553	0	0.0513322
HP1BP3	2.24053e-06	0.84581	0.759	0.13	0.0538466
MCFD2	2.28181e-06	0.916658	0.551	0	0.0548387
TMX4	2.28181e-06	0.933576	0.551	0	0.0548387
ATP6V1A	2.54192e-06	0.938558	0.586	0.043	0.0610899
RPS2	2.56293e-06	-0.86151	0.922	0.826	0.0615948
IQGAP1	2.57792e-06	0.902582	0.586	0.043	0.0619552
RPL4	2.68068e-06	-1.42458	0.739	0.783	0.0644249
RPS20	2.69919e-06	-1.25995	0.903	0.826	0.0648696
CDH16	2.71707e-06	0.729804	0.788	0.13	0.0652993
MT-TT	2.77843e-06	0.980784	0.545	0	0.0667741
TPR	2.78649e-06	0.992337	0.584	0.043	0.0669677
MIOX	2.80458e-06	-2.1854	0.062	0.304	0.0674026
CLDN4	2.8061e-06	1.03601	0.584	0.043	0.0674389
MGST3	2.83522e-06	-1.34406	0.751	0.826	0.0681388
ACSL4	2.86631e-06	1.24685	0.597	0.043	0.068886
HLA-A	2.89737e-06	0.941732	0.615	0.043	0.0696324
COX8A	2.90354e-06	-1.19147	0.827	0.826	0.0697807
ID2	3.0184e-06	0.946464	0.872	0.304	0.0725411
PPDPF	3.03546e-06	-1.21231	0.914	0.826	0.0729512
KCNJ1	3.04539e-06	0.779375	0.833	0.174	0.0731898
OAZ1	3.08041e-06	-1.48983	0.617	0.739	0.0740314
HSPA5	3.37312e-06	0.859763	0.689	0.087	0.0810662
MTDH	3.37651e-06	0.953223	0.539	0	0.0811476
CYSTM1	3.4498e-06	-1.05097	0.848	0.826	0.0829091
CDC26	3.47819e-06	-0.715081	0.019	0.174	0.0835914
ATP5MPL	3.50792e-06	-1.29783	0.782	0.783	0.0843058
CD46	3.5373e-06	0.934285	0.603	0.043	0.085012
UQCR10	3.6158e-06	-1.4155	0.835	0.783	0.0868985
RPL30	3.67524e-06	-0.995428	0.879	0.87	0.088327
APP	3.78271e-06	0.780759	0.749	0.13	0.0909099
RPS9	3.81322e-06	-1.33356	0.835	0.783	0.0916432
PRRC2C	3.89861e-06	0.983396	0.607	0.087	0.0936953
ATP5MC1	3.91988e-06	-1.33028	0.64	0.783	0.0942064
COBLL1	4.22938e-06	0.906266	0.788	0.174	0.101645
BRD2	4.3656e-06	0.971283	0.531	0	0.104918
SFRP1	4.3656e-06	1.9579	0.531	0	0.104918
ATXN7L3B	4.3656e-06	0.869324	0.531	0	0.104918
NDUFA4	4.37582e-06	-0.803279	0.965	0.913	0.105164
ATP5MD	4.4814e-06	-1.16151	0.809	0.826	0.107702
HSPH1	4.54114e-06	1.34347	0.566	0.043	0.109137
MECOM	4.89544e-06	0.813765	0.671	0.087	0.117652
RTN4	5.08986e-06	0.709924	0.912	0.261	0.122325
NFKBIA	5.62784e-06	0.958347	0.768	0.174	0.135254
GOLGA4	5.65918e-06	0.988203	0.566	0.043	0.136007
S100A1	6.02126e-06	-1.45485	0.033	0.217	0.144709
LHX1	6.10102e-06	0.919268	0.597	0.043	0.146626
NFE2L1	6.37726e-06	0.796075	0.519	0	0.153265
GCSH	6.39547e-06	-1.03327	0.049	0.261	0.153702
BTG2	6.78806e-06	1.02932	0.518	0	0.163137
SON	6.82699e-06	0.669954	0.817	0.217	0.164073
TPI1	7.07101e-06	-0.824436	0.835	0.826	0.169938
PCK1	7.09481e-06	-1.85158	0.088	0.348	0.17051
TMCO1	7.19034e-06	0.710288	0.636	0.087	0.172805
MITF	7.22382e-06	0.843663	0.516	0	0.17361
KMT2E	7.30159e-06	0.571841	0.714	0.13	0.175479
FOLR3	7.53366e-06	-1.38149	0.331	0.609	0.181057
CCNL1	8.12983e-06	1.12288	0.582	0.043	0.195384
THOC2	8.17596e-06	0.891811	0.512	0	0.196493
TMED4	8.40683e-06	0.811324	0.582	0.043	0.202041
RPL36AL	8.43046e-06	-1.10577	0.65	0.739	0.202609
KL	8.6954e-06	1.1208	0.51	0	0.208976
MT1F	8.7349e-06	-1.91459	0.535	0.739	0.209926
ARHGAP5	8.9445e-06	0.80207	0.656	0.13	0.214963
UQCRQ	9.11148e-06	-0.849451	0.872	0.87	0.218976
ZFR	9.24594e-06	0.815346	0.508	0	0.222208
RTN3	9.29164e-06	0.693207	0.591	0.043	0.223306
TPM3	9.45068e-06	0.773691	0.623	0.087	0.227128
RPS3	9.51785e-06	-0.706987	0.912	0.913	0.228742
RPL37A	1.00575e-05	-0.926781	0.938	0.913	0.241711
RPL38	1.00773e-05	-1.07887	0.78	0.783	0.242187
PCM1	1.00932e-05	0.700093	0.588	0.043	0.242571
ANKRD12	1.02806e-05	0.973945	0.545	0.043	0.247074
HLA-E	1.03927e-05	0.86489	0.584	0.043	0.249767
KANSL1-AS1	1.04417e-05	-0.472948	0.021	0.174	0.250946
RBP4	1.04417e-05	-1.75741	0.021	0.174	0.250946
2021-09-07	1.08112e-05	0.606711	0.702	0.13	0.259826
EZR	1.09304e-05	0.80507	0.654	0.13	0.26269
USP8	1.09433e-05	0.740594	0.586	0.043	0.263001
GLYATL1	1.16863e-05	-0.950732	0.035	0.217	0.280857
HMGN3	1.17375e-05	-1.11086	0.543	0.696	0.282086
APOE	1.19492e-05	-2.04843	0.267	0.565	0.287176
RPL27A	1.20767e-05	-0.914625	0.936	0.87	0.290239
ISCU	1.23869e-05	-1.55011	0.615	0.739	0.297694
KMT2C	1.25294e-05	0.874271	0.498	0	0.301119
GPD1	1.27496e-05	-0.714196	0.012	0.13	0.306412
B2M	1.2854e-05	0.722698	0.949	0.478	0.308919
UBXN4	1.34231e-05	0.666999	0.716	0.13	0.322597
RAD21	1.35773e-05	0.700001	0.578	0.043	0.326303
HSD17B12	1.4999e-05	0.757854	0.492	0	0.360472
TM9SF3	1.49991e-05	0.808304	0.492	0	0.360473
BPTF	1.50463e-05	0.91953	0.535	0.043	0.361609
GLRX	1.55599e-05	-1.43405	0.28	0.565	0.373952
VAMP8	1.58605e-05	-1.30125	0.465	0.696	0.381176
SEC62	1.61414e-05	0.438962	0.887	0.304	0.387927
GATA3	1.6521e-05	0.782306	0.607	0.087	0.397048
MAN1A2	1.68935e-05	0.812277	0.488	0	0.406002
PPP1R15A	1.68935e-05	1.04574	0.488	0	0.406002
HSPA1B	1.68935e-05	0.994501	0.488	0	0.406002
ANK3	1.79233e-05	0.848595	0.486	0	0.430751
FOSB	1.90121e-05	1.08501	0.484	0	0.456919
ARSD	2.01631e-05	0.801785	0.482	0	0.48458
CLCN3	2.01631e-05	0.7793	0.482	0	0.48458
AMN	2.04238e-05	-0.724711	0.023	0.174	0.490845
ADGRG1	2.04733e-05	0.800371	0.558	0.043	0.492035
TMSB4X	2.06204e-05	0.30837	0.813	0.261	0.495571
MT1H	2.06849e-05	-2.2007	0.3	0.609	0.497119
GRB2	2.06861e-05	0.821998	0.529	0.043	0.49715
SARAF	2.08842e-05	0.638961	0.642	0.087	0.501909
POU3F3	2.12841e-05	0.687844	0.669	0.13	0.51152
MTCO3P12	2.13796e-05	0.769892	0.481	0	0.513816
RSRP1	2.26651e-05	0.886367	0.479	0	0.544709
SNHG5	2.26651e-05	0.785446	0.479	0	0.544709
MT-CO2	2.40984e-05	0.323084	1	0.609	0.579156
COX6C	2.53131e-05	-1.00797	0.895	0.826	0.608349
ITPR2	2.54576e-05	0.841146	0.475	0	0.611821
TMEM72	2.54576e-05	0.817837	0.475	0	0.611822
CPEB4	2.54576e-05	0.827374	0.475	0	0.611823
ASAH1	2.54756e-05	0.509968	0.56	0.043	0.612256
UBL5	2.55033e-05	-1.23695	0.796	0.783	0.61292
UXS1	2.58161e-05	0.819227	0.521	0.043	0.620437
LIMCH1	2.59962e-05	0.767011	0.554	0.043	0.624766
ATP5ME	2.67324e-05	-1.36022	0.829	0.783	0.642461
REST	2.69725e-05	0.801839	0.473	0	0.64823
SLTM	2.77207e-05	0.754314	0.551	0.043	0.666211
PIK3R1	2.77582e-05	0.788918	0.626	0.087	0.667113
CBX5	2.84315e-05	0.658194	0.554	0.043	0.683295
MYO6	2.90164e-05	0.684582	0.595	0.087	0.697352
PTPN11	2.90892e-05	0.798084	0.518	0.043	0.6991
SKP1	2.93236e-05	-0.977794	0.856	0.826	0.704733
AFG3L2	2.96187e-05	0.719035	0.656	0.13	0.711826
XIST	3.02607e-05	0.873758	0.469	0	0.727255
NAP1L4	3.02996e-05	0.603446	0.593	0.087	0.728191
NUDT4	3.1219e-05	0.494441	0.77	0.174	0.750287
PTPN13	3.20429e-05	0.892381	0.467	0	0.770088
JUNB	3.26838e-05	0.907493	0.65	0.13	0.785489
DSP	3.39237e-05	0.796596	0.465	0	0.815289
UQCRFS1	3.52471e-05	-1.29526	0.591	0.696	0.847092
VPS36	3.59081e-05	0.791365	0.463	0	0.862979
ATP5PO	3.79609e-05	-1.02407	0.772	0.783	0.912314
YME1L1	3.80012e-05	0.747078	0.461	0	0.913283
GPX1	3.80013e-05	0.847335	0.461	0	0.913285
EPRS	3.80013e-05	0.785879	0.461	0	0.913286
RNPC3	3.83197e-05	0.817583	0.543	0.043	0.920938
EBAG9	3.87821e-05	0.675438	0.654	0.13	0.932051
FGF7	3.97239e-05	-0.608004	0.014	0.13	0.954684
SUGCT	3.97241e-05	-0.54728	0.014	0.13	0.95469
VPS35	4.0209e-05	0.756011	0.459	0	0.966343
NEDD8	4.20431e-05	-1.29433	0.459	0.652	1
LARS	4.25369e-05	0.728123	0.457	0	1
TTC37	4.25369e-05	0.790843	0.457	0	1
FTCD	4.28628e-05	-0.384856	0.014	0.13	1
PDLIM2	4.28628e-05	-0.467412	0.014	0.13	1
NFIC	4.44921e-05	0.786094	0.502	0.043	1
CBX3	4.63294e-05	0.582329	0.761	0.174	1
DNAJC3	4.75781e-05	0.766114	0.453	0	1
MT-TM	4.75781e-05	0.783167	0.453	0	1
NDUFS1	4.84671e-05	0.674722	0.576	0.087	1
NPNT	5.03045e-05	0.804849	0.451	0	1
NIPBL	5.03045e-05	0.808738	0.451	0	1
ITSN2	5.03045e-05	0.794325	0.451	0	1
RPL9P9	5.03045e-05	0.77372	0.451	0	1
RDH11	5.05177e-05	0.727572	0.502	0.043	1
RBM47	5.28772e-05	0.57495	0.615	0.087	1
MT-TF	5.31773e-05	0.742745	0.449	0	1
PLS3	5.31773e-05	0.731586	0.449	0	1
UQCRH	5.42585e-05	-1.18779	0.833	0.783	1
ASAP2	5.4756e-05	0.76765	0.521	0.043	1
CD81	5.62038e-05	0.721889	0.447	0	1
RBM25	5.65214e-05	0.559675	0.615	0.087	1
TOMM7	5.71268e-05	-1.10987	0.757	0.739	1
SELENOH	5.75338e-05	-1.27595	0.247	0.522	1
REEP5	5.76602e-05	0.665225	0.601	0.087	1
RPN2	5.98775e-05	0.734142	0.492	0.043	1
SENP6	6.10391e-05	0.636336	0.527	0.043	1
ERLEC1	6.27487e-05	0.796059	0.444	0	1
COX7B	6.32599e-05	-1.13609	0.907	0.826	1
GCC2	6.46649e-05	0.715883	0.632	0.13	1
TMEM245	6.62834e-05	0.763201	0.442	0	1
CHD4	6.63897e-05	0.790204	0.512	0.043	1
SERPING1	6.64596e-05	0.671647	0.523	0.043	1
NDUFC1	6.72549e-05	-0.925613	0.809	0.783	1
ADD3	6.867e-05	0.495817	0.605	0.087	1
ATP5MF	6.99459e-05	-1.00823	0.796	0.783	1
COX5A	7.01863e-05	-1.02114	0.77	0.739	1
XRCC5	7.11851e-05	0.562203	0.605	0.087	1
NDUFA1	7.19529e-05	-0.88797	0.881	0.826	1
SPTBN1	7.38932e-05	0.732182	0.49	0.043	1
CTR9	7.39212e-05	0.734202	0.438	0	1
LDHB	7.46875e-05	-0.863181	0.967	0.826	1
SLC12A3	7.55471e-05	1.64578	0.488	0.043	1
EDF1	7.73025e-05	-1.06254	0.584	0.696	1
DANCR	7.80429e-05	0.702222	0.436	0	1
HTATSF1	7.80429e-05	0.729393	0.436	0	1
COX6A1	7.8996e-05	-0.772565	0.87	0.826	1
NUCB2	8.05116e-05	0.689676	0.625	0.13	1
FABP1	8.13362e-05	-1.4484	0.027	0.174	1
EIF5A	8.69417e-05	0.635508	0.432	0	1
SMCO4	8.81021e-05	-1.1592	0.14	0.391	1
DCDC2	8.96153e-05	0.685115	0.728	0.174	1
HNRNPR	9.07302e-05	0.679036	0.554	0.087	1
CPVL	9.16584e-05	0.532805	0.516	0.043	1
AL450405.1	9.67861e-05	0.700648	0.428	0	1
GAS5	9.67861e-05	0.689967	0.428	0	1
HCFC1R1	9.72307e-05	-1.09636	0.257	0.522	1
CAST	9.82314e-05	0.733581	0.63	0.13	1
RPS27	0.000101679	-0.664002	0.99	0.913	1
PRCP	0.000102092	0.637161	0.426	0	1
PRDX3	0.000105014	-1.05255	0.65	0.739	1
PIGR	0.000106692	0.675254	0.506	0.043	1
ASH1L	0.000107669	0.729345	0.424	0	1
SERINC1	0.000108143	0.560797	0.508	0.043	1
PSMA7	0.00011067	0.677293	0.893	0.391	1
HNRNPU	0.000113231	0.635551	0.77	0.217	1
2021-09-11	0.00011683	0.544225	0.506	0.043	1
NCL	0.000117409	0.643691	0.875	0.348	1
ACTR2	0.000119691	0.698104	0.42	0	1
NDRG1	0.000120785	0.704326	0.502	0.043	1
CD59	0.000121072	0.602592	0.58	0.087	1
ARHGAP24	0.000128291	0.562602	0.658	0.13	1
CDV3	0.000130183	0.604184	0.547	0.087	1
CLDN8	0.000131038	0.72937	0.467	0.043	1
OCIAD1	0.000136072	0.474628	0.625	0.13	1
ALKBH5	0.000137094	-0.882615	0.088	0.304	1
YWHAB	0.000139756	0.43916	0.854	0.304	1
HMGCS2	0.000140105	1.0926	0.414	0	1
CADPS2	0.000140105	0.764515	0.414	0	1
RACK1	0.000141756	-0.978782	0.844	0.739	1
CCT6A	0.000143331	0.517683	0.498	0.043	1
NDUFB4	0.000145403	-1.16225	0.788	0.739	1
GLG1	0.000147604	0.67182	0.412	0	1
PRSS23	0.000147604	0.858227	0.412	0	1
TMED10	0.000148325	0.543371	0.496	0.043	1
SMIM14	0.000149813	0.711882	0.467	0.043	1
LGALS3	0.000154203	0.564301	0.728	0.174	1
IRF1	0.000155479	1.03053	0.411	0	1
BDP1	0.000155479	0.726293	0.411	0	1
RBBP8	0.000155479	0.658406	0.411	0	1
ATP6AP2	0.000156338	0.619129	0.537	0.087	1
HECTD1	0.000159976	0.702488	0.463	0.043	1
COL18A1	0.000163746	0.687174	0.409	0	1
PTMAP2	0.000163746	0.642656	0.409	0	1
NFATC3	0.000166429	-0.742662	0.045	0.217	1
ZFP36	0.000169418	0.952435	0.455	0.043	1
SOD1	0.00017192	-1.14027	0.837	0.783	1
GPBP1	0.000172422	0.667972	0.407	0	1
CCT2	0.000173298	0.539957	0.49	0.043	1
ZFP36L2	0.000174161	0.595686	0.56	0.087	1
DUSP1	0.00017805	0.623849	0.65	0.174	1
SLC25A6	0.000178721	-0.826559	0.87	0.826	1
CADM1	0.000180339	0.810178	0.453	0.043	1
TRIP11	0.000183486	0.675273	0.482	0.043	1
UBA52	0.000185565	-1.0392	0.714	0.696	1
TSPAN3	0.000186202	0.661931	0.457	0.043	1
TMEM123	0.000189873	0.644788	0.529	0.087	1
SUPT16H	0.000191082	0.622785	0.403	0	1
CYS1	0.000191914	0.425501	0.572	0.087	1
SLC3A1	0.000201106	0.72058	0.401	0	1
YTHDC1	0.000202598	0.393277	0.611	0.13	1
ZCRB1	0.000202606	0.475871	0.564	0.087	1
TPM4	0.000203377	0.653628	0.56	0.087	1
MYL12B	0.000206416	-0.785769	0.819	0.783	1
WFDC2	0.000207551	1.09619	0.681	0.261	1
EIF4G3	0.000211619	0.667255	0.399	0	1
GOLIM4	0.000211619	0.716635	0.399	0	1
HNRNPH3	0.000211619	0.653344	0.399	0	1
SCAF11	0.000213463	0.553401	0.601	0.13	1
NCOR1	0.000220282	0.526184	0.56	0.087	1
PHLDB2	0.000222645	0.693581	0.397	0	1
CAPNS1	0.000224342	0.611585	0.473	0.043	1
MUC1	0.000229792	0.412578	0.566	0.087	1
NDUFB3	0.000230915	-1.23128	0.578	0.652	1
DMAC1	0.000238046	-1.26226	0.436	0.609	1
PNN	0.000241048	0.528304	0.479	0.043	1
EFCAB14	0.000242446	0.543015	0.623	0.13	1
CLIP1	0.000246328	0.632393	0.393	0	1
SSRP1	0.000246328	0.660472	0.393	0	1
RPS29	0.000253073	-1.00265	0.938	0.783	1
G3BP1	0.000253658	0.624121	0.447	0.043	1
NFKBIZ	0.000255915	0.695522	0.475	0.043	1
ZMYND8	0.000259033	0.622027	0.391	0	1
VEZF1	0.000259034	0.663409	0.391	0	1
PPP2R3A	0.000264253	0.668027	0.442	0.043	1
SNHG6	0.00027235	0.629338	0.389	0	1
MRPL41	0.00027549	-1.35897	0.518	0.652	1
MST1	0.000276468	-0.721623	0.031	0.174	1
TFDP2	0.000276729	0.551831	0.593	0.13	1
CD9	0.000277746	0.505896	0.628	0.13	1
POLL	0.000278298	-0.529085	0.018	0.13	1
PGAM1	0.000279442	-1.44471	0.196	0.435	1
SORL1	0.000282184	0.636216	0.469	0.043	1
KDSR	0.000286304	0.599471	0.387	0	1
KLF6	0.00029227	0.892497	0.584	0.13	1
NDUFAB1	0.00029279	-1.28519	0.566	0.652	1
NEMF	0.000300187	0.682445	0.438	0.043	1
CTSA	0.000300924	0.633154	0.385	0	1
PFDN1	0.000304339	0.516351	0.469	0.043	1
BTG1	0.000304721	0.522344	0.737	0.217	1
2021-09-02	0.000311271	0.502179	0.588	0.13	1
FERMT2	0.000315325	0.54934	0.465	0.043	1
ZCCHC11	0.000316239	0.715075	0.383	0	1
N4BP2L2	0.000325738	0.483991	0.518	0.087	1
JMJD1C	0.00033228	0.631807	0.381	0	1
ILF3-AS1	0.00033228	0.648263	0.381	0	1
IFNAR1	0.00033228	0.602023	0.381	0	1
RSF1	0.000337997	0.48899	0.465	0.043	1
RPL31	0.000348685	-0.55581	0.975	0.913	1
CTSC	0.000349079	0.594388	0.379	0	1
ITGB1	0.000351597	0.323533	0.512	0.087	1
TMBIM4	0.000358926	0.624238	0.482	0.087	1
SSR1	0.000363378	0.627312	0.434	0.043	1
SNX29	0.000366667	0.641694	0.377	0	1
TAOK3	0.000366667	0.690917	0.377	0	1
SELENOS	0.000368608	0.400997	0.463	0.043	1
SDC4	0.000374002	0.497052	0.512	0.087	1
RAB13	0.000374889	0.537315	0.533	0.087	1
ATP6V0E1	0.000377703	0.503497	0.802	0.304	1
SLC38A2	0.000385081	0.662891	0.375	0	1
ATP5MC2	0.000386211	-1.16466	0.737	0.696	1
ZRANB2	0.000393324	0.568088	0.508	0.087	1
SNHG8	0.000395363	0.534312	0.537	0.087	1
CHD9	0.000395426	0.677084	0.43	0.043	1
CHCHD2	0.000409321	-1.39112	0.786	0.696	1
METTL7A	0.000414537	0.592166	0.502	0.087	1
SLC25A36	0.000422013	0.528675	0.455	0.043	1
GPRC5B	0.000424526	0.623825	0.372	0	1
FAM107A	0.000426866	0.592836	0.455	0.043	1
SORD	0.000429205	-0.496589	0.033	0.174	1
CBX1	0.000439229	0.460826	0.455	0.043	1
PDZK1IP1	0.000439332	-1.43085	0.16	0.391	1
ACSL3	0.000445308	0.674003	0.426	0.043	1
KDELR1	0.000445384	0.561441	0.449	0.043	1
UBE3A	0.000445633	0.607096	0.37	0	1
M6PR	0.000445633	0.523796	0.37	0	1
CSNK2A1	0.000453222	0.435684	0.453	0.043	1
BBX	0.000458001	0.46699	0.535	0.087	1
PPP1R12A	0.000466979	0.655595	0.424	0.043	1
ATP1B3	0.00047806	0.620916	0.56	0.13	1
ALDOB	0.000479175	-1.5001	0.16	0.391	1
DNAJC1	0.000489627	0.653119	0.422	0.043	1
TRPM7	0.000490817	0.798308	0.366	0	1
RB1CC1	0.000490818	0.632293	0.366	0	1
ZNF106	0.000490818	0.647041	0.366	0	1
UTRN	0.000490818	0.62174	0.366	0	1
HNRNPM	0.000511585	0.479694	0.599	0.13	1
UACA	0.00051498	0.675636	0.364	0	1
ACIN1	0.00051498	0.588647	0.364	0	1
NUDT3	0.00051498	0.633496	0.364	0	1
RAB14	0.000521402	0.477033	0.603	0.13	1
TIMP3	0.000531338	0.684903	0.42	0.043	1
ZFP36L1	0.000531831	0.448292	0.718	0.217	1
TOMM20	0.000534207	0.454139	0.57	0.13	1
PPT1	0.000540248	0.54979	0.362	0	1
DNTTIP2	0.000540248	0.578357	0.362	0	1
DPYS	0.000552099	-0.468178	0.019	0.13	1
SRSF11	0.000560657	0.566604	0.689	0.217	1
TOB1	0.000565062	0.369121	0.446	0.043	1
CLSTN1	0.000566667	0.589677	0.36	0	1
SUGT1	0.000566668	0.590275	0.36	0	1
PPIL4	0.000566668	0.544491	0.36	0	1
PRDX5	0.00056957	-1.16701	0.679	0.696	1
PEBP1	0.000574056	-0.755924	0.982	0.87	1
SSR4	0.000579235	0.345096	0.529	0.087	1
PPP1R10	0.000579699	0.602223	0.418	0.043	1
RPL21	0.000588811	-1.04355	0.979	0.957	1
RYBP	0.000594288	0.576274	0.358	0	1
HSDL2	0.000594288	0.585245	0.358	0	1
ZMYND11	0.000594288	0.575331	0.358	0	1
MPHOSPH8	0.000594564	0.57742	0.512	0.087	1
ECHDC3	0.000597055	-1.18172	0.076	0.261	1
HLA-C	0.00060771	0.378876	0.603	0.13	1
SNCG	0.000611228	-0.916455	0.053	0.217	1
ELOB	0.000613969	-0.928798	0.745	0.696	1
TMEM59	0.000621795	0.366115	0.695	0.174	1
CEP350	0.000637423	0.662977	0.411	0.043	1
ARL4D	0.000639025	0.624438	0.432	0.043	1
NOL7	0.000650255	0.414589	0.558	0.13	1
PPIG	0.000657306	0.508267	0.597	0.174	1
C9orf78	0.000672221	0.544134	0.432	0.043	1
HSD17B14	0.000679473	-0.674267	0.035	0.174	1
ARHGAP18	0.000684866	0.563167	0.352	0	1
ATF6	0.000684866	0.620013	0.352	0	1
MT-TY	0.000684866	0.592434	0.352	0	1
TMEM179B	0.000684866	0.597461	0.352	0	1
DCAF7	0.000684866	0.542816	0.352	0	1
SOD2	0.000690667	0.280173	0.438	0.043	1
AC019197.1	0.000701966	0.457874	0.506	0.087	1
SYNJ2BP	0.000713269	0.310327	0.49	0.087	1
HNRNPDL	0.000714035	0.364649	0.675	0.174	1
MPC1	0.0007142	-1.20686	0.704	0.696	1
RERE	0.000731243	0.556965	0.409	0.043	1
ATP6V0B	0.000742633	0.484506	0.691	0.217	1
CLN5	0.000752228	0.565828	0.348	0	1
DHX36	0.000773033	0.468374	0.432	0.043	1
RAB11FIP1	0.000788177	0.572503	0.346	0	1
PPP2R5E	0.000788178	0.595728	0.346	0	1
SLC39A6	0.000788178	0.525835	0.346	0	1
NDUFA8	0.000793306	-1.2242	0.377	0.565	1
IK	0.000795823	0.471526	0.508	0.087	1
TMSB10	0.000809633	-0.787895	0.788	0.739	1
BBOX1	0.000810574	-0.864153	0.078	0.261	1
LMBRD1	0.000815722	0.557611	0.403	0.043	1
FUBP1	0.000825722	0.534648	0.344	0	1
DHX9	0.000825722	0.552504	0.344	0	1
VPS13C	0.000832645	0.333844	0.43	0.043	1
ROCK1	0.000844513	0.608819	0.399	0.043	1
FGD5-AS1	0.00085476	0.428483	0.426	0.043	1
SEC31A	0.000863015	0.567574	0.403	0.043	1
CTSB	0.000863255	0.37096	0.479	0.087	1
CTAGE5	0.000864927	0.588198	0.342	0	1
PLPBP	0.000864927	0.539772	0.342	0	1
HMGB1P5	0.000864927	0.521368	0.342	0	1
ANKRD17	0.000905859	0.578871	0.34	0	1
FNDC3B	0.000905859	0.529056	0.34	0	1
CLCN5	0.000905859	0.581171	0.34	0	1
TOX3	0.000908991	0.584378	0.397	0.043	1
EEF1D	0.000932531	-1.18722	0.529	0.609	1
ITGA2	0.000938993	0.536126	0.42	0.043	1
TUBB4B	0.000945955	0.406933	0.424	0.043	1
MYO1B	0.000948589	0.59277	0.339	0	1
TSG101	0.000948589	0.545812	0.339	0	1
CIRBP	0.000965988	-0.909883	0.751	0.696	1
CCDC47	0.00096648	0.529934	0.399	0.043	1
MRPL54	0.000968486	-1.22875	0.222	0.435	1
KHDRBS1	0.000969903	0.446765	0.5	0.087	1
EIF3K	0.000972117	-1.03422	0.741	0.696	1
LPP	0.000993189	0.543935	0.337	0	1
NME3	0.000993189	0.519975	0.337	0	1
JUND	0.0010097	0.509791	0.494	0.087	1
RGS14	0.00101329	-0.596326	0.021	0.13	1
SLC25A5	0.00103185	-0.991308	0.724	0.696	1
KHK	0.00103382	-0.582728	0.037	0.174	1
MRPS5	0.0010354	0.416428	0.514	0.13	1
BOD1L1	0.00103973	0.637463	0.335	0	1
CTNNAL1	0.00106054	0.424485	0.5	0.087	1
RRBP1	0.00106378	0.49858	0.539	0.13	1
DNM1L	0.00108185	0.564693	0.393	0.043	1
NCOA4	0.00108185	0.557099	0.393	0.043	1
MAPK1IP1L	0.0010883	0.50989	0.333	0	1
ZMPSTE24	0.0010883	0.518364	0.333	0	1
LIMA1	0.00109711	0.404288	0.418	0.043	1
GNAS	0.00111039	0.467833	0.858	0.391	1
ZNF503	0.00111416	0.446808	0.539	0.13	1
SRSF7	0.00112007	0.355519	0.584	0.13	1
TRAM1	0.00112568	0.25048	0.502	0.087	1
PKN2	0.00112999	0.51503	0.409	0.043	1
PLPP3	0.00113898	0.515955	0.331	0	1
GNB1	0.00113898	0.52184	0.331	0	1
FUS	0.00114946	0.258172	0.469	0.087	1
TRIM44	0.00116993	0.578823	0.389	0.043	1
RNF145	0.00119184	0.568905	0.329	0	1
ESF1	0.00119184	0.598542	0.329	0	1
CTSL	0.00119671	0.423919	0.412	0.043	1
PARP1	0.00120983	0.391294	0.412	0.043	1
CAP1	0.00121384	0.391458	0.467	0.087	1
COMMD6	0.00122038	-1.09369	0.687	0.652	1
GRB14	0.00122308	0.42776	0.412	0.043	1
HGD	0.00122843	-0.70861	0.082	0.261	1
MESD	0.00123659	0.526019	0.389	0.043	1
CLMN	0.00123684	0.56601	0.385	0.043	1
SCNN1G	0.00124698	0.68304	0.327	0	1
DNAJC25	0.00124698	0.57651	0.327	0	1
PGRMC2	0.00125063	0.529471	0.385	0.043	1
EIF1AX	0.00125218	0.348714	0.619	0.174	1
KPNB1	0.00127075	0.515428	0.405	0.043	1
MAGT1	0.00130448	0.51737	0.325	0	1
DNAJB4	0.00130448	0.641284	0.325	0	1
CTDSPL	0.00130448	0.534001	0.325	0	1
PIK3C2A	0.00130448	0.531138	0.325	0	1
NBN	0.00131445	0.562224	0.385	0.043	1
PRDX2	0.00131693	-1.26186	0.726	0.696	1
TCEA1	0.0013244	0.347386	0.566	0.13	1
ASPH	0.00135279	0.397158	0.409	0.043	1
IVNS1ABP	0.00135508	0.328227	0.648	0.217	1
SYNGR2	0.00135865	0.540422	0.385	0.043	1
FAM171A1	0.00136444	0.569867	0.323	0	1
HMGB2	0.00136444	0.524423	0.323	0	1
KRR1	0.00136444	0.522212	0.323	0	1
EMX2OS	0.00136444	0.580435	0.323	0	1
HSP90AB3P	0.00136444	0.514468	0.323	0	1
DNAJA1	0.00136855	0.412048	0.749	0.304	1
MAOA	0.00137886	-1.02325	0.111	0.304	1
TBL1X	0.00138132	0.60545	0.381	0.043	1
DUSP6	0.00139714	0.593708	0.401	0.043	1
HOTAIRM1	0.00142189	-0.710636	0.039	0.174	1
BRD4	0.00142695	0.531953	0.321	0	1
AGL	0.00142695	0.525941	0.321	0	1
CPM	0.00142695	0.596239	0.321	0	1
KAT6B	0.00142695	0.542854	0.321	0	1
PHAX	0.00142695	0.517387	0.321	0	1
SMARCC1	0.00142773	0.547551	0.381	0.043	1
EPB41L1	0.00143204	0.425842	0.405	0.043	1
RAB3IP	0.00148542	0.534368	0.469	0.087	1
ATP1B2	0.00149212	0.545177	0.319	0	1
CTCF	0.00149212	0.506169	0.319	0	1
CPQ	0.00149212	0.519123	0.319	0	1
OIP5-AS1	0.00149212	0.513227	0.319	0	1
RPLP2	0.00151036	-0.687301	0.946	0.739	1
ARHGEF12	0.00152487	0.523355	0.379	0.043	1
U2SURP	0.00155738	0.502352	0.543	0.13	1
PTPRF	0.00156005	0.554428	0.317	0	1
SUCNR1	0.00156005	0.916189	0.317	0	1
YTHDF2	0.00156005	0.480226	0.317	0	1
C6orf62	0.00157508	0.359323	0.484	0.087	1
TFAM	0.00161041	0.272689	0.453	0.087	1
MAP1LC3B	0.00162802	0.297518	0.607	0.174	1
EIF2AK2	0.00163085	0.532501	0.315	0	1
PCF11	0.00163085	0.516304	0.315	0	1
RPL21P28	0.00163085	0.475688	0.315	0	1
HSPA4	0.00163085	0.466504	0.315	0	1
KLF10	0.0016538	0.620456	0.372	0.043	1
NEDD4L	0.00166129	0.397771	0.453	0.087	1
UMOD	0.0016702	1.69425	0.389	0.043	1
MACF1	0.00167666	0.532219	0.393	0.043	1
CCND1	0.0016989	0.649713	0.37	0.043	1
IQGAP2	0.00170462	0.550772	0.313	0	1
BHLHE40	0.00170462	0.549268	0.313	0	1
CCAR1	0.00170462	0.542186	0.313	0	1
RPL3P4	0.00170462	0.436555	0.313	0	1
AIG1	0.00170763	0.282074	0.399	0.043	1
SPP1	0.00173587	1.61749	0.856	0.609	1
EPC1	0.00173723	0.554674	0.372	0.043	1
NDUFV1	0.00174316	-0.964351	0.414	0.565	1
DDC	0.00174673	-0.568783	0.023	0.13	1
FGL2	0.00178148	0.698513	0.311	0	1
DDX6	0.00178148	0.465435	0.311	0	1
USP1	0.00178148	0.516163	0.311	0	1
MT-TI	0.00178148	0.509393	0.311	0	1
ARFGEF1	0.00178148	0.504218	0.311	0	1
ODR4	0.00178148	0.490177	0.311	0	1
SCIN	0.00178493	0.298432	0.479	0.087	1
TRPT1	0.00183476	-0.723696	0.086	0.261	1
ID1	0.00184463	0.344717	0.395	0.043	1
RSL24D1	0.00184619	-0.931703	0.274	0.478	1
SETD2	0.00184934	0.458028	0.447	0.087	1
ID3	0.00186156	0.563262	0.309	0	1
LAMTOR2	0.00186914	-1.22534	0.36	0.522	1
DDT	0.00190949	-1.28451	0.564	0.609	1
TSC22D2	0.00194497	0.483402	0.307	0	1
TMF1	0.00194497	0.479981	0.307	0	1
DNAJC10	0.00194497	0.457871	0.307	0	1
COX17	0.00199311	-0.969317	0.628	0.652	1
BCAM	0.00200338	0.259539	0.467	0.087	1
PHF20L1	0.00203127	0.550742	0.366	0.043	1
CNOT4	0.00203184	0.471724	0.305	0	1
DNASE1	0.00203184	0.592694	0.305	0	1
DEPP1	0.00203184	0.563107	0.305	0	1
USP7	0.00203184	0.50819	0.305	0	1
TSPAN6	0.00203184	0.458638	0.305	0	1
EMX2	0.00206123	0.26836	0.636	0.174	1
BLVRB	0.00209118	0.361208	0.389	0.043	1
MRPL51	0.00209834	-1.04278	0.358	0.522	1
HM13	0.0021223	0.450142	0.304	0	1
GNPTG	0.0021223	0.466655	0.304	0	1
CUEDC2	0.00215805	-1.05563	0.121	0.304	1
S100A2	0.00216469	-1.77847	0.434	0.565	1
ARID4B	0.00218979	0.530373	0.364	0.043	1
LMO7	0.00218979	0.502001	0.364	0.043	1
MRPS31	0.0022165	0.511709	0.302	0	1
SPCS3	0.0022165	0.458925	0.302	0	1
HBEGF	0.0022165	0.609447	0.302	0	1
RBM26	0.0022165	0.499299	0.302	0	1
LRP10	0.0022165	0.489482	0.302	0	1
PON2	0.0022165	0.471892	0.302	0	1
SUMO2	0.00223083	-0.820357	0.786	0.696	1
PGRMC1	0.00224814	0.418453	0.512	0.13	1
MPST	0.00225553	-1.02057	0.117	0.304	1
LMAN2	0.00227384	0.486025	0.364	0.043	1
ZKSCAN1	0.00229215	0.38517	0.385	0.043	1
PJA2	0.00229733	0.510638	0.362	0.043	1
SINHCAF	0.00230428	0.326657	0.385	0.043	1
AC016739.1	0.00231456	0.448594	0.3	0	1
EGF	0.00231456	0.64967	0.3	0	1
RDX	0.00232306	0.293915	0.549	0.13	1
TIMM13	0.00232661	-1.07553	0.426	0.565	1
COPB1	0.00235701	0.511082	0.358	0.043	1
DDX3X	0.00239536	0.512974	0.358	0.043	1
SRPRA	0.00241665	0.454588	0.298	0	1
CXCL3	0.00241665	0.742738	0.298	0	1
ARL14EP	0.00241665	0.491144	0.298	0	1
MAGI3	0.00241665	0.484665	0.298	0	1
EMC10	0.00241665	0.493174	0.298	0	1
PRKAA2	0.00241665	0.479186	0.298	0	1
AP3B1	0.00242124	0.518243	0.358	0.043	1
PKP4	0.00243576	0.572256	0.36	0.043	1
OCIAD2	0.00243692	-1.08402	0.253	0.435	1
SF3B2	0.0024661	0.318838	0.463	0.087	1
SLC38A1	0.00247692	0.527122	0.374	0.043	1
COPS9	0.00248085	-0.754694	0.656	0.696	1
DDX17	0.00250284	0.349136	0.617	0.174	1
OLIG1	0.00250441	-0.797499	0.043	0.174	1
POLR2L	0.00251147	-1.36469	0.687	0.652	1
MGEA5	0.0025229	0.511469	0.296	0	1
STC1	0.0025229	1.11344	0.296	0	1
SUZ12	0.0025229	0.482863	0.296	0	1
KIF3B	0.0025229	0.479173	0.296	0	1
STAU2	0.0025229	0.466847	0.296	0	1
LAGE3	0.00252504	-0.900122	0.121	0.304	1
MBNL1	0.00255087	0.522748	0.354	0.043	1
CEBPZ	0.00255438	0.424661	0.436	0.087	1
CREBRF	0.00258196	0.503779	0.358	0.043	1
AC244090.1	0.0026035	-0.785538	0.064	0.217	1
CHP1	0.00260812	-1.53381	0.196	0.391	1
SOX6	0.00263348	0.487886	0.294	0	1
ACAP2	0.00263348	0.458035	0.294	0	1
RPL6P27	0.00263348	0.424777	0.294	0	1
PPIB	0.00264027	0.260927	0.543	0.13	1
KRT19	0.00264306	0.361749	0.461	0.087	1
SPPL2A	0.00268065	0.486402	0.43	0.087	1
BAG5	0.00274855	0.499782	0.292	0	1
ZNF33A	0.00274855	0.491804	0.292	0	1
AC024293.1	0.00274855	0.437618	0.292	0	1
LINC01578	0.00274855	0.423579	0.292	0	1
SAR1A	0.00274855	0.420317	0.292	0	1
ZNF844	0.00274855	0.550119	0.292	0	1
PLPP5	0.00274855	0.487406	0.292	0	1
SNW1	0.00274855	0.482218	0.292	0	1
TOB2	0.00274855	0.45606	0.292	0	1
RPL13P12	0.00274855	0.444423	0.292	0	1
TFAP2A	0.00277685	0.293652	0.43	0.087	1
PSPH	0.00281692	-0.664413	0.025	0.13	1
SDHD	0.00282416	-1.14822	0.251	0.435	1
CFLAR	0.00284397	0.553453	0.403	0.087	1
NDUFS6	0.00285095	-1.43415	0.514	0.609	1
FBXO21	0.00286827	0.471948	0.29	0	1
TOPORS	0.00286827	0.448624	0.29	0	1
GGNBP2	0.00288201	0.537142	0.352	0.043	1
LAMP2	0.0029105	0.486831	0.35	0.043	1
MZT2B	0.00292563	-1.03171	0.444	0.565	1
DNPH1	0.00297822	-1.1985	0.395	0.522	1
MIA3	0.00299282	0.484993	0.288	0	1
MUC15	0.00299282	0.547375	0.288	0	1
ZNF326	0.00299282	0.474565	0.288	0	1
SCN2A	0.00299282	0.537989	0.288	0	1
CEP290	0.00299282	0.479641	0.288	0	1
TAGLN2	0.00304511	0.336439	0.494	0.13	1
UFSP2	0.00305814	0.392781	0.37	0.043	1
COPS2	0.0031063	0.398688	0.37	0.043	1
LAPTM4B	0.00312096	0.281369	0.372	0.043	1
ANGPT1	0.00312237	0.552819	0.286	0	1
ATF7IP	0.00312237	0.44725	0.286	0	1
DFFA	0.00312237	0.476832	0.286	0	1
KCTD12	0.00312237	0.547727	0.286	0	1
SUCO	0.00312237	0.485826	0.286	0	1
TOP2B	0.00312237	0.476644	0.286	0	1
FEZ2	0.00312237	0.456533	0.286	0	1
PTMAP5	0.00312237	0.438782	0.286	0	1
ANXA2	0.00314364	0.481555	0.42	0.087	1
NAXE	0.00314766	-0.984632	0.304	0.478	1
ERGIC2	0.00315515	0.350727	0.37	0.043	1
BTF3	0.00318785	-1.0366	0.669	0.652	1
CTSH	0.00319928	0.473472	0.551	0.174	1
BRK1	0.003245	-0.936245	0.473	0.565	1
LRPAP1	0.00324971	0.397187	0.568	0.174	1
WWC1	0.00325711	0.479161	0.284	0	1
CIAO1	0.00325712	0.45569	0.284	0	1
AHI1	0.00325712	0.512866	0.284	0	1
SPEF2	0.00325712	0.479988	0.284	0	1
SLC44A2	0.00325712	0.457503	0.284	0	1
NEU1	0.00325712	0.437975	0.284	0	1
TAF1B	0.00325712	0.519735	0.284	0	1
XPC	0.00325712	0.490309	0.284	0	1
USP34	0.00325712	0.483517	0.284	0	1
CMTM4	0.00325712	0.460355	0.284	0	1
AFF4	0.00325712	0.435349	0.284	0	1
SULT1C2	0.00326823	0.295467	0.451	0.087	1
ZBTB38	0.00327451	0.4314	0.366	0.043	1
SMC3	0.00328624	0.366506	0.446	0.087	1
CYCS	0.00329753	-1.31089	0.749	0.652	1
KIF13B	0.0033671	0.505689	0.344	0.043	1
USP33	0.00339725	0.452555	0.282	0	1
PHACTR2	0.00339725	0.502959	0.282	0	1
SMAD5	0.00339725	0.491788	0.282	0	1
IPO7	0.00339725	0.479876	0.282	0	1
VCP	0.00339725	0.441814	0.282	0	1
EIF4A3	0.00341154	0.33683	0.447	0.087	1
GMNN	0.00345372	0.610315	0.342	0.043	1
PFDN2	0.00347752	-1.11649	0.251	0.435	1
HDGFL3	0.00354296	0.490304	0.28	0	1
CTGF	0.00354296	0.567563	0.28	0	1
BACE2	0.00354296	0.491592	0.28	0	1
GNAI2	0.00354296	0.451328	0.28	0	1
THUMPD1	0.00361422	0.329683	0.364	0.043	1
CD82	0.00361585	0.443641	0.36	0.043	1
ABCB1	0.00368909	0.809067	0.331	0.043	1
ZNF704	0.00369445	0.475393	0.278	0	1
DDR1	0.00369445	0.428407	0.278	0	1
DSG2	0.00369445	0.472872	0.278	0	1
ERBB4	0.00369445	0.50942	0.278	0	1
EIF2AK4	0.00369445	0.467558	0.278	0	1
MT-TH	0.00369445	0.429551	0.278	0	1
CPTP	0.00370787	-0.683041	0.045	0.174	1
IL6ST	0.00372893	0.398457	0.362	0.043	1
DYNC1H1	0.00373729	0.4829	0.342	0.043	1
PTBP3	0.00376648	0.473852	0.414	0.087	1
SYTL2	0.00378898	0.515349	0.339	0.043	1
TRIM56	0.00385194	0.479119	0.276	0	1
PHACTR4	0.00385194	0.432177	0.276	0	1
CXCL2	0.00385194	0.778837	0.276	0	1
MTF2	0.00385194	0.462391	0.276	0	1
USP47	0.00385194	0.445212	0.276	0	1
SSBP3	0.00385194	0.424305	0.276	0	1
SCNN1A	0.00385561	0.354594	0.418	0.087	1
TRIM8	0.00392763	0.367006	0.358	0.043	1
GUCD1	0.00393333	-0.737698	0.097	0.261	1
LGR4	0.00394698	0.527761	0.337	0.043	1
ACBD3	0.00396741	0.306134	0.36	0.043	1
P4HB	0.00399288	0.443567	0.339	0.043	1
PPP1R9A	0.00401564	0.488246	0.274	0	1
SLC12A2	0.00401564	0.475126	0.274	0	1
ITGA6	0.00401564	0.43103	0.274	0	1
PSIP1	0.00409991	0.458777	0.411	0.087	1
SREK1	0.00415607	0.317624	0.414	0.087	1
GSPT1	0.00417906	0.334814	0.412	0.087	1
CDKN2AIP	0.00418578	0.441336	0.272	0	1
SLC39A10	0.00418578	0.467876	0.272	0	1
TMEM87A	0.00418578	0.446773	0.272	0	1
DCUN1D1	0.00418578	0.438483	0.272	0	1
PMAIP1	0.00418579	0.52378	0.272	0	1
RPS16	0.00420549	-0.560349	0.938	0.783	1
FAM192A	0.00424696	0.317077	0.436	0.087	1
ELF3	0.00426101	0.384738	0.512	0.13	1
DEFB1	0.00428528	-0.742312	0.996	0.913	1
ITGAV	0.0043626	0.462455	0.27	0	1
SMIM5	0.0043626	0.517038	0.27	0	1
MT-TW	0.0043626	0.459539	0.27	0	1
GOLM1	0.0043626	0.455944	0.27	0	1
C8orf33	0.0043626	0.453693	0.27	0	1
DST	0.0043626	0.589881	0.27	0	1
COL4A3BP	0.0043626	0.434904	0.27	0	1
TAOK1	0.00437172	1.54442	0.333	0.043	1
C19orf70	0.00443025	-1.15348	0.49	0.565	1
NACA2	0.00448722	-0.379531	0.027	0.13	1
ARF5	0.00448962	-0.900576	0.099	0.261	1
PLA2G16	0.00452932	-0.979127	0.132	0.304	1
MAP9	0.00454632	0.453176	0.268	0	1
SLC40A1	0.00454632	0.434637	0.268	0	1
AKAP11	0.00454632	0.418331	0.268	0	1
RETREG1	0.00454633	0.462835	0.268	0	1
ERBIN	0.0045813	0.482046	0.333	0.043	1
NNT	0.00459268	0.410555	0.348	0.043	1
DBT	0.00462836	0.316936	0.352	0.043	1
NDUFA5	0.0046884	-0.848067	0.79	0.696	1
METTL5	0.00473721	0.438459	0.267	0	1
EMC7	0.00473721	0.373062	0.267	0	1
WAC-AS1	0.00473721	0.400588	0.267	0	1
ECI2	0.0047409	-1.14865	0.508	0.565	1
MAFB	0.00475759	0.562491	0.327	0.043	1
STAG2	0.00479872	0.252991	0.407	0.087	1
VAV3	0.00480375	0.273347	0.512	0.13	1
PPFIBP1	0.0048455	0.348622	0.35	0.043	1
MBP	0.00488919	0.440191	0.329	0.043	1
2021-09-06	0.00489496	0.275459	0.35	0.043	1
SLC25A1	0.00493552	0.426337	0.265	0	1
VPS13A	0.00493552	0.413014	0.265	0	1
GUSB	0.00493552	0.434813	0.265	0	1
SGMS1	0.00493552	0.421618	0.265	0	1
XRN2	0.0049669	0.42038	0.405	0.087	1
DNAJB14	0.00499143	0.449169	0.329	0.043	1
EMX1	0.00500154	0.308802	0.588	0.174	1
RHOC	0.00501521	-0.800578	0.208	0.391	1
ALDH8A1	0.00502414	-0.545517	0.027	0.13	1
MAP4	0.00506148	0.326518	0.407	0.087	1
USO1	0.00507184	0.365821	0.346	0.043	1
FAM172A	0.0050969	0.421275	0.344	0.043	1
HINT2	0.0051075	-1.15341	0.389	0.522	1
RNF11	0.0051415	0.388463	0.263	0	1
NAAA	0.00514151	0.440924	0.263	0	1
RNF150	0.00514151	0.433759	0.263	0	1
NONO	0.00514151	0.418318	0.263	0	1
CLDN3	0.00514151	0.455914	0.263	0	1
FAM13B	0.00514151	0.452059	0.263	0	1
UQCRB	0.00517088	-0.819293	0.951	0.739	1
DBI	0.00518107	-0.815089	0.753	0.652	1
IRF2BP2	0.00530839	0.268338	0.346	0.043	1
THSD7A	0.00535545	0.523857	0.261	0	1
UGCG	0.00535545	0.437299	0.261	0	1
MT1L	0.00535545	0.530833	0.261	0	1
HSP90AA2P	0.00535545	0.438011	0.261	0	1
CCDC50	0.00535545	0.42178	0.261	0	1
MEGF9	0.00535545	0.404732	0.261	0	1
ATP6V1F	0.00539657	-0.653347	0.733	0.696	1
ECHS1	0.00540243	-1.10798	0.584	0.609	1
TBC1D1	0.00541407	0.450982	0.327	0.043	1
NDUFA11	0.00551271	-1.11324	0.613	0.609	1
CUL5	0.00556534	0.255062	0.426	0.087	1
TMEM106B	0.00556969	0.458159	0.323	0.043	1
IWS1	0.00557764	0.406513	0.259	0	1
TRIM24	0.00557764	0.463303	0.259	0	1
PKHD1	0.00557764	0.440263	0.259	0	1
SLC3A2	0.00557764	0.419923	0.259	0	1
C6orf89	0.00557764	0.383564	0.259	0	1
ARPP19	0.00561472	0.314585	0.42	0.087	1
FBXO9	0.00562635	0.250403	0.424	0.087	1
ABCF1	0.00563904	0.340893	0.342	0.043	1
MRPS21	0.0056565	-0.920125	0.518	0.565	1
ALDH3A2	0.00566651	0.386182	0.34	0.043	1
TMEM205	0.00566753	0.297212	0.342	0.043	1
ITGB1BP1	0.00570494	-1.02596	0.216	0.391	1
WLS	0.00572492	0.300311	0.342	0.043	1
TROVE2	0.0057805	0.384138	0.339	0.043	1
SMARCC2	0.00580836	0.410424	0.257	0	1
COL6A1	0.00580836	0.454225	0.257	0	1
ZNF271P	0.00580836	0.424659	0.257	0	1
MORF4L1P1	0.00580836	0.394487	0.257	0	1
ERP44	0.00580836	0.407585	0.257	0	1
PPP4R3B	0.00580836	0.404095	0.257	0	1
KIFAP3	0.00580836	0.391631	0.257	0	1
RNPS1	0.00580836	0.371182	0.257	0	1
HDGF	0.00580975	0.388599	0.339	0.043	1
PRKAR2A	0.00594602	0.440034	0.321	0.043	1
MYH10	0.0059837	0.427472	0.335	0.043	1
COX7A2L	0.00603354	-1.21453	0.438	0.522	1
SAFB	0.00604791	0.426045	0.255	0	1
STAM2	0.00604791	0.40713	0.255	0	1
GOT2	0.00604791	0.399586	0.255	0	1
TUG1	0.00604791	0.39544	0.255	0	1
LONP2	0.00604791	0.393233	0.255	0	1
SMAD1	0.00604791	0.421785	0.255	0	1
AL365357.1	0.00604791	0.365514	0.255	0	1
STRBP	0.00604858	0.34872	0.339	0.043	1
HDAC2	0.00605848	0.354767	0.399	0.087	1
SMIM19	0.00606189	-0.973134	0.228	0.391	1
ARMT1	0.00610046	-0.740221	0.049	0.174	1
HPN	0.00610434	0.492789	0.315	0.043	1
KLHL3	0.00616973	0.419235	0.337	0.043	1
CDC5L	0.00626338	0.3435	0.337	0.043	1
AC026462.3	0.00626821	-0.649307	0.029	0.13	1
CHORDC1	0.00629661	0.418843	0.253	0	1
TMEM192	0.00629661	0.398836	0.253	0	1
LINC01896	0.00629661	0.43949	0.253	0	1
RHBDD2	0.00629661	0.438939	0.253	0	1
APC	0.00629661	0.429399	0.253	0	1
SNHG14	0.00629661	0.414745	0.253	0	1
PAPSS1	0.00629661	0.40971	0.253	0	1
AASDHPPT	0.00629661	0.391235	0.253	0	1
TMEM256	0.00630045	-1.30568	0.23	0.391	1
SEC11C	0.00632936	0.275435	0.395	0.087	1
MAN1A1	0.00635023	0.452474	0.331	0.043	1
MIER1	0.00639022	0.281245	0.337	0.043	1
PHIP	0.00642541	0.44136	0.315	0.043	1
MGLL	0.00643875	0.363374	0.412	0.087	1
ADI1	0.00648726	-1.29521	0.545	0.565	1
MDH2	0.00650264	-1.19851	0.428	0.522	1
WDR43	0.00655478	0.42191	0.251	0	1
ZC3H7A	0.00655478	0.413859	0.251	0	1
NIFK	0.00655478	0.387488	0.251	0	1
TCERG1	0.00655478	0.379901	0.251	0	1
RBP5	0.00655588	-2.07152	0.105	0.261	1
HIF1A	0.00661916	0.342132	0.488	0.13	1
TMPRSS2	0.00664198	0.388481	0.391	0.087	1
GADD45G	0.00664415	0.529369	0.331	0.043	1
TRA2A	0.00667756	0.381502	0.331	0.043	1
GSTP1	0.00669848	-0.691678	0.889	0.783	1
AHNAK	0.00674766	0.3464	0.333	0.043	1
TNRC6B	0.00675862	0.293596	0.49	0.13	1
EEA1	0.00676159	0.43657	0.315	0.043	1
SECISBP2L	0.00676949	0.307594	0.391	0.087	1
IMPACT	0.00678349	0.252821	0.335	0.043	1
SAT2	0.00680611	-1.33379	0.288	0.435	1
RPL22	0.00681727	-1.10296	0.85	0.696	1
WAC	0.00681818	0.467958	0.37	0.087	1
RPN1	0.00682057	0.435694	0.313	0.043	1
UPP1	0.00682274	0.43472	0.249	0	1
RASL11A	0.00682274	0.424531	0.249	0	1
KLF9	0.00682274	0.423169	0.249	0	1
OGDH	0.00682274	0.400256	0.249	0	1
PLEKHA5	0.00686433	0.292652	0.393	0.087	1
PRPF38B	0.0069667	0.366145	0.389	0.087	1
DDIT3	0.00699521	0.478412	0.469	0.13	1
TMEM30A	0.00710085	0.390529	0.247	0	1
RNF115	0.00710085	0.391589	0.247	0	1
PRRC2B	0.00710085	0.379309	0.247	0	1
CHD8	0.00710085	0.378599	0.247	0	1
ADAMTS1	0.00710085	0.533903	0.247	0	1
MDH1	0.00711281	-0.707	0.586	0.609	1
NORAD	0.00715311	0.308513	0.409	0.087	1
DAAM1	0.00726611	0.361407	0.329	0.043	1
DNAJC21	0.00728265	0.455019	0.366	0.087	1
MTSS1	0.00732515	0.447223	0.307	0.043	1
ARHGAP29	0.00733195	0.344092	0.459	0.13	1
ZNF148	0.00738652	0.406585	0.311	0.043	1
BTBD7	0.00738945	0.41863	0.245	0	1
ATP2C1	0.00738946	0.395913	0.245	0	1
GATA2	0.00738946	0.487115	0.245	0	1
TNS1	0.00738946	0.413243	0.245	0	1
ANKIB1	0.00738946	0.401371	0.245	0	1
KANSL1L	0.00738946	0.390216	0.245	0	1
CAT	0.00747039	0.354564	0.457	0.13	1
ATP6AP1	0.00748187	0.379576	0.385	0.087	1
MRPL20	0.00754965	-1.10751	0.442	0.522	1
UFL1	0.00759522	0.331229	0.327	0.043	1
GLTP	0.00759598	0.377228	0.432	0.13	1
FAM3B	0.00768893	0.441167	0.243	0	1
CSPP1	0.00768893	0.429952	0.243	0	1
VIM	0.00768893	0.614026	0.243	0	1
MYO9A	0.00768893	0.395691	0.243	0	1
TMEM131	0.00768893	0.378681	0.243	0	1
ACVR1B	0.00778595	0.304482	0.327	0.043	1
RAN	0.00780858	-0.889077	0.486	0.565	1
RIF1	0.00799964	0.419869	0.241	0	1
PINK1	0.00799964	0.399214	0.241	0	1
ZFYVE16	0.00799964	0.423846	0.241	0	1
BROX	0.00799964	0.4069	0.241	0	1
HNF1B	0.00799964	0.386087	0.241	0	1
CPT1A	0.00799964	0.36963	0.241	0	1
HOOK3	0.00801112	0.433457	0.305	0.043	1
RBMS1	0.00801276	0.379863	0.323	0.043	1
PPM1G	0.00801276	0.35755	0.323	0.043	1
CYC1	0.00802591	-0.979506	0.588	0.609	1
CISD1	0.0080724	-1.06325	0.609	0.609	1
SNRPD2	0.00807964	-0.862357	0.685	0.652	1
ABCA5	0.00810423	0.474253	0.302	0.043	1
RNF181	0.00820837	-1.16204	0.298	0.435	1
ZNF385B	0.00822725	-0.921383	0.078	0.217	1
SPTY2D1	0.00825724	0.400993	0.305	0.043	1
KDM5A	0.00828499	0.426723	0.304	0.043	1
DYNLT3	0.00832198	0.402579	0.239	0	1
DZIP3	0.00832198	0.384105	0.239	0	1
MED29	0.00832198	0.382348	0.239	0	1
AC018521.5	0.00832198	0.370349	0.239	0	1
BAG3	0.00832198	0.504793	0.239	0	1
FGF9	0.00832198	0.379413	0.239	0	1
ERLIN2	0.00832198	0.365676	0.239	0	1
KIAA1109	0.00850835	0.461115	0.3	0.043	1
SF3B1	0.00854782	0.316676	0.553	0.174	1
SCNN1B	0.00855945	0.574031	0.296	0.043	1
GRN	0.00857034	0.406899	0.317	0.043	1
CHMP2A	0.00864401	-1.00161	0.372	0.478	1
ZC3H7B	0.00865634	0.351896	0.237	0	1
CD83	0.00865635	0.445553	0.237	0	1
SMCHD1	0.00865635	0.439834	0.237	0	1
LACTB	0.00865635	0.439658	0.237	0	1
HOXA9	0.00865635	0.4336	0.237	0	1
RPAP2	0.00865635	0.419672	0.237	0	1
TBC1D9	0.00865635	0.419113	0.237	0	1
MED13	0.00865635	0.391088	0.237	0	1
ABCE1	0.00865635	0.382457	0.237	0	1
TMX1	0.00865635	0.382287	0.237	0	1
NUCB1	0.00865635	0.366977	0.237	0	1
XBP1	0.00866192	0.352488	0.319	0.043	1
CHD2	0.00871064	0.422098	0.36	0.087	1
VPS4A	0.00872131	-0.785358	0.107	0.261	1
TMEM178A	0.00879109	0.363933	0.319	0.043	1
SQSTM1	0.00879968	0.280133	0.547	0.174	1
RPL5	0.00880417	-0.566704	0.959	0.783	1
IGFBP3	0.00884277	0.287714	0.475	0.13	1
CMTM6	0.00898758	0.323628	0.377	0.087	1
WWC2	0.00900316	0.380597	0.235	0	1
SPEN	0.00900317	0.425757	0.235	0	1
JAG1	0.00900317	0.37319	0.235	0	1
CEP95	0.00900317	0.367826	0.235	0	1
CWC27	0.00900317	0.364958	0.235	0	1
TRIR	0.00910452	-0.954759	0.288	0.435	1
RAD17	0.00913835	0.328636	0.317	0.043	1
MED4	0.00915513	0.2645	0.379	0.087	1
WWP1	0.00919099	0.429091	0.302	0.043	1
VCL	0.00920478	0.44493	0.298	0.043	1
PTGR1	0.00929313	0.378927	0.576	0.217	1
TSPAN33	0.00936286	0.382611	0.233	0	1
HACD2	0.00936286	0.324622	0.233	0	1
SMC2	0.00936286	0.429628	0.233	0	1
CLCNKA	0.00936286	0.419938	0.233	0	1
RALA	0.00936286	0.396029	0.233	0	1
TOX4	0.00945791	0.282825	0.317	0.043	1
UBE2K	0.0094599	0.271652	0.375	0.087	1
S100A10	0.00957785	-0.772231	0.819	0.696	1
HADHB	0.00963531	-0.918078	0.578	0.609	1
NPM1P27	0.00973587	0.336644	0.232	0	1
MTND4P12	0.00973587	0.561575	0.232	0	1
DYNC2H1	0.00973587	0.384101	0.232	0	1
CNOT2	0.00973587	0.378666	0.232	0	1
SLMAP	0.00973587	0.376106	0.232	0	1
SDF4	0.00973587	0.365682	0.232	0	1
SFSWAP	0.00973587	0.35038	0.232	0	1
ATP6V0A4	0.00977481	0.35685	0.313	0.043	1
RAB21	0.0099043	0.395666	0.296	0.043	1
DICER1	0.00992182	0.41935	0.298	0.043	1
EIF3I	0.0100286	0.303919	0.447	0.13	1
PALLD	0.0101226	0.393182	0.23	0	1
CDK6	0.0101226	0.391762	0.23	0	1
EFR3A	0.0101226	0.377299	0.23	0	1
AFTPH	0.0101226	0.377401	0.23	0	1
OMA1	0.0101226	0.336632	0.23	0	1
NCBP3	0.0101227	0.426592	0.23	0	1
SCD5	0.0101227	0.365074	0.23	0	1
IARS2	0.0101227	0.345478	0.23	0	1
CGGBP1	0.0101227	0.334977	0.23	0	1
CNPPD1	0.0101227	0.321779	0.23	0	1
ZBTB20	0.0103125	0.387842	0.383	0.087	1
CHMP5	0.0103329	-0.997594	0.294	0.435	1
SPAG7	0.0104589	-0.879846	0.239	0.391	1
CCDC66	0.0105237	0.417318	0.228	0	1
TCF7L2	0.0105237	0.366177	0.228	0	1
RNF167	0.0105237	0.329083	0.228	0	1
IFT88	0.0105237	0.381631	0.228	0	1
CARMIL1	0.0105237	0.337663	0.228	0	1
FGD4	0.0105237	0.389972	0.228	0	1
USP12	0.0105237	0.387145	0.228	0	1
UBE2S	0.0105237	0.381495	0.228	0	1
KIF21A	0.0105237	0.365746	0.228	0	1
H3F3AP4	0.0105237	0.346057	0.228	0	1
PARVA	0.0105237	0.321332	0.228	0	1
NOL8	0.0105804	0.426782	0.292	0.043	1
CRIM1	0.0106002	0.418128	0.294	0.043	1
BTG3	0.0106057	0.334387	0.309	0.043	1
AFDN	0.0106138	0.307122	0.311	0.043	1
MLX	0.0107899	-0.765558	0.054	0.174	1
CCDC91	0.0108126	0.376683	0.294	0.043	1
CFL1	0.0109191	-1.15165	0.642	0.609	1
EPB41	0.0109394	0.35889	0.226	0	1
NME7	0.0109394	0.349106	0.226	0	1
AFF1	0.0109394	0.399235	0.226	0	1
PPFIA1	0.0109394	0.383607	0.226	0	1
ATAD3C	0.0109394	0.37608	0.226	0	1
MLH3	0.0109394	0.368647	0.226	0	1
SETX	0.0109394	0.363812	0.226	0	1
TSN	0.0109394	0.344927	0.226	0	1
CS	0.0109394	0.330036	0.226	0	1
OFD1	0.0111191	0.384995	0.292	0.043	1
HNRNPA1	0.0111514	-0.894792	0.658	0.609	1
DYNLL1	0.0111528	-0.68217	0.774	0.696	1
ENY2	0.0111656	-0.996551	0.463	0.522	1
SLC5A3	0.0111677	0.369131	0.364	0.087	1
SPATS2	0.0113704	0.382142	0.224	0	1
RIOK3	0.0113704	0.368811	0.224	0	1
PPARA	0.0113704	0.357842	0.224	0	1
FAM46A	0.0113704	0.412656	0.224	0	1
SLC20A1	0.0113704	0.388338	0.224	0	1
TMEM18	0.0113704	0.380615	0.224	0	1
BBS4	0.0113704	0.371493	0.224	0	1
ZNF800	0.0113704	0.364705	0.224	0	1
SHOC2	0.0113903	0.30434	0.305	0.043	1
USP9X	0.0114333	0.388428	0.29	0.043	1
OLA1	0.0114899	0.38729	0.29	0.043	1
MAP7	0.0115105	0.348816	0.292	0.043	1
SUB1	0.011584	-1.00668	0.683	0.609	1
HSBP1	0.0116649	-1.06356	0.576	0.565	1
OS9	0.0116929	0.428452	0.346	0.087	1
KLK1	0.0118172	1.26888	0.222	0	1
EHF	0.0118172	0.443562	0.222	0	1
REV3L	0.0118172	0.380001	0.222	0	1
MFSD4A	0.0118172	0.365856	0.222	0	1
BAZ2A	0.0118172	0.374155	0.222	0	1
FRG1HP	0.0118172	0.310814	0.222	0	1
NOLC1	0.0118354	0.381693	0.29	0.043	1
COA6	0.0120855	0.401958	0.286	0.043	1
SBNO1	0.0121453	0.372612	0.286	0.043	1
SMARCA1	0.0121453	0.408641	0.286	0.043	1
FOXP1	0.0121684	0.389322	0.288	0.043	1
LTN1	0.0122802	0.342187	0.22	0	1
ZC3H6	0.0122802	0.363159	0.22	0	1
SF3A3	0.0122802	0.349236	0.22	0	1
GOPC	0.0122802	0.401844	0.22	0	1
MID1IP1	0.0122802	0.363565	0.22	0	1
ZNF204P	0.0122802	0.356343	0.22	0	1
TMEM184C	0.0122802	0.351212	0.22	0	1
HNRNPUL1	0.0122802	0.34507	0.22	0	1
FLNB	0.0122802	0.337021	0.22	0	1
YIPF5	0.0122802	0.336909	0.22	0	1
NDUFA2	0.0123381	-0.842543	0.704	0.652	1
CARHSP1	0.012447	-0.531443	0.054	0.174	1
MED13L	0.0124626	0.258691	0.364	0.087	1
GTF2H5	0.0125245	-1.08786	0.5	0.565	1
TLN1	0.0125565	0.42903	0.34	0.087	1
TM9SF2	0.0126335	0.364398	0.286	0.043	1
MTR	0.0126907	0.28071	0.362	0.087	1
TWSG1	0.0126957	0.389996	0.286	0.043	1
ATP2B1	0.0126979	0.360381	0.3	0.043	1
NRK	0.01276	0.367537	0.218	0	1
PBX1	0.01276	0.451037	0.218	0	1
GPNMB	0.01276	0.381492	0.218	0	1
EFNA1	0.01276	0.349684	0.218	0	1
PHF11	0.01276	0.348066	0.218	0	1
DPM2	0.01276	0.346389	0.218	0	1
SLC25A23	0.01276	0.338034	0.218	0	1
BFAR	0.01276	0.33604	0.218	0	1
CAVIN1	0.01276	0.407105	0.218	0	1
TGS1	0.01276	0.369155	0.218	0	1
KCNJ10	0.01276	0.369068	0.218	0	1
B3GNT2	0.01276	0.355263	0.218	0	1
EXOSC8	0.01276	0.34423	0.218	0	1
GLB1	0.01276	0.334784	0.218	0	1
C21orf59	0.01276	0.332799	0.218	0	1
CDIPT	0.01276	0.326944	0.218	0	1
PAFAH1B2	0.01276	0.324999	0.218	0	1
TIA1	0.01276	0.315468	0.218	0	1
MINOS1	0.0128827	-0.935668	0.663	0.609	1
GIGYF2	0.0129231	0.259543	0.362	0.087	1
NSD3	0.0129815	0.270948	0.364	0.087	1
CDH1	0.0129952	0.336577	0.298	0.043	1
RPLP0	0.0130314	-0.783881	0.84	0.696	1
MYEF2	0.013071	0.297914	0.3	0.043	1
UBE2Q1	0.0130748	0.361463	0.286	0.043	1
CACYBP	0.0132437	0.261177	0.531	0.174	1
SERTAD1	0.0132573	0.362422	0.216	0	1
ZNF664	0.0132573	0.352017	0.216	0	1
MLLT3	0.0132573	0.343386	0.216	0	1
MACO1	0.0132573	0.334029	0.216	0	1
SCAMP1	0.0132573	0.307253	0.216	0	1
MXD4	0.0132573	0.367913	0.216	0	1
C5orf42	0.0132573	0.366622	0.216	0	1
KLF4	0.0132573	0.349891	0.216	0	1
PPHLN1	0.0132573	0.345808	0.216	0	1
CDC42EP3	0.0132573	0.340761	0.216	0	1
UQCC2	0.0133227	-1.12798	0.195	0.348	1
ITSN1	0.0134145	0.38145	0.282	0.043	1
MSRB1	0.0134481	-0.765987	0.084	0.217	1
PNP	0.0134753	0.446118	0.335	0.087	1
PHPT1	0.0135823	-1.00329	0.545	0.565	1
APRT	0.0136386	-0.980138	0.379	0.478	1
SEL1L	0.0137053	0.357612	0.284	0.043	1
KAT6A	0.0137725	0.348339	0.214	0	1
MAFF	0.0137725	0.45658	0.214	0	1
GNPTAB	0.0137725	0.354473	0.214	0	1
WDFY3-AS2	0.0137725	0.353376	0.214	0	1
YTHDC2	0.0137725	0.350146	0.214	0	1
NEK1	0.0137725	0.349116	0.214	0	1
BOD1	0.0137725	0.324099	0.214	0	1
FHOD3	0.0137725	0.313924	0.214	0	1
TMEM52B	0.0138496	0.375884	0.944	0.696	1
TWISTNB	0.0139626	0.433522	0.278	0.043	1
KCNJ15	0.0141731	0.48285	0.344	0.087	1
GCAT	0.0141966	-0.85216	0.084	0.217	1
TBX2-AS1	0.0143064	0.385087	0.212	0	1
ATP2B4	0.0143064	0.362738	0.212	0	1
PXK	0.0143064	0.344946	0.212	0	1
PSEN1	0.0143064	0.336808	0.212	0	1
XRN1	0.0143064	0.324544	0.212	0	1
BEX3	0.0144499	-0.890156	0.846	0.696	1
GAMT	0.0144707	-0.869809	0.158	0.304	1
ALAS1	0.0144858	0.339435	0.294	0.043	1
UBAC2	0.0145201	0.382121	0.278	0.043	1
WBP11	0.0146866	0.252756	0.374	0.087	1
PSENEN	0.0147504	0.315765	0.292	0.043	1
PARD3	0.0148594	0.352645	0.21	0	1
NRIP1	0.0148594	0.372278	0.21	0	1
ZC3HAV1	0.0148594	0.358182	0.21	0	1
SRPRB	0.0148594	0.350358	0.21	0	1
GAREM1	0.0148594	0.336236	0.21	0	1
SLC39A7	0.0148594	0.331154	0.21	0	1
TNFRSF19	0.0148594	0.327782	0.21	0	1
CLPTM1L	0.0148594	0.320918	0.21	0	1
RABGAP1	0.0148595	0.325048	0.21	0	1
MT-TL2	0.0148595	0.311031	0.21	0	1
TSPAN31	0.0148595	0.287858	0.21	0	1
CCNY	0.014951	0.368098	0.278	0.043	1
MAT2B	0.0151076	0.280016	0.292	0.043	1
TMEM9	0.0153989	0.299448	0.292	0.043	1
GFM1	0.0154324	0.343834	0.208	0	1
NSD1	0.0154324	0.327947	0.208	0	1
GATA3-AS1	0.0154324	0.362918	0.208	0	1
POLE3	0.0154324	0.322069	0.208	0	1
TBC1D5	0.0154324	0.320306	0.208	0	1
AP000757.1	0.0154324	0.316913	0.208	0	1
RHOQ	0.0154324	0.312767	0.208	0	1
PURB	0.0154324	0.371304	0.208	0	1
PARP14	0.0154324	0.366492	0.208	0	1
KATNBL1	0.0154324	0.362389	0.208	0	1
MBTPS1	0.0154324	0.356228	0.208	0	1
SURF4	0.0154324	0.307085	0.208	0	1
PPP4R2	0.0154383	0.358398	0.276	0.043	1
RALYL	0.015684	-0.73459	0.058	0.174	1
CRABP1	0.0156985	-0.759754	0.346	0.478	1
TTC38	0.0157303	-0.554308	0.035	0.13	1
SEC63	0.0157452	0.296667	0.352	0.087	1
TMEM165	0.0158117	0.32056	0.288	0.043	1
RGS3	0.0159748	-1.12807	0.121	0.261	1
TFRC	0.0160258	0.344439	0.206	0	1
PTER	0.0160258	0.334209	0.206	0	1
CDS1	0.0160258	0.329938	0.206	0	1
RARS	0.0160258	0.329431	0.206	0	1
LRRCC1	0.0160258	0.325293	0.206	0	1
GPAA1	0.0160258	0.322975	0.206	0	1
KLHDC10	0.0160258	0.322893	0.206	0	1
AKAP1	0.0160258	0.321477	0.206	0	1
NOC3L	0.0160258	0.359387	0.206	0	1
FUCA2	0.0160258	0.301998	0.206	0	1
RPL27	0.01617	-0.739544	0.807	0.652	1
C1orf115	0.016331	0.335524	0.274	0.043	1
ACAA1	0.0165206	-0.99757	0.261	0.391	1
NR4A1	0.0165446	0.418722	0.268	0.043	1
LUC7L	0.0166405	0.295347	0.204	0	1
EDNRB	0.0166405	0.399039	0.204	0	1
HRG	0.0166405	0.350109	0.204	0	1
MST1P2	0.0166405	0.342056	0.204	0	1
FIP1L1	0.0166405	0.353848	0.204	0	1
FAM84B	0.0166405	0.318132	0.204	0	1
KCTD3	0.0166405	0.300274	0.204	0	1
PRKCI	0.0166405	0.300256	0.204	0	1
SPTLC2	0.0166976	0.419556	0.272	0.043	1
TMBIM1	0.0167785	0.338749	0.272	0.043	1
FXR1	0.0168418	0.253346	0.467	0.174	1
ARHGEF28	0.0169427	0.317883	0.284	0.043	1
ANAPC11	0.0169804	-1.00735	0.516	0.565	1
RPS11	0.0170832	-0.532537	0.804	0.652	1
SPIN1	0.0171296	0.269073	0.348	0.087	1
FRMD4A	0.0171538	0.359738	0.27	0.043	1
MMADHC	0.0172679	0.286852	0.284	0.043	1
NCOA1	0.0172771	0.342905	0.202	0	1
KLHL5	0.0172771	0.334705	0.202	0	1
FNIP2	0.0172771	0.355053	0.202	0	1
ZFC3H1	0.0172771	0.348847	0.202	0	1
PRDM2	0.0172771	0.344914	0.202	0	1
MST1L	0.0172771	0.338181	0.202	0	1
PLA2G12A	0.0172771	0.3226	0.202	0	1
FUCA1	0.0172771	0.31093	0.202	0	1
ZSWIM7	0.0172771	0.297251	0.202	0	1
LPL	0.0172771	0.362653	0.202	0	1
PLPP1	0.0172771	0.361212	0.202	0	1
AL035661.1	0.0172771	0.338529	0.202	0	1
TRIM33	0.0172771	0.324126	0.202	0	1
UVRAG	0.0172771	0.309063	0.202	0	1
LGALS2	0.0172942	-0.960263	0.058	0.174	1
TSPAN7	0.01735	0.277554	0.284	0.043	1
F11R	0.0173674	0.378404	0.268	0.043	1
FAM213A	0.0173891	0.31592	0.414	0.13	1
RPL18	0.0175638	-0.308054	0.891	0.739	1
NEAT1	0.0177372	-0.82366	0.455	0.13	1
SYAP1	0.0178052	0.287348	0.588	0.217	1
DDIT4	0.0178501	0.254854	0.284	0.043	1
KIF3A	0.0179139	0.31503	0.282	0.043	1
ARHGAP35	0.0179364	0.346388	0.2	0	1
TMEM260	0.0179364	0.341797	0.2	0	1
PROM2	0.0179364	0.316257	0.2	0	1
KDM5B	0.0179364	0.313413	0.2	0	1
TAF3	0.0179364	0.299246	0.2	0	1
ANKRD11	0.0179364	0.353926	0.2	0	1
SMC6	0.0179364	0.344877	0.2	0	1
ZADH2	0.0179364	0.312554	0.2	0	1
SDR39U1	0.0179364	0.301352	0.2	0	1
UTP11	0.0179364	0.29759	0.2	0	1
CTSF	0.0179364	0.281255	0.2	0	1
CDC40	0.0179645	0.358846	0.268	0.043	1
NPM1	0.0180701	0.26994	0.866	0.391	1
TRIP12	0.0181384	0.365665	0.268	0.043	1
DDX27	0.0184295	0.258637	0.282	0.043	1
EIF4G1	0.0185413	0.338171	0.267	0.043	1
MT3	0.0186132	-0.824931	0.06	0.174	1
SYK	0.018619	0.347053	0.198	0	1
SYNRG	0.018619	0.328195	0.198	0	1
COMMD9	0.018619	0.298268	0.198	0	1
FOXO3	0.018619	0.353899	0.198	0	1
STX17	0.018619	0.342809	0.198	0	1
HCG18	0.018619	0.33378	0.198	0	1
HUWE1	0.018619	0.316809	0.198	0	1
ITCH	0.018619	0.306384	0.198	0	1
EBLN3P	0.018619	0.291839	0.198	0	1
CYR61	0.0186921	0.272485	0.282	0.043	1
PRKDC	0.018703	0.251695	0.342	0.087	1
SMC1A	0.0188234	0.336861	0.278	0.043	1
ESD	0.0188403	-0.819799	0.537	0.565	1
PARD6B	0.0191476	0.270643	0.395	0.13	1
GPRIN3	0.0193259	0.363893	0.196	0	1
ZMYM4	0.0193259	0.327054	0.196	0	1
VIRMA	0.0193259	0.282621	0.196	0	1
EGOT	0.0193259	0.425421	0.196	0	1
LYRM7	0.0193259	0.342055	0.196	0	1
ZCCHC8	0.0193259	0.304241	0.196	0	1
CNOT1	0.0193259	0.302724	0.196	0	1
C20orf24	0.0193259	0.278655	0.196	0	1
MGP	0.0195121	0.593476	0.261	0.043	1
PABPC4	0.0196514	0.348307	0.263	0.043	1
SMDT1	0.0197355	-0.838913	0.482	0.522	1
PSMC5	0.0198912	-0.851686	0.302	0.435	1
GOLGA2	0.0200564	0.250504	0.339	0.087	1
FRG1CP	0.0200577	0.338999	0.195	0	1
MYSM1	0.0200577	0.31251	0.195	0	1
RALGPS2	0.0200577	0.290147	0.195	0	1
NTPCR	0.0200577	0.277158	0.195	0	1
IGFBP5	0.0200577	0.527948	0.195	0	1
APCDD1L-AS1	0.0200577	0.382979	0.195	0	1
DNAJC2	0.0200577	0.345254	0.195	0	1
ITPR1	0.0200577	0.340793	0.195	0	1
GBP3	0.0200577	0.332618	0.195	0	1
ERC1	0.0200577	0.328371	0.195	0	1
PPIP5K2	0.0200577	0.323364	0.195	0	1
TAF15	0.0200577	0.320039	0.195	0	1
MPP5	0.0200577	0.311127	0.195	0	1
LPIN1	0.0200577	0.308175	0.195	0	1
CCDC148	0.0200577	0.298481	0.195	0	1
CACUL1	0.0200577	0.29677	0.195	0	1
CALU	0.0200577	0.293842	0.195	0	1
TES	0.0202014	0.25494	0.278	0.043	1
PCK2	0.0202428	-0.582767	0.037	0.13	1
GNAQ	0.0203675	0.274317	0.276	0.043	1
HNRNPA2B1	0.0203699	0.252672	0.833	0.348	1
ITFG1	0.0204727	0.347746	0.261	0.043	1
WWTR1	0.0205171	0.320869	0.263	0.043	1
UBA1	0.0207687	0.365051	0.261	0.043	1
ARL5B	0.0208154	0.398037	0.193	0	1
ZC3H8	0.0208154	0.308017	0.193	0	1
PCNA	0.0208154	0.294164	0.193	0	1
GSK3B	0.0208154	0.294046	0.193	0	1
SETD5	0.0208154	0.289082	0.193	0	1
XPA	0.0208413	0.26136	0.354	0.087	1
TCTA	0.0209227	0.268235	0.274	0.043	1
MRM3	0.0211208	-0.38618	0.037	0.13	1
SELENOT	0.021132	0.271791	0.337	0.087	1
UBE2R2	0.0214158	0.300078	0.263	0.043	1
HEXIM1	0.0215303	0.360507	0.259	0.043	1
AC009414.2	0.0215722	-0.369551	0.037	0.13	1
DDOST	0.0215997	0.322056	0.191	0	1
CRCP	0.0215997	0.306426	0.191	0	1
RALGAPA1	0.0215997	0.299983	0.191	0	1
FZD4	0.0215997	0.331645	0.191	0	1
FAM111A	0.0215997	0.310552	0.191	0	1
PIBF1	0.0215997	0.308294	0.191	0	1
ATG14	0.0215997	0.307611	0.191	0	1
DKC1	0.0215997	0.303027	0.191	0	1
NREP	0.0215997	0.302147	0.191	0	1
EXOC1	0.0215997	0.296643	0.191	0	1
PRRC1	0.0215997	0.287444	0.191	0	1
SNHG16	0.0215997	0.272465	0.191	0	1
THOC3	0.0218009	-0.547588	0.037	0.13	1
LGALS3BP	0.0219716	0.271276	0.335	0.087	1
TMX2	0.0222067	0.26075	0.272	0.043	1
RRS1	0.0222649	-0.483637	0.037	0.13	1
UFD1	0.0224016	-0.689893	0.121	0.261	1
ZFHX3	0.0224116	0.299517	0.189	0	1
PEG10	0.0224116	0.331141	0.189	0	1
SNX1	0.0224116	0.285725	0.189	0	1
NUMA1	0.0224116	0.285402	0.189	0	1
NAA50	0.0224116	0.275826	0.189	0	1
KIAA0319L	0.0224116	0.317725	0.189	0	1
SLC11A2	0.0224116	0.314769	0.189	0	1
ABO	0.0224116	0.301805	0.189	0	1
NAE1	0.0224116	0.300951	0.189	0	1
NPM1P39	0.0224116	0.283464	0.189	0	1
SCAMP2	0.0225795	0.316687	0.259	0.043	1
GPRC5C	0.0226952	0.352619	0.255	0.043	1
NSL1	0.023252	0.299919	0.187	0	1
LRP6	0.023252	0.299601	0.187	0	1
RPL13AP5	0.023252	0.285095	0.187	0	1
BCAP29	0.023252	0.277992	0.187	0	1
SFT2D2	0.023252	0.339473	0.187	0	1
MFHAS1	0.023252	0.337963	0.187	0	1
FAM210A	0.023252	0.300284	0.187	0	1
WDR70	0.023252	0.292728	0.187	0	1
PGD	0.023252	0.286691	0.187	0	1
ZNF33B	0.023252	0.286238	0.187	0	1
TCF12	0.023252	0.284981	0.187	0	1
CALM2	0.0232683	-0.790698	0.905	0.739	1
SYNE1	0.0234634	0.378787	0.255	0.043	1
HSPE1	0.0236945	-0.585388	0.817	0.739	1
SNX3	0.0237843	-1.0203	0.556	0.565	1
RPS27L	0.0238071	-0.926366	0.512	0.522	1
INO80C	0.0239568	-0.331276	0.037	0.13	1
RPS21	0.0240072	-0.62107	0.778	0.652	1
MTUS1	0.0240867	0.362062	0.253	0.043	1
SCRN2	0.0240942	-0.923577	0.128	0.261	1
EPS8	0.0241218	0.335331	0.185	0	1
FMR1	0.0241218	0.311179	0.185	0	1
PHF6	0.0241218	0.292899	0.185	0	1
PARD6G-AS1	0.0241218	0.393307	0.185	0	1
LPCAT2	0.0241218	0.336168	0.185	0	1
2021-09-10	0.0241218	0.329551	0.185	0	1
NBPF1	0.0241218	0.313809	0.185	0	1
ZMIZ1	0.0241218	0.305005	0.185	0	1
ADGRL2	0.0241218	0.292219	0.185	0	1
GATC	0.0241218	0.290301	0.185	0	1
NEDD9	0.0241218	0.280904	0.185	0	1
AL590867.2	0.0241218	0.279969	0.185	0	1
SZRD1	0.0241218	0.268551	0.185	0	1
RAB25	0.0244314	0.323626	0.253	0.043	1
MRPL16	0.0245405	0.269246	0.399	0.13	1
C5orf24	0.0246637	0.316858	0.253	0.043	1
LIMS1	0.024758	0.302723	0.265	0.043	1
SHPRH	0.025022	0.308798	0.183	0	1
SLAIN2	0.025022	0.306439	0.183	0	1
CDC16	0.025022	0.297858	0.183	0	1
DNASE2	0.025022	0.293823	0.183	0	1
CCDC146	0.025022	0.292352	0.183	0	1
MAGI2-AS3	0.025022	0.288094	0.183	0	1
TMEM127	0.025022	0.287946	0.183	0	1
PPP4R3A	0.025022	0.285955	0.183	0	1
STRN3	0.025022	0.281159	0.183	0	1
LGALS8	0.025022	0.278978	0.183	0	1
NKAPD1	0.025022	0.277113	0.183	0	1
CYHR1	0.025022	0.275642	0.183	0	1
DLG1	0.025022	0.269755	0.183	0	1
LNX1	0.025022	0.268581	0.183	0	1
HNRNPL	0.025022	0.265862	0.183	0	1
SLC29A1	0.025022	0.250791	0.183	0	1
GGT6	0.0250471	0.271401	0.265	0.043	1
COX14	0.0251235	-0.960726	0.498	0.522	1
SCARB2	0.025362	0.305769	0.263	0.043	1
PAK2	0.0254606	0.2804	0.395	0.13	1
HAX1	0.02548	0.269255	0.263	0.043	1
PHKG2	0.0254981	-0.64829	0.039	0.13	1
UGT2B7	0.0255181	-1.10015	0.093	0.217	1
RABEP1	0.0258371	0.28655	0.263	0.043	1
TBC1D4	0.0259535	0.328313	0.181	0	1
XPO1	0.0259535	0.297053	0.181	0	1
CLPTM1	0.0259535	0.29687	0.181	0	1
ADD1	0.0259535	0.295835	0.181	0	1
TRIB2	0.0259535	0.289273	0.181	0	1
NR3C2	0.0259535	0.322694	0.181	0	1
PLLP	0.0259535	0.314322	0.181	0	1
KAZN	0.0259535	0.305463	0.181	0	1
SPTAN1	0.0259535	0.305158	0.181	0	1
FAF2	0.0259535	0.301562	0.181	0	1
HOXB9	0.0259535	0.300263	0.181	0	1
KRCC1	0.0259535	0.297363	0.181	0	1
SLC2A1	0.0259535	0.296192	0.181	0	1
ABHD2	0.0259535	0.292327	0.181	0	1
COIL	0.0259535	0.277003	0.181	0	1
YES1	0.0259535	0.273245	0.181	0	1
BANF1	0.0259564	-0.841919	0.401	0.478	1
AK4	0.0260182	-0.561387	0.039	0.13	1
NDUFB8	0.0261077	-1.28492	0.586	0.565	1
CISD3	0.0264977	-1.00574	0.224	0.348	1
ISCA1	0.0266161	-0.873084	0.214	0.348	1
CASC4	0.0266497	0.283784	0.261	0.043	1
SLIRP	0.026795	-0.723517	0.554	0.565	1
CUTALP	0.0269175	0.290213	0.179	0	1
TMEM45B	0.0269175	0.327096	0.179	0	1
KDM1A	0.0269175	0.30295	0.179	0	1
PCDH9	0.0269175	0.301509	0.179	0	1
ATXN2	0.0269175	0.292917	0.179	0	1
MNS1	0.0269175	0.342215	0.179	0	1
CD99	0.0269175	0.290825	0.179	0	1
KIF2A	0.0269175	0.290613	0.179	0	1
PLOD2	0.0269175	0.286666	0.179	0	1
METRN	0.0269175	0.286345	0.179	0	1
SMG1	0.0269175	0.275853	0.179	0	1
TAPBP	0.0276921	0.316119	0.247	0.043	1
NBR1	0.0278822	0.277922	0.249	0.043	1
GSR	0.0279149	0.307582	0.177	0	1
IGF1R	0.027915	0.290311	0.177	0	1
RGS2	0.027915	0.362091	0.177	0	1
SLC25A25	0.027915	0.308283	0.177	0	1
KDELC2	0.027915	0.307265	0.177	0	1
CFAP221	0.027915	0.298333	0.177	0	1
MYCBP2	0.027915	0.293785	0.177	0	1
PIGT	0.027915	0.289243	0.177	0	1
SNX17	0.027915	0.275452	0.177	0	1
HEIH	0.027915	0.272853	0.177	0	1
SOS2	0.027915	0.271464	0.177	0	1
USP15	0.027915	0.266029	0.177	0	1
SQLE	0.027915	0.262185	0.177	0	1
CHD3	0.0279976	0.268243	0.259	0.043	1
DIAPH1	0.0282162	0.327087	0.247	0.043	1
CD74	0.0283826	0.401788	0.613	0.261	1
DDAH2	0.0284838	-1.13969	0.274	0.391	1
RITA1	0.0286824	-0.337028	0.062	0.174	1
ZNF37A	0.028947	0.299417	0.175	0	1
SLC4A1AP	0.028947	0.294252	0.175	0	1
UTP14C	0.028947	0.28513	0.175	0	1
ARID1A	0.028947	0.254067	0.175	0	1
SLC52A3	0.028947	0.313849	0.175	0	1
KHDRBS3	0.028947	0.311403	0.175	0	1
SNX13	0.028947	0.290875	0.175	0	1
MLLT6	0.028947	0.28715	0.175	0	1
TUSC3	0.028947	0.285177	0.175	0	1
PARP4	0.028947	0.277135	0.175	0	1
UTP3	0.028947	0.270106	0.175	0	1
NF1	0.028947	0.26898	0.175	0	1
SGPP1	0.028947	0.259949	0.175	0	1
P4HTM	0.028947	0.256246	0.175	0	1
DHRS4-AS1	0.028947	0.25262	0.175	0	1
NUPR1	0.029335	-0.284445	0.039	0.13	1
GSTO1	0.0299229	-0.978804	0.43	0.478	1
NAALADL2	0.0300148	0.303451	0.173	0	1
HPGD	0.0300148	0.291019	0.173	0	1
CCDC160	0.0300148	0.334942	0.173	0	1
CRYBG3	0.0300148	0.28416	0.173	0	1
ANO6	0.0300148	0.28149	0.173	0	1
TRPM3	0.0300148	0.351146	0.173	0	1
PAK1IP1	0.0300148	0.335797	0.173	0	1
CXCR4	0.0300148	0.334937	0.173	0	1
VTA1	0.0300148	0.312648	0.173	0	1
SORBS2	0.0300148	0.304159	0.173	0	1
SLC9A2	0.0300148	0.301923	0.173	0	1
ZBTB10	0.0300148	0.298615	0.173	0	1
AC118549.1	0.0300148	0.296579	0.173	0	1
CASP8AP2	0.0300148	0.294465	0.173	0	1
FBXO25	0.0300148	0.281772	0.173	0	1
ENPP4	0.0300148	0.280255	0.173	0	1
TGIF2	0.0300148	0.279723	0.173	0	1
STAG3L4	0.0300148	0.275109	0.173	0	1
GPALPP1	0.0300148	0.273264	0.173	0	1
FAM98A	0.0300148	0.254066	0.173	0	1
PARD3B	0.0300148	0.251952	0.173	0	1
SUPT5H	0.0300631	0.322827	0.241	0.043	1
TAX1BP1	0.0300841	0.252093	0.805	0.391	1
GATAD1	0.0303814	0.25926	0.331	0.087	1
PAF1	0.0304636	0.265378	0.255	0.043	1
SLC12A1	0.0304795	1.25836	0.245	0.043	1
USP11	0.0306986	0.273536	0.253	0.043	1
PTH1R	0.0307589	0.355412	0.377	0.13	1
NTMT1	0.0308076	-0.660439	0.095	0.217	1
RBL2	0.0310623	0.284702	0.241	0.043	1
RECQL	0.0311195	0.260482	0.171	0	1
ADNP	0.0311196	0.288031	0.171	0	1
CTDSP1	0.0311196	0.286863	0.171	0	1
ENAH	0.0311196	0.2858	0.171	0	1
PCNX4	0.0311196	0.283659	0.171	0	1
POGK	0.0311196	0.267132	0.171	0	1
FAM174A	0.0311196	0.254392	0.171	0	1
THBS1	0.0311196	0.27835	0.171	0	1
WASHC2A	0.0311196	0.271017	0.171	0	1
TFAP2B	0.0311235	0.39713	0.235	0.043	1
ATOX1	0.0312853	-1.07167	0.436	0.478	1
GNS	0.0316507	0.294375	0.251	0.043	1
WAPL	0.0317939	0.322153	0.237	0.043	1
CD151	0.0322185	0.2517	0.327	0.087	1
TSC1	0.0322624	0.260239	0.169	0	1
NIN	0.0322624	0.309684	0.169	0	1
GFPT1	0.0322624	0.293535	0.169	0	1
SYNGR1	0.0322624	0.256673	0.169	0	1
MLLT10	0.0322624	0.253473	0.169	0	1
ZNF331	0.0322624	0.314685	0.169	0	1
CAMSAP2	0.0322624	0.311972	0.169	0	1
GTPBP4	0.0322624	0.296429	0.169	0	1
GON4L	0.0322624	0.291277	0.169	0	1
DNAJC3-AS1	0.0322624	0.288131	0.169	0	1
RUFY1	0.0322624	0.287675	0.169	0	1
PDIA3P1	0.0322624	0.284596	0.169	0	1
CD55	0.0322624	0.281445	0.169	0	1
NIPAL3	0.0322624	0.26876	0.169	0	1
TM7SF3	0.0322624	0.268056	0.169	0	1
MAPKAPK3	0.0322624	0.267579	0.169	0	1
CHRAC1	0.0322624	0.262125	0.169	0	1
RER1	0.0323177	0.292642	0.239	0.043	1
PSMD8	0.0325268	-1.03356	0.325	0.435	1
PKD2	0.0333304	0.27474	0.247	0.043	1
AC245297.3	0.0333852	-0.280953	0.041	0.13	1
COA5	0.0333859	-1.0893	0.222	0.348	1
EFEMP1	0.0334446	0.287443	0.167	0	1
SNORD3A	0.0334446	0.303315	0.167	0	1
ZBED3	0.0334446	0.278357	0.167	0	1
MRPL37	0.0334446	0.273026	0.167	0	1
PPP1R14B	0.0334446	0.256462	0.167	0	1
RUFY3	0.0334446	0.25384	0.167	0	1
KIF1C	0.0334447	0.290781	0.167	0	1
NR1D2	0.0334447	0.284641	0.167	0	1
ZFYVE9	0.0334447	0.27789	0.167	0	1
TLK2	0.0334447	0.275048	0.167	0	1
ZNF652	0.0334447	0.271482	0.167	0	1
SLC35A3	0.0334447	0.262361	0.167	0	1
BRI3BP	0.0334447	0.262188	0.167	0	1
ID4	0.0334447	0.254759	0.167	0	1
ZNF131	0.0334447	0.254166	0.167	0	1
ROMO1	0.0335247	-0.49425	0.636	0.609	1
UQCR11	0.0336353	-0.999573	0.815	0.609	1
ARG2	0.0336364	0.273739	0.247	0.043	1
NDUFB1	0.0337898	-0.784269	0.829	0.696	1
ST6GAL1	0.034044	0.313702	0.245	0.043	1
AKR1A1	0.0342672	-0.934266	0.181	0.304	1
HLA-DRB1	0.0344908	0.62175	0.304	0.087	1
CCT8	0.0345473	0.264654	0.309	0.087	1
TUBGCP2	0.0346676	0.277131	0.165	0	1
SHISA3	0.0346676	0.295965	0.165	0	1
OLR1	0.0346676	0.37489	0.165	0	1
ATP8B1	0.0346676	0.295305	0.165	0	1
TMEM248	0.0346676	0.283433	0.165	0	1
TOR1AIP1	0.0346676	0.280468	0.165	0	1
STK3	0.0346676	0.272981	0.165	0	1
CNTRL	0.0346676	0.266542	0.165	0	1
CMSS1	0.0346676	0.265863	0.165	0	1
COL4A4	0.0346676	0.260833	0.165	0	1
TCAF1	0.0346676	0.259968	0.165	0	1
EPN1	0.0346676	0.251695	0.165	0	1
LINC01158	0.0346676	0.251389	0.165	0	1
RIDA	0.0349301	-0.805324	0.23	0.348	1
NDUFAF3	0.0350261	-0.865159	0.516	0.522	1
MAGI1	0.0354562	0.310701	0.232	0.043	1
RBPMS	0.035543	0.273525	0.305	0.087	1
OPTN	0.0355734	0.292828	0.243	0.043	1
STAT1	0.0356923	0.254734	0.305	0.087	1
C2orf40	0.0359325	0.317464	0.163	0	1
MOB1B	0.0359325	0.276725	0.163	0	1
USP46	0.0359325	0.269788	0.163	0	1
TMEM60	0.0359325	0.267189	0.163	0	1
RBMX2	0.0359325	0.301136	0.163	0	1
FRMD3	0.0359325	0.288239	0.163	0	1
ASCC3	0.0359325	0.280793	0.163	0	1
HYAL1	0.0359325	0.267643	0.163	0	1
CWH43	0.0359325	0.264539	0.163	0	1
RAB22A	0.0359325	0.260787	0.163	0	1
CCNT2	0.0359325	0.259774	0.163	0	1
BSPRY	0.0359325	0.258154	0.163	0	1
SNRNP200	0.0359325	0.251331	0.163	0	1
HMGB1P8	0.0359325	0.250449	0.163	0	1
FBXO8	0.0361544	-0.833687	0.101	0.217	1
UBE2G1	0.0365228	-0.892369	0.099	0.217	1
PDHB	0.0370328	-0.94125	0.362	0.435	1
PDS5B	0.0371354	0.272156	0.232	0.043	1
C16orf89	0.0372409	0.258789	0.161	0	1
MEF2C	0.0372409	0.322516	0.161	0	1
GLA	0.0372409	0.30089	0.161	0	1
CAPS	0.0372409	0.292242	0.161	0	1
SMARCAD1	0.0372409	0.262678	0.161	0	1
LEPROTL1	0.0372409	0.253962	0.161	0	1
GALNT3	0.0372409	0.251966	0.161	0	1
PTPN3	0.0372409	0.250221	0.161	0	1
RFK	0.0373906	0.268895	0.233	0.043	1
CKB	0.0374299	-1.36796	0.504	0.522	1
CDKN1C	0.0377375	0.397134	0.23	0.043	1
TUBB2B	0.0380341	-1.32196	0.14	0.261	1
TMEM219	0.038163	-0.722732	0.434	0.478	1
ZFPL1	0.0384665	-0.492312	0.068	0.174	1
CLIC1	0.0385911	-0.874144	0.531	0.522	1
RASSF8	0.0385941	0.266342	0.16	0	1
VASN	0.0385941	0.283857	0.16	0	1
BAMBI	0.0385941	0.289273	0.16	0	1
ITGB5	0.0385941	0.274852	0.16	0	1
LSG1	0.0385941	0.267395	0.16	0	1
CEP162	0.0385941	0.251878	0.16	0	1
HMGN5	0.0388813	0.309824	0.228	0.043	1
TMPO	0.0388818	0.281141	0.232	0.043	1
HYKK	0.0390336	-0.611039	0.043	0.13	1
ZNF429	0.0399936	0.260647	0.158	0	1
CCNT1	0.0399937	0.290871	0.158	0	1
NRCAM	0.0399937	0.298854	0.158	0	1
GPATCH11	0.0399937	0.289963	0.158	0	1
NELL1	0.0399937	0.276629	0.158	0	1
ZNF43	0.0399937	0.268012	0.158	0	1
SCAMP3	0.0399937	0.262883	0.158	0	1
PSMD10	0.0399937	0.259374	0.158	0	1
CHM	0.0399937	0.259051	0.158	0	1
CTDSPL2	0.0399937	0.258454	0.158	0	1
QSER1	0.0399937	0.25589	0.158	0	1
NUAK2	0.0399937	0.25511	0.158	0	1
HIST1H1E	0.0399937	0.254068	0.158	0	1
EIF3J-AS1	0.0399937	0.253562	0.158	0	1
INO80	0.0399937	0.251916	0.158	0	1
FAM200B	0.0400766	-1.18344	0.463	0.478	1
ETFB	0.040218	-1.03939	0.368	0.435	1
ACSL1	0.040988	0.320772	0.226	0.043	1
PICALM	0.040988	0.307886	0.226	0.043	1
UGT8	0.0414411	0.259183	0.156	0	1
RCOR1	0.0414411	0.251052	0.156	0	1
KAT7	0.0414411	0.250794	0.156	0	1
RWDD4	0.0415939	0.273255	0.235	0.043	1
AURKAIP1	0.0416523	-0.953409	0.461	0.478	1
STAP2	0.0419788	-0.333916	0.043	0.13	1
NDUFA6	0.0420345	-1.08877	0.671	0.609	1
PHB2	0.0424547	-0.346486	0.315	0.087	1
SNRPG	0.0425578	-0.886135	0.593	0.565	1
HOXB-AS3	0.0426645	-0.989389	0.239	0.348	1
HSPA6	0.0429379	0.374509	0.154	0	1
HOXA5	0.0429379	0.266927	0.154	0	1
N4BP1	0.0429379	0.264077	0.154	0	1
DNER	0.0429379	0.263875	0.154	0	1
DHTKD1	0.0429379	0.262146	0.154	0	1
MRPL9	0.0429379	0.254954	0.154	0	1
SLC16A4	0.0429379	0.251319	0.154	0	1
FBXO34	0.0429379	0.251295	0.154	0	1
SNHG1	0.0429379	0.250224	0.154	0	1
RARRES3	0.0431677	-0.832544	0.142	0.261	1
GPR160	0.0432399	0.261299	0.233	0.043	1
POLD2	0.0438717	-0.898854	0.103	0.217	1
MFSD1	0.0441956	0.262373	0.224	0.043	1
ZNF518A	0.0442949	0.28383	0.222	0.043	1
EEF2	0.0443385	-1.10864	0.539	0.522	1
DOCK1	0.0444858	0.25142	0.152	0	1
EGR2	0.0444858	0.269379	0.152	0	1
SH3KBP1	0.0444858	0.267226	0.152	0	1
SC5D	0.0444858	0.254414	0.152	0	1
MEAF6	0.0445819	-0.78729	0.233	0.348	1
PWWP2A	0.0447007	0.312569	0.222	0.043	1
CDC42BPA	0.0447007	0.304603	0.222	0.043	1
MCL1	0.0447007	0.279023	0.222	0.043	1
TMEM37	0.0447023	0.260608	0.294	0.087	1
RANBP1	0.0454573	-0.965169	0.302	0.391	1
LUZP1	0.0455217	0.269079	0.222	0.043	1
TNNC1	0.0459204	-0.800148	0.045	0.13	1
PAPPA2	0.0460865	0.483119	0.15	0	1
PLXDC2	0.0460865	0.283687	0.15	0	1
HS6ST1	0.0460865	0.276248	0.15	0	1
CLOCK	0.0460865	0.271321	0.15	0	1
FRG1BP	0.0460865	0.26179	0.15	0	1
LINC00963	0.0460865	0.254893	0.15	0	1
NCOA3	0.0460865	0.254868	0.15	0	1
SHTN1	0.0461377	0.312125	0.218	0.043	1
UBLCP1	0.0461457	0.254962	0.222	0.043	1
TNPO1	0.0467732	0.2735	0.218	0.043	1
HDDC2	0.047252	-1.04353	0.377	0.435	1
ZBTB4	0.0477418	0.265486	0.148	0	1
TMEM19	0.0477418	0.258602	0.148	0	1
SCUBE3	0.0477418	0.288717	0.148	0	1
ALCAM	0.0477418	0.281446	0.148	0	1
GTF2H1	0.0477418	0.26748	0.148	0	1
PLCB4	0.0477418	0.262533	0.148	0	1
MRPS30	0.0477418	0.262047	0.148	0	1
ANXA3	0.0477418	0.25461	0.148	0	1
INSR	0.0479506	0.335268	0.274	0.087	1
AKT1S1	0.0479586	-0.766754	0.107	0.217	1
NUDT8	0.0491603	-0.519453	0.105	0.217	1
BIRC3	0.0494533	0.346633	0.146	0	1
PTPN14	0.0494533	0.269594	0.146	0	1
PALM3	0.0497012	0.362627	0.212	0.043	1
SMAP1	0.0499282	0.306319	0.212	0.043	1
YLPM1	0.0501752	0.271367	0.216	0.043	1
ESCO1	0.0502828	0.30682	0.214	0.043	1
EIF3G	0.0507781	-0.889742	0.183	0.304	1
SOS1	0.0512231	0.258317	0.144	0	1
HOXA10	0.0512231	0.265434	0.144	0	1
PRELID1	0.0524576	-1.03846	0.288	0.391	1
LAMB4	0.0530531	0.274141	0.142	0	1
TXNDC9	0.053146	-0.462175	0.103	0.217	1
RPS10	0.053441	-1.14139	0.241	0.348	1
GRHPR	0.0535151	-1.11508	0.253	0.348	1
RPSA	0.0536245	-0.871507	0.646	0.565	1
CYB561A3	0.0538559	-0.450059	0.074	0.174	1
MRPS25	0.054014	-0.835835	0.239	0.348	1
MCRIP1	0.0543313	-0.620376	0.105	0.217	1
KRIT1	0.054526	0.265696	0.21	0.043	1
CEP89	0.0549452	0.255235	0.14	0	1
DCAF10	0.0549452	0.25836	0.14	0	1
SMIM37	0.0551645	-0.8536	0.185	0.304	1
ACSM2A	0.055717	-0.420919	0.074	0.174	1
GLRX5	0.0565977	-0.921209	0.525	0.522	1
PAPSS2	0.0569016	0.295619	0.138	0	1
CCDC88A	0.0569016	0.267884	0.138	0	1
PKD1	0.0570895	-0.625049	0.047	0.13	1
MAPK1	0.0576689	0.265296	0.208	0.043	1
GABARAPL2	0.0577255	-0.741952	0.572	0.522	1
SDSL	0.0577792	-0.501756	0.107	0.217	1
STXBP2	0.0580435	-0.554538	0.047	0.13	1
UROS	0.0581875	0.256995	0.208	0.043	1
FAM96A	0.0587771	-0.255235	0.377	0.13	1
UXT	0.0587857	-0.78716	0.368	0.435	1
CASR	0.0589244	0.260441	0.136	0	1
PALMD	0.0589244	0.2573	0.136	0	1
NDUFAF8	0.059039	-1.1085	0.319	0.391	1
HMGN1	0.0602949	-0.833972	0.636	0.565	1
LSM3	0.0603353	-0.928935	0.395	0.435	1
BLOC1S1	0.0608015	-1.23464	0.424	0.478	1
QTRT1	0.0608993	-1.07043	0.113	0.217	1
IDH2	0.0609617	-0.723314	0.712	0.609	1
CCDC112	0.0610159	0.263261	0.134	0	1
INTS10	0.0613829	0.251626	0.204	0.043	1
SMIM26	0.0629487	-0.817522	0.449	0.478	1
ADH1C	0.0631783	0.259139	0.132	0	1
ZFYVE19	0.0639852	-0.53047	0.049	0.13	1
PUS7L	0.0640313	0.259006	0.202	0.043	1
SOX9	0.0642699	0.265863	0.21	0.043	1
ACSM3	0.0644895	-0.261773	0.294	0.087	1
A2M	0.0654141	0.359837	0.13	0	1
JMJD6	0.0654141	0.253697	0.13	0	1
TBCA	0.0661584	-0.717276	0.584	0.522	1
DCAF8	0.066886	-0.641439	0.113	0.217	1
NDUFB10	0.0670662	-1.0395	0.553	0.522	1
TIMM10	0.0671996	-1.0133	0.195	0.304	1
USP16	0.0676705	-0.264267	0.422	0.174	1
H2AFZ	0.0678852	-0.758615	0.438	0.478	1
C19orf53	0.0680848	-0.882035	0.479	0.478	1
MRPS6	0.0689146	-0.792393	0.543	0.522	1
VDAC3	0.0689679	-0.486172	0.372	0.13	1
AP2S1	0.0695219	-1.0168	0.329	0.391	1
MSRA	0.0699505	-0.59696	0.08	0.174	1
PET100	0.0700777	-0.721376	0.158	0.261	1
RAB3GAP2	0.0701078	0.260321	0.196	0.043	1
[truncated: 1,059 more rows]

## Sheet: LOH
gene_id	p_val	avg_logFC	pct.1	pct.2	p_val_adj
ARL6IP4	2.91023e-210	-1.76265	0	0.519	6.99416e-206
H3F3A	4.35001e-199	-2.4217	0.134	0.811	1.04544e-194
RPL41	6.48354e-193	-3.32278	0.522	0.991	1.55819e-188
MT-RNR2	5.30579e-187	6.95517	1	0	1.27514e-182
MT-RNR1	8.62688e-187	5.60585	0.999	0	2.0733e-182
MT-ATP8	4.94693e-185	3.90361	0.995	0.012	1.1889e-180
MTATP6P1	6.74092e-185	3.63568	0.994	0	1.62005e-180
MT-ND5	1.01105e-174	2.64529	0.998	0.28	2.42985e-170
MT-ND4L	3.68944e-174	2.90838	0.989	0.145	8.86683e-170
RPL10	2.83731e-170	-2.17507	0.773	0.979	6.8189e-166
MT-ATP6	3.37732e-165	2.20985	1	0.451	8.11672e-161
RPL34	3.43583e-165	-1.80918	0.873	0.994	8.25734e-161
MT-CYB	2.43804e-158	2.03769	1	0.475	5.85935e-154
RPL7	7.25075e-155	-1.90226	0.8	0.973	1.74257e-150
RPL26	1.33858e-154	-1.9499	0.718	0.968	3.21701e-150
RPL32	1.71077e-152	-1.67917	0.807	0.973	4.11149e-148
MIF	1.94248e-152	-2.27635	0.221	0.802	4.66835e-148
RPL13A	2.15563e-150	-1.53429	0.878	0.979	5.18062e-146
RPL11	1.49736e-149	-1.65333	0.832	0.976	3.59861e-145
RPS12	1.54838e-149	-1.69183	0.789	0.968	3.72121e-145
RPS27A	5.19024e-149	-1.48826	0.791	0.982	1.24737e-144
SLC12A1	1.68688e-148	2.5474	0.946	0.251	4.05407e-144
RPS18	2.1971e-148	-1.65067	0.836	0.973	5.2803e-144
HSP90B1	2.15113e-147	2.03899	0.949	0.139	5.16982e-143
FTL	1.37513e-145	-1.78573	0.904	0.991	3.30486e-141
RPS15A	3.19806e-145	-1.91815	0.569	0.929	7.68589e-141
RPL8	2.08268e-144	-1.4927	0.85	0.979	5.0053e-140
RPS14	3.12014e-144	-1.49212	0.822	0.973	7.49863e-140
RPS25	1.04309e-142	-1.7718	0.704	0.941	2.50685e-138
RPL3	1.33733e-142	-1.6702	0.872	0.965	3.21401e-138
RPS15	1.81583e-139	-1.49468	0.812	0.965	4.36399e-135
RPS4X	3.2799e-138	-1.83001	0.824	0.956	7.88258e-134
SERF2	7.19725e-138	-1.43742	0.863	0.973	1.72972e-133
RPL28	7.64787e-136	-1.55995	0.719	0.941	1.83801e-131
RPS3A	1.00002e-135	-1.42133	0.821	0.971	2.40334e-131
RPL10A	2.49235e-135	-1.79908	0.671	0.92	5.98987e-131
RPS23	3.27283e-134	-1.40068	0.84	0.959	7.86559e-130
RPL19	3.51575e-134	-1.43126	0.847	0.962	8.4494e-130
EEF1A1	9.33145e-134	-1.2147	0.982	0.991	2.24263e-129
COX6B1	2.27125e-133	-1.65908	0.699	0.947	5.4585e-129
RPS28	3.23913e-133	-1.45597	0.8	0.968	7.78461e-129
MT-CO3	8.6218e-133	1.55674	1	0.614	2.07208e-128
HSP90AA1	7.6583e-132	1.95613	0.976	0.378	1.84052e-127
COX7C	1.16402e-131	-1.36143	0.865	0.971	2.79749e-127
RPL35	1.52791e-131	-1.60536	0.694	0.929	3.67203e-127
COX5B	3.41241e-131	-1.59416	0.762	0.953	8.20105e-127
RPL13	4.27813e-130	-1.31088	0.876	0.968	1.02816e-125
RPL18A	6.64441e-129	-1.64116	0.623	0.917	1.59685e-124
MT-ND4	1.1183e-127	1.50208	0.999	0.519	2.68761e-123
MT-ND3	1.16149e-127	1.63479	0.996	0.404	2.79141e-123
RPL23A	4.41085e-127	-1.70654	0.697	0.917	1.06006e-122
APLP2	5.10597e-127	1.69407	0.902	0.124	1.22712e-122
FTH1	8.90323e-127	-1.30417	0.937	0.991	2.13971e-122
RPL35A	1.41297e-126	-1.55523	0.763	0.941	3.3958e-122
RPL12	2.67521e-126	-1.60173	0.814	0.953	6.42932e-122
COX4I1	1.49527e-125	-1.4648	0.727	0.938	3.59359e-121
MT-ND2	2.87542e-125	1.44354	1	0.49	6.9105e-121
RPS17	1.95547e-124	-1.59562	0.021	0.41	4.69958e-120
CA12	2.66711e-123	2.11254	0.851	0.088	6.40987e-119
MALAT1	5.36378e-123	1.13245	1	0.215	1.28908e-118
EIF1	3.56569e-121	-1.36156	0.855	0.962	8.56943e-117
ATP1A1	6.36584e-121	1.53217	0.964	0.395	1.5299e-116
RPL17	1.69775e-120	-1.50444	0.017	0.383	4.08019e-116
EIF3L	3.22545e-120	-1.38977	0.012	0.366	7.75172e-116
MT-CO1	5.24352e-120	1.27691	0.999	0.555	1.26018e-115
MAL	1.42737e-118	1.63625	0.938	0.251	3.43039e-114
RPS9	1.5101e-118	-1.39719	0.731	0.92	3.62923e-114
MT-ND1	7.74747e-118	1.42607	0.997	0.413	1.86195e-113
RPS7	1.30765e-117	-1.5201	0.734	0.906	3.14267e-113
ATP5F1E	5.52307e-117	-1.35002	0.812	0.968	1.32736e-112
RPS6	2.78644e-116	-1.08633	0.944	0.979	6.69666e-112
KTN1	3.28274e-114	1.64491	0.848	0.088	7.88941e-110
RPL29	4.48693e-114	-1.55978	0.638	0.885	1.07834e-109
COX7A2	6.4968e-114	-1.59758	0.667	0.914	1.56138e-109
NDUFV2	6.54741e-114	-1.81042	0.12	0.599	1.57354e-109
SYNE2	1.54209e-113	1.94512	0.817	0.065	3.70609e-109
RPS8	1.02056e-112	-1.33299	0.859	0.953	2.4527e-108
COX8A	2.67925e-112	-1.54252	0.672	0.909	6.43903e-108
PDIA3	2.74094e-112	1.64571	0.858	0.127	6.5873e-108
RPL6	2.84983e-112	-1.14254	0.879	0.956	6.849e-108
RPL36	1.87955e-111	-1.48357	0.691	0.906	4.51713e-107
RPL15	2.09461e-110	-1.17841	0.883	0.95	5.03399e-106
ATP5MC2	2.33172e-110	-1.53386	0.598	0.882	5.60383e-106
IGFBP7	2.78001e-109	1.37897	0.985	0.44	6.68119e-105
RPS24	4.87428e-109	-1.23755	0.831	0.938	1.17144e-104
GAPDH	6.59296e-109	-1.31213	0.839	0.929	1.58449e-104
GOLGB1	7.77269e-108	1.76666	0.765	0.032	1.86801e-103
MYL6	1.06074e-107	-1.3758	0.75	0.909	2.54927e-103
RPLP1	1.64315e-107	-0.967981	0.925	0.971	3.94899e-103
ATP5MC3	6.5137e-107	-1.52006	0.679	0.906	1.56544e-102
ATP5MG	6.62622e-107	-1.42657	0.743	0.917	1.59248e-102
MTCO1P12	1.32485e-103	1.59449	0.718	0	3.184e-99
UQCRH	3.10853e-103	-1.4742	0.66	0.891	7.47074e-99
NDUFA4	1.50079e-102	-1.32048	0.815	0.932	3.60684e-98
CHCHD10	4.88469e-102	-1.37071	0.712	0.912	1.17394e-97
MT-TP	6.47865e-102	1.9628	0.711	0	1.55701e-97
PPDPF	2.38055e-101	-1.20157	0.812	0.926	5.72118e-97
ATP5MC1	2.69756e-100	-1.68281	0.44	0.814	6.48305e-96
UQCR10	4.75332e-100	-1.48738	0.672	0.903	1.14237e-95
TMBIM6	2.34488e-99	1.30849	0.905	0.239	5.63546e-95
CYB5A	1.04396e-98	-1.48808	0.689	0.879	2.50895e-94
ATP5F1D	5.68394e-98	-1.6156	0.511	0.823	1.36602e-93
MT-TE	9.00619e-98	1.75198	0.693	0	2.16446e-93
CYSTM1	1.47796e-97	-1.43865	0.73	0.894	3.55198e-93
S100A6	6.84757e-96	-1.25853	0.944	0.979	1.64568e-91
RPS13	1.7469e-95	-1.18055	0.782	0.906	4.19832e-91
ATP5PF	1.85151e-95	-1.35858	0.724	0.888	4.44974e-91
RPS5	6.62586e-95	-1.41491	0.603	0.847	1.59239e-90
RPS19	4.17902e-94	-1.14762	0.799	0.92	1.00434e-89
RPS2	1.48361e-93	-1.0767	0.812	0.932	3.56555e-89
RPL37A	2.317e-93	-1.11046	0.832	0.932	5.56843e-89
UBA52	1.16226e-92	-1.40256	0.604	0.835	2.79326e-88
MT1G	1.87043e-91	-2.38616	0.491	0.861	4.4952e-87
PRDX5	8.82081e-91	-1.47447	0.559	0.823	2.1199e-86
RPL9	1.17897e-90	-1.04132	0.849	0.926	2.83342e-86
FAU	3.74296e-90	-1.08883	0.772	0.909	8.99546e-86
COX7B	3.16706e-89	-1.35716	0.693	0.879	7.61139e-85
GPX4	4.37849e-89	-1.52989	0.536	0.808	1.05228e-84
PRR13	1.08517e-88	-1.68096	0.421	0.767	2.60799e-84
ATP5PO	2.78404e-88	-1.48341	0.581	0.826	6.69088e-84
CHCHD2	7.32472e-88	-1.42136	0.619	0.835	1.76035e-83
PTTG1IP	2.8618e-86	1.34737	0.771	0.115	6.87775e-82
ATP1B1	4.12181e-86	1.12561	0.973	0.572	9.90594e-82
CANX	7.6366e-85	1.30371	0.759	0.109	1.8353e-80
HINT1	1.27607e-84	-1.30441	0.647	0.838	3.06677e-80
SRP14	1.28177e-84	-1.01743	0.847	0.923	3.08048e-80
NACA	5.23417e-84	-1.31195	0.66	0.835	1.25793e-79
AKAP9	1.0342e-83	1.29742	0.828	0.177	2.48548e-79
EIF3A	5.72363e-83	1.32735	0.703	0.059	1.37556e-78
MT-TV	6.51282e-83	1.49803	0.625	0	1.56523e-78
NDUFA1	1.65875e-82	-1.18766	0.757	0.906	3.98647e-78
RPL14	2.27666e-82	-0.959507	0.837	0.912	5.47149e-78
KCNJ16	2.71466e-82	1.26425	0.746	0.094	6.52413e-78
SFRP1	3.17538e-82	1.92695	0.738	0.121	7.6314e-78
ATRX	5.62807e-82	1.35365	0.701	0.059	1.35259e-77
ITM2C	8.0122e-82	2.07549	0.704	0.08	1.92557e-77
RPL24	9.13535e-82	-1.02143	0.822	0.897	2.1955e-77
POU3F3	9.68329e-82	1.26964	0.696	0.053	2.32719e-77
FXYD2	2.25263e-81	-2.32342	0.425	0.743	5.41376e-77
RPL7A	2.78436e-81	-1.25767	0.723	0.838	6.69166e-77
PSAP	6.656e-81	1.15317	0.833	0.18	1.59964e-76
NDUFS5	1.16428e-80	-1.2381	0.583	0.826	2.79811e-76
MT-CO2	6.49115e-80	0.629516	1	0.599	1.56002e-75
TMA7	2.00633e-79	-1.24031	0.704	0.864	4.82182e-75
RPLP2	2.4584e-79	-0.913108	0.866	0.935	5.90826e-75
RRBP1	5.91889e-79	1.29346	0.701	0.077	1.42249e-74
RPL27A	7.26051e-79	-0.981756	0.87	0.914	1.74492e-74
TMEM213	2.45225e-78	1.32234	0.714	0.088	5.89349e-74
UBL5	4.16662e-78	-1.22167	0.65	0.844	1.00136e-73
ITM2B	6.11689e-78	0.869649	0.973	0.469	1.47007e-73
COX6C	9.03268e-78	-1.08166	0.798	0.888	2.17082e-73
RPL36A	1.34547e-76	-1.33679	0.038	0.342	3.23356e-72
C2orf74	3.63797e-76	-0.973385	0.008	0.236	8.74313e-72
NDUFB2	4.36188e-76	-1.21052	0.718	0.864	1.04829e-71
HSPA5	1.9361e-75	1.2652	0.701	0.094	4.65304e-71
APP	2.76054e-75	1.10144	0.787	0.147	6.63441e-71
RPL22	6.8531e-75	-1.17018	0.724	0.835	1.64701e-70
OAZ1	2.73553e-74	-1.39916	0.473	0.749	6.5743e-70
POLR2L	3.62434e-74	-1.27962	0.583	0.808	8.71037e-70
COX5A	1.83589e-73	-1.31272	0.549	0.794	4.41219e-69
DEFB1	2.90066e-73	-1.27642	0.862	0.953	6.97115e-69
SLC25A5	4.37324e-73	-1.57919	0.612	0.796	1.05102e-68
LMAN1	9.64714e-73	1.17584	0.676	0.08	2.3185e-68
RPS20	1.57092e-72	-0.986042	0.801	0.882	3.77539e-68
SLK	2.28561e-72	1.27741	0.591	0.015	5.493e-68
CLU	6.49099e-72	1.59739	0.723	0.121	1.55998e-67
ATP5MPL	6.4469e-71	-1.29975	0.633	0.817	1.54938e-66
HSP90AB1	2.40743e-70	0.931042	0.951	0.602	5.78577e-66
CKB	2.87198e-70	-1.61196	0.572	0.776	6.90223e-66
RPL31	3.33758e-70	-0.78149	0.915	0.962	8.0212e-66
PCP4	1.52431e-69	-1.73837	0.111	0.463	3.66337e-65
PABPC1	1.8015e-69	1.04536	0.857	0.307	4.32954e-65
RPL38	3.16029e-69	-1.18355	0.639	0.802	7.59513e-65
BCLAF1	5.16116e-69	1.16791	0.637	0.059	1.24038e-64
LRRC75A-AS1	2.92048e-68	1.16101	0.55	0	7.01878e-64
NUCKS1	3.42258e-68	0.895673	0.924	0.44	8.22549e-64
RPS3	1.29298e-67	-0.888044	0.825	0.888	3.10741e-63
PFDN5	7.14699e-67	-1.28541	0.586	0.767	1.71764e-62
ATP5MF	9.21486e-67	-1.18811	0.631	0.799	2.21461e-62
SOD1	1.23547e-66	-1.12269	0.742	0.826	2.96921e-62
SDHD	1.28938e-65	-1.43986	0.117	0.457	3.09877e-61
JUN	1.93305e-65	1.73292	0.651	0.097	4.6457e-61
RPL39	3.43015e-65	-1.35985	0.673	0.814	8.24369e-61
UQCR11	2.29637e-64	-1.37638	0.653	0.808	5.51886e-60
CALM2	2.68329e-64	-1.07426	0.808	0.85	6.44875e-60
RPL36AL	2.87566e-64	-1.27948	0.506	0.737	6.91107e-60
SPP1	3.24274e-64	1.70648	0.943	0.493	7.79328e-60
RPL4	7.37447e-64	-1.16338	0.672	0.796	1.77231e-59
SKP1	1.35895e-63	-1.12397	0.73	0.835	3.26596e-59
HIPK2	2.08685e-63	1.10449	0.651	0.091	5.01532e-59
SMARCA5	4.35249e-63	1.10124	0.602	0.059	1.04603e-58
NDUFB7	1.40234e-62	-1.46096	0.438	0.705	3.37024e-58
CYCS	1.758e-62	-1.33567	0.575	0.767	4.22499e-58
ISCU	2.21457e-62	-1.37827	0.535	0.74	5.32228e-58
EDF1	2.25815e-62	-1.38173	0.515	0.732	5.42701e-58
ERBB4	4.53697e-62	1.19555	0.527	0.006	1.09037e-57
PRDX2	5.03057e-62	-1.2315	0.6	0.773	1.209e-57
LRRFIP1	1.25649e-61	1.09463	0.672	0.115	3.01972e-57
MECOM	1.66082e-61	1.04924	0.652	0.088	3.99144e-57
ELOB	1.87171e-61	-1.18813	0.607	0.779	4.49828e-57
GCSH	2.57874e-61	-1.11301	0.031	0.277	6.19748e-57
TPI1	5.21369e-61	-1.08297	0.679	0.802	1.25301e-56
FOS	5.99351e-61	1.86394	0.562	0.038	1.44042e-56
KMT2E	7.43124e-61	1.10999	0.607	0.077	1.78595e-56
NDUFB4	4.88899e-60	-1.15928	0.61	0.776	1.17497e-55
TPR	5.96739e-60	1.09475	0.578	0.05	1.43414e-55
WFDC2	7.389e-60	1.26988	0.751	0.224	1.7758e-55
MRPL41	1.07663e-59	-1.41034	0.385	0.673	2.58747e-55
MUC1	1.43752e-59	1.15075	0.633	0.088	3.4548e-55
RPL21	1.54834e-59	-1.08694	0.869	0.953	3.72112e-55
ACSL4	3.10302e-59	1.37562	0.622	0.091	7.45748e-55
GCC2	3.56517e-59	1.12811	0.624	0.094	8.56817e-55
SEC62	3.79274e-59	0.887942	0.843	0.286	9.11509e-55
COX6A1	5.12793e-59	-1.00402	0.719	0.82	1.2324e-54
CASR	5.41091e-59	1.0682	0.534	0.021	1.3004e-54
NDUFS7	8.70726e-59	-1.37984	0.336	0.637	2.09262e-54
BPTF	1.65371e-58	1.14459	0.554	0.044	3.97436e-54
ANK3	1.6586e-58	1.0589	0.553	0.038	3.98612e-54
MTDH	2.61653e-58	1.02138	0.614	0.088	6.2883e-54
BEX3	2.7053e-58	-1.06727	0.721	0.808	6.50165e-54
MLEC	6.99836e-58	0.947904	0.628	0.091	1.68191e-53
PTMAP2	1.63624e-57	1.1933	0.489	0	3.93238e-53
TOMM7	3.22394e-57	-1.25593	0.585	0.752	7.74808e-53
CHD4	3.50059e-57	1.00537	0.563	0.047	8.41296e-53
SUB1	3.90193e-57	-1.21358	0.548	0.737	9.3775e-53
HLA-E	7.74934e-57	1.12573	0.545	0.047	1.8624e-52
CYP1B1	1.09599e-56	1.44117	0.562	0.056	2.63399e-52
TPT1	1.53212e-56	-0.831965	0.921	0.897	3.68214e-52
UQCRQ	2.32413e-56	-1.07253	0.695	0.814	5.58558e-52
TMX4	2.38756e-56	0.996158	0.556	0.05	5.73802e-52
RPS27L	3.25047e-56	-1.3376	0.461	0.696	7.81186e-52
NDUFS6	3.33446e-56	-1.40465	0.429	0.684	8.0137e-52
MTND1P23	3.80809e-56	2.36564	0.48	0	9.15197e-52
KMT2C	3.9859e-56	1.0995	0.523	0.029	9.57932e-52
UBXN4	6.00065e-56	0.868682	0.672	0.133	1.44214e-51
HNRNPU	8.95639e-56	0.890964	0.709	0.159	2.15249e-51
PRRC2C	1.3699e-55	1.02777	0.572	0.065	3.29228e-51
IQGAP1	4.85614e-55	1.09556	0.523	0.035	1.16708e-50
KIF5B	1.1758e-54	0.921432	0.591	0.08	2.8258e-50
EZR	3.17863e-54	1.13365	0.666	0.15	7.6392e-50
CFAP298	4.58391e-54	-0.569656	0	0.139	1.10165e-49
PRPF40A	5.16127e-54	0.922871	0.611	0.094	1.24041e-49
UMOD	1.84168e-53	1.71452	0.772	0.392	4.42612e-49
UQCRFS1	1.90729e-53	-1.44209	0.412	0.655	4.58378e-49
GOLGA4	1.94492e-53	1.02672	0.554	0.056	4.67424e-49
NDUFB3	2.27457e-53	-1.32225	0.472	0.69	5.46647e-49
CD46	3.03607e-53	0.942644	0.565	0.065	7.29658e-49
NDUFB10	3.48784e-53	-1.40686	0.407	0.658	8.38232e-49
LAMTOR5	7.60023e-53	-1.29382	0.493	0.69	1.82656e-48
ACPP	1.32953e-52	1.42701	0.462	0.003	3.19526e-48
MTX1	3.68069e-52	-0.647338	0.002	0.145	8.8458e-48
PHF3	3.9972e-52	0.959294	0.518	0.035	9.60646e-48
EIF3K	4.28339e-52	-1.1555	0.53	0.723	1.02943e-47
PLCB1	5.66424e-52	1.08257	0.555	0.068	1.36129e-47
ATP5ME	7.58674e-52	-1.26202	0.709	0.794	1.82332e-47
RTN4	1.09169e-51	0.77373	0.777	0.23	2.62365e-47
DCXR	1.13469e-51	-1.33999	0.343	0.622	2.727e-47
CLDN16	1.34387e-51	1.1612	0.721	0.224	3.22971e-47
TRIP11	1.7528e-51	0.975769	0.52	0.041	4.2125e-47
RBM25	2.14983e-51	0.909561	0.532	0.056	5.16668e-47
YWHAB	2.40854e-51	0.830565	0.811	0.304	5.78843e-47
LDHB	3.61925e-51	-0.771363	0.935	0.912	8.69815e-47
HACD3	6.68419e-51	0.90817	0.522	0.05	1.60641e-46
MT-TL1	7.37662e-51	0.943958	0.447	0	1.77282e-46
ABLIM1	1.27877e-50	0.931333	0.556	0.071	3.07328e-46
TFCP2L1	1.2964e-50	0.986082	0.543	0.059	3.11563e-46
MPC1	3.06395e-50	-1.3717	0.591	0.72	7.3636e-46
NCL	3.56819e-50	0.735271	0.818	0.295	8.57542e-46
HIST1H4C	3.63773e-50	0.934123	0.854	0.401	8.74257e-46
ANKRD12	4.20517e-50	0.950016	0.496	0.032	1.01063e-45
MTND2P28	4.9126e-50	0.957392	0.442	0	1.18064e-45
TGOLN2	5.16622e-50	0.914113	0.525	0.053	1.2416e-45
PCM1	6.04716e-50	0.887316	0.534	0.056	1.45331e-45
ZC3H13	8.78349e-50	0.886199	0.531	0.056	2.11094e-45
LARP7	1.18718e-49	0.834879	0.646	0.139	2.85315e-45
EPCAM	1.42149e-49	0.87369	0.673	0.156	3.41628e-45
CLCN3	2.00305e-49	0.913635	0.474	0.021	4.81392e-45
TMCO1	2.3811e-49	0.770926	0.583	0.088	5.72249e-45
PPP1R1A	2.95976e-49	-1.62527	0.444	0.655	7.11319e-45
NCOR1	7.39433e-49	0.843206	0.543	0.065	1.77708e-44
CLCN5	8.40851e-49	0.932992	0.486	0.029	2.02082e-44
PCYOX1	1.13664e-48	0.944549	0.491	0.038	2.73168e-44
COMMD6	1.86195e-48	-1.23075	0.494	0.687	4.47482e-44
RAB5IF	2.18058e-48	-0.552892	0	0.124	5.24059e-44
NIPBL	5.69231e-48	1.00597	0.465	0.024	1.36803e-43
RPL30	5.74461e-48	-0.957676	0.753	0.788	1.3806e-43
EBAG9	1.20933e-47	0.836085	0.565	0.088	2.90639e-43
MPC2	1.27132e-47	-1.1535	0.549	0.702	3.05537e-43
SCAF11	1.43668e-47	0.840826	0.588	0.106	3.45277e-43
RACK1	1.60824e-47	-0.925956	0.769	0.785	3.86509e-43
COBLL1	1.80568e-47	0.831737	0.622	0.124	4.33959e-43
OST4	2.05586e-47	-1.11685	0.591	0.723	4.94084e-43
GSTP1	4.27775e-47	-0.764583	0.827	0.882	1.02807e-42
DST	4.30796e-47	1.11073	0.478	0.038	1.03533e-42
DNAJC3	5.71248e-47	0.857127	0.506	0.047	1.37288e-42
USP8	1.50658e-46	0.884593	0.496	0.047	3.62077e-42
ZFP36L1	2.84633e-46	0.86573	0.625	0.136	6.8406e-42
ILF3-DT	4.0043e-46	-0.582926	0	0.118	9.62355e-42
SETD2	4.08034e-46	0.882928	0.454	0.021	9.80628e-42
SPTBN1	4.75737e-46	0.812112	0.497	0.05	1.14334e-41
AURKAIP1	5.06234e-46	-1.27643	0.334	0.593	1.21663e-41
RBM47	5.73344e-46	0.797431	0.619	0.127	1.37792e-41
SLC25A6	6.81267e-46	-0.931224	0.751	0.776	1.63729e-41
RPL9P9	7.54046e-46	0.872322	0.414	0	1.8122e-41
PTPN11	9.67443e-46	0.832014	0.497	0.053	2.32506e-41
MT-TT	1.67871e-45	0.90109	0.412	0	4.03443e-41
COX7A1	2.27167e-45	-1.45033	0.22	0.501	5.4595e-41
GNAS	2.84326e-45	0.731257	0.889	0.428	6.83321e-41
MTCO3P12	4.54531e-45	0.950506	0.409	0	1.09237e-40
MT1H	5.91708e-45	-2.14153	0.177	0.466	1.42205e-40
WNK1	6.39036e-45	1.12972	0.567	0.112	1.5358e-40
CD2AP	1.38635e-44	0.844776	0.494	0.053	3.33181e-40
HSPA1A	1.85265e-44	1.50835	0.492	0.065	4.45248e-40
ADGRG1	2.03774e-44	0.830265	0.52	0.071	4.89731e-40
SUCNR1	2.86572e-44	1.50745	0.462	0.044	6.88718e-40
NUCB2	2.97199e-44	0.908292	0.47	0.041	7.14259e-40
SERINC1	3.87859e-44	0.831206	0.465	0.038	9.32142e-40
HLA-A	4.1462e-44	0.792294	0.651	0.162	9.96456e-40
CPM	6.70019e-44	0.913239	0.517	0.074	1.61026e-39
ARHGAP5	8.03082e-44	0.828404	0.552	0.097	1.93005e-39
CAST	8.34544e-44	0.770223	0.678	0.195	2.00566e-39
RBBP8	1.03127e-43	0.850748	0.479	0.044	2.47846e-39
NDUFS8	1.12389e-43	-1.28208	0.394	0.619	2.70105e-39
NR2F2	1.50158e-43	0.820384	0.568	0.106	3.60875e-39
VAMP8	2.29726e-43	-1.20736	0.395	0.619	5.521e-39
RPL27	2.33468e-43	-0.920041	0.708	0.764	5.61094e-39
RPLP0	2.40867e-43	-0.780866	0.838	0.829	5.78876e-39
SERPING1	2.5048e-43	0.909962	0.55	0.094	6.01977e-39
PPIA	3.59197e-43	-0.814141	0.769	0.802	8.63259e-39
CALR	5.34471e-43	0.771094	0.608	0.139	1.28449e-38
NDUFA6	6.42391e-43	-1.12619	0.51	0.678	1.54386e-38
WWC2	7.08413e-43	0.80173	0.483	0.05	1.70253e-38
BBX	7.25874e-43	0.820293	0.538	0.086	1.74449e-38
PEBP1	9.59556e-43	-0.620018	0.963	0.938	2.3061e-38
FXYD6-FXYD2	9.79847e-43	-0.713222	0	0.109	2.35487e-38
RPS29	1.48875e-42	-1.04874	0.769	0.832	3.57791e-38
PIGR	1.70938e-42	1.0395	0.458	0.044	4.10815e-38
ITSN2	1.96152e-42	0.917276	0.44	0.029	4.71412e-38
KCNJ1	1.97278e-42	0.661573	0.72	0.206	4.74119e-38
RPS11	4.16262e-42	-0.839686	0.706	0.758	1.0004e-37
PKP4	5.15508e-42	0.773474	0.497	0.062	1.23892e-37
THOC2	5.961e-42	0.871878	0.456	0.044	1.43261e-37
NDUFB8	7.13453e-42	-1.13853	0.446	0.646	1.71464e-37
UQCRB	8.42802e-42	-0.868432	0.851	0.844	2.02551e-37
ACTB	1.06614e-41	-0.771759	0.856	0.844	2.56225e-37
EPB41L1	1.93996e-41	0.783371	0.464	0.047	4.66231e-37
FNBP1L	2.80269e-41	0.75976	0.547	0.1	6.73572e-37
ZFR	2.85146e-41	0.757474	0.515	0.08	6.85291e-37
YTHDC1	3.04167e-41	0.687097	0.537	0.086	7.31004e-37
SEC61G	3.72004e-41	-1.2948	0.286	0.537	8.94038e-37
GINM1	4.93756e-41	0.783334	0.482	0.065	1.18664e-36
HSPH1	5.26772e-41	1.06828	0.457	0.047	1.26599e-36
GLG1	8.31544e-41	0.859433	0.431	0.032	1.99845e-36
TM9SF3	9.67429e-41	0.728701	0.477	0.059	2.32502e-36
IL6ST	1.24897e-40	0.824788	0.421	0.027	3.00166e-36
PDIA6	1.27669e-40	0.674734	0.575	0.121	3.06828e-36
FGF7	1.28416e-40	-0.563402	0.004	0.124	3.08622e-36
KMT2A	1.42746e-40	0.900075	0.401	0.015	3.43061e-36
RHOBTB3	1.58794e-40	0.718823	0.522	0.08	3.81629e-36
NDUFA11	2.00966e-40	-1.16357	0.478	0.643	4.82983e-36
YBX1	2.17159e-40	-0.836064	0.78	0.788	5.21897e-36
RPL18	2.20571e-40	-0.694114	0.793	0.811	5.30099e-36
ZNF638	2.47818e-40	0.792546	0.438	0.038	5.95581e-36
NDUFA8	2.70758e-40	-1.27861	0.247	0.504	6.50712e-36
RAD21	2.7176e-40	0.693428	0.521	0.086	6.5312e-36
DUSP9	2.8175e-40	-1.37808	0.308	0.546	6.7713e-36
MAN1A2	2.99358e-40	0.762631	0.431	0.029	7.19447e-36
DHRS7	3.21369e-40	0.81062	0.438	0.038	7.72346e-36
SENP6	3.22376e-40	0.757072	0.43	0.029	7.74766e-36
FGL2	3.26634e-40	1.43692	0.392	0.012	7.85e-36
NTRK2	3.34275e-40	0.812695	0.463	0.05	8.03364e-36
EIF5B	3.46296e-40	0.607552	0.705	0.206	8.32252e-36
PVALB	3.97702e-40	-1.60127	0.145	0.404	9.55798e-36
MCFD2	3.99327e-40	0.69757	0.463	0.05	9.59703e-36
SNHG5	4.88606e-40	0.771979	0.373	0	1.17427e-35
UGT8	5.05672e-40	0.79783	0.402	0.018	1.21528e-35
PARK7	5.41093e-40	-1.2103	0.453	0.637	1.30041e-35
B2M	6.87455e-40	0.647271	0.944	0.578	1.65216e-35
GPX1	7.10727e-40	0.817914	0.372	0	1.70809e-35
ATP5MD	7.51491e-40	-0.946544	0.688	0.782	1.80606e-35
NAPA	8.61705e-40	-0.843898	0.029	0.209	2.07094e-35
SLIRP	9.20767e-40	-1.17372	0.357	0.587	2.21288e-35
LAMB1	1.03974e-39	0.885526	0.411	0.024	2.4988e-35
RPS4Y1	1.04042e-39	-1.20945	0.056	0.274	2.50045e-35
BOD1L1	1.29939e-39	0.925438	0.405	0.021	3.12282e-35
ASPH	1.30991e-39	0.779124	0.463	0.056	3.1481e-35
CYC1	1.34055e-39	-1.18838	0.409	0.614	3.22175e-35
PTMAP5	1.80796e-39	0.853234	0.369	0	4.34507e-35
ATP6V1F	1.83455e-39	-1.11403	0.468	0.649	4.40898e-35
SON	1.92502e-39	0.646152	0.782	0.274	4.6264e-35
ERLEC1	2.22711e-39	0.699194	0.441	0.041	5.35242e-35
KLF6	2.22997e-39	1.18184	0.482	0.077	5.3593e-35
DNAJB1	2.23581e-39	1.27112	0.447	0.05	5.37332e-35
NORAD	2.2897e-39	0.767015	0.441	0.044	5.50284e-35
EPRS	2.50578e-39	0.754984	0.446	0.047	6.02215e-35
EIF4G3	3.07992e-39	0.832609	0.377	0.006	7.40198e-35
REST	3.19109e-39	0.803545	0.436	0.038	7.66915e-35
ACSL3	3.41384e-39	0.78789	0.382	0.009	8.20449e-35
CCDC47	3.54943e-39	0.751662	0.423	0.035	8.53035e-35
ITPR2	3.86891e-39	0.834214	0.401	0.021	9.29815e-35
ARL6IP5	5.02885e-39	0.811185	0.489	0.077	1.20858e-34
HECTD1	5.11412e-39	0.790133	0.419	0.032	1.22908e-34
SFPQ	7.33382e-39	0.713615	0.551	0.112	1.76254e-34
NDUFC1	8.89432e-39	-0.954153	0.66	0.746	2.13757e-34
CTAGE5	1.15427e-38	0.791636	0.363	0	2.77407e-34
KNG1	1.18944e-38	0.85843	0.769	0.395	2.85859e-34
MT1X	1.31193e-38	-1.80814	0.338	0.578	3.15297e-34
RNF145	1.39716e-38	0.862079	0.422	0.035	3.35779e-34
MUC15	1.9524e-38	0.681593	0.456	0.05	4.69219e-34
SOX4	2.03292e-38	0.940757	0.58	0.142	4.88571e-34
RDH11	2.76305e-38	0.778724	0.399	0.021	6.64044e-34
PAPPA2	2.79119e-38	1.59453	0.393	0.021	6.70807e-34
CEP350	3.5861e-38	0.825659	0.376	0.009	8.61847e-34
MIOX	4.75992e-38	-1.40766	0.065	0.283	1.14395e-33
PTPN13	5.80465e-38	0.797215	0.393	0.021	1.39503e-33
NRK	6.62836e-38	0.784582	0.405	0.027	1.59299e-33
TTC37	7.74336e-38	0.698992	0.418	0.032	1.86096e-33
CGNL1	9.09387e-38	0.711522	0.453	0.05	2.18553e-33
PIK3R1	9.27064e-38	0.731366	0.53	0.103	2.22801e-33
CLINT1	9.27309e-38	0.626404	0.595	0.15	2.2286e-33
FOXC1	9.86646e-38	0.922298	0.38	0.015	2.37121e-33
MARVELD2	1.02545e-37	0.749176	0.408	0.029	2.46447e-33
RBBP6	1.05848e-37	0.80213	0.447	0.05	2.54385e-33
RPS16	1.11761e-37	-0.621338	0.866	0.864	2.68596e-33
DCDC2	1.29968e-37	0.785926	0.519	0.1	3.12351e-33
VPS13C	1.74928e-37	0.832963	0.389	0.021	4.20404e-33
FOLR3	1.88489e-37	-1.27286	0.17	0.419	4.52997e-33
SSRP1	2.409e-37	0.759874	0.405	0.029	5.78954e-33
CTSD	2.75155e-37	0.697607	0.654	0.198	6.61279e-33
CBX3	3.71221e-37	0.590549	0.679	0.204	8.92155e-33
ALDOA	3.78916e-37	-0.695607	0.013	0.153	9.1065e-33
SAT2	4.42836e-37	-1.21719	0.186	0.437	1.06427e-32
MGLL	6.09828e-37	0.721709	0.652	0.206	1.4656e-32
S100A10	6.11864e-37	-0.883943	0.754	0.767	1.47049e-32
LGR4	6.6783e-37	0.795479	0.383	0.021	1.605e-32
DSP	6.7296e-37	0.922132	0.378	0.021	1.61733e-32
GUK1	8.03628e-37	-1.17338	0.38	0.584	1.93136e-32
HLA-B	8.77395e-37	0.810118	0.531	0.115	2.10864e-32
MT-ND6	9.97156e-37	0.510974	0.441	0.053	2.39647e-32
PAPSS2	1.06703e-36	0.883938	0.391	0.024	2.5644e-32
ASH1L	1.10135e-36	0.718659	0.437	0.053	2.64686e-32
ARSD	1.12519e-36	0.701748	0.411	0.035	2.70416e-32
MACF1	2.94586e-36	0.74398	0.367	0.012	7.07978e-32
ATP6AP2	4.20759e-36	0.637853	0.485	0.083	1.01121e-31
WSB1	5.18485e-36	0.669144	0.512	0.1	1.24608e-31
ATP6V1A	5.53551e-36	0.649403	0.513	0.097	1.33035e-31
ATF3	6.38327e-36	1.57584	0.363	0.012	1.53409e-31
BDP1	6.9277e-36	0.831713	0.37	0.018	1.66494e-31
CLSTN1	9.81545e-36	0.776149	0.399	0.035	2.35895e-31
TFAP2B	9.92349e-36	0.717652	0.495	0.091	2.38491e-31
CPVL	1.0019e-35	0.797754	0.45	0.068	2.40786e-31
CRIM1	1.00495e-35	0.81473	0.398	0.035	2.4152e-31
EGR1	1.02151e-35	1.16401	0.385	0.027	2.455e-31
STAT3	1.34512e-35	0.708352	0.43	0.056	3.23272e-31
DYNC1LI2	1.43321e-35	0.726282	0.367	0.015	3.44444e-31
SLC16A12	1.48308e-35	0.712033	0.412	0.041	3.56429e-31
UTRN	1.54431e-35	0.783642	0.35	0.006	3.71145e-31
LEPROT	1.67861e-35	0.667683	0.573	0.145	4.03421e-31
MGST3	2.1091e-35	-0.866134	0.654	0.723	5.0688e-31
HSD17B12	2.10943e-35	0.677942	0.427	0.05	5.06958e-31
NFE2L1	3.03105e-35	0.647342	0.442	0.059	7.28451e-31
CLIP1	3.8233e-35	0.764759	0.373	0.024	9.18854e-31
CADM1	3.88045e-35	0.761147	0.397	0.035	9.3259e-31
FAM120A	3.95422e-35	0.74062	0.415	0.044	9.50317e-31
ARHGAP29	6.23561e-35	0.813634	0.496	0.1	1.4986e-30
EIF4A1	6.73926e-35	-0.799306	0.027	0.189	1.61965e-30
MYO6	7.0047e-35	0.69269	0.505	0.1	1.68344e-30
CLCNKB	7.97189e-35	0.700855	0.464	0.074	1.91588e-30
ADD3	9.85844e-35	0.648567	0.501	0.094	2.36928e-30
PGAM1	1.21548e-34	-1.08652	0.124	0.36	2.92115e-30
BTF3	1.28787e-34	-0.95895	0.554	0.658	3.09515e-30
RPN2	2.31649e-34	0.703977	0.454	0.077	5.56722e-30
XIST	2.39439e-34	0.692515	0.342	0.006	5.75443e-30
ITGB1	2.40097e-34	0.726711	0.465	0.08	5.77026e-30
DSG2	2.41458e-34	0.730274	0.375	0.029	5.80295e-30
HES1	3.35607e-34	1.00741	0.624	0.206	8.06563e-30
HINT2	3.45488e-34	-1.19944	0.3	0.522	8.30311e-30
DDT	3.48873e-34	-1.27152	0.36	0.558	8.38445e-30
ZCCHC11	3.81707e-34	0.748358	0.329	0	9.17356e-30
PRDX3	4.48561e-34	-1.14469	0.543	0.649	1.07803e-29
MESD	4.84274e-34	0.736084	0.375	0.029	1.16386e-29
CD9	5.01303e-34	0.533672	0.607	0.162	1.20478e-29
NDRG2	6.09025e-34	-1.32277	0.187	0.422	1.46367e-29
NOP58	6.16287e-34	0.671951	0.402	0.041	1.48112e-29
U2SURP	6.86342e-34	0.633792	0.475	0.086	1.64949e-29
SPPL2A	7.14495e-34	0.625453	0.415	0.05	1.71714e-29
AFG3L2	7.86055e-34	0.534395	0.493	0.097	1.88912e-29
FABP1	8.29989e-34	-0.96387	0.018	0.159	1.99471e-29
RSF1	8.73373e-34	0.675829	0.462	0.08	2.09898e-29
SERPINA5	1.05213e-33	0.944353	0.46	0.088	2.52859e-29
ACTN4	1.23831e-33	0.689321	0.437	0.065	2.97604e-29
METTL7A	1.26713e-33	0.645585	0.478	0.088	3.0453e-29
SMARCA2	1.59351e-33	0.706687	0.399	0.041	3.82967e-29
ATP1B3	1.72534e-33	0.636457	0.459	0.08	4.14651e-29
CIRBP	2.17162e-33	-1.09696	0.532	0.655	5.21906e-29
SECISBP2L	2.5663e-33	0.71123	0.395	0.044	6.16759e-29
GOLIM4	2.61022e-33	0.723926	0.381	0.035	6.27315e-29
TMEM141	2.78635e-33	-1.23689	0.303	0.516	6.69645e-29
SLC5A3	2.79635e-33	0.668333	0.434	0.062	6.72047e-29
RTN3	3.0533e-33	0.643417	0.437	0.071	7.338e-29
MTND4P12	3.05915e-33	1.42068	0.322	0	7.35206e-29
SSR1	3.16332e-33	0.665732	0.402	0.047	7.6024e-29
ADI1	3.74686e-33	-1.09389	0.504	0.631	9.00484e-29
ITGA2	3.74715e-33	0.738593	0.374	0.029	9.00554e-29
HIBADH	4.39439e-33	-1.2484	0.212	0.442	1.0561e-28
TXNIP	4.65577e-33	0.740107	0.847	0.454	1.11892e-28
PATJ	5.17747e-33	0.688623	0.351	0.018	1.2443e-28
CDH16	5.44457e-33	0.600477	0.596	0.168	1.30849e-28
TRIM2	6.05633e-33	0.638511	0.538	0.13	1.45552e-28
SRP9	6.61906e-33	-1.10766	0.338	0.54	1.59076e-28
ETFB	9.71455e-33	-1.23279	0.302	0.51	2.3347e-28
NEDD8	1.05594e-32	-1.07957	0.357	0.552	2.53774e-28
REEP5	1.61354e-32	0.534803	0.499	0.109	3.87782e-28
TSTD1	1.94664e-32	-1.07067	0.44	0.608	4.67835e-28
VEZF1	2.53744e-32	0.65902	0.388	0.041	6.09822e-28
CLDN4	7.05405e-32	0.687489	0.423	0.065	1.6953e-27
EMP1	7.17942e-32	0.749072	0.387	0.044	1.72543e-27
EEF1D	7.18961e-32	-1.09013	0.486	0.611	1.72788e-27
DEK	7.64947e-32	0.611878	0.527	0.133	1.8384e-27
SELENOH	7.71471e-32	-1.07055	0.186	0.419	1.85408e-27
SPINT2	8.83048e-32	0.557581	0.618	0.186	2.12223e-27
HNRNPD	9.57097e-32	0.552154	0.535	0.136	2.30019e-27
IER3	1.10972e-31	0.664803	0.492	0.106	2.66699e-27
WLS	1.15057e-31	0.60895	0.357	0.027	2.76518e-27
IER2	1.18985e-31	0.856154	0.452	0.086	2.85955e-27
SEC63	1.34691e-31	0.687683	0.367	0.035	3.23703e-27
SEC31A	1.42017e-31	0.607109	0.414	0.059	3.4131e-27
PHPT1	1.56162e-31	-1.14865	0.436	0.59	3.75304e-27
SRSF11	1.57799e-31	0.564639	0.612	0.183	3.79239e-27
DNAJA1	1.93695e-31	0.699397	0.605	0.192	4.65507e-27
PFN1	2.04963e-31	-0.945743	0.578	0.661	4.92587e-27
TRIM44	2.0845e-31	0.583755	0.404	0.053	5.00967e-27
TMF1	2.14073e-31	0.667613	0.367	0.032	5.14482e-27
ZNF106	2.72972e-31	0.614909	0.424	0.068	6.56032e-27
LMBRD1	2.75788e-31	0.595028	0.408	0.056	6.62801e-27
CPEB4	3.11728e-31	0.60941	0.408	0.059	7.49176e-27
SMC3	3.20821e-31	0.633117	0.399	0.053	7.7103e-27
PPP1R12A	4.23783e-31	0.694291	0.354	0.029	1.01848e-26
NDUFAB1	4.29751e-31	-1.08899	0.407	0.578	1.03282e-26
MT2A	5.94306e-31	-1.28852	0.707	0.758	1.4283e-26
NPNT	6.08613e-31	0.732933	0.324	0.012	1.46268e-26
RPS10	6.48734e-31	-1.29214	0.215	0.437	1.5591e-26
SYNE1	6.60086e-31	0.741723	0.351	0.027	1.58638e-26
YME1L1	6.7381e-31	0.577148	0.348	0.024	1.61937e-26
XRCC5	6.98626e-31	0.558985	0.57	0.162	1.67901e-26
MYO9A	7.05822e-31	0.653074	0.372	0.041	1.6963e-26
ROCK2	7.47256e-31	0.713192	0.322	0.012	1.79588e-26
DDX17	8.18761e-31	0.442789	0.492	0.106	1.96773e-26
NDUFS1	8.67884e-31	0.559879	0.546	0.139	2.08579e-26
NFIC	8.75393e-31	0.575534	0.484	0.106	2.10383e-26
COX7A2L	1.04513e-30	-1.11354	0.331	0.528	2.51176e-26
JAK1	1.13177e-30	0.61977	0.455	0.091	2.71999e-26
WASF2	1.18762e-30	0.568249	0.454	0.086	2.8542e-26
RB1CC1	1.18927e-30	0.664722	0.353	0.029	2.85817e-26
IDH2	1.41775e-30	-1.22994	0.469	0.605	3.40728e-26
BSG	1.57933e-30	0.436304	0.641	0.201	3.7956e-26
SF3B1	2.28418e-30	0.561372	0.481	0.109	5.48958e-26
SLTM	2.33734e-30	0.578473	0.514	0.127	5.61733e-26
SDHC	2.38021e-30	-1.22488	0.365	0.54	5.72037e-26
CFL1	2.43538e-30	-0.946369	0.54	0.637	5.85295e-26
BAZ2B	2.45739e-30	0.655081	0.359	0.035	5.90585e-26
MT-TS2	2.65493e-30	0.711363	0.298	0	6.3806e-26
STAG2	3.06465e-30	0.568007	0.379	0.044	7.36528e-26
SSB	3.49197e-30	0.488246	0.603	0.183	8.39225e-26
TTC3	3.97208e-30	0.552123	0.651	0.221	9.54609e-26
TBL1X	4.16769e-30	0.656237	0.343	0.027	1.00162e-25
ATF6	4.83686e-30	0.631756	0.33	0.018	1.16244e-25
PHLDB2	4.94503e-30	0.49829	0.378	0.041	1.18844e-25
TSPAN3	4.9846e-30	0.579925	0.402	0.062	1.19795e-25
CALM1	4.98851e-30	0.542646	0.853	0.457	1.19889e-25
DBI	5.075e-30	-0.907659	0.622	0.687	1.21968e-25
MRPL54	5.35016e-30	-1.07342	0.175	0.395	1.2858e-25
HIP1	5.98692e-30	0.649097	0.351	0.032	1.43884e-25
HMGB1P5	6.07377e-30	0.662948	0.295	0	1.45971e-25
ATP2B1	6.78008e-30	0.675393	0.335	0.024	1.62946e-25
PON2	7.36413e-30	0.634106	0.362	0.038	1.76982e-25
RANBP2	7.5886e-30	0.663258	0.306	0.006	1.82377e-25
BRD2	7.78712e-30	0.615142	0.367	0.041	1.87148e-25
PGRMC1	1.01822e-29	0.549404	0.498	0.121	2.44709e-25
ATP6V1G1	1.12681e-29	-0.847049	0.634	0.684	2.70806e-25
SELENOS	1.14333e-29	0.538407	0.436	0.083	2.74775e-25
DHX36	1.37357e-29	0.551494	0.394	0.056	3.30111e-25
NDUFA5	1.38021e-29	-0.906689	0.643	0.69	3.31705e-25
APOE	1.90289e-29	-1.71775	0.144	0.36	4.57321e-25
GAS5	1.92188e-29	0.593856	0.291	0	4.61887e-25
C19orf70	2.0732e-29	-1.06282	0.434	0.584	4.98251e-25
AP2B1	2.20708e-29	0.374957	0.547	0.139	5.30427e-25
ITM2A	2.32915e-29	0.72781	0.311	0.012	5.59764e-25
PKN2	2.34965e-29	0.556077	0.353	0.032	5.64691e-25
CDC26	2.83207e-29	-0.57572	0.017	0.142	6.80632e-25
CD81	2.94232e-29	0.615912	0.475	0.112	7.07127e-25
ZKSCAN1	3.03126e-29	0.684452	0.366	0.047	7.28503e-25
MTCO1P23	3.14122e-29	0.780332	0.289	0	7.5493e-25
UBTF	3.31409e-29	0.527258	0.395	0.059	7.96475e-25
GSTA1	3.37848e-29	-1.35684	0.17	0.395	8.11949e-25
ATOX1	4.24766e-29	-1.06225	0.335	0.528	1.02084e-24
MIA3	4.69571e-29	0.666679	0.296	0.006	1.12852e-24
SRSF9	4.73878e-29	-1.12415	0.271	0.475	1.13887e-24
CLDN10	4.76513e-29	0.708672	0.609	0.23	1.1452e-24
RPSA	4.80396e-29	-0.85847	0.602	0.658	1.15454e-24
SYNGR2	5.04323e-29	0.664401	0.37	0.05	1.21204e-24
MAGT1	5.90028e-29	0.614077	0.325	0.021	1.41801e-24
MED13L	6.12664e-29	0.63009	0.321	0.018	1.47241e-24
SERINC3	6.27015e-29	0.57805	0.336	0.027	1.50691e-24
SYAP1	7.11665e-29	0.446126	0.546	0.15	1.71034e-24
KDSR	7.61079e-29	0.589946	0.364	0.047	1.8291e-24
PAFAH1B1	7.91667e-29	0.531571	0.385	0.053	1.90261e-24
RAB14	8.36591e-29	0.49108	0.496	0.121	2.01058e-24
SAP18	8.57954e-29	-0.997708	0.509	0.608	2.06192e-24
ZRANB2	8.77334e-29	0.545772	0.422	0.077	2.1085e-24
ROCK1	9.43308e-29	0.676012	0.349	0.038	2.26705e-24
KPNB1	9.63621e-29	0.552079	0.39	0.056	2.31587e-24
CPQ	1.08483e-28	0.583961	0.344	0.032	2.60717e-24
RPL6P27	1.15634e-28	0.582803	0.285	0	2.77903e-24
CREBRF	1.26369e-28	0.651319	0.335	0.029	3.03702e-24
CAPNS1	1.34879e-28	0.518323	0.453	0.097	3.24154e-24
SVIL	1.42333e-28	0.605854	0.346	0.035	3.4207e-24
KAT6B	1.6554e-28	0.577403	0.328	0.024	3.97843e-24
MT1E	1.87113e-28	-1.18439	0.607	0.681	4.49688e-24
GIGYF2	1.97042e-28	0.539164	0.362	0.041	4.73551e-24
JMJD1C	2.15491e-28	0.63122	0.354	0.041	5.17889e-24
NAA38	2.27843e-28	-1.02663	0.359	0.543	5.47576e-24
BAZ1B	2.50643e-28	0.648968	0.322	0.021	6.0237e-24
RPL13P12	2.59789e-28	0.574541	0.282	0	6.24352e-24
TLN1	2.82803e-28	0.609296	0.359	0.044	6.79659e-24
MPHOSPH8	3.00082e-28	0.547223	0.43	0.083	7.21187e-24
SNHG6	3.05299e-28	0.556029	0.281	0	7.33726e-24
CTNNA1	3.47644e-28	0.554263	0.486	0.118	8.35492e-24
SYNCRIP	3.55387e-28	0.532028	0.4	0.071	8.54101e-24
HSP90AB3P	3.58726e-28	0.631556	0.28	0	8.62127e-24
MGEA5	3.58726e-28	0.597868	0.28	0	8.62127e-24
CPNE3	3.61893e-28	0.497354	0.514	0.136	8.69737e-24
ITGB6	3.65257e-28	1.07332	0.339	0.035	8.77822e-24
PTH1R	4.19516e-28	0.675598	0.516	0.153	1.00822e-23
IFNAR1	4.74581e-28	0.590666	0.333	0.029	1.14056e-23
SORL1	4.82506e-28	0.650556	0.314	0.021	1.15961e-23
SSFA2	4.97635e-28	0.681141	0.353	0.041	1.19597e-23
SMARCC1	5.13088e-28	0.609361	0.361	0.047	1.2331e-23
NDUFA2	5.57339e-28	-0.977835	0.549	0.64	1.33945e-23
GRB2	5.7147e-28	0.494742	0.418	0.074	1.37341e-23
HNRNPR	6.27398e-28	0.495056	0.499	0.13	1.50783e-23
ANKRD17	6.7765e-28	0.57684	0.321	0.024	1.6286e-23
CBX1	7.97877e-28	0.456564	0.393	0.065	1.91754e-23
DHX9	8.02709e-28	0.55834	0.343	0.035	1.92915e-23
DANCR	9.40968e-28	0.544985	0.277	0	2.26143e-23
ARFGAP3	1.06509e-27	0.569411	0.438	0.094	2.55974e-23
HP1BP3	1.09071e-27	0.458639	0.657	0.227	2.62129e-23
ARID4B	1.17911e-27	0.622818	0.35	0.041	2.83374e-23
ACIN1	1.18376e-27	0.562781	0.329	0.029	2.84493e-23
DAAM1	1.20118e-27	0.528143	0.351	0.041	2.88679e-23
SUMO2	1.28852e-27	-0.797782	0.641	0.684	3.09669e-23
LIMA1	1.3875e-27	0.628379	0.333	0.032	3.33459e-23
EFCAB14	1.48779e-27	0.523336	0.351	0.044	3.57561e-23
APPL1	1.55544e-27	0.488586	0.405	0.071	3.73819e-23
PTPRA	1.61038e-27	0.480454	0.378	0.053	3.87023e-23
CDC42BPA	1.62179e-27	0.646167	0.319	0.024	3.89764e-23
TOP1	1.64004e-27	0.448298	0.453	0.097	3.94151e-23
STRBP	1.66646e-27	0.601862	0.326	0.027	4.005e-23
RPL3P4	1.7842e-27	0.626296	0.275	0	4.28798e-23
UQCC2	1.93721e-27	-1.19142	0.156	0.363	4.6557e-23
OIP5-AS1	2.09288e-27	0.610503	0.274	0	5.02983e-23
ERBIN	2.31164e-27	0.593181	0.326	0.029	5.55556e-23
PURA	2.33841e-27	0.586306	0.378	0.059	5.61991e-23
DNAJC10	2.40733e-27	0.599077	0.327	0.029	5.78553e-23
TRAM1	2.42443e-27	0.53347	0.469	0.112	5.82664e-23
ACBD3	2.50293e-27	0.574692	0.327	0.029	6.0153e-23
ESRRG	2.72957e-27	0.508804	0.42	0.083	6.55997e-23
SLC16A7	2.83549e-27	0.640776	0.355	0.047	6.81452e-23
MT-TM	2.87837e-27	0.578261	0.273	0	6.91758e-23
44446	3.05225e-27	0.465721	0.633	0.215	7.33548e-23
SPAG7	3.30078e-27	-1.06511	0.143	0.348	7.93277e-23
UBE3A	3.88543e-27	0.593292	0.354	0.047	9.33784e-23
SUPT16H	3.97956e-27	0.530549	0.341	0.038	9.56408e-23
LIMCH1	4.2209e-27	0.596535	0.335	0.035	1.01441e-22
KHK	4.7373e-27	-0.776359	0.038	0.189	1.13851e-22
ARF5	5.18918e-27	-0.888982	0.075	0.257	1.24712e-22
TMEM245	5.74003e-27	0.588933	0.32	0.027	1.3795e-22
SCNN1A	5.81884e-27	0.571722	0.352	0.044	1.39844e-22
USP7	6.73193e-27	0.535241	0.305	0.018	1.61788e-22
TMEM123	6.9093e-27	0.480896	0.473	0.115	1.66051e-22
DMAC1	7.53763e-27	-1.12097	0.275	0.469	1.81152e-22
TMEM50A	7.7381e-27	0.527176	0.418	0.086	1.8597e-22
PCK1	8.08483e-27	-1.34977	0.216	0.425	1.94303e-22
CD59	8.42064e-27	0.458396	0.687	0.263	2.02373e-22
LNPEP	8.67892e-27	0.684021	0.325	0.032	2.0858e-22
YY1	9.55852e-27	0.490419	0.434	0.094	2.2972e-22
UACA	9.74819e-27	0.664341	0.3	0.018	2.34278e-22
RBP5	1.05605e-26	-1.24612	0.134	0.333	2.538e-22
LRP10	1.08416e-26	0.626203	0.353	0.05	2.60557e-22
NEMF	1.22298e-26	0.52914	0.379	0.062	2.9392e-22
ANXA2	1.29386e-26	0.61032	0.42	0.086	3.10954e-22
DPP4	1.43123e-26	0.78978	0.301	0.021	3.43967e-22
TMED4	1.46547e-26	0.51018	0.454	0.109	3.52196e-22
XRN2	1.49061e-26	0.574845	0.369	0.059	3.58237e-22
LMO7	1.59694e-26	0.561749	0.333	0.035	3.83794e-22
TNFSF10	1.59883e-26	0.812227	0.424	0.1	3.84246e-22
VCL	1.6523e-26	0.578926	0.291	0.015	3.97097e-22
SMDT1	1.73525e-26	-0.947531	0.404	0.558	4.17033e-22
NDUFB1	1.78013e-26	-0.898577	0.688	0.726	4.27819e-22
AC016739.1	1.92308e-26	0.522554	0.266	0	4.62173e-22
FIS1	2.11292e-26	-1.09941	0.309	0.49	5.07798e-22
UFL1	2.53889e-26	0.567156	0.332	0.038	6.10172e-22
MAGI3	2.62564e-26	0.627327	0.282	0.009	6.31019e-22
TMPRSS4	2.68424e-26	0.882924	0.286	0.015	6.45105e-22
TIMP3	3.29133e-26	0.728875	0.301	0.021	7.91006e-22
ATXN7L3B	3.31496e-26	0.421931	0.382	0.062	7.96683e-22
TMEM59	3.58062e-26	0.340903	0.648	0.227	8.6053e-22
DYNC1I2	3.88098e-26	0.424721	0.604	0.209	9.32715e-22
NRIP1	4.51212e-26	0.604927	0.306	0.024	1.0844e-21
NFKBIZ	4.69576e-26	1.00047	0.318	0.032	1.12853e-21
CYS1	4.77508e-26	0.500779	0.478	0.124	1.1476e-21
C19orf53	5.24878e-26	-1.04506	0.422	0.558	1.26144e-21
LRPAP1	6.43708e-26	0.490556	0.459	0.115	1.54702e-21
ITGB1BP1	8.10387e-26	-1.15877	0.188	0.386	1.9476e-21
SYTL2	8.50271e-26	0.589877	0.287	0.015	2.04346e-21
EEF2	8.66094e-26	-0.916954	0.601	0.652	2.08148e-21
PPP1R15A	9.83174e-26	0.884088	0.293	0.021	2.36286e-21
GPNMB	9.85302e-26	0.701008	0.315	0.032	2.36798e-21
HTATSF1	1.04709e-25	0.454116	0.398	0.077	2.51647e-21
FOSB	1.07599e-25	0.998121	0.259	0	2.58593e-21
HNRNPM	1.32749e-25	0.414179	0.518	0.15	3.19035e-21
SEL1L	1.35312e-25	0.524853	0.288	0.015	3.25194e-21
EIF5	1.52175e-25	0.467151	0.671	0.26	3.65723e-21
PLEKHA5	1.5817e-25	0.569185	0.389	0.077	3.80131e-21
ZNF292	1.65806e-25	0.604253	0.306	0.027	3.98481e-21
LINC01158	1.71551e-25	0.603257	0.257	0	4.12288e-21
FXR1	1.81948e-25	0.438038	0.415	0.088	4.37276e-21
ERH	1.88353e-25	-1.02409	0.437	0.563	4.52668e-21
AC024293.1	2.00351e-25	0.567051	0.257	0	4.81503e-21
NUFIP2	2.49609e-25	0.486284	0.319	0.032	5.99885e-21
GLRX	2.63194e-25	-1.06143	0.477	0.581	6.32534e-21
SOD3	3.15514e-25	1.43433	0.351	0.062	7.58275e-21
TACSTD2	3.31609e-25	0.527858	0.485	0.139	7.96956e-21
MAN1A1	3.31924e-25	0.56771	0.3	0.027	7.97712e-21
MAP4	3.32853e-25	0.496109	0.373	0.065	7.99946e-21
HMGN1	3.5679e-25	-0.792052	0.579	0.649	8.57473e-21
MORF4L1P1	3.72169e-25	0.555538	0.254	0	8.94433e-21
UBE2H	3.91829e-25	0.500272	0.384	0.074	9.41683e-21
TXN	4.1469e-25	-0.929469	0.611	0.652	9.96624e-21
UXS1	4.41774e-25	0.422918	0.421	0.094	1.06171e-20
PRKDC	4.47789e-25	0.528517	0.325	0.038	1.07617e-20
CHMP4A	4.48995e-25	-0.602801	0.019	0.136	1.07907e-20
HLA-C	4.73851e-25	0.41917	0.53	0.165	1.13881e-20
DYNLL1	4.86275e-25	-0.908578	0.606	0.652	1.16866e-20
FBXO9	4.99486e-25	0.45639	0.362	0.059	1.20041e-20
DZIP1	5.1064e-25	0.584034	0.282	0.015	1.22722e-20
HPD	6.06047e-25	-0.970838	0.033	0.168	1.45651e-20
NAAA	7.21098e-25	0.614204	0.305	0.029	1.73302e-20
DNM1L	7.59213e-25	0.457093	0.322	0.035	1.82462e-20
GADD45B	8.17357e-25	0.799639	0.547	0.206	1.96436e-20
44450	8.41199e-25	0.57212	0.354	0.059	2.02165e-20
PCMTD1	8.85283e-25	0.413343	0.451	0.115	2.1276e-20
NCOA7	8.88593e-25	0.497797	0.404	0.086	2.13556e-20
KIF3B	9.14061e-25	0.514066	0.28	0.015	2.19676e-20
FABP3	1.00265e-24	-1.16787	0.218	0.413	2.40968e-20
SLC39A6	1.04386e-24	0.57804	0.271	0.012	2.5087e-20
USO1	1.09367e-24	0.484323	0.333	0.044	2.62843e-20
NAV2	1.14046e-24	0.555697	0.305	0.029	2.74086e-20
RFC1	1.26599e-24	0.370655	0.435	0.103	3.04255e-20
AL450405.1	1.27514e-24	0.542683	0.25	0	3.06454e-20
PBX1	1.35834e-24	0.453251	0.348	0.053	3.26451e-20
MEF2A	1.36769e-24	0.511912	0.343	0.05	3.28696e-20
COL4A3BP	1.51678e-24	0.507911	0.307	0.032	3.64527e-20
WWC1	1.68828e-24	0.560525	0.318	0.038	4.05744e-20
ILF3	1.72863e-24	0.435729	0.36	0.062	4.15442e-20
CXCL14	1.93643e-24	0.740995	0.806	0.472	4.65382e-20
EFEMP1	2.07351e-24	0.594137	0.299	0.029	4.98327e-20
CTSB	2.11636e-24	0.434421	0.435	0.109	5.08625e-20
WASL	2.13058e-24	0.486789	0.398	0.086	5.12043e-20
ZBTB38	2.3071e-24	0.490126	0.35	0.056	5.54465e-20
SLC25A4	2.37937e-24	-1.09846	0.504	0.587	5.71835e-20
DDR1	2.46141e-24	0.606177	0.299	0.029	5.91551e-20
TNRC6B	2.63276e-24	0.4345	0.475	0.127	6.32732e-20
BRK1	2.66553e-24	-1.04955	0.289	0.466	6.40606e-20
TROVE2	2.85118e-24	0.482061	0.373	0.074	6.85224e-20
EPC1	3.02288e-24	0.560654	0.275	0.015	7.26489e-20
SMS	3.16063e-24	-1.00068	0.44	0.56	7.59594e-20
MITF	3.79033e-24	0.436964	0.363	0.062	9.10929e-20
COL18A1	4.01362e-24	0.532622	0.366	0.068	9.64592e-20
BRD4	4.0343e-24	0.474944	0.311	0.035	9.69562e-20
TAOK3	4.08618e-24	0.369542	0.449	0.112	9.82031e-20
RNF181	4.16688e-24	-1.11469	0.236	0.422	1.00143e-19
KIF13B	4.23301e-24	0.519819	0.304	0.032	1.01732e-19
CTSC	4.31101e-24	0.496589	0.378	0.077	1.03607e-19
USP10	4.42892e-24	0.453428	0.325	0.044	1.0644e-19
RNF13	4.73411e-24	0.440507	0.38	0.074	1.13775e-19
SRPRA	4.9851e-24	0.519741	0.276	0.018	1.19807e-19
NPM1P27	5.03909e-24	0.49797	0.244	0	1.21104e-19
VDAC2	5.84112e-24	-1.09788	0.383	0.519	1.4038e-19
ILF3-AS1	5.86605e-24	0.576803	0.244	0	1.40979e-19
MSI2	5.97579e-24	0.427386	0.457	0.124	1.43616e-19
CCDC186	6.24987e-24	0.49403	0.443	0.118	1.50203e-19
GOLM1	6.32997e-24	0.503535	0.358	0.065	1.52128e-19
COPE	7.13124e-24	-1.01789	0.264	0.448	1.71385e-19
EEA1	7.42642e-24	0.501343	0.362	0.065	1.78479e-19
NUDT3	8.14564e-24	0.546747	0.282	0.021	1.95764e-19
XIAP	9.17133e-24	0.491028	0.347	0.059	2.20415e-19
RBM39	9.392e-24	0.440058	0.655	0.257	2.25718e-19
SGMS1	1.05017e-23	0.499359	0.307	0.035	2.52387e-19
PUM1	1.07476e-23	0.488522	0.33	0.047	2.58297e-19
LINC01578	1.0757e-23	0.472446	0.241	0	2.58523e-19
DYNC1H1	1.10185e-23	0.514036	0.327	0.05	2.64809e-19
CUL5	1.10304e-23	0.441878	0.394	0.086	2.65093e-19
PNN	1.11235e-23	0.501821	0.375	0.08	2.6733e-19
RIF1	1.23909e-23	0.613206	0.259	0.012	2.9779e-19
CLMN	1.27197e-23	0.523638	0.351	0.062	3.05693e-19
AHNAK	1.30646e-23	0.549864	0.359	0.071	3.13981e-19
GPX3	1.41748e-23	-1.84808	0.454	0.569	3.40662e-19
ATP6V0B	1.47131e-23	0.411576	0.597	0.218	3.536e-19
PHIP	1.4958e-23	0.567812	0.291	0.029	3.59485e-19
PRDX6	1.49685e-23	-0.874999	0.575	0.631	3.59738e-19
TBCA	1.52419e-23	-0.919425	0.535	0.614	3.66307e-19
CCNL1	1.53188e-23	0.704803	0.335	0.056	3.68157e-19
CFAP97	1.54542e-23	0.438102	0.415	0.1	3.71411e-19
MTURN	1.58396e-23	0.370767	0.577	0.198	3.80673e-19
MRPL51	1.63568e-23	-1.02038	0.281	0.454	3.93103e-19
CHD2	1.6735e-23	0.572284	0.282	0.024	4.02191e-19
KIAA1109	1.68738e-23	0.536785	0.276	0.021	4.05528e-19
ALCAM	1.79096e-23	0.556547	0.265	0.015	4.30421e-19
WBP11	1.86489e-23	0.445135	0.364	0.068	4.48188e-19
EGF	1.91751e-23	0.660798	0.262	0.012	4.60835e-19
IRX2	1.94201e-23	0.524352	0.34	0.053	4.66724e-19
SEC61B	1.99905e-23	-0.978988	0.415	0.543	4.80431e-19
HADHA	2.15123e-23	0.382573	0.545	0.183	5.17004e-19
ITGB8	2.16715e-23	0.662588	0.301	0.035	5.20832e-19
AP3B1	2.18277e-23	0.481014	0.346	0.059	5.24585e-19
HSD11B2	2.22128e-23	0.53337	0.352	0.065	5.3384e-19
ATP5PD	2.62977e-23	-0.807843	0.705	0.711	6.32013e-19
SETX	2.79113e-23	0.566009	0.264	0.015	6.70793e-19
UGCG	2.93524e-23	0.61272	0.32	0.047	7.05427e-19
DNAJC1	3.11798e-23	0.508167	0.332	0.056	7.49345e-19
KIF16B	3.29316e-23	0.503959	0.249	0.006	7.91445e-19
ATP5F1C	3.31128e-23	-0.88422	0.559	0.619	7.95801e-19
CCAR1	3.53186e-23	0.516567	0.323	0.047	8.48811e-19
SRRM2	4.00711e-23	0.358217	0.444	0.115	9.63029e-19
LAMTOR4	4.19616e-23	-0.955118	0.384	0.522	1.00846e-18
RNPC3	4.70633e-23	0.48719	0.301	0.035	1.13107e-18
DICER1	5.10701e-23	0.533392	0.305	0.038	1.22737e-18
ARFGEF1	5.63274e-23	0.473869	0.29	0.029	1.35372e-18
DCAF7	5.66993e-23	0.458525	0.333	0.053	1.36265e-18
ACTR2	6.2318e-23	0.369241	0.385	0.08	1.49769e-18
HOOK1	6.71114e-23	0.446918	0.322	0.047	1.61289e-18
RAB11FIP2	7.06865e-23	0.549307	0.273	0.021	1.69881e-18
LARS	7.32142e-23	0.444514	0.378	0.08	1.75956e-18
EIF2AK2	7.71838e-23	0.513322	0.308	0.041	1.85496e-18
IRF2BP2	8.07303e-23	0.500406	0.298	0.035	1.94019e-18
PDLIM5	8.27784e-23	0.558811	0.275	0.024	1.98941e-18
KIAA0232	8.61666e-23	0.460287	0.322	0.047	2.07084e-18
PPP2R3A	8.74358e-23	0.493739	0.366	0.077	2.10134e-18
GUSB	8.98024e-23	0.488274	0.261	0.015	2.15822e-18
MYEF2	9.71349e-23	0.428348	0.327	0.05	2.33444e-18
HSP90AA2P	1.02407e-22	0.615613	0.233	0	2.46114e-18
RALBP1	1.10445e-22	0.393709	0.492	0.156	2.65432e-18
TSPAN1	1.14556e-22	0.756263	0.432	0.13	2.75311e-18
PERP	1.16678e-22	0.470987	0.414	0.1	2.80413e-18
C21orf59	1.1887e-22	0.477117	0.232	0	2.85681e-18
TMEM72	1.23553e-22	0.450393	0.344	0.059	2.96936e-18
BBS2	1.25086e-22	0.470314	0.25	0.009	3.00619e-18
SUMO1	1.25732e-22	-1.08181	0.315	0.472	3.02171e-18
HOTAIRM1	1.30176e-22	-0.872737	0.04	0.174	3.12852e-18
NOL8	1.30553e-22	0.483531	0.292	0.032	3.13758e-18
MRPS6	1.41875e-22	-1.02423	0.51	0.584	3.40968e-18
SDC4	1.42238e-22	0.361906	0.454	0.124	3.4184e-18
PSMD1	1.52506e-22	0.50542	0.265	0.018	3.66518e-18
TMEM106B	1.58906e-22	0.459877	0.341	0.065	3.81898e-18
NSD3	1.81081e-22	0.489418	0.325	0.053	4.35192e-18
MAP9	1.91238e-22	0.508555	0.334	0.059	4.59603e-18
TES	2.06792e-22	0.519581	0.308	0.041	4.96984e-18
TAOK1	2.09413e-22	1.45239	0.286	0.029	5.03282e-18
KLHL13	2.1002e-22	0.510756	0.312	0.044	5.04741e-18
CCNY	2.81234e-22	0.529997	0.26	0.018	6.75889e-18
PKHD1	3.02956e-22	0.584605	0.285	0.032	7.28093e-18
CDK11B	3.05336e-22	0.476865	0.262	0.018	7.33815e-18
CTR9	3.14614e-22	0.479332	0.279	0.027	7.56111e-18
COX14	3.15445e-22	-1.08206	0.348	0.49	7.58108e-18
RPL21P28	3.36178e-22	0.445499	0.228	0	8.07937e-18
MYOF	3.46435e-22	0.529995	0.259	0.018	8.32587e-18
IBTK	3.7766e-22	0.468086	0.275	0.024	9.0763e-18
CISD1	3.90363e-22	-0.908572	0.472	0.572	9.3816e-18
NPTN	3.91652e-22	0.466463	0.272	0.024	9.41258e-18
CBX5	3.93417e-22	0.32991	0.468	0.133	9.45499e-18
SERBP1	4.12476e-22	0.334839	0.654	0.263	9.91303e-18
PPP1R9A	4.39594e-22	0.554796	0.254	0.015	1.05648e-17
JUND	4.53022e-22	0.567285	0.372	0.086	1.08875e-17
RPS27	4.54005e-22	-0.592102	0.932	0.935	1.09111e-17
PPIG	4.95148e-22	0.414596	0.457	0.133	1.18999e-17
ANAPC13	5.31692e-22	-1.04929	0.272	0.442	1.27781e-17
VPS13A	5.36185e-22	0.519269	0.253	0.015	1.28861e-17
PTPRF	5.56666e-22	0.476822	0.275	0.027	1.33784e-17
ANKIB1	5.67212e-22	0.499194	0.262	0.021	1.36318e-17
MYH10	5.72741e-22	0.457247	0.3	0.038	1.37647e-17
MSN	5.73548e-22	0.501587	0.327	0.056	1.37841e-17
GNPTG	5.82353e-22	0.461829	0.289	0.035	1.39957e-17
NAP1L4	5.92271e-22	0.345423	0.457	0.136	1.4234e-17
APC	6.07042e-22	0.505738	0.225	0	1.4589e-17
CTDSPL	6.29182e-22	0.470649	0.299	0.041	1.51211e-17
SPTLC2	6.43267e-22	0.520256	0.252	0.015	1.54596e-17
LUC7L3	6.66567e-22	0.367786	0.472	0.142	1.60196e-17
ATP5F1A	6.83827e-22	-0.793841	0.705	0.684	1.64344e-17
CHD1	8.03116e-22	0.507867	0.263	0.021	1.93013e-17
SMIM37	8.39733e-22	-0.958107	0.13	0.307	2.01813e-17
GATAD1	9.04273e-22	0.443273	0.247	0.012	2.17324e-17
OS9	9.58334e-22	0.450688	0.303	0.044	2.30316e-17
S100A1	9.98471e-22	-0.892142	0.022	0.133	2.39963e-17
KHDRBS1	1.06858e-21	0.368077	0.446	0.13	2.56811e-17
TMEM256	1.08094e-21	-0.98304	0.144	0.322	2.59781e-17
MBNL1	1.12695e-21	0.420761	0.298	0.038	2.70839e-17
TIPIN	1.12745e-21	-0.529127	0.021	0.13	2.70959e-17
COPB1	1.14586e-21	0.430531	0.345	0.068	2.75384e-17
OCIAD1	1.14839e-21	0.309534	0.547	0.189	2.75993e-17
TNS1	1.19889e-21	0.474063	0.261	0.021	2.8813e-17
PAK2	1.32478e-21	0.445391	0.332	0.062	3.18384e-17
TMOD3	1.34576e-21	0.334831	0.35	0.071	3.23427e-17
KIDINS220	1.34861e-21	0.508681	0.245	0.012	3.24112e-17
NUB1	1.36893e-21	0.33435	0.362	0.074	3.28994e-17
PPT1	1.46662e-21	0.468876	0.244	0.012	3.52473e-17
GALNT3	1.53165e-21	0.482123	0.249	0.015	3.681e-17
NDUFA12	1.58416e-21	-1.01553	0.399	0.522	3.8072e-17
FGF9	1.58767e-21	0.372001	0.341	0.062	3.81565e-17
CCT6A	1.61094e-21	0.386595	0.439	0.124	3.87157e-17
SNU13	1.6173e-21	-1.00356	0.46	0.563	3.88685e-17
ZMYND8	1.64792e-21	0.467953	0.285	0.035	3.96044e-17
PDIA3P1	1.69828e-21	0.537012	0.221	0	4.08149e-17
CCND1	1.76175e-21	0.52197	0.377	0.088	4.23401e-17
ADAMTS1	1.92182e-21	0.85239	0.266	0.027	4.61872e-17
GABARAPL2	2.1135e-21	-0.966131	0.463	0.558	5.07938e-17
ECHS1	2.22031e-21	-0.992286	0.414	0.531	5.33607e-17
KIFAP3	2.25188e-21	0.427884	0.255	0.018	5.41194e-17
MDH1	2.27873e-21	-1.02145	0.428	0.54	5.47648e-17
SKAP2	2.35138e-21	0.3944	0.39	0.094	5.65108e-17
BICC1	2.39692e-21	0.331044	0.463	0.142	5.76052e-17
SPEF2	2.57376e-21	0.532818	0.237	0.009	6.18551e-17
TPM3	2.6734e-21	0.346199	0.484	0.156	6.42499e-17
SORT1	2.72198e-21	0.504546	0.263	0.024	6.54173e-17
CASC4	2.80055e-21	0.50899	0.282	0.035	6.73056e-17
CEP290	2.81693e-21	0.49384	0.265	0.024	6.76992e-17
DRAP1	3.12628e-21	-1.01262	0.164	0.342	7.51339e-17
TNRC6A	3.29476e-21	0.475109	0.264	0.024	7.91831e-17
CLDN3	3.37875e-21	0.373208	0.336	0.065	8.12016e-17
PCDH9	3.50821e-21	0.398987	0.272	0.027	8.43127e-17
BCCIP	3.88308e-21	0.296439	0.388	0.091	9.3322e-17
CWC22	3.88554e-21	0.474054	0.263	0.024	9.33812e-17
LAMP1	3.89214e-21	0.398245	0.367	0.083	9.35398e-17
PRPF4B	4.20808e-21	0.3171	0.436	0.124	1.01133e-16
MT1F	4.26803e-21	-1.43583	0.409	0.537	1.02574e-16
MT-TW	4.71888e-21	0.53319	0.217	0	1.13409e-16
ALDOB	4.8231e-21	-1.38224	0.162	0.345	1.15914e-16
PGRMC2	4.89599e-21	0.457596	0.333	0.065	1.17665e-16
DUSP1	4.9502e-21	0.775361	0.382	0.103	1.18968e-16
DNTTIP2	4.99703e-21	0.474967	0.297	0.044	1.20094e-16
MINOS1	5.36776e-21	-1.01872	0.482	0.566	1.29003e-16
PRRC2B	5.47764e-21	0.480522	0.254	0.021	1.31644e-16
ANKRD26	5.5489e-21	0.518584	0.234	0.009	1.33357e-16
JUNB	5.65204e-21	0.582886	0.374	0.094	1.35835e-16
PHF14	5.7708e-21	0.436369	0.311	0.053	1.3869e-16
TIMP1	5.84061e-21	0.68822	0.28	0.038	1.40367e-16
PSIP1	7.55299e-21	0.330843	0.368	0.08	1.81521e-16
CST3	7.6916e-21	0.385909	0.818	0.413	1.84852e-16
TIMM13	7.95031e-21	-0.931088	0.314	0.472	1.9107e-16
TFDP2	7.96132e-21	0.305555	0.44	0.124	1.91334e-16
TRIP12	8.29823e-21	0.48502	0.263	0.027	1.99431e-16
MAN2A1	9.20762e-21	0.515939	0.221	0.003	2.21287e-16
USP9X	9.24857e-21	0.497957	0.266	0.029	2.22271e-16
PLPP3	9.27067e-21	0.426074	0.261	0.024	2.22802e-16
FLNB	9.50658e-21	0.498958	0.266	0.029	2.28472e-16
AHCYL1	1.00322e-20	0.310333	0.52	0.18	2.41103e-16
ZFP36L2	1.07042e-20	0.473431	0.438	0.133	2.57254e-16
CHD9	1.18752e-20	0.402118	0.396	0.103	2.85397e-16
EFNA5	1.21402e-20	0.464905	0.257	0.024	2.91765e-16
PNRC1	1.23483e-20	0.364436	0.601	0.236	2.96766e-16
AFDN	1.25881e-20	0.36354	0.322	0.059	3.02529e-16
PHF20L1	1.50087e-20	0.453063	0.308	0.053	3.60704e-16
GPC3	1.50235e-20	0.570782	0.267	0.029	3.61059e-16
USP53	1.53721e-20	0.353284	0.349	0.074	3.69439e-16
MIGA1	1.55568e-20	0.428234	0.247	0.018	3.73877e-16
LGALS3BP	1.59961e-20	0.400553	0.305	0.05	3.84434e-16
RASSF6	1.62872e-20	0.468834	0.253	0.021	3.91431e-16
NFIA	1.87803e-20	0.485269	0.289	0.041	4.51346e-16
RPN1	1.93619e-20	0.389112	0.3	0.047	4.65324e-16
POMP	2.02301e-20	-0.990821	0.427	0.525	4.8619e-16
PHACTR4	2.0615e-20	0.425329	0.285	0.038	4.95441e-16
FCHO2	2.24786e-20	0.4705	0.26	0.027	5.40229e-16
PIK3C2A	2.31761e-20	0.395501	0.312	0.056	5.56992e-16
SLC44A2	2.51131e-20	0.523335	0.262	0.029	6.03543e-16
FAM13B	2.5701e-20	0.434569	0.217	0.003	6.17673e-16
CUX1	2.5872e-20	0.454627	0.285	0.041	6.21782e-16
TBC1D4	2.66886e-20	0.483605	0.273	0.032	6.41406e-16
LRRC58	2.67931e-20	0.482636	0.259	0.027	6.43919e-16
GDF15	2.77958e-20	0.685334	0.383	0.106	6.68016e-16
TMED10	2.93218e-20	0.371636	0.422	0.124	7.0469e-16
DNPH1	2.9806e-20	-1.05374	0.294	0.448	7.16328e-16
SIM1	3.07057e-20	0.489535	0.232	0.012	7.3795e-16
ARID5B	3.16051e-20	0.398664	0.457	0.145	7.59565e-16
PNKD	3.16347e-20	-0.96945	0.377	0.504	7.60276e-16
CWF19L2	3.24569e-20	0.430602	0.32	0.062	7.80038e-16
AC007906.2	3.33781e-20	0.603804	0.244	0.021	8.02176e-16
TMED9	3.40997e-20	0.392224	0.347	0.077	8.19518e-16
SLCO4C1	3.51537e-20	0.590588	0.225	0.009	8.4485e-16
SPEN	3.73525e-20	0.478691	0.237	0.015	8.97694e-16
TRIM56	3.97423e-20	0.495869	0.263	0.029	9.55127e-16
CCDC198	3.9982e-20	0.40904	0.394	0.106	9.60887e-16
TMEM87A	4.00823e-20	0.478386	0.255	0.027	9.63299e-16
M6PR	4.02464e-20	0.402681	0.269	0.032	9.67242e-16
RAB3IP	4.10551e-20	0.492087	0.357	0.086	9.86678e-16
RDX	4.25462e-20	0.367849	0.492	0.165	1.02251e-15
PLS3	4.46381e-20	0.457405	0.263	0.029	1.07279e-15
ZFP36	4.60805e-20	0.799168	0.295	0.053	1.10745e-15
RHOQ	4.78163e-20	0.455102	0.258	0.027	1.14917e-15
YLPM1	4.94906e-20	0.483485	0.234	0.015	1.18941e-15
COL6A1	5.0874e-20	0.473597	0.246	0.021	1.22265e-15
FAM107A	5.20912e-20	0.576347	0.24	0.018	1.25191e-15
MTR	5.50354e-20	0.463099	0.235	0.015	1.32267e-15
SARAF	5.59151e-20	0.30761	0.562	0.204	1.34381e-15
USP34	5.70387e-20	0.409719	0.263	0.029	1.37081e-15
SUCO	5.85355e-20	0.454773	0.229	0.012	1.40678e-15
ATP5F1B	6.09765e-20	-0.772117	0.723	0.684	1.46545e-15
LSM4	6.70248e-20	-0.922214	0.211	0.381	1.61081e-15
FOXP1	7.80412e-20	0.456215	0.276	0.038	1.87556e-15
ANP32B	7.81957e-20	0.34951	0.44	0.139	1.87928e-15
LRRK2	8.01929e-20	0.485652	0.248	0.024	1.92728e-15
NOL7	8.08393e-20	0.326344	0.52	0.189	1.94281e-15
SPTY2D1	8.11735e-20	0.390275	0.267	0.035	1.95084e-15
ENO1	8.27869e-20	-0.661566	0.719	0.693	1.98962e-15
TSPAN6	8.68397e-20	0.387263	0.301	0.053	2.08702e-15
GNAQ	8.74674e-20	0.472636	0.267	0.035	2.1021e-15
RETREG1	8.91462e-20	0.479753	0.277	0.041	2.14245e-15
PTPN1	8.98106e-20	0.396735	0.282	0.041	2.15842e-15
HSD17B10	9.14042e-20	-0.987007	0.173	0.342	2.19672e-15
KDM5A	9.58699e-20	0.516372	0.255	0.029	2.30404e-15
SLC38A1	9.65861e-20	0.525743	0.252	0.027	2.32125e-15
RNF5	1.0002e-19	-0.93667	0.176	0.348	2.40378e-15
USP1	1.03113e-19	0.469925	0.27	0.035	2.4781e-15
OXR1	1.04908e-19	0.484437	0.348	0.086	2.52125e-15
FBXL15	1.13234e-19	-0.882946	0.098	0.257	2.72135e-15
GNG5	1.13885e-19	-0.849709	0.564	0.599	2.73701e-15
CLN5	1.17491e-19	0.469922	0.262	0.032	2.82367e-15
AFF4	1.23626e-19	0.452927	0.267	0.035	2.9711e-15
MIER1	1.2773e-19	0.31836	0.336	0.071	3.06974e-15
ACVR1B	1.28249e-19	0.454296	0.242	0.021	3.08221e-15
ATP5IF1	1.3242e-19	-0.662339	0.722	0.687	3.18245e-15
EMC10	1.33414e-19	0.388684	0.302	0.053	3.20634e-15
RBMS1	1.34685e-19	0.383027	0.315	0.062	3.23687e-15
EIF4G1	1.35396e-19	0.422769	0.269	0.035	3.25397e-15
SLC3A1	1.39524e-19	0.394999	0.407	0.115	3.35318e-15
CDC5L	1.40428e-19	0.428867	0.308	0.059	3.37491e-15
SMC1A	1.45238e-19	0.424585	0.228	0.012	3.49052e-15
ARHGAP12	1.48907e-19	0.453575	0.243	0.021	3.57869e-15
ZNF326	1.51391e-19	0.416021	0.267	0.035	3.63838e-15
CHMP2A	1.52213e-19	-0.895127	0.297	0.448	3.65812e-15
FNDC3B	1.5669e-19	0.426601	0.297	0.053	3.76572e-15
VPS35	1.58079e-19	0.368537	0.381	0.103	3.79912e-15
HSPA1B	1.60676e-19	0.541187	0.28	0.044	3.86152e-15
CREB3L2	1.75511e-19	0.405964	0.264	0.032	4.21807e-15
PAM	1.7616e-19	0.439316	0.262	0.032	4.23366e-15
FAM162A	1.77095e-19	-1.0288	0.36	0.49	4.25614e-15
ITGA6	1.79015e-19	0.43034	0.238	0.018	4.30228e-15
HSPE1	1.85336e-19	-0.636396	0.631	0.661	4.45417e-15
SCD5	1.88178e-19	0.484482	0.293	0.05	4.52249e-15
PSPH	2.0191e-19	-0.546779	0.027	0.136	4.8525e-15
TBC1D5	2.03711e-19	0.3987	0.225	0.012	4.89578e-15
SRRM1	2.08662e-19	0.258741	0.582	0.224	5.01477e-15
NDFIP1	2.11932e-19	0.290153	0.495	0.168	5.09335e-15
ZNF148	2.15197e-19	0.427191	0.301	0.056	5.17182e-15
YWHAZ	2.30498e-19	0.332524	0.513	0.183	5.53955e-15
CDH1	2.43525e-19	0.434266	0.234	0.018	5.85263e-15
RSL1D1	2.48106e-19	0.322066	0.514	0.18	5.96272e-15
FRG1BP	2.63017e-19	0.483608	0.201	0	6.32108e-15
SOX6	2.63943e-19	0.458864	0.25	0.027	6.34333e-15
ITSN1	2.90311e-19	0.446887	0.207	0.003	6.97704e-15
ENDOD1	2.95319e-19	0.454076	0.211	0.006	7.09739e-15
SLC25A3	3.02848e-19	-0.811341	0.604	0.622	7.27835e-15
RYBP	3.21148e-19	0.352819	0.311	0.059	7.71816e-15
CYP20A1	3.28252e-19	0.422338	0.234	0.018	7.88889e-15
SMARCA1	3.46062e-19	0.44132	0.309	0.062	8.31691e-15
TUG1	3.49098e-19	0.435477	0.199	0	8.38986e-15
CD82	3.83336e-19	0.437103	0.253	0.029	9.21272e-15
TOP2B	3.84838e-19	0.469513	0.267	0.038	9.2488e-15
GRN	3.92501e-19	0.357912	0.3	0.053	9.43298e-15
GSPT1	4.01284e-19	0.32818	0.412	0.124	9.64405e-15
RAB13	4.81301e-19	0.364314	0.508	0.18	1.15671e-14
TM9SF2	4.91758e-19	0.391582	0.285	0.047	1.18184e-14
CCDC148	4.94484e-19	0.421444	0.258	0.032	1.18839e-14
MDH2	5.40501e-19	-0.962828	0.275	0.425	1.29899e-14
MZT2B	5.43147e-19	-0.943326	0.375	0.496	1.30535e-14
PDXDC1	5.87611e-19	0.338509	0.273	0.038	1.41221e-14
DIAPH1	5.90231e-19	0.409095	0.256	0.032	1.4185e-14
TMBIM4	5.99259e-19	0.306912	0.45	0.142	1.4402e-14
TMEM184C	6.39731e-19	0.449426	0.203	0.003	1.53746e-14
DENR	6.47565e-19	0.291839	0.372	0.097	1.55629e-14
SUDS3	6.51773e-19	0.34968	0.386	0.106	1.56641e-14
MTIF2	7.07311e-19	0.393488	0.274	0.041	1.69988e-14
RBX1	7.65785e-19	-0.899657	0.376	0.499	1.84041e-14
MACO1	8.36501e-19	0.404862	0.214	0.009	2.01036e-14
MFSD4A	8.41842e-19	0.390882	0.247	0.027	2.0232e-14
PRPF38B	9.16657e-19	0.417232	0.282	0.047	2.203e-14
KLF10	9.42422e-19	0.499898	0.243	0.027	2.26492e-14
WAC	1.01101e-18	0.3728	0.312	0.065	2.42976e-14
SAFB2	1.01801e-18	0.330976	0.291	0.05	2.44658e-14
IGFBP2	1.06397e-18	0.308064	0.359	0.088	2.55704e-14
USP47	1.11377e-18	0.456934	0.266	0.038	2.67672e-14
LPP	1.13013e-18	0.486082	0.325	0.077	2.71605e-14
PURB	1.15285e-18	0.418154	0.228	0.018	2.77065e-14
BAZ2A	1.18143e-18	0.46555	0.205	0.006	2.83934e-14
NEDD4L	1.19363e-18	0.383602	0.336	0.08	2.86866e-14
SMCHD1	1.2231e-18	0.457212	0.222	0.015	2.93947e-14
H3F3AP4	1.24001e-18	0.398392	0.194	0	2.9801e-14
PJA2	1.24884e-18	0.332048	0.343	0.083	3.00133e-14
MMP7	1.28284e-18	0.645686	0.28	0.047	3.08304e-14
LINC02121	1.33444e-18	-1.01222	0.131	0.292	3.20706e-14
ECH1	1.38262e-18	-0.98484	0.37	0.49	3.32284e-14
CD74	1.39338e-18	0.527302	0.491	0.192	3.34871e-14
SNHG16	1.42659e-18	0.385493	0.193	0	3.42853e-14
MYO10	1.46499e-18	0.412753	0.238	0.024	3.52081e-14
TRIM24	1.58645e-18	0.435362	0.223	0.015	3.81272e-14
ZNF24	1.63963e-18	0.361526	0.293	0.053	3.94052e-14
SMARCC2	1.64237e-18	0.401443	0.231	0.021	3.94711e-14
SEC11C	1.70381e-18	0.32584	0.401	0.118	4.09476e-14
STT3B	1.73051e-18	0.408364	0.237	0.024	4.15894e-14
QKI	1.87107e-18	0.354351	0.271	0.041	4.49675e-14
MT-TF	1.88747e-18	0.387774	0.192	0	4.53617e-14
CPT1A	1.91396e-18	0.363507	0.251	0.029	4.59982e-14
DDX27	1.92932e-18	0.414282	0.259	0.035	4.63673e-14
OFD1	2.00736e-18	0.400963	0.259	0.035	4.82429e-14
RECQL	2.10973e-18	0.452418	0.215	0.012	5.07031e-14
THRAP3	2.1576e-18	0.32234	0.414	0.124	5.18537e-14
FGD4	2.2243e-18	0.3937	0.249	0.029	5.34566e-14
NNT	2.2392e-18	0.361903	0.267	0.038	5.38147e-14
ATP2C1	2.29469e-18	0.406532	0.261	0.038	5.51484e-14
ZMIZ1	2.32202e-18	0.423271	0.227	0.018	5.58051e-14
AGL	2.33486e-18	0.384818	0.275	0.044	5.61138e-14
PRKAR2A	2.53314e-18	0.37991	0.278	0.047	6.0879e-14
RNF150	2.67425e-18	0.456938	0.203	0.006	6.42703e-14
CSDE1	2.68391e-18	0.35968	0.622	0.268	6.45024e-14
MYCBP2	2.77099e-18	0.473782	0.218	0.015	6.65953e-14
PPP4R2	2.81611e-18	0.384509	0.256	0.035	6.76797e-14
GNS	2.90634e-18	0.416581	0.252	0.035	6.98482e-14
PAWR	3.0029e-18	0.413797	0.244	0.029	7.21687e-14
CLTC	3.02939e-18	0.324052	0.311	0.065	7.28053e-14
NTN4	3.18374e-18	0.477845	0.255	0.035	7.65148e-14
MFSD1	3.21868e-18	0.385018	0.236	0.024	7.73546e-14
PRDX1	3.38969e-18	-0.718439	0.665	0.646	8.14645e-14
KMT5B	3.6024e-18	0.384391	0.259	0.035	8.65764e-14
PRRG4	3.67084e-18	0.459972	0.237	0.027	8.82213e-14
C6orf62	3.82558e-18	0.403141	0.301	0.062	9.19402e-14
ECPAS	4.15242e-18	0.383251	0.225	0.018	9.9795e-14
AKAP11	4.55131e-18	0.411686	0.221	0.018	1.09382e-13
IRF1	4.80018e-18	0.748252	0.251	0.038	1.15363e-13
CSNK2A1	5.00832e-18	0.330319	0.316	0.071	1.20365e-13
MAGI1	5.19072e-18	0.435192	0.199	0.006	1.24749e-13
ACAP2	5.1999e-18	0.396546	0.239	0.027	1.24969e-13
IDS	5.28333e-18	0.384909	0.27	0.044	1.26974e-13
SFT2D2	5.30588e-18	0.438776	0.205	0.009	1.27516e-13
LONP2	5.39553e-18	0.356198	0.245	0.029	1.29671e-13
COL4A4	5.44505e-18	0.474439	0.225	0.021	1.30861e-13
EPM2AIP1	5.5524e-18	0.439454	0.236	0.027	1.33441e-13
CFLAR	5.59581e-18	0.287632	0.431	0.139	1.34484e-13
BRCC3	5.70602e-18	0.378226	0.229	0.021	1.37133e-13
THUMPD1	5.76733e-18	0.324119	0.302	0.062	1.38606e-13
TOMM20	6.01926e-18	0.271151	0.524	0.198	1.44661e-13
CTSL	6.46497e-18	0.329368	0.285	0.053	1.55373e-13
ARHGEF12	6.78182e-18	0.334648	0.337	0.083	1.62987e-13
SUZ12	6.89495e-18	0.41332	0.264	0.041	1.65706e-13
TNFRSF11B	6.89781e-18	0.54498	0.26	0.041	1.65775e-13
ABHD2	7.22391e-18	0.435484	0.214	0.015	1.73612e-13
ATF7IP	7.23669e-18	0.483687	0.229	0.024	1.73919e-13
EHF	7.36487e-18	0.458026	0.279	0.053	1.77e-13
BACE1	7.58463e-18	0.399139	0.199	0.006	1.82281e-13
MRPL33	7.79838e-18	-0.731302	0.595	0.622	1.87419e-13
PPP2R5E	7.82425e-18	0.381415	0.274	0.047	1.8804e-13
CENPC	7.85441e-18	0.422072	0.238	0.027	1.88765e-13
RSRP1	7.91669e-18	0.346507	0.298	0.062	1.90262e-13
MRPL27	8.67095e-18	-0.95138	0.236	0.389	2.08389e-13
RNF213	8.84045e-18	0.401896	0.278	0.05	2.12463e-13
FLRT3	8.94291e-18	0.423717	0.231	0.024	2.14925e-13
GOLGA2	8.99878e-18	0.332244	0.313	0.071	2.16268e-13
SF3B2	9.05305e-18	0.25666	0.454	0.15	2.17572e-13
SPCS3	9.34791e-18	0.405031	0.264	0.044	2.24658e-13
CTCF	1.01517e-17	0.300466	0.266	0.041	2.43976e-13
DUSP15	1.06482e-17	-0.946278	0.092	0.236	2.55907e-13
SLC39A10	1.1004e-17	0.427579	0.205	0.012	2.64459e-13
CD63	1.10414e-17	0.259298	0.684	0.307	2.65359e-13
PKD2	1.10544e-17	0.445804	0.238	0.029	2.6567e-13
SWAP70	1.11544e-17	0.414794	0.23	0.024	2.68073e-13
ATP6AP1	1.15664e-17	0.37759	0.291	0.059	2.77975e-13
ODR4	1.24352e-17	0.408697	0.244	0.032	2.98856e-13
POLR2K	1.28696e-17	-0.965085	0.285	0.425	3.09296e-13
44441	1.42231e-17	0.273318	0.513	0.195	3.41823e-13
PAF1	1.44013e-17	0.358929	0.223	0.021	3.46108e-13
CXCL2	1.45795e-17	0.79839	0.188	0.003	3.5039e-13
SMC5	1.59472e-17	0.404126	0.237	0.029	3.8326e-13
ARGLU1	1.6272e-17	0.295436	0.433	0.145	3.91064e-13
H2AFY	1.66587e-17	0.258736	0.375	0.106	4.0036e-13
LSM3	1.75886e-17	-0.9371	0.312	0.448	4.22706e-13
BMPR2	1.76342e-17	0.460448	0.203	0.012	4.23803e-13
HOOK3	1.78402e-17	0.368198	0.276	0.05	4.28754e-13
CAPZA2	1.83053e-17	-0.999244	0.34	0.46	4.39931e-13
AP2A2	1.86675e-17	0.274303	0.3	0.062	4.48636e-13
TMED7	1.97248e-17	0.373462	0.245	0.032	4.74046e-13
HLTF	1.97895e-17	0.359402	0.278	0.05	4.75601e-13
PRPF6	1.99778e-17	0.28869	0.395	0.121	4.80125e-13
ICE1	2.02421e-17	0.319384	0.256	0.041	4.86478e-13
HMGN3	2.08286e-17	-0.8683	0.465	0.54	5.00574e-13
BTBD7	2.14234e-17	0.408706	0.242	0.032	5.14868e-13
KLF9	2.17405e-17	0.359322	0.277	0.05	5.22489e-13
44261	2.22472e-17	0.339377	0.29	0.059	5.34666e-13
ZNF271P	2.29031e-17	0.385872	0.182	0	5.50431e-13
TCF7L2	2.29045e-17	0.378211	0.236	0.029	5.50465e-13
CLDN19	2.29178e-17	0.383593	0.308	0.071	5.50783e-13
ZNF33A	2.40738e-17	0.378649	0.269	0.047	5.78566e-13
STUB1	2.53202e-17	-0.89437	0.202	0.357	6.0852e-13
VPS36	2.62962e-17	0.275536	0.353	0.091	6.31978e-13
ITPR1	2.71939e-17	0.396261	0.187	0.003	6.53551e-13
SREK1	2.89764e-17	0.332749	0.315	0.074	6.96391e-13
EGOT	2.92572e-17	0.462824	0.216	0.018	7.03138e-13
SCAPER	2.9784e-17	0.437853	0.207	0.015	7.15798e-13
LAPTM4B	2.98767e-17	0.326222	0.332	0.086	7.18028e-13
CKAP4	3.01988e-17	0.434677	0.217	0.021	7.25767e-13
AP3D1	3.0201e-17	0.3665	0.255	0.038	7.25822e-13
FUBP1	3.04549e-17	0.309059	0.311	0.071	7.31922e-13
ZFHX3	3.37361e-17	0.478363	0.212	0.018	8.10779e-13
BHLHE40	3.48844e-17	0.430801	0.249	0.038	8.38378e-13
IFT74	3.56023e-17	0.400745	0.24	0.032	8.55631e-13
WASHC2A	3.60229e-17	0.395731	0.192	0.006	8.65739e-13
CD151	3.66592e-17	0.32814	0.341	0.091	8.81029e-13
FAM13A	3.67328e-17	0.3443	0.262	0.044	8.82798e-13
HIGD2A	4.30383e-17	-0.951175	0.383	0.49	1.03434e-12
SF3B5	4.40838e-17	-0.852598	0.386	0.49	1.05946e-12
RPL7L1	4.46181e-17	0.307106	0.375	0.109	1.07231e-12
GATM	4.50324e-17	-0.997822	0.158	0.319	1.08226e-12
CPD	5.06641e-17	0.388878	0.201	0.012	1.21761e-12
SELENON	5.21422e-17	0.443178	0.178	0	1.25313e-12
MKNK2	5.27718e-17	0.381007	0.221	0.024	1.26827e-12
BCAP31	5.32152e-17	0.342751	0.33	0.086	1.27892e-12
NBN	5.42711e-17	0.369977	0.302	0.068	1.3043e-12
HNRNPA3	5.4621e-17	0.321443	0.476	0.177	1.31271e-12
NPM1P39	5.97784e-17	0.404141	0.178	0	1.43665e-12
CALCOCO2	6.05582e-17	0.31622	0.256	0.041	1.4554e-12
CTSO	6.05982e-17	0.401725	0.233	0.029	1.45636e-12
PLOD2	6.21564e-17	0.397518	0.241	0.035	1.4938e-12
CLDN14	6.33593e-17	0.440168	0.23	0.027	1.52271e-12
PSMB4	6.43001e-17	0.293213	0.428	0.142	1.54532e-12
NDUFV1	6.43222e-17	-0.95358	0.266	0.404	1.54586e-12
WDR43	6.49007e-17	0.353368	0.233	0.029	1.55976e-12
SLC25A36	6.61426e-17	0.306627	0.331	0.086	1.5896e-12
HIST1H1E	6.64435e-17	0.397339	0.195	0.009	1.59684e-12
GLYAT	6.89026e-17	-0.782597	0.044	0.159	1.65594e-12
KIAA2026	6.98936e-17	0.377282	0.223	0.024	1.67975e-12
EIF2AK4	7.24601e-17	0.339616	0.222	0.024	1.74143e-12
MLH3	7.87426e-17	0.332011	0.206	0.015	1.89242e-12
MYL12B	7.90785e-17	-0.628778	0.711	0.676	1.90049e-12
COPS2	7.95407e-17	0.252045	0.332	0.086	1.9116e-12
FAM171A1	7.98978e-17	0.393186	0.193	0.009	1.92018e-12
COX17	8.06701e-17	-0.932935	0.472	0.537	1.93875e-12
AP1S1	8.27826e-17	-1.03195	0.195	0.342	1.98951e-12
ACBD5	8.65016e-17	0.304382	0.263	0.047	2.07889e-12
DDX42	8.78028e-17	0.396172	0.22	0.024	2.11016e-12
IFI6	9.64485e-17	0.465333	0.237	0.032	2.31795e-12
KLHL9	9.74711e-17	0.414961	0.21	0.018	2.34252e-12
HDAC2	1.05955e-16	0.343781	0.305	0.074	2.54641e-12
MAFB	1.0907e-16	0.44533	0.18	0.003	2.62127e-12
RAB21	1.09681e-16	0.342846	0.264	0.047	2.63597e-12
AHI1	1.15612e-16	0.397498	0.215	0.021	2.7785e-12
FOXO3	1.16725e-16	0.411934	0.246	0.038	2.80526e-12
ZNF37A	1.17025e-16	0.404979	0.197	0.012	2.81246e-12
LLGL2	1.17647e-16	0.335266	0.28	0.059	2.82742e-12
NDUFB9	1.20064e-16	-0.688482	0.658	0.64	2.88549e-12
PARP4	1.20956e-16	0.447999	0.198	0.012	2.90694e-12
UBAP2	1.22447e-16	0.342728	0.204	0.015	2.94276e-12
IVNS1ABP	1.26874e-16	0.264051	0.537	0.215	3.04917e-12
ARHGEF28	1.29516e-16	0.343882	0.262	0.047	3.11267e-12
MPHOSPH10	1.3099e-16	0.339638	0.246	0.038	3.14808e-12
LNX1	1.33038e-16	0.359762	0.241	0.035	3.19729e-12
SASH1	1.37632e-16	0.362867	0.215	0.021	3.30771e-12
DUSP6	1.38417e-16	0.498855	0.248	0.041	3.32657e-12
ARID4A	1.40626e-16	0.423466	0.234	0.032	3.37966e-12
RAB11FIP1	1.41938e-16	0.371753	0.261	0.047	3.41119e-12
AFTPH	1.56221e-16	0.31353	0.307	0.074	3.75446e-12
TAPBP	1.56625e-16	0.430638	0.237	0.035	3.76417e-12
SBNO1	1.57685e-16	0.386031	0.253	0.044	3.78964e-12
TCERG1	1.59919e-16	0.428198	0.199	0.015	3.84333e-12
SPAG9	1.6193e-16	0.340162	0.262	0.047	3.89165e-12
CD47	1.62821e-16	0.348531	0.272	0.053	3.91308e-12
PPFIBP1	1.62995e-16	0.468069	0.241	0.038	3.91727e-12
PRCP	1.63663e-16	0.301016	0.286	0.062	3.93331e-12
MRPL36	1.63713e-16	-1.02204	0.204	0.354	3.93452e-12
ANAPC11	1.73704e-16	-0.918628	0.379	0.481	4.17462e-12
NCOA1	1.74011e-16	0.368212	0.214	0.021	4.18201e-12
HIGD1A	1.74098e-16	-0.902888	0.411	0.507	4.18409e-12
AKAP13	1.77163e-16	0.352792	0.241	0.035	4.25777e-12
HSPA4	1.77848e-16	0.346702	0.257	0.044	4.27423e-12
ZMPSTE24	1.95278e-16	0.26932	0.283	0.059	4.69311e-12
AP000757.1	2.01511e-16	0.348526	0.196	0.012	4.84292e-12
MST1P2	2.03354e-16	0.355935	0.172	0	4.8872e-12
AC124017.1	2.03354e-16	0.640194	0.172	0	4.8872e-12
SYTL4	2.11976e-16	0.372262	0.185	0.006	5.09442e-12
FNBP4	2.38038e-16	0.371144	0.217	0.024	5.72077e-12
ZC3H14	2.44288e-16	0.328084	0.279	0.059	5.87098e-12
DHX29	2.44515e-16	0.315337	0.346	0.1	5.87642e-12
RPL13AP5	2.66567e-16	0.337738	0.171	0	6.4064e-12
BAG1	2.6852e-16	-0.934414	0.262	0.398	6.45334e-12
NASP	2.71897e-16	0.316692	0.238	0.035	6.5345e-12
LBR	2.7407e-16	0.395282	0.222	0.027	6.58673e-12
SMCO4	2.91201e-16	-0.917473	0.109	0.251	6.99843e-12
AL590867.2	3.05141e-16	0.33206	0.17	0	7.33345e-12
WAPL	3.12754e-16	0.334754	0.223	0.027	7.51642e-12
PLCL1	3.29328e-16	0.278702	0.327	0.086	7.91473e-12
TMEM131	3.30558e-16	0.387037	0.188	0.009	7.94429e-12
SCRN1	3.31437e-16	0.369955	0.21	0.021	7.96541e-12
ECHDC3	3.34075e-16	-0.569091	0.042	0.153	8.02883e-12
ABCB1	3.34112e-16	0.488991	0.196	0.015	8.02971e-12
OPTN	3.51612e-16	0.391199	0.299	0.077	8.4503e-12
MET	3.58365e-16	0.381317	0.22	0.027	8.61258e-12
WDR60	3.59626e-16	0.363354	0.291	0.068	8.64289e-12
POLR2B	3.61188e-16	0.29133	0.258	0.047	8.68044e-12
DOCK1	3.73125e-16	0.398639	0.192	0.012	8.96732e-12
SP100	3.76952e-16	0.28054	0.269	0.053	9.05928e-12
CHL1	3.8156e-16	0.392807	0.241	0.038	9.17002e-12
WWTR1	3.95967e-16	0.381046	0.23	0.032	9.51629e-12
FRG1HP	3.99693e-16	0.380442	0.169	0	9.60582e-12
NACA2	4.15756e-16	-0.448999	0.022	0.112	9.99186e-12
NDUFB11	4.54048e-16	-0.833786	0.448	0.519	1.09121e-11
HM13	4.54936e-16	0.369137	0.237	0.038	1.09335e-11
MKLN1	4.65031e-16	0.337135	0.199	0.015	1.11761e-11
IPO7	4.69885e-16	0.319542	0.276	0.059	1.12927e-11
UBQLN1	4.83518e-16	0.327377	0.234	0.035	1.16204e-11
GSTM3	5.2374e-16	-0.850454	0.573	0.59	1.25871e-11
CXCL3	5.31486e-16	0.809687	0.183	0.009	1.27732e-11
TBL1XR1	5.53367e-16	0.410129	0.236	0.038	1.32991e-11
MRPS21	5.72278e-16	-0.859548	0.425	0.51	1.37536e-11
SEMA6D	5.8232e-16	0.374693	0.186	0.009	1.39949e-11
MRPS12	5.85469e-16	-0.961091	0.18	0.327	1.40706e-11
GNAI2	5.88879e-16	0.402	0.231	0.035	1.41525e-11
CTBP2	5.90409e-16	0.284578	0.351	0.106	1.41893e-11
DYNC2H1	5.92106e-16	0.392208	0.189	0.012	1.42301e-11
JUP	5.92386e-16	0.332299	0.299	0.074	1.42368e-11
PBXIP1	6.18654e-16	0.410791	0.189	0.012	1.48681e-11
SNRPN	6.18882e-16	-0.882434	0.377	0.475	1.48736e-11
GGT6	6.42405e-16	0.315169	0.241	0.038	1.54389e-11
C5orf42	6.84742e-16	0.434808	0.167	0	1.64564e-11
ESF1	7.25125e-16	0.382595	0.281	0.065	1.74269e-11
OSBP	7.32574e-16	0.34977	0.201	0.018	1.76059e-11
GTF2F1	7.50449e-16	0.302956	0.224	0.029	1.80355e-11
TSPAN33	7.50626e-16	0.317427	0.212	0.024	1.80398e-11
KDELR1	7.61121e-16	0.28862	0.395	0.13	1.8292e-11
RBM26	7.86815e-16	0.375005	0.211	0.024	1.89095e-11
YIPF5	8.29169e-16	0.287504	0.244	0.041	1.99274e-11
RPL12P4	8.95575e-16	0.337182	0.166	0	2.15234e-11
RABGAP1	8.99061e-16	0.436716	0.186	0.012	2.16071e-11
CMTM4	9.38822e-16	0.357147	0.224	0.032	2.25627e-11
MACC1	9.46557e-16	0.517401	0.196	0.018	2.27486e-11
COPA	9.5483e-16	0.322497	0.24	0.041	2.29474e-11
ARMCX3	9.78465e-16	0.261999	0.264	0.053	2.35154e-11
NPEPPS	9.97994e-16	0.339443	0.253	0.047	2.39848e-11
ETNK1	9.98836e-16	0.290944	0.248	0.044	2.4005e-11
AKR7A2	1.00492e-15	-0.920077	0.144	0.289	2.41513e-11
SAV1	1.03686e-15	0.366879	0.204	0.021	2.49189e-11
BTG2	1.04911e-15	0.458884	0.209	0.024	2.52133e-11
XPC	1.07363e-15	0.261267	0.278	0.059	2.58024e-11
PFDN2	1.08932e-15	-0.897397	0.204	0.348	2.61795e-11
RAB3GAP1	1.09581e-15	0.343265	0.199	0.018	2.63357e-11
ELF1	1.15928e-15	0.440553	0.225	0.035	2.78609e-11
ATP8B1	1.1668e-15	0.366784	0.17	0.003	2.80417e-11
LEO1	1.25149e-15	0.329753	0.205	0.021	3.00771e-11
ADIRF	1.25607e-15	-0.81418	0.596	0.649	3.01871e-11
CROT	1.28002e-15	0.375575	0.199	0.018	3.07627e-11
SPIN1	1.28418e-15	0.324858	0.267	0.056	3.08626e-11
RAD17	1.29183e-15	0.336521	0.226	0.032	3.10465e-11
TMEM30A	1.33246e-15	0.329686	0.241	0.041	3.2023e-11
RPAP3	1.35859e-15	0.311971	0.216	0.027	3.26509e-11
FNDC3A	1.39834e-15	0.312892	0.222	0.029	3.36062e-11
HRG	1.41444e-15	0.349907	0.186	0.012	3.39933e-11
SH3GLB1	1.43101e-15	0.258987	0.359	0.112	3.43914e-11
WASHC2C	1.47269e-15	0.36817	0.199	0.018	3.53932e-11
CDC42BPB	1.52967e-15	0.397036	0.217	0.029	3.67625e-11
TMEM260	1.55048e-15	0.403394	0.183	0.012	3.72626e-11
PPP1R16A	1.56708e-15	-0.634881	0.06	0.18	3.76616e-11
ZC3HAV1	1.64326e-15	0.421371	0.191	0.015	3.94925e-11
MFHAS1	1.65279e-15	0.410639	0.24	0.041	3.97216e-11
SDAD1	1.66495e-15	0.35413	0.239	0.041	4.00137e-11
PDIA4	1.70163e-15	0.331153	0.247	0.044	4.08952e-11
TFPI	1.70864e-15	0.421712	0.245	0.044	4.10636e-11
ATP6V0A4	1.72947e-15	0.317169	0.221	0.029	4.15644e-11
EIF4E	1.89349e-15	-0.879039	0.157	0.304	4.55062e-11
TMEM165	1.90916e-15	0.304048	0.254	0.05	4.58828e-11
GALNT1	1.92454e-15	0.364244	0.185	0.012	4.62525e-11
CHORDC1	1.92966e-15	0.336289	0.196	0.018	4.63754e-11
RBL2	1.9325e-15	0.303641	0.216	0.027	4.64437e-11
ZFC3H1	1.94429e-15	0.383193	0.179	0.009	4.67271e-11
USF3	1.95661e-15	0.310029	0.221	0.029	4.70232e-11
BIRC6	1.97677e-15	0.37124	0.21	0.027	4.75077e-11
USP33	2.01249e-15	0.344914	0.223	0.032	4.83662e-11
IGF1R	2.09624e-15	0.386803	0.196	0.018	5.03789e-11
WAC-AS1	2.14227e-15	0.360163	0.27	0.059	5.14851e-11
TOPORS	2.21232e-15	0.322814	0.243	0.044	5.31687e-11
LAMTOR2	2.229e-15	-0.919387	0.258	0.392	5.35696e-11
SDC2	2.22967e-15	0.35676	0.253	0.05	5.35856e-11
COL4A3	2.24458e-15	0.389913	0.174	0.006	5.3944e-11
SLC39A7	2.26377e-15	0.333488	0.195	0.018	5.44052e-11
TMEM9	2.38643e-15	0.319691	0.244	0.044	5.73531e-11
KPNA6	2.39962e-15	0.361944	0.212	0.027	5.76702e-11
NR3C1	2.54933e-15	0.332108	0.221	0.032	6.12681e-11
CMTM6	2.57258e-15	0.321735	0.276	0.062	6.18268e-11
LAMP2	2.62091e-15	0.263743	0.296	0.074	6.29884e-11
GUCY1A1	2.66816e-15	0.36452	0.232	0.038	6.41239e-11
CEP95	2.85988e-15	0.30867	0.179	0.009	6.87315e-11
PPIL4	2.95913e-15	0.267791	0.271	0.059	7.11167e-11
CTNND1	3.05032e-15	0.327193	0.237	0.041	7.33082e-11
SRP72	3.20592e-15	0.261659	0.354	0.109	7.7048e-11
HBEGF	3.253e-15	0.490061	0.166	0.003	7.81794e-11
ZC3H7B	3.30379e-15	0.307331	0.21	0.027	7.93999e-11
NOS1	3.40215e-15	0.493008	0.16	0	8.17639e-11
KITLG	3.52695e-15	0.400819	0.188	0.015	8.47633e-11
P4HB	3.62627e-15	0.325849	0.337	0.103	8.71501e-11
RBFOX2	3.63299e-15	0.310182	0.253	0.05	8.73116e-11
ATP2A2	3.64785e-15	0.325694	0.194	0.018	8.76688e-11
NFKBIA	3.66401e-15	0.699254	0.531	0.257	8.80572e-11
MST1L	3.8853e-15	0.321864	0.159	0	9.33755e-11
HDGFL3	3.97053e-15	0.338254	0.211	0.027	9.54236e-11
HNRNPA1	4.0392e-15	-0.668825	0.558	0.578	9.70741e-11
TRIM33	4.15249e-15	0.376484	0.202	0.024	9.97968e-11
LRP6	4.28246e-15	0.372433	0.199	0.021	1.0292e-10
KIAA1217	4.30813e-15	0.285883	0.216	0.029	1.03537e-10
CAVIN1	4.3268e-15	0.367758	0.209	0.027	1.03986e-10
INPP4B	4.36496e-15	0.34952	0.194	0.018	1.04903e-10
SNRPD2	4.40858e-15	-0.76669	0.528	0.566	1.05951e-10
NEU1	4.42136e-15	0.345865	0.222	0.035	1.06259e-10
ABI1	4.42998e-15	0.363026	0.224	0.035	1.06466e-10
MSH3	4.43384e-15	0.349893	0.22	0.032	1.06558e-10
ITCH	4.45573e-15	0.306403	0.188	0.015	1.07085e-10
ERGIC1	4.59456e-15	0.317119	0.236	0.041	1.10421e-10
IWS1	4.80645e-15	0.329271	0.208	0.027	1.15513e-10
AKAP1	4.84075e-15	0.365067	0.17	0.006	1.16338e-10
SCAMP1	4.94555e-15	0.282544	0.209	0.027	1.18856e-10
NOP56	4.96048e-15	0.264546	0.247	0.047	1.19215e-10
CTSA	5.19036e-15	0.312143	0.292	0.077	1.2474e-10
MED13	5.23101e-15	0.335614	0.202	0.024	1.25717e-10
POLK	5.32809e-15	0.339119	0.202	0.024	1.2805e-10
TRPM7	5.45235e-15	0.348671	0.208	0.027	1.31036e-10
LARP1	5.65533e-15	0.338793	0.286	0.074	1.35915e-10
AP2S1	5.81538e-15	-0.901814	0.239	0.375	1.39761e-10
SMIM14	5.91192e-15	0.261191	0.367	0.118	1.42081e-10
LTN1	6.02903e-15	0.332575	0.176	0.009	1.44896e-10
HSPB1	6.18797e-15	-0.355838	0.81	0.805	1.48716e-10
SLITRK4	6.32302e-15	0.414034	0.18	0.012	1.51961e-10
JADE1	6.43199e-15	0.350639	0.245	0.047	1.5458e-10
EP300	6.46723e-15	0.412077	0.18	0.012	1.55427e-10
SOX9	6.49146e-15	0.554084	0.204	0.027	1.56009e-10
ATAD1	6.57901e-15	0.270142	0.219	0.032	1.58113e-10
RPL26P19	6.60054e-15	0.331071	0.157	0	1.58631e-10
BIRC3	6.60674e-15	0.569051	0.179	0.012	1.5878e-10
CTBS	6.64171e-15	0.283698	0.291	0.074	1.5962e-10
HUWE1	6.6489e-15	0.366293	0.19	0.018	1.59793e-10
MTUS1	6.69313e-15	0.339117	0.174	0.009	1.60856e-10
OSBPL8	6.87788e-15	0.277181	0.334	0.103	1.65296e-10
HERC2	7.68238e-15	0.374373	0.194	0.021	1.84631e-10
ANXA1	7.77593e-15	0.634331	0.193	0.021	1.86879e-10
TGS1	7.98574e-15	0.328472	0.191	0.018	1.91921e-10
ZFYVE16	8.06346e-15	0.293357	0.186	0.015	1.93789e-10
DNAJB14	8.49081e-15	0.30493	0.28	0.068	2.0406e-10
MAP7	8.61136e-15	0.365545	0.237	0.044	2.06957e-10
SNX29	8.63349e-15	0.277756	0.254	0.053	2.07489e-10
MORN2	8.65195e-15	-0.930842	0.182	0.322	2.07932e-10
ITFG1	8.82289e-15	0.320481	0.226	0.038	2.1204e-10
FIBIN	9.03459e-15	0.499223	0.205	0.027	2.17128e-10
NRDC	9.63618e-15	0.257346	0.243	0.047	2.31586e-10
NEAT1	9.94111e-15	-0.507611	0.372	0.112	2.38915e-10
GNPTAB	1.01779e-14	0.324224	0.193	0.021	2.44606e-10
RRAGD	1.03256e-14	0.253967	0.427	0.156	2.48156e-10
PDS5B	1.04634e-14	0.374933	0.204	0.027	2.51466e-10
ZNF618	1.06819e-14	0.362259	0.192	0.021	2.56718e-10
PTBP3	1.07537e-14	0.373518	0.225	0.038	2.58444e-10
MT1L	1.11915e-14	0.33687	0.154	0	2.68966e-10
AC099560.2	1.11915e-14	0.34256	0.154	0	2.68966e-10
PAQR5	1.17595e-14	0.304945	0.298	0.08	2.82617e-10
HOXA5	1.21665e-14	0.340237	0.183	0.015	2.92398e-10
TMEM47	1.23328e-14	0.407122	0.202	0.027	2.96394e-10
ZNF644	1.2405e-14	0.349703	0.251	0.053	2.9813e-10
USP48	1.26417e-14	0.323193	0.209	0.029	3.03818e-10
SMAD5	1.27251e-14	0.312326	0.215	0.032	3.05821e-10
MIR1244-2	1.27669e-14	0.32477	0.154	0	3.06827e-10
CHD8	1.35014e-14	0.347462	0.183	0.015	3.2448e-10
FMR1	1.3526e-14	0.324593	0.216	0.032	3.2507e-10
MINDY2	1.35488e-14	0.336399	0.294	0.08	3.25619e-10
HIF1A	1.46526e-14	0.281707	0.409	0.153	3.52147e-10
DNAJC25	1.53743e-14	0.26094	0.199	0.024	3.69491e-10
RPAP2	1.54114e-14	0.345859	0.204	0.027	3.70381e-10
KIF3A	1.55819e-14	0.29903	0.235	0.044	3.7448e-10
TERF1	1.60266e-14	0.306839	0.234	0.044	3.85167e-10
ABCA5	1.64237e-14	0.329527	0.182	0.015	3.94711e-10
MT-TI	1.66081e-14	0.304194	0.153	0	3.99142e-10
NCKAP1	1.74805e-14	0.283189	0.26	0.059	4.20109e-10
PNPLA8	1.75098e-14	0.284559	0.298	0.083	4.20814e-10
KIF2A	1.75469e-14	0.335659	0.207	0.029	4.21705e-10
ZNF704	1.75851e-14	0.397365	0.192	0.021	4.22622e-10
SMG1	1.78136e-14	0.324469	0.213	0.032	4.28115e-10
CYR61	1.78626e-14	0.395851	0.187	0.018	4.29292e-10
NDRG1	1.88358e-14	0.303748	0.279	0.071	4.52681e-10
RSBN1L	1.88546e-14	0.255783	0.264	0.062	4.53132e-10
AL365357.1	1.89391e-14	0.283868	0.152	0	4.55163e-10
ST6GAL1	1.91124e-14	0.350086	0.169	0.009	4.59328e-10
CYB5R3	1.92004e-14	0.284795	0.267	0.065	4.61442e-10
SGPP2	1.99122e-14	0.361323	0.169	0.009	4.78551e-10
ATP11A	2.02241e-14	0.327088	0.175	0.012	4.86046e-10
MYLIP	2.10247e-14	0.357556	0.205	0.029	5.05286e-10
PDGFA	2.1908e-14	0.317774	0.175	0.012	5.26515e-10
RPL5	2.26999e-14	-0.318925	0.913	0.864	5.45548e-10
SHTN1	2.28364e-14	0.301555	0.246	0.05	5.48827e-10
PPP2R5A	2.34863e-14	0.283472	0.274	0.068	5.64447e-10
SLMAP	2.3754e-14	0.329209	0.237	0.047	5.70879e-10
PBRM1	2.42105e-14	0.31325	0.212	0.032	5.8185e-10
TAF1B	2.51699e-14	0.350032	0.191	0.021	6.04908e-10
SLC12A2	2.53672e-14	0.409065	0.167	0.009	6.0965e-10
AKAP12	2.59455e-14	0.626883	0.199	0.027	6.23549e-10
PMVK	2.60901e-14	-0.827769	0.162	0.301	6.27024e-10
TRA2A	2.64608e-14	0.32198	0.25	0.053	6.35932e-10
CDKN1B	2.73623e-14	0.294266	0.185	0.018	6.57597e-10
PPFIA1	2.7659e-14	0.300758	0.197	0.024	6.64729e-10
EIF4A3	2.89118e-14	0.26953	0.319	0.094	6.94837e-10
SFSWAP	2.97534e-14	0.368893	0.172	0.012	7.15063e-10
UTP14C	3.00052e-14	0.345726	0.161	0.006	7.21116e-10
SOS2	3.0146e-14	0.299459	0.201	0.027	7.24499e-10
PLEKHH2	3.14632e-14	0.282754	0.25	0.053	7.56155e-10
TMTC3	3.18388e-14	0.347617	0.179	0.015	7.65182e-10
TMEM192	3.1988e-14	0.307375	0.22	0.038	7.68767e-10
FRG1CP	3.19884e-14	0.356304	0.15	0	7.68777e-10
AC007969.1	3.19884e-14	0.307548	0.15	0	7.68777e-10
DEPP1	3.25263e-14	0.34491	0.231	0.044	7.81705e-10
HSBP1	3.35174e-14	-0.751669	0.521	0.546	8.05524e-10
MYH9	3.37242e-14	0.357228	0.218	0.038	8.10495e-10
SLC44A1	3.3759e-14	0.363563	0.166	0.009	8.1133e-10
MRPL20	3.43805e-14	-0.938162	0.367	0.46	8.26265e-10
ABCD3	3.43983e-14	0.280115	0.212	0.032	8.26694e-10
RALGAPA1	3.46509e-14	0.354891	0.172	0.012	8.32764e-10
CA4	3.4943e-14	0.417632	0.266	0.065	8.39786e-10
LGALS3	3.53448e-14	0.282811	0.533	0.245	8.49441e-10
MBNL2	3.59938e-14	0.306724	0.205	0.029	8.65039e-10
ZCCHC6	3.64562e-14	0.325987	0.149	0	8.76151e-10
NOLC1	3.76792e-14	0.27047	0.248	0.053	9.05545e-10
ZBTB44	3.78245e-14	0.337208	0.255	0.059	9.09037e-10
ESAM	3.86476e-14	0.332639	0.161	0.006	9.28818e-10
TOMM70	3.88138e-14	0.285802	0.183	0.018	9.32811e-10
ETV1	3.91058e-14	0.403774	0.16	0.006	9.39829e-10
RPL14P1	4.1543e-14	0.331894	0.149	0	9.98403e-10
MST1	4.18581e-14	-0.480522	0.026	0.112	1.00598e-09
MBOAT2	4.33234e-14	0.331196	0.192	0.024	1.04119e-09
SPIRE1	4.3802e-14	0.262389	0.19	0.021	1.05269e-09
SNX9	4.54584e-14	0.294958	0.222	0.038	1.0925e-09
FRMD4A	4.6386e-14	0.314209	0.22	0.038	1.1148e-09
TAGLN2	4.66527e-14	0.257809	0.351	0.118	1.1212e-09
DNAJC3-AS1	4.7334e-14	0.33486	0.148	0	1.13758e-09
TTC3P1	4.7334e-14	0.368566	0.148	0	1.13758e-09
ZNF844	4.75973e-14	0.340164	0.171	0.012	1.14391e-09
MYL12A	5.08094e-14	-0.827717	0.393	0.475	1.2211e-09
SNRPE	5.10738e-14	-0.888181	0.334	0.437	1.22746e-09
MEGF9	5.21741e-14	0.327699	0.159	0.006	1.2539e-09
FKBP8	5.28939e-14	-0.831245	0.162	0.298	1.2712e-09
ORAI2	5.47291e-14	0.312099	0.18	0.018	1.3153e-09
TEAD1	5.73039e-14	0.323726	0.172	0.012	1.37718e-09
MBP	5.79059e-14	0.352385	0.267	0.071	1.39165e-09
SLC38A2	5.82164e-14	0.332772	0.205	0.032	1.39911e-09
SOS1	5.89857e-14	0.326178	0.153	0.003	1.4176e-09
RERE	5.98572e-14	0.260785	0.32	0.1	1.43855e-09
SKIL	6.09031e-14	0.326643	0.223	0.041	1.46369e-09
ZNF204P	6.14282e-14	0.334639	0.147	0	1.4763e-09
CSRP2	6.33459e-14	-0.864469	0.117	0.248	1.52239e-09
MRPS15	6.59453e-14	-0.924877	0.198	0.33	1.58486e-09
SHROOM3	6.74017e-14	0.337627	0.158	0.006	1.61987e-09
ZHX3	6.84664e-14	0.314799	0.182	0.018	1.64545e-09
NIPAL3	6.86948e-14	0.356834	0.169	0.012	1.65094e-09
OSBPL3	7.14064e-14	0.304409	0.159	0.006	1.71611e-09
PNISR	7.17327e-14	0.26786	0.395	0.145	1.72395e-09
DIS3	7.32037e-14	0.281299	0.204	0.029	1.75931e-09
TOB2	7.75378e-14	0.313371	0.208	0.032	1.86346e-09
ANGPTL1	7.96814e-14	0.336511	0.146	0	1.91498e-09
SNHG14	7.96814e-14	0.318185	0.146	0	1.91498e-09
LGALS2	7.97258e-14	-0.704769	0.049	0.153	1.91605e-09
DNER	8.00001e-14	0.371736	0.163	0.009	1.92264e-09
ENPP4	8.04928e-14	0.363777	0.169	0.012	1.93448e-09
CLK1	8.13891e-14	0.262843	0.223	0.041	1.95602e-09
SDC1	8.27468e-14	0.470178	0.278	0.077	1.98865e-09
ZNF800	8.49073e-14	0.305579	0.191	0.024	2.04058e-09
NKTR	8.54681e-14	0.333652	0.225	0.044	2.05406e-09
KLHDC10	9.39539e-14	0.31703	0.173	0.015	2.25799e-09
SCARB2	9.75362e-14	0.294867	0.222	0.041	2.34409e-09
DHX40	1.00394e-13	0.278306	0.207	0.032	2.41276e-09
ERLIN2	1.03051e-13	0.316994	0.195	0.027	2.47662e-09
CREBBP	1.03672e-13	0.3138	0.167	0.012	2.49154e-09
KDM5B	1.09178e-13	0.357128	0.179	0.018	2.62387e-09
MEST	1.09929e-13	0.501528	0.188	0.024	2.64192e-09
GAREM1	1.10063e-13	0.394559	0.169	0.015	2.64514e-09
FRA10AC1	1.10528e-13	0.298279	0.234	0.047	2.65633e-09
CXADR	1.10926e-13	0.321643	0.194	0.027	2.66588e-09
AC244090.1	1.11176e-13	-0.647049	0.046	0.147	2.6719e-09
LRRCC1	1.14044e-13	0.32955	0.228	0.044	2.74081e-09
CLPTM1L	1.14434e-13	0.291542	0.193	0.027	2.75018e-09
CASP8AP2	1.17549e-13	0.347313	0.177	0.018	2.82507e-09
HMGB1P8	1.17613e-13	0.282447	0.144	0	2.82659e-09
YBX3	1.18942e-13	0.297359	0.401	0.153	2.85853e-09
TIA1	1.20747e-13	0.334884	0.17	0.015	2.90191e-09
PARP14	1.29544e-13	0.343864	0.187	0.024	3.11333e-09
RAI14	1.30895e-13	0.333128	0.197	0.029	3.1458e-09
KIAA0319L	1.32503e-13	0.284204	0.185	0.021	3.18445e-09
AC019080.1	1.33881e-13	0.317575	0.143	0	3.21756e-09
44449	1.40104e-13	0.304117	0.209	0.035	3.36713e-09
DNAJC19	1.46697e-13	-0.847109	0.386	0.472	3.52556e-09
THSD7A	1.47811e-13	0.330171	0.189	0.024	3.55234e-09
RIDA	1.57099e-13	-0.927342	0.207	0.333	3.77556e-09
HSPD1	1.57624e-13	0.259566	0.726	0.378	3.78818e-09
AKR7A3	1.59306e-13	-0.659425	0.054	0.159	3.8286e-09
MYLK	1.61837e-13	0.325075	0.192	0.027	3.88944e-09
KANSL1L	1.61899e-13	0.326597	0.179	0.021	3.89092e-09
ZBTB7A	1.7629e-13	0.286171	0.227	0.044	4.23679e-09
IARS2	1.78882e-13	0.272326	0.198	0.029	4.29906e-09
PEX1	1.80506e-13	0.290528	0.16	0.009	4.3381e-09
CXCL1	1.80712e-13	0.731448	0.153	0.006	4.34305e-09
RPL5P34	1.97335e-13	0.32135	0.141	0	4.74256e-09
TMSB10	2.00789e-13	-0.687249	0.722	0.702	4.82556e-09
DAG1	2.09603e-13	0.313942	0.174	0.018	5.03739e-09
GBP3	2.13281e-13	0.309151	0.188	0.024	5.12578e-09
ERC1	2.14228e-13	0.326916	0.153	0.006	5.14854e-09
ZBTB10	2.22578e-13	0.348988	0.169	0.015	5.34921e-09
CDH3	2.24525e-13	0.338648	0.141	0	5.39601e-09
CDS1	2.2513e-13	0.330227	0.173	0.018	5.41054e-09
FUS	2.3007e-13	0.258598	0.365	0.13	5.52928e-09
ARHGAP35	2.48135e-13	0.274123	0.164	0.012	5.96343e-09
LAMB4	2.56631e-13	0.389553	0.146	0.003	6.16762e-09
FUCA2	2.61485e-13	0.338286	0.189	0.027	6.28427e-09
BCAP29	2.63013e-13	0.30136	0.169	0.015	6.32099e-09
CCL2	2.72809e-13	0.682535	0.146	0.003	6.55642e-09
TSPAN31	2.84861e-13	0.297139	0.175	0.018	6.84606e-09
KLF4	2.88049e-13	0.370336	0.157	0.009	6.92268e-09
PCF11	2.98472e-13	0.294916	0.237	0.053	7.17317e-09
RALA	3.05817e-13	0.253262	0.227	0.047	7.34971e-09
PPIP5K2	3.061e-13	0.337602	0.178	0.021	7.35651e-09
CCDC178	3.06142e-13	0.297407	0.158	0.009	7.3575e-09
TRAF3IP1	3.12776e-13	0.282734	0.146	0.003	7.51694e-09
ATMIN	3.25946e-13	0.297261	0.169	0.015	7.83346e-09
IGF2R	3.2949e-13	0.326525	0.161	0.012	7.91863e-09
ZMYM4	3.36999e-13	0.291333	0.18	0.021	8.09909e-09
NOP10	3.62414e-13	-0.860772	0.314	0.416	8.7099e-09
RC3H1	3.67121e-13	0.28156	0.178	0.021	8.82302e-09
ADGRF1	3.73004e-13	0.404612	0.23	0.053	8.96442e-09
CAMSAP2	3.83372e-13	0.359737	0.154	0.009	9.21358e-09
RPL24P2	4.27373e-13	0.260016	0.138	0	1.02711e-08
ARHGEF38	4.36941e-13	0.308415	0.167	0.015	1.0501e-08
NUDT14	4.50848e-13	-0.748168	0.107	0.23	1.08352e-08
RRAD	4.62507e-13	0.46437	0.198	0.032	1.11154e-08
YIPF4	4.87787e-13	0.267603	0.234	0.053	1.1723e-08
CRNKL1	4.88695e-13	0.28217	0.161	0.012	1.17448e-08
PHB	5.33187e-13	-0.915322	0.283	0.392	1.28141e-08
UBE2R2	5.68789e-13	0.254398	0.203	0.035	1.36697e-08
NDUFS4	5.75552e-13	-0.868781	0.462	0.507	1.38322e-08
RAC1P2	6.27954e-13	0.279288	0.136	0	1.50916e-08
RPS3AP6	6.27954e-13	0.273743	0.136	0	1.50916e-08
HNRNPL	6.32178e-13	0.304473	0.182	0.024	1.51931e-08
MAVS	6.396e-13	0.269759	0.166	0.015	1.53715e-08
AGR2	6.59834e-13	0.633989	0.153	0.009	1.58578e-08
NEK1	6.71117e-13	0.297786	0.182	0.024	1.6129e-08
ADAM10	6.87985e-13	0.351065	0.204	0.038	1.65343e-08
UBE2Q1	6.96361e-13	0.270719	0.203	0.035	1.67356e-08
PLEKHA1	7.04952e-13	0.375187	0.285	0.088	1.69421e-08
ARHGAP21	7.11405e-13	0.28573	0.153	0.009	1.70972e-08
RAB3GAP2	7.21843e-13	0.321371	0.18	0.024	1.7348e-08
GLRX5	7.62076e-13	-0.896132	0.39	0.463	1.8315e-08
PLEKHA4	7.62295e-13	0.332422	0.157	0.012	1.83202e-08
UXT	7.70876e-13	-0.815065	0.246	0.369	1.85265e-08
TPM4	8.13212e-13	0.284566	0.217	0.044	1.95439e-08
ITGB5	8.13896e-13	0.285494	0.181	0.024	1.95604e-08
CLDN7	8.66877e-13	0.292261	0.306	0.097	2.08337e-08
ATXN2	8.72448e-13	0.317803	0.172	0.021	2.09675e-08
CLOCK	8.92404e-13	0.311714	0.153	0.009	2.14472e-08
PAX8	9.19138e-13	0.251705	0.318	0.106	2.20897e-08
XRN1	9.45442e-13	0.285708	0.18	0.024	2.27218e-08
TMEM159	9.87237e-13	0.25822	0.163	0.015	2.37263e-08
DYNLRB1	1.02385e-12	-0.769991	0.402	0.475	2.46063e-08
ARFGEF2	1.04717e-12	0.284167	0.158	0.012	2.51668e-08
WDR82	1.05434e-12	0.263825	0.179	0.024	2.53391e-08
PARD3	1.08582e-12	0.260129	0.169	0.018	2.60956e-08
RNF20	1.09299e-12	0.309966	0.156	0.012	2.62678e-08
PPARA	1.13321e-12	0.294978	0.179	0.024	2.72343e-08
RNF8	1.15745e-12	0.255075	0.2	0.035	2.78169e-08
EIF3J-AS1	1.18977e-12	0.279879	0.133	0	2.85938e-08
ODF2L	1.19784e-12	0.289561	0.253	0.068	2.87876e-08
CHCHD5	1.2037e-12	-0.796523	0.142	0.268	2.89285e-08
GFPT1	1.2037e-12	0.264365	0.19	0.029	2.89285e-08
AC092069.1	1.26383e-12	0.335416	0.145	0.006	3.03737e-08
TLE4	1.26611e-12	0.321292	0.149	0.009	3.04285e-08
NUDT22	1.31514e-12	-0.668934	0.096	0.215	3.16069e-08
ASCC3	1.32727e-12	0.326582	0.172	0.021	3.18982e-08
PDK4	1.32915e-12	0.397296	0.198	0.035	3.19434e-08
MT-TY	1.35152e-12	0.267292	0.133	0	3.2481e-08
HS6ST2	1.35152e-12	0.26184	0.133	0	3.2481e-08
COPS9	1.38546e-12	-0.71847	0.485	0.519	3.32968e-08
ELF3	1.45996e-12	0.253395	0.308	0.103	3.50872e-08
ZYG11B	1.4818e-12	0.299879	0.16	0.015	3.5612e-08
BCLAF3	1.48201e-12	0.283215	0.138	0.003	3.56171e-08
NBR1	1.52015e-12	0.276527	0.222	0.05	3.65337e-08
TOGARAM1	1.52765e-12	0.301623	0.159	0.015	3.6714e-08
PRELID1	1.55213e-12	-0.899342	0.209	0.33	3.73024e-08
SLC25A33	1.60319e-12	-0.825933	0.098	0.215	3.85295e-08
LARP4B	1.60498e-12	0.293871	0.16	0.015	3.85724e-08
PRR15L	1.60592e-12	-0.704582	0.101	0.221	3.85951e-08
MAFF	1.60763e-12	0.451803	0.154	0.012	3.86361e-08
PSMB3	1.62032e-12	-0.847071	0.326	0.422	3.89412e-08
HSPA4L	1.62551e-12	0.253946	0.173	0.021	3.90659e-08
DEGS1	1.63289e-12	0.279729	0.188	0.029	3.92432e-08
CRYBG3	1.66005e-12	0.313122	0.137	0.003	3.98959e-08
AC116533.1	1.74337e-12	0.295789	0.131	0	4.18983e-08
SSBP3	1.77062e-12	0.280596	0.182	0.027	4.25534e-08
GNB5	1.78553e-12	0.26722	0.193	0.032	4.29116e-08
PSEN1	1.80727e-12	0.276383	0.177	0.024	4.34341e-08
ARPC2	1.82411e-12	0.268728	0.686	0.357	4.38388e-08
APOL1	1.84328e-12	0.356449	0.142	0.006	4.42996e-08
BBS4	1.87333e-12	0.293054	0.161	0.015	4.50216e-08
ANO6	1.9281e-12	0.291252	0.159	0.015	4.63381e-08
PUM2	1.96321e-12	0.294085	0.186	0.029	4.71819e-08
SNORD3A	1.9797e-12	0.352679	0.131	0	4.7578e-08
C6orf89	2.05285e-12	0.284519	0.211	0.044	4.93362e-08
ZNF503	2.05724e-12	0.354035	0.259	0.071	4.94417e-08
ZFP91	2.07656e-12	0.307673	0.165	0.018	4.99061e-08
TMEM230	2.12118e-12	-0.870214	0.379	0.454	5.09784e-08
PDCD6IP	2.141e-12	0.286103	0.233	0.056	5.14546e-08
HCG18	2.15903e-12	0.284016	0.171	0.021	5.1888e-08
F11R	2.17469e-12	0.313559	0.189	0.032	5.22642e-08
TRAK2	2.18123e-12	0.259153	0.154	0.012	5.24214e-08
SLCO3A1	2.18166e-12	0.296585	0.176	0.024	5.24318e-08
KIF1B	2.20796e-12	0.314962	0.147	0.009	5.30639e-08
SNX3	2.26801e-12	-0.818334	0.495	0.516	5.45071e-08
EIF3E	2.3127e-12	-0.833697	0.396	0.466	5.5581e-08
VCAN	2.31693e-12	0.712726	0.156	0.015	5.56828e-08
VWA1	2.3188e-12	0.295519	0.175	0.024	5.57277e-08
SHPRH	2.42934e-12	0.262517	0.16	0.015	5.83844e-08
COIL	2.47377e-12	0.255627	0.181	0.027	5.94522e-08
MT-TH	2.55194e-12	0.267306	0.13	0	6.13307e-08
AC005912.1	2.55194e-12	0.30465	0.13	0	6.13307e-08
LINC00963	2.55194e-12	0.288645	0.13	0	6.13307e-08
PHACTR2	2.57437e-12	0.270543	0.201	0.038	6.18697e-08
SLC4A1AP	2.63653e-12	0.311942	0.162	0.018	6.33637e-08
NDUFB5	2.63809e-12	-0.815	0.388	0.466	6.34011e-08
APRT	2.66253e-12	-0.851215	0.286	0.395	6.39887e-08
FER	2.66263e-12	0.306201	0.146	0.009	6.3991e-08
VPS53	2.68446e-12	0.316512	0.147	0.009	6.45156e-08
LSG1	2.70752e-12	0.310767	0.157	0.015	6.50697e-08
VIM	2.72505e-12	0.322515	0.184	0.029	6.54911e-08
BRI3BP	2.85438e-12	0.252542	0.151	0.012	6.85992e-08
AC018521.5	2.89689e-12	0.270225	0.129	0	6.9621e-08
UGGT1	2.99573e-12	0.335808	0.146	0.009	7.19965e-08
ARCN1	3.15285e-12	0.273223	0.157	0.015	7.57725e-08
NIN	3.15285e-12	0.263737	0.157	0.015	7.57725e-08
SETD5	3.171e-12	0.297262	0.172	0.024	7.62087e-08
FGFR1	3.17292e-12	0.315269	0.151	0.012	7.62548e-08
THAP12	3.27649e-12	0.280879	0.157	0.015	7.87438e-08
KCTD12	3.2881e-12	0.291175	0.128	0	7.9023e-08
STXBP4	3.4113e-12	0.255352	0.163	0.018	8.19837e-08
TGFBR2	3.46111e-12	0.277545	0.151	0.012	8.3181e-08
TSPAN14	3.46387e-12	0.30026	0.178	0.027	8.32472e-08
CPSF2	3.48956e-12	0.269213	0.169	0.021	8.38647e-08
TEX9	3.68401e-12	0.268627	0.179	0.027	8.85377e-08
EDEM3	3.69051e-12	0.318383	0.149	0.012	8.86941e-08
MLF2	3.81296e-12	-0.848629	0.23	0.348	9.16368e-08
MIB1	3.94864e-12	0.368198	0.154	0.015	9.48978e-08
MAPK1	4.00551e-12	0.305267	0.228	0.056	9.62645e-08
AC073861.1	4.23472e-12	0.298744	0.127	0	1.01773e-07
PAPD5	4.23472e-12	0.273389	0.127	0	1.01773e-07
ZNF518A	4.27988e-12	0.273607	0.194	0.035	1.02858e-07
SH2D4A	4.33444e-12	0.257299	0.23	0.056	1.0417e-07
PMAIP1	4.48863e-12	0.340186	0.133	0.003	1.07875e-07
PIBF1	4.65779e-12	0.263328	0.162	0.018	1.11941e-07
HACD2	4.65816e-12	0.28429	0.193	0.035	1.1195e-07
SIAE	4.66464e-12	0.299924	0.192	0.035	1.12105e-07
DNASE2	4.66779e-12	0.304628	0.164	0.021	1.12181e-07
NF1	4.67756e-12	0.280582	0.183	0.029	1.12416e-07
ZBTB4	4.68045e-12	0.31001	0.15	0.012	1.12485e-07
MAP3K2	4.73428e-12	0.285811	0.189	0.032	1.13779e-07
ZNF33B	4.75448e-12	0.282472	0.208	0.044	1.14264e-07
ZNHIT6	5.02091e-12	0.277196	0.15	0.012	1.20667e-07
KIF21A	5.05046e-12	0.318289	0.181	0.029	1.21378e-07
ADAR	5.24899e-12	0.261689	0.172	0.024	1.26149e-07
MGAT4A	5.58989e-12	0.270724	0.206	0.044	1.34342e-07
PROM1	5.92684e-12	0.436192	0.168	0.024	1.4244e-07
RHOB	6.0759e-12	0.278062	0.33	0.121	1.46022e-07
FYB1	6.15669e-12	0.413327	0.153	0.015	1.47964e-07
CEP162	6.19848e-12	0.286163	0.15	0.012	1.48968e-07
SMIM30	6.33786e-12	-0.871472	0.325	0.416	1.52318e-07
TMEM43	6.33821e-12	0.312334	0.158	0.018	1.52326e-07
ARID1A	6.55263e-12	0.279955	0.166	0.021	1.57479e-07
PLP2	6.67283e-12	0.303477	0.206	0.044	1.60368e-07
TRMT112	6.70812e-12	-0.723849	0.476	0.507	1.61216e-07
NELL1	6.77131e-12	0.295418	0.143	0.009	1.62735e-07
VIRMA	6.91752e-12	0.257426	0.143	0.009	1.66249e-07
UFC1	6.97667e-12	-0.89911	0.321	0.41	1.6767e-07
FAM208A	7.08277e-12	0.258011	0.176	0.027	1.7022e-07
PRR14L	7.35944e-12	0.257397	0.159	0.018	1.7687e-07
ANKRD11	7.36949e-12	0.29539	0.245	0.068	1.77111e-07
ITGAV	7.36989e-12	0.268755	0.169	0.024	1.77121e-07
JAG1	7.70821e-12	0.282919	0.164	0.021	1.85251e-07
AQR	7.89054e-12	0.262991	0.149	0.012	1.89633e-07
MPP5	7.91429e-12	0.264646	0.16	0.018	1.90204e-07
AHCTF1	8.08243e-12	0.297692	0.147	0.012	1.94245e-07
BRD3	8.41546e-12	0.281344	0.194	0.038	2.02249e-07
RUFY2	8.4162e-12	0.279724	0.148	0.012	2.02267e-07
KAT6A	8.44605e-12	0.290716	0.167	0.024	2.02984e-07
PDS5A	8.6038e-12	0.300608	0.153	0.015	2.06775e-07
RPL37	8.63402e-12	-0.412244	0.88	0.808	2.07501e-07
OXSR1	8.82017e-12	0.257549	0.182	0.029	2.11975e-07
NHS	9.07864e-12	0.267722	0.142	0.009	2.18187e-07
AFF1	9.26917e-12	0.267653	0.163	0.021	2.22766e-07
GABRB2	9.7076e-12	0.310949	0.13	0.003	2.33303e-07
EPB41L4A	9.76354e-12	0.266306	0.174	0.027	2.34647e-07
REV3L	9.79085e-12	0.268944	0.148	0.012	2.35303e-07
TERF2	1.00114e-11	0.255202	0.136	0.006	2.40605e-07
CALB1	1.02299e-11	0.432726	0.123	0	2.45856e-07
NEDD9	1.03998e-11	0.294537	0.188	0.035	2.49938e-07
VHL	1.05298e-11	0.289223	0.14	0.009	2.53063e-07
AOC1	1.06061e-11	0.398424	0.208	0.047	2.54897e-07
SDF4	1.11127e-11	0.25453	0.197	0.041	2.6707e-07
QSER1	1.15038e-11	0.293401	0.146	0.012	2.76472e-07
MAP3K1	1.15055e-11	0.292781	0.172	0.027	2.76512e-07
PCNX4	1.18959e-11	0.287245	0.151	0.015	2.85895e-07
SUGP2	1.21463e-11	0.264636	0.163	0.021	2.91913e-07
PFN2	1.21818e-11	-0.893885	0.281	0.381	2.92766e-07
SLC6A8	1.25229e-11	0.252376	0.151	0.015	3.00963e-07
COL4A1	1.28653e-11	0.313281	0.156	0.018	3.09191e-07
ERP44	1.29715e-11	0.252252	0.187	0.035	3.11743e-07
SEC61A1	1.31072e-11	0.318196	0.164	0.024	3.15005e-07
GLIS3	1.31576e-11	0.284144	0.162	0.021	3.16217e-07
RHEB	1.31961e-11	-0.895538	0.294	0.389	3.17142e-07
ERBB3	1.35006e-11	0.314971	0.144	0.012	3.24459e-07
ACTN1	1.43786e-11	0.276063	0.16	0.021	3.45561e-07
CCDC146	1.45289e-11	0.297716	0.194	0.038	3.49174e-07
RNF19A	1.45777e-11	0.29067	0.192	0.038	3.50345e-07
SESN3	1.49103e-11	0.363463	0.133	0.006	3.58339e-07
HPCAL4	1.61463e-11	0.252083	0.146	0.012	3.88043e-07
EFNA1	1.62684e-11	0.306396	0.16	0.021	3.90977e-07
CAMK2N1	1.63508e-11	0.261077	0.484	0.236	3.92958e-07
DCAF5	1.77211e-11	0.287576	0.148	0.015	4.2589e-07
APMAP	1.84028e-11	0.253713	0.196	0.041	4.42273e-07
NDUFB6	1.84189e-11	-0.774239	0.483	0.504	4.4266e-07
RASSF8	1.88043e-11	0.254575	0.18	0.032	4.51923e-07
PXMP2	1.92083e-11	-0.745491	0.119	0.236	4.61632e-07
MCPH1	1.9388e-11	0.264352	0.137	0.009	4.65951e-07
DSTYK	1.94854e-11	0.285827	0.138	0.009	4.68292e-07
GLYATL1	1.98342e-11	-0.63446	0.047	0.139	4.76675e-07
TOMM22	1.99012e-11	-0.748059	0.161	0.28	4.78286e-07
THBS1	2.03928e-11	0.287132	0.147	0.015	4.90099e-07
UPF3B	2.04484e-11	0.275246	0.142	0.012	4.91437e-07
MYO5C	2.04864e-11	0.269053	0.154	0.018	4.92349e-07
GANAB	2.05865e-11	0.261185	0.179	0.032	4.94755e-07
KDM2A	2.1274e-11	0.276788	0.143	0.012	5.11277e-07
TPP2	2.14141e-11	0.277794	0.149	0.015	5.14644e-07
KCNJ10	2.26876e-11	0.321015	0.149	0.015	5.45252e-07
CSPP1	2.27438e-11	0.266412	0.153	0.018	5.46601e-07
SOD2	2.27939e-11	0.328757	0.334	0.127	5.47807e-07
SMARCAD1	2.3096e-11	0.295123	0.147	0.015	5.55066e-07
PSMA7	2.32109e-11	0.272825	0.789	0.478	5.57828e-07
MTF2	2.39591e-11	0.276597	0.18	0.032	5.7581e-07
CKAP5	2.47977e-11	0.271546	0.149	0.015	5.95963e-07
FUCA1	2.52331e-11	0.318974	0.188	0.038	6.06426e-07
LSM5	2.54981e-11	-0.861334	0.183	0.298	6.12796e-07
GATC	2.55195e-11	0.253102	0.164	0.024	6.1331e-07
TDRD3	2.67086e-11	0.278816	0.179	0.032	6.41889e-07
ADM	2.68688e-11	0.266524	0.17	0.027	6.45737e-07
CEP295	2.7405e-11	0.304244	0.124	0.003	6.58624e-07
ARL2	2.82209e-11	-0.814962	0.183	0.298	6.78234e-07
ELOVL6	3.03339e-11	0.296745	0.136	0.009	7.29015e-07
BRI3	3.16853e-11	-0.806271	0.454	0.487	7.61493e-07
CRYL1	3.2088e-11	-0.855154	0.364	0.437	7.7117e-07
SLC1A5	3.30264e-11	0.266025	0.152	0.018	7.93723e-07
NR4A1	3.35464e-11	0.30453	0.124	0.003	8.0622e-07
IGSF3	3.49898e-11	0.279755	0.15	0.018	8.40909e-07
RSPH3	3.60325e-11	0.257933	0.146	0.015	8.65968e-07
PCLO	3.69236e-11	0.260848	0.158	0.021	8.87385e-07
RNF24	3.82659e-11	0.293467	0.166	0.027	9.19646e-07
KCNK1	3.85038e-11	0.298448	0.139	0.012	9.25362e-07
TRAPPC6A	3.85838e-11	-0.825068	0.191	0.304	9.27285e-07
ATL3	3.86569e-11	0.253414	0.141	0.012	9.29042e-07
EXTL2	4.00143e-11	0.278038	0.15	0.018	9.61663e-07
PRKCQ-AS1	4.04632e-11	0.262025	0.117	0	9.72451e-07
PMEPA1	4.10943e-11	0.260214	0.157	0.021	9.8762e-07
BICD2	4.11772e-11	0.287412	0.128	0.006	9.89611e-07
TRIM38	4.25359e-11	0.259599	0.202	0.047	1.02227e-06
CIT	4.31338e-11	0.276968	0.122	0.003	1.03663e-06
IL13RA1	4.44507e-11	0.285497	0.17	0.029	1.06828e-06
ARPC3	4.51509e-11	-0.75932	0.449	0.487	1.08511e-06
AP001372.2	4.58211e-11	0.264935	0.116	0	1.10122e-06
VTCN1	4.76668e-11	0.286817	0.128	0.006	1.14558e-06
SAMD9	5.56822e-11	0.261966	0.121	0.003	1.33821e-06
EVI5	5.69298e-11	0.28132	0.17	0.029	1.36819e-06
USP15	5.93454e-11	0.275305	0.174	0.032	1.42625e-06
SOCS3	6.04723e-11	0.364713	0.147	0.018	1.45333e-06
LGALS8	6.17722e-11	0.300471	0.147	0.018	1.48457e-06
CD55	6.72133e-11	0.289993	0.131	0.009	1.61534e-06
AC245297.3	6.7309e-11	-0.535108	0.03	0.106	1.61764e-06
GPR107	6.88198e-11	0.256775	0.131	0.009	1.65395e-06
VPS28	7.28046e-11	-0.787585	0.262	0.363	1.74971e-06
TULP4	7.35163e-11	0.252859	0.153	0.021	1.76682e-06
ENOX1	7.38344e-11	0.251437	0.132	0.009	1.77446e-06
WDFY3-AS2	7.52697e-11	0.268513	0.114	0	1.80896e-06
SLC35E1	8.46739e-11	0.280301	0.14	0.015	2.03497e-06
AC114491.1	8.51907e-11	0.261211	0.113	0	2.04739e-06
YTHDC2	8.98129e-11	0.254425	0.14	0.015	2.15847e-06
REV1	9.19798e-11	0.288218	0.15	0.021	2.21055e-06
CTGF	9.25137e-11	0.310989	0.124	0.006	2.22338e-06
ANAPC16	9.26887e-11	-0.686644	0.566	0.558	2.22759e-06
AC026403.1	9.64091e-11	0.28829	0.112	0	2.317e-06
MRPL12	1.0451e-10	-0.751691	0.136	0.248	2.51169e-06
CSTB	1.06176e-10	-0.753202	0.407	0.469	2.55173e-06
GABRB3	1.09307e-10	0.26481	0.118	0.003	2.62697e-06
TTC14	1.10584e-10	0.345716	0.168	0.032	2.65767e-06
TCTN3	1.2389e-10	0.260842	0.145	0.018	2.97745e-06
EIF3H	1.25769e-10	-0.750045	0.376	0.44	3.0226e-06
TRHDE	1.29396e-10	0.261641	0.117	0.003	3.10978e-06
ZNF486	1.32243e-10	0.281045	0.128	0.009	3.17819e-06
COQ9	1.32894e-10	-0.76039	0.119	0.23	3.19385e-06
PAXBP1	1.35099e-10	0.258336	0.15	0.021	3.24684e-06
ERCC6L2	1.39643e-10	0.256122	0.111	0	3.35603e-06
UBR5	1.51168e-10	0.250997	0.15	0.021	3.63302e-06
C1orf122	1.5631e-10	-0.821216	0.198	0.307	3.7566e-06
CHD7	1.63152e-10	0.298003	0.126	0.009	3.92104e-06
PROM2	1.70197e-10	0.263825	0.156	0.024	4.09034e-06
PARD3B	1.7865e-10	0.251506	0.132	0.012	4.2935e-06
CTTNBP2NL	1.91547e-10	0.25564	0.137	0.015	4.60345e-06
SMC4	1.93932e-10	0.282048	0.142	0.018	4.66077e-06
CUTALP	2.02071e-10	0.273407	0.109	0	4.85638e-06
TUBB2B	2.02311e-10	-1.02196	0.243	0.342	4.86213e-06
AGAP1	2.14797e-10	0.271045	0.12	0.006	5.16222e-06
NHP2	2.38666e-10	-0.813105	0.287	0.378	5.73587e-06
SLC34A2	2.48549e-10	0.31427	0.143	0.018	5.97338e-06
TRAPPC1	2.57689e-10	-0.795075	0.276	0.369	6.19304e-06
MBD2	2.59245e-10	0.253755	0.163	0.029	6.23043e-06
SPATA13	2.65284e-10	0.267017	0.13	0.012	6.37558e-06
IFT81	2.68367e-10	0.280097	0.147	0.021	6.44967e-06
MCCD1	2.96724e-10	-0.824172	0.264	0.36	7.13116e-06
TSHZ1	3.53919e-10	0.265327	0.112	0.003	8.50574e-06
ARL5B	3.59006e-10	0.255985	0.112	0.003	8.628e-06
C1GALT1	3.62828e-10	0.251544	0.135	0.015	8.71986e-06
MACROD1	3.69803e-10	-0.649989	0.088	0.189	8.88747e-06
FOXO1	3.74252e-10	0.275162	0.123	0.009	8.99439e-06
APOM	3.99033e-10	-0.566035	0.041	0.121	9.58996e-06
RLF	4.02898e-10	0.250536	0.123	0.009	9.68286e-06
CYLD	4.04682e-10	0.257773	0.118	0.006	9.72572e-06
AP2M1	4.13323e-10	-0.865596	0.287	0.375	9.9334e-06
TIMM8B	4.27712e-10	-0.82729	0.319	0.398	1.02792e-05
WEE1	4.50863e-10	0.252923	0.17	0.035	1.08356e-05
MYADM	5.00593e-10	0.357499	0.137	0.018	1.20308e-05
TAF3	5.07851e-10	0.265576	0.143	0.021	1.22052e-05
VDAC3	5.10719e-10	-0.802845	0.24	0.339	1.22741e-05
MARF1	5.14792e-10	0.258397	0.159	0.029	1.2372e-05
NDUFS3	5.33996e-10	-0.783704	0.308	0.392	1.28335e-05
CERS6	5.75535e-10	0.253426	0.109	0.003	1.38318e-05
BBOX1	5.90699e-10	0.312736	0.459	0.233	1.41963e-05
UQCRC2	6.03525e-10	-0.842991	0.314	0.389	1.45045e-05
FAM114A1	6.12075e-10	0.260018	0.143	0.021	1.471e-05
RAB17	6.13823e-10	-0.589575	0.088	0.189	1.4752e-05
GRHPR	6.13982e-10	-0.816795	0.196	0.301	1.47558e-05
MRPL34	6.33362e-10	-0.780531	0.356	0.425	1.52216e-05
GSE1	6.8563e-10	0.272639	0.124	0.012	1.64777e-05
STAT1	7.20513e-10	0.277143	0.176	0.041	1.73161e-05
EXOSC4	7.30245e-10	-0.619076	0.073	0.168	1.755e-05
RBP4	8.04218e-10	-0.72926	0.036	0.112	1.93278e-05
GALNT7	8.07923e-10	0.268995	0.119	0.009	1.94168e-05
MERTK	8.18179e-10	0.257974	0.108	0.003	1.96633e-05
AP002360.1	8.49408e-10	-0.520942	0.037	0.112	2.04138e-05
ETFRF1	9.21067e-10	-0.774271	0.182	0.286	2.2136e-05
TTC17	9.28318e-10	0.260368	0.14	0.021	2.23103e-05
SNRNP200	1.03649e-09	0.252145	0.149	0.027	2.49099e-05
SH3YL1	1.05214e-09	-0.802532	0.221	0.322	2.5286e-05
HAGH	1.05377e-09	-0.673563	0.131	0.236	2.53253e-05
PET100	1.14502e-09	-0.849085	0.151	0.257	2.75183e-05
NIT2	1.2272e-09	-0.718531	0.107	0.209	2.94934e-05
CCDC112	1.25784e-09	0.255711	0.123	0.012	3.02298e-05
NDUFA3	1.30798e-09	-0.697787	0.625	0.587	3.14347e-05
COPRS	1.38743e-09	-0.711564	0.141	0.245	3.33441e-05
MRPS26	1.39594e-09	-0.742107	0.186	0.292	3.35487e-05
MED1	1.39912e-09	0.273235	0.122	0.012	3.3625e-05
DNAJB4	1.40437e-09	0.272589	0.217	0.068	3.37513e-05
LCOR	1.40711e-09	0.25837	0.144	0.024	3.38172e-05
KHSRP	1.41452e-09	0.256265	0.138	0.021	3.39953e-05
PKM	1.45106e-09	-0.61409	0.654	0.599	3.48732e-05
PARL	1.55063e-09	-0.54148	0.075	0.168	3.72663e-05
HERC1	1.61616e-09	0.258839	0.111	0.006	3.88412e-05
MRPL15	1.67869e-09	-0.873463	0.172	0.274	4.03439e-05
SCAMP3	1.78036e-09	0.25492	0.141	0.024	4.27875e-05
CNN3	1.78391e-09	-0.795454	0.298	0.381	4.28727e-05
B4GALT5	1.80124e-09	0.278103	0.138	0.021	4.32891e-05
GSTA2	1.85451e-09	-0.960752	0.087	0.183	4.45694e-05
AP1S3	1.8955e-09	0.277128	0.142	0.024	4.55545e-05
TMEM251	1.9068e-09	-0.537362	0.073	0.165	4.58262e-05
MOB1B	1.99286e-09	0.254344	0.143	0.024	4.78944e-05
CD44	2.05054e-09	0.321309	0.14	0.024	4.92806e-05
TRIR	2.14707e-09	-0.791884	0.24	0.333	5.16006e-05
CMC1	2.20767e-09	-0.775922	0.157	0.26	5.3057e-05
PTGES2	2.37183e-09	-0.602245	0.095	0.192	5.70022e-05
CIB1	2.42874e-09	-0.752533	0.351	0.416	5.83698e-05
GOLGA8A	2.77091e-09	0.260486	0.102	0.003	6.65932e-05
TMSB4X	2.95841e-09	-0.529164	0.495	0.254	7.10994e-05
CAMTA1	3.0391e-09	-0.740685	0.333	0.401	7.30386e-05
BLVRB	3.06892e-09	-0.733478	0.24	0.333	7.37553e-05
CLIC1	3.29305e-09	-0.672735	0.543	0.537	7.91418e-05
[truncated: 895 more rows]

## Sheet: PC
gene_id	p_val	avg_logFC	pct.1	pct.2	p_val_adj
ARL6IP4	2.09209e-130	-1.24239	0	0.46	5.02793e-126
KRTCAP2	3.2296e-111	-1.27629	0.005	0.442	7.7617e-107
H3F3A	5.99094e-88	-2.19488	0.16	0.841	1.4398e-83
OGA	8.12641e-80	-0.787721	0	0.283	1.95302e-75
SLPI	3.66679e-75	-3.14664	0.144	0.77	8.81239e-71
KCNK3	7.76905e-75	-0.923328	0	0.265	1.86714e-70
POLR2J3-1	2.37374e-72	-0.844189	0	0.257	5.7048e-68
SLC4A11	6.3212e-71	-0.987839	0.005	0.301	1.51918e-66
MT-RNR1	1.67356e-69	5.85557	1	0	4.02208e-65
MT-RNR2	1.67357e-69	7.28807	1	0	4.02208e-65
MT-ATP8	2.24779e-69	3.45595	0.999	0.044	5.40211e-65
MT1G	3.32034e-69	-2.8535	0.356	0.956	7.97977e-65
MTATP6P1	3.53711e-69	3.27742	0.998	0	8.50075e-65
NUPR1	4.08265e-66	-1.60669	0.032	0.442	9.81183e-62
HSP90AA1	8.12332e-62	2.73113	0.983	0.708	1.95228e-57
MT-ND4L	1.6821e-61	1.77966	0.996	0.708	4.04259e-57
JUN	2.36169e-61	3.23059	0.949	0.142	5.67585e-57
SLC14A2	8.06086e-60	-0.785092	0.002	0.23	1.93727e-55
HSP90AB1	3.08527e-59	2.26914	0.975	0.531	7.41482e-55
DNAJB1	9.22766e-57	2.73265	0.909	0.062	2.21768e-52
FOS	2.07834e-56	2.41761	0.943	0.23	4.99486e-52
RPL41	2.70653e-56	-2.31103	0.753	0.947	6.50461e-52
GADD45B	3.12546e-56	2.81945	0.918	0.142	7.51141e-52
RPS17	2.57814e-55	-0.938655	0.019	0.336	6.19605e-51
EGR1	3.22599e-55	2.53348	0.899	0.071	7.75303e-51
GREM1	4.74985e-55	-0.707822	0	0.195	1.14153e-50
MT1H	1.0589e-54	-2.18375	0.113	0.619	2.54486e-50
IER2	2.08238e-54	2.22687	0.924	0.186	5.00459e-50
RPS4Y1	3.42781e-54	-1.02988	0.027	0.372	8.23805e-50
MT-ND5	4.95139e-54	1.24352	1	0.929	1.18997e-49
S100A6	9.40296e-54	-1.91875	0.954	0.965	2.25981e-49
PABPC1	1.24193e-53	1.80093	0.926	0.195	2.98472e-49
MT-TP	1.35832e-53	2.01661	0.871	0	3.26444e-49
ATF3	1.47937e-53	2.84007	0.902	0.168	3.55538e-49
MT-CO2	4.43826e-53	-1.29052	1	1	1.06665e-48
HSPA1A	1.96201e-50	2.33347	0.909	0.283	4.7153e-46
DNAJA1	4.84833e-49	1.97532	0.913	0.248	1.1652e-44
HES1	2.46888e-48	2.49927	0.936	0.336	5.93346e-44
NFKBIA	3.79595e-48	2.17131	0.874	0.15	9.1228e-44
IRF1	2.20705e-47	2.52488	0.828	0.035	5.3042e-43
UBB	3.63598e-47	1.41584	0.975	0.699	8.73834e-43
MTCO1P12	1.28034e-45	1.53808	0.797	0	3.07704e-41
MIA2	3.10571e-45	-0.478073	0	0.159	7.46395e-41
AQP2	4.16829e-45	-1.51933	0.948	0.947	1.00176e-40
AGRN	1.20065e-44	-1.16456	0.045	0.389	2.88553e-40
GCNT3	2.88507e-44	-0.949088	0.015	0.265	6.93369e-40
CCNL1	3.24904e-43	1.86129	0.869	0.23	7.80841e-39
MT-TE	4.73445e-43	1.68584	0.771	0	1.13783e-38
MALAT1	8.54951e-43	-1.03467	1	1	2.0547e-38
AQP3	2.31393e-42	-1.81665	0.721	0.912	5.56108e-38
HSPE1	2.58579e-42	1.82135	0.897	0.425	6.21443e-38
JUNB	2.2885e-41	1.40829	0.899	0.31	5.49996e-37
MIF	2.62001e-41	-1.69208	0.313	0.743	6.29668e-37
NEAT1	1.03875e-40	-1.5163	0.813	0.92	2.49642e-36
HSPH1	1.9297e-40	2.1187	0.818	0.142	4.63765e-36
CFAP298	2.40943e-40	-0.47281	0	0.142	5.79057e-36
CXCL2	2.73011e-40	2.17257	0.764	0.035	6.56126e-36
PPP1R15A	6.88948e-40	1.64539	0.771	0.027	1.65575e-35
LCN2	7.06615e-40	-1.00026	0.011	0.23	1.69821e-35
SCARA3	7.94985e-40	-0.647311	0.007	0.204	1.91059e-35
ALDH1A3	8.58002e-40	-0.921931	0.007	0.204	2.06204e-35
ABCB1	1.6525e-39	1.33668	0.842	0.124	3.97145e-35
S100A11	2.04167e-39	-1.3106	0.891	0.929	4.90673e-35
HSPD1	1.06548e-38	1.71832	0.86	0.221	2.56066e-34
CALB1	1.56272e-38	2.31863	0.755	0.035	3.75569e-34
KLF6	3.44731e-38	1.73814	0.864	0.345	8.28491e-34
FOSB	3.89578e-38	1.62477	0.743	0.035	9.36272e-34
TUT4	6.64634e-38	-0.395133	0	0.133	1.59732e-33
KLF10	7.62601e-38	1.64112	0.796	0.133	1.83276e-33
ID2	3.75172e-37	1.51156	0.851	0.239	9.0165e-33
ALAS1	1.23255e-36	1.92492	0.772	0.106	2.9622e-32
PNRC1	2.95178e-36	1.29061	0.847	0.212	7.09401e-32
ZFP36	3.22571e-36	1.5845	0.834	0.23	7.75234e-32
FXYD4	7.00097e-36	-1.21993	0.955	0.947	1.68254e-31
OTULINL	1.82221e-35	-0.371791	0	0.124	4.37932e-31
GPX3	2.15667e-35	-1.61528	0.338	0.752	5.18312e-31
NFKBIZ	2.70018e-35	1.41137	0.832	0.177	6.48934e-31
LAMB3	2.7967e-35	-0.46122	0.001	0.133	6.7213e-31
GDF15	1.03079e-34	1.78243	0.86	0.389	2.47729e-30
RPL28	2.09537e-33	-1.16445	0.767	0.876	5.03579e-29
PDIA3	3.40447e-33	1.11041	0.878	0.327	8.18197e-29
TMSB4X	3.94848e-33	-1.08567	0.989	0.973	9.48937e-29
CRIP1	4.96713e-33	-0.410457	0	0.115	1.19375e-28
HSPA8	9.27734e-33	1.43815	0.855	0.354	2.22962e-28
EIF5	9.70356e-33	1.17528	0.828	0.239	2.33206e-28
DCDC2	1.51587e-32	1.14664	0.795	0.133	3.6431e-28
RPL36A	1.98589e-32	-0.968593	0.066	0.381	4.77269e-28
CA12	2.19302e-32	1.32524	0.747	0.097	5.27048e-28
MAFF	4.50883e-32	1.51859	0.695	0.053	1.08361e-27
ITM2C	7.79641e-32	1.13178	0.797	0.124	1.87371e-27
GOLGB1	8.95994e-32	1.06953	0.81	0.15	2.15334e-27
STC1	1.51352e-31	1.35308	0.836	0.239	3.63743e-27
SERF2	3.93681e-31	-0.939314	0.929	0.929	9.46134e-27
MTX1	5.93792e-31	-0.370918	0.002	0.133	1.42706e-26
ADAMTS1	7.30345e-31	1.51032	0.641	0.009	1.75524e-26
HSP90B1	8.08523e-31	0.933512	0.933	0.469	1.94312e-26
TMC5	1.34673e-30	-0.258305	0	0.106	3.23659e-26
AP001059.3	1.34673e-30	-0.288198	0	0.106	3.23659e-26
CPLANE1	1.34673e-30	-0.293364	0	0.106	3.23659e-26
ATP2A3	1.34673e-30	-0.369588	0	0.106	3.23659e-26
TENT2	1.34673e-30	-0.384822	0	0.106	3.23659e-26
TFF1	1.34673e-30	-0.476964	0	0.106	3.23659e-26
AL157938.3	1.94889e-30	-0.398112	0.001	0.115	4.68377e-26
HSPA1B	2.39095e-30	1.10682	0.815	0.204	5.74617e-26
DNAJB4	2.55015e-30	1.44282	0.67	0.053	6.12878e-26
CEBPD	3.28716e-30	1.37381	0.862	0.425	7.90002e-26
RBBP6	7.0264e-30	1.21955	0.706	0.088	1.68865e-25
HSP90AA2P	2.38678e-29	1.10312	0.611	0	5.73614e-25
ATP5ME	2.79921e-29	-1.08313	0.778	0.867	6.72734e-25
GADD45A	3.81861e-29	1.09975	0.705	0.106	9.17725e-25
RPL5	4.54489e-29	0.820182	0.949	0.575	1.09227e-24
TOMM5	1.32215e-28	-0.461639	0.007	0.159	3.17752e-24
RPL10	1.93972e-28	-1.1312	0.879	0.903	4.66174e-24
EIF4A3	2.08763e-28	1.08669	0.68	0.062	5.01719e-24
SOX4	3.05296e-28	1.24328	0.79	0.239	7.33718e-24
DDIT3	3.42565e-28	1.30167	0.681	0.088	8.23286e-24
BCLAF1	5.13819e-28	0.980417	0.783	0.168	1.23486e-23
LRRC75A-AS1	5.54604e-28	1.01609	0.592	0	1.33288e-23
CXCL3	8.86296e-28	1.71509	0.603	0.009	2.13003e-23
GAS5	9.48766e-28	1.04754	0.589	0	2.28017e-23
HPD	1.69181e-27	-1.09026	0.028	0.248	4.06592e-23
GPX1	2.41051e-27	1.02119	0.583	0	5.79317e-23
MAP1LC3B	3.35036e-27	1.09365	0.764	0.212	8.05192e-23
RPL9P9	4.09018e-27	1.02245	0.58	0	9.82993e-23
KCNJ1	6.74436e-27	1.1885	0.719	0.124	1.62087e-22
HSD11B2	8.35507e-27	0.813013	0.943	0.522	2.00797e-22
SNHG5	8.99085e-27	0.970938	0.575	0	2.16077e-22
MT-ATP6	1.37317e-26	0.509466	1	1	3.30014e-22
TMA7	1.56237e-26	-0.932175	0.806	0.867	3.75486e-22
CLDN4	1.57359e-26	1.16233	0.848	0.398	3.78181e-22
GCSH	2.94831e-26	-0.679933	0.025	0.23	7.08568e-22
KSR2	3.52664e-26	-1.09169	0.106	0.425	8.47558e-22
TMSB10	4.63142e-26	-1.0949	0.825	0.894	1.11307e-21
AC008397.1	6.00974e-26	-0.366906	0.005	0.133	1.44432e-21
FABP1	2.50799e-25	-0.671027	0.01	0.159	6.02744e-21
HSP90AB3P	2.87118e-25	0.976962	0.553	0	6.9003e-21
APOE	3.36544e-25	-1.29979	0.149	0.487	8.08817e-21
PRPF40A	5.18209e-25	0.910251	0.739	0.159	1.24541e-20
CHMP4A	5.44248e-25	-0.576721	0.015	0.186	1.30799e-20
ARL5B	6.32732e-25	1.25958	0.598	0.044	1.52065e-20
SOCS3	6.58322e-25	0.999528	0.704	0.124	1.58215e-20
NUCB2	6.87687e-25	0.93933	0.707	0.133	1.65272e-20
TFPI2	7.78744e-25	-1.36526	0.094	0.389	1.87156e-20
MT-TV	7.81533e-25	0.99547	0.547	0	1.87826e-20
EBAG9	9.86257e-25	0.919492	0.647	0.08	2.37027e-20
CBX3	1.00457e-24	0.875222	0.758	0.195	2.41427e-20
TACSTD2	1.41716e-24	-1.26245	0.697	0.814	3.40586e-20
HMGCS2	1.66654e-24	0.908235	0.679	0.097	4.0052e-20
RPL36	1.93483e-24	-0.935376	0.849	0.876	4.64997e-20
MAL	2.40944e-24	0.784901	0.947	0.628	5.7906e-20
TXNIP	4.99763e-24	0.825581	0.93	0.469	1.20108e-19
EIF3A	7.23713e-24	0.854507	0.738	0.177	1.7393e-19
SUCLG1	7.4771e-24	0.772907	0.868	0.363	1.79697e-19
PXYLP1	1.13571e-23	-0.479468	0.013	0.168	2.72945e-19
CDK18	1.18967e-23	-0.83117	0.054	0.301	2.85914e-19
RPL35	1.67275e-23	-0.988658	0.811	0.858	4.02012e-19
PKM	5.54774e-23	-1.19382	0.674	0.796	1.33329e-18
CD9	6.09671e-23	-1.22386	0.743	0.796	1.46522e-18
CD24	1.4877e-22	-0.75066	0.888	0.903	3.57538e-18
BAG3	3.21746e-22	1.30258	0.534	0.027	7.73252e-18
DEPP1	3.57397e-22	1.03129	0.505	0	8.58932e-18
PET100	4.73324e-22	-1.12113	0.19	0.504	1.13754e-17
SRSF7	4.75106e-22	0.852447	0.721	0.186	1.14182e-17
BTG2	6.55348e-22	0.907621	0.86	0.434	1.575e-17
BHLHE40	7.41409e-22	0.951621	0.658	0.133	1.78183e-17
CALM1	7.53918e-22	0.675401	0.943	0.664	1.81189e-17
MYL6	1.15088e-21	-0.926694	0.862	0.858	2.76592e-17
TCP1	1.2766e-21	0.878055	0.598	0.08	3.06806e-17
ATRX	1.89485e-21	0.802222	0.766	0.239	4.5539e-17
TMEM213	2.16516e-21	1.08348	0.649	0.133	5.20353e-17
MT2A	3.29899e-21	-1.52566	0.519	0.77	7.92847e-17
RASL11A	3.8647e-21	0.835144	0.54	0.035	9.28803e-17
CHORDC1	4.48825e-21	0.987248	0.532	0.035	1.07866e-16
FKBP2	4.49745e-21	-1.04967	0.475	0.708	1.08087e-16
CDH16	6.70466e-21	-0.925669	0.725	0.832	1.61133e-16
MTND2P28	8.59342e-21	0.78375	0.483	0	2.06526e-16
KMT2E	8.96118e-21	0.782241	0.785	0.283	2.15364e-16
NUFIP2	9.36869e-21	0.790591	0.636	0.106	2.25158e-16
DECR1	1.19439e-20	0.774293	0.81	0.265	2.87048e-16
SAT1	1.21298e-20	0.732278	0.93	0.619	2.91516e-16
NCOA7	1.21955e-20	0.930249	0.64	0.133	2.93093e-16
RPL32	1.42759e-20	-0.842585	0.913	0.894	3.43094e-16
NUCKS1	1.44524e-20	0.647936	0.937	0.619	3.47334e-16
SMARCA5	1.78882e-20	0.797515	0.696	0.168	4.29907e-16
HP1BP3	2.14366e-20	0.751238	0.797	0.292	5.15186e-16
CYR61	2.53121e-20	0.849134	0.504	0.018	6.08325e-16
MUC1	2.71824e-20	-1.20458	0.503	0.708	6.53274e-16
NOP58	2.79647e-20	0.774346	0.627	0.115	6.72077e-16
LINC00844	3.09054e-20	-0.386973	0.006	0.115	7.42748e-16
SETD2	3.09663e-20	0.764383	0.507	0.018	7.44213e-16
RPL23	3.46915e-20	0.591237	0.942	0.708	8.33741e-16
TRA2B	4.67133e-20	0.854071	0.661	0.159	1.12266e-15
TPR	4.93278e-20	0.733311	0.681	0.15	1.1855e-15
PCSK1N	5.49561e-20	-1.15086	0.377	0.637	1.32076e-15
MTND1P23	1.18857e-19	1.8733	0.463	0	2.85649e-15
SLC16A5	1.20875e-19	-0.8154	0.066	0.301	2.905e-15
BCAM	1.25281e-19	-1.07499	0.449	0.673	3.01089e-15
MIOX	1.35142e-19	-0.986855	0.057	0.283	3.24786e-15
CACYBP	1.47185e-19	0.75472	0.622	0.115	3.53731e-15
ARHGEF35	1.60381e-19	-0.603378	0.028	0.204	3.85443e-15
PTMAP2	1.64028e-19	0.78428	0.461	0	3.94208e-15
LARP7	2.29094e-19	0.766887	0.674	0.159	5.50582e-15
CA2	2.6079e-19	0.632216	0.845	0.301	6.26758e-15
NDUFV2	2.71149e-19	-0.902932	0.152	0.434	6.51652e-15
NFE2L2	3.16108e-19	0.702777	0.859	0.354	7.59702e-15
IER3	3.16738e-19	0.919314	0.794	0.345	7.61216e-15
ALDOA	3.17713e-19	-0.41749	0.014	0.15	7.6356e-15
LINC01089	3.78203e-19	-0.489511	0.032	0.212	9.08935e-15
AC007906.2	3.83924e-19	1.03738	0.474	0.018	9.22686e-15
POU3F3	4.18855e-19	0.699843	0.709	0.186	1.00663e-14
AKR1C1	5.48838e-19	-0.556413	0.016	0.159	1.31902e-14
BCL3	7.02445e-19	0.863078	0.504	0.035	1.68819e-14
TPM4	8.57224e-19	0.686714	0.915	0.602	2.06017e-14
FNBP1L	9.52699e-19	0.697337	0.713	0.195	2.28962e-14
MGLL	1.04058e-18	0.754728	0.562	0.08	2.50082e-14
FOXQ1	1.16102e-18	-0.492868	0.015	0.15	2.79029e-14
COX6A1	1.27574e-18	-0.742877	0.783	0.823	3.06598e-14
PMAIP1	1.47294e-18	0.891454	0.457	0.009	3.53991e-14
RPS18	1.77768e-18	-0.851986	0.907	0.885	4.2723e-14
GRB2	2.20638e-18	0.683286	0.54	0.062	5.3026e-14
BRD2	2.68233e-18	0.796487	0.654	0.177	6.44644e-14
CREB3L1	2.76007e-18	-0.378096	0.006	0.106	6.63328e-14
IQGAP1	2.90438e-18	0.712421	0.732	0.221	6.98009e-14
MT-TL1	3.10606e-18	0.719889	0.438	0	7.46479e-14
SLK	3.82875e-18	0.724531	0.638	0.15	9.20164e-14
PTPN13	5.2351e-18	0.734526	0.674	0.168	1.25815e-13
RPS25	5.36039e-18	-0.817982	0.818	0.814	1.28826e-13
CITED2	5.68476e-18	0.71959	0.564	0.08	1.36622e-13
HSPA5	7.9605e-18	0.921399	0.754	0.301	1.91315e-13
RPL17	8.59788e-18	-0.566977	0.035	0.212	2.06633e-13
HIST1H4C	9.98182e-18	0.762803	0.866	0.513	2.39893e-13
NOLC1	1.0196e-17	0.723234	0.487	0.044	2.4504e-13
ITM2B	1.21634e-17	-0.61935	0.969	0.929	2.92323e-13
ELF3	1.42231e-17	0.68909	0.866	0.496	3.41823e-13
AFG3L2	1.50076e-17	0.692286	0.673	0.168	3.60677e-13
NDUFC2	1.56874e-17	-1.01483	0.401	0.628	3.77016e-13
MT-TW	1.93581e-17	0.776592	0.423	0	4.65233e-13
HSPB1	1.96144e-17	0.80568	0.947	0.832	4.71392e-13
BTG1	2.22469e-17	0.741303	0.791	0.372	5.34659e-13
IQGAP2	2.25613e-17	0.640319	0.625	0.133	5.42215e-13
PSMA7	2.46252e-17	0.625241	0.864	0.469	5.91818e-13
KCNJ15	2.80165e-17	0.742955	0.603	0.124	6.73321e-13
WNK1	2.82685e-17	0.723484	0.719	0.239	6.79377e-13
KRT19	2.94758e-17	-1.00427	0.755	0.779	7.08391e-13
LAMB1	2.9635e-17	0.717623	0.559	0.088	7.12217e-13
PPP1CB	3.08694e-17	-1.18567	0.324	0.584	7.41883e-13
SLCO4A1	4.0647e-17	-0.286755	0.006	0.106	9.76869e-13
MCFD2	4.23368e-17	0.643644	0.555	0.097	1.01748e-12
MYLIP	4.24619e-17	0.640946	0.534	0.071	1.02049e-12
RPLP2	4.24991e-17	-0.5883	0.922	0.876	1.02138e-12
SCAF11	4.58249e-17	0.646132	0.673	0.186	1.10131e-12
MT1X	8.09504e-17	-1.6587	0.305	0.558	1.94548e-12
MAL2	8.96192e-17	-0.830386	0.572	0.717	2.15382e-12
RPS12	9.22219e-17	-0.668253	0.877	0.841	2.21637e-12
NCOR1	1.03958e-16	0.649196	0.666	0.177	2.49842e-12
PTGS1	1.05793e-16	-0.461892	0.019	0.159	2.54253e-12
ZCCHC11	1.1519e-16	0.668306	0.409	0	2.76836e-12
RRAD	1.31043e-16	0.939027	0.547	0.097	3.14935e-12
TINAGL1	1.60842e-16	-0.861572	0.118	0.363	3.86552e-12
PHF3	1.87405e-16	0.675576	0.623	0.159	4.5039e-12
GINM1	1.90782e-16	0.660431	0.684	0.221	4.58506e-12
RSL1D1	2.18641e-16	0.677362	0.586	0.124	5.25461e-12
MT-TT	2.27672e-16	0.628628	0.403	0	5.47164e-12
S100A4	2.48172e-16	-1.67651	0.201	0.46	5.96433e-12
YBX3	2.74261e-16	0.675898	0.772	0.31	6.59131e-12
SFPQ	3.52227e-16	0.588984	0.759	0.319	8.46508e-12
MTCO3P12	3.68864e-16	0.68034	0.399	0	8.8649e-12
SERBP1	6.10001e-16	0.610717	0.795	0.336	1.46602e-11
PFN1	6.24266e-16	-0.794516	0.749	0.77	1.5003e-11
PNN	6.98847e-16	0.695689	0.634	0.168	1.67954e-11
RPL34	7.00073e-16	-0.698374	0.951	0.885	1.68249e-11
HMGB1P5	7.20693e-16	0.605058	0.394	0	1.73204e-11
RPS15	7.2266e-16	-0.702303	0.897	0.867	1.73677e-11
RSRC2	8.0127e-16	0.600541	0.749	0.274	1.92569e-11
NCL	8.55669e-16	0.567451	0.87	0.478	2.05643e-11
COTL1	9.05144e-16	-0.551746	0.05	0.239	2.17533e-11
CDKN2AIP	9.10644e-16	0.785454	0.52	0.097	2.18855e-11
EIF4G3	1.02539e-15	0.614909	0.496	0.071	2.46431e-11
RPL26	1.23236e-15	-0.824924	0.813	0.805	2.96173e-11
SNCG	2.40223e-15	-0.423401	0.008	0.106	5.77328e-11
HBEGF	2.45991e-15	0.64875	0.466	0.053	5.9119e-11
TAX1BP1	3.36974e-15	0.62341	0.832	0.389	8.09851e-11
TOMM20	3.38475e-15	0.545762	0.594	0.142	8.13456e-11
YTHDC1	3.42311e-15	0.599402	0.678	0.239	8.22677e-11
NPNT	3.49942e-15	0.594637	0.472	0.053	8.41016e-11
CEP350	4.05319e-15	0.604893	0.441	0.035	9.74104e-11
RPL19	4.53118e-15	-0.647125	0.876	0.841	1.08898e-10
MT-CYB	4.87313e-15	0.307829	1	1	1.17116e-10
DANCR	5.16679e-15	0.583288	0.377	0	1.24173e-10
DUSP1	5.17077e-15	0.674845	0.815	0.407	1.24269e-10
ATP5F1E	5.4594e-15	-0.714367	0.88	0.867	1.31206e-10
ADD3	5.82977e-15	0.587694	0.628	0.168	1.40107e-10
ZNF844	6.09319e-15	0.607581	0.406	0.018	1.46438e-10
RPL21P28	6.21397e-15	0.549576	0.375	0	1.4934e-10
SLC25A25	6.2596e-15	0.618362	0.523	0.097	1.50437e-10
RSRP1	6.2862e-15	0.629316	0.687	0.248	1.51076e-10
HLA-E	6.47056e-15	0.593643	0.763	0.31	1.55507e-10
LOXL4	6.51562e-15	-0.40937	0.011	0.115	1.5659e-10
SF3B1	6.6261e-15	0.520757	0.693	0.212	1.59245e-10
GLO1	6.94274e-15	0.530149	0.703	0.221	1.66855e-10
IFI27L2	7.37215e-15	-0.868039	0.169	0.416	1.77175e-10
TRIP11	8.02952e-15	0.628764	0.548	0.115	1.92973e-10
UQCRB	8.20978e-15	0.534886	0.907	0.584	1.97306e-10
EGOT	8.21467e-15	0.779516	0.433	0.035	1.97423e-10
GPX4	9.61062e-15	-0.760682	0.648	0.743	2.30972e-10
MPHOSPH8	9.71714e-15	0.619596	0.754	0.327	2.33532e-10
LMAN1	1.09809e-14	0.602035	0.662	0.204	2.63904e-10
ADM	1.15295e-14	0.640634	0.404	0.018	2.77088e-10
RPS15A	1.27971e-14	-0.99059	0.728	0.752	3.07554e-10
IGFBP3	1.31462e-14	-1.13317	0.106	0.327	3.15943e-10
ARPC1B	1.33255e-14	-0.798702	0.104	0.327	3.20252e-10
THOC2	1.34015e-14	0.6148	0.612	0.186	3.22079e-10
FXR1	1.42557e-14	0.539664	0.534	0.106	3.42608e-10
CLU	1.50139e-14	-0.867383	0.982	0.929	3.60829e-10
AKR1B1	1.62009e-14	-1.49162	0.432	0.602	3.89357e-10
EPCAM	1.68738e-14	0.496945	0.937	0.575	4.05527e-10
HSPA6	1.80419e-14	1.26142	0.389	0.018	4.33602e-10
ADH1C	1.81393e-14	0.618123	0.569	0.142	4.35942e-10
UCHL1	2.04894e-14	0.507029	0.589	0.133	4.92421e-10
ATF4	2.14166e-14	0.488722	0.548	0.115	5.14705e-10
PRSS22	2.28862e-14	0.661254	0.439	0.044	5.50023e-10
SENP6	2.39108e-14	0.507452	0.509	0.088	5.74648e-10
MT-TS2	2.43936e-14	0.614254	0.363	0	5.86252e-10
CLINT1	2.442e-14	0.528765	0.658	0.212	5.86886e-10
NIPBL	2.70376e-14	0.575712	0.525	0.097	6.49796e-10
U2SURP	2.77685e-14	0.546483	0.622	0.186	6.6736e-10
NIPSNAP2	3.05092e-14	0.561447	0.591	0.15	7.33227e-10
GADD45G	3.34297e-14	0.691729	0.403	0.027	8.03416e-10
TFAM	3.47205e-14	0.575444	0.472	0.071	8.34438e-10
UMOD	3.49563e-14	1.05553	0.36	0	8.40105e-10
ZNF106	3.69052e-14	0.614461	0.502	0.097	8.86943e-10
MRPL18	3.93541e-14	0.644604	0.593	0.177	9.45798e-10
ROCK2	4.42884e-14	0.607689	0.509	0.097	1.06438e-09
MTRNR2L1	5.12059e-14	0.543413	0.45	0.053	1.23063e-09
ARF5	5.26297e-14	-0.716288	0.107	0.327	1.26485e-09
DNTTIP2	5.46321e-14	0.569179	0.398	0.027	1.31297e-09
RPL3P4	5.97369e-14	0.575131	0.355	0	1.43566e-09
SRSF3	6.03078e-14	0.549253	0.702	0.248	1.44938e-09
SQSTM1	6.07179e-14	0.696092	0.684	0.274	1.45923e-09
PTPN11	6.12043e-14	0.597541	0.49	0.088	1.47092e-09
MFF	6.19877e-14	0.533023	0.548	0.124	1.48975e-09
LINC01578	6.52884e-14	0.546156	0.354	0	1.56908e-09
TPBG	6.83574e-14	-0.368631	0.031	0.177	1.64283e-09
RPL23A	7.01575e-14	-0.796937	0.781	0.761	1.68609e-09
AC024293.1	7.13469e-14	0.527986	0.353	0	1.71468e-09
FUBP1	7.29158e-14	0.54058	0.505	0.088	1.75238e-09
NPM1	7.41472e-14	0.55785	0.869	0.513	1.78198e-09
BCCIP	7.44706e-14	0.5324	0.48	0.088	1.78975e-09
RPL13P12	7.79578e-14	0.517652	0.352	0	1.87356e-09
AC245297.3	8.42277e-14	-0.531848	0.035	0.186	2.02425e-09
ACTB	8.99534e-14	-0.632	0.959	0.947	2.16185e-09
VASN	9.65208e-14	0.556664	0.486	0.08	2.31968e-09
C9orf16	9.68377e-14	-1.05019	0.378	0.566	2.3273e-09
AC016739.1	1.10982e-13	0.495351	0.349	0	2.66723e-09
PTMAP5	1.21189e-13	0.5541	0.348	0	2.91255e-09
RGS2	1.2167e-13	-0.784772	0.158	0.389	2.9241e-09
CD164	1.25109e-13	-0.821948	0.436	0.619	3.00674e-09
HNRNPD	1.48881e-13	0.456454	0.719	0.265	3.57807e-09
LGALS3	1.53957e-13	0.60617	0.676	0.248	3.70005e-09
ZBTB20	1.80762e-13	-0.771077	0.515	0.664	4.34425e-09
S100A13	1.88349e-13	-0.978643	0.446	0.611	4.52659e-09
PABPN1	1.89112e-13	-0.844724	0.127	0.345	4.54494e-09
MPZL2	2.04595e-13	-0.842569	0.138	0.363	4.91703e-09
CTAGE5	2.0493e-13	0.551039	0.343	0	4.92508e-09
BPTF	2.1453e-13	0.532177	0.594	0.159	5.1558e-09
BOD1	2.15588e-13	0.621199	0.371	0.018	5.18122e-09
H3F3B	2.27349e-13	0.531004	0.951	0.788	5.46387e-09
COX4I1	2.47208e-13	-0.650501	0.799	0.796	5.94116e-09
LAPTM4A	2.47862e-13	-0.851762	0.645	0.708	5.95688e-09
PCSK7	2.53717e-13	-0.430471	0.032	0.177	6.09758e-09
SPTY2D1	2.89203e-13	0.489584	0.451	0.062	6.95042e-09
ITSN2	3.17324e-13	0.53316	0.523	0.115	7.62626e-09
ACY3	3.60292e-13	-0.308563	0.011	0.106	8.6589e-09
ALB	3.81026e-13	-0.510462	0.011	0.106	9.1572e-09
MCL1	3.91126e-13	0.516768	0.501	0.097	9.39993e-09
CTSD	4.53906e-13	-0.849683	0.589	0.69	1.09087e-08
RAB14	4.61387e-13	0.532667	0.618	0.204	1.10885e-08
ZRANB2	4.8561e-13	0.513724	0.568	0.15	1.16707e-08
RNF19A	4.98695e-13	0.517891	0.572	0.142	1.19851e-08
TCIM	5.08565e-13	-0.837011	0.103	0.31	1.22223e-08
CSRNP1	5.36151e-13	0.551814	0.394	0.035	1.28853e-08
TIFA	5.42545e-13	0.660654	0.373	0.027	1.3039e-08
MECOM	5.67647e-13	0.572093	0.777	0.381	1.36423e-08
MORF4L1P1	6.29949e-13	0.480611	0.333	0	1.51396e-08
AOC1	6.428e-13	-1.00241	0.338	0.549	1.54484e-08
UQCRQ	6.65135e-13	-0.704876	0.812	0.779	1.59852e-08
MGEA5	6.86199e-13	0.52206	0.332	0	1.64914e-08
HPGD	6.94358e-13	0.557438	0.403	0.044	1.66875e-08
MAGI3	6.9683e-13	0.515658	0.415	0.053	1.67469e-08
SNHG8	8.5725e-13	0.52409	0.614	0.195	2.06023e-08
PPP1R10	8.60504e-13	0.50483	0.49	0.097	2.06805e-08
CFAP97	8.88684e-13	0.53966	0.565	0.15	2.13577e-08
CISH	9.741e-13	0.560193	0.381	0.035	2.34105e-08
SLC44A4	9.75183e-13	-0.667773	0.058	0.23	2.34366e-08
VEGFA	9.79955e-13	0.561573	0.444	0.071	2.35513e-08
ASAP2	1.03962e-12	0.526552	0.555	0.15	2.49852e-08
EIF4A1	1.04652e-12	-0.52777	0.057	0.23	2.5151e-08
TRIM22	1.06452e-12	-0.378885	0.019	0.133	2.55836e-08
NASP	1.10523e-12	0.555205	0.521	0.133	2.65619e-08
CTGF	1.11546e-12	0.581014	0.343	0.009	2.6808e-08
SNHG6	1.14346e-12	0.489023	0.327	0	2.74807e-08
CAST	1.14403e-12	0.456154	0.694	0.239	2.74945e-08
ARHGAP5	1.14647e-12	0.544858	0.562	0.159	2.75531e-08
SEPHS2	1.16105e-12	0.635131	0.579	0.177	2.79036e-08
RPL12	1.22353e-12	-0.697571	0.884	0.867	2.94052e-08
IGFBP7	1.31988e-12	0.363214	0.991	0.832	3.17206e-08
EIF3L	1.39744e-12	-0.371548	0.016	0.124	3.35848e-08
TCEAL9	1.432e-12	0.572667	0.828	0.425	3.44151e-08
GLS	1.4548e-12	-1.08769	0.544	0.646	3.49631e-08
SHOC2	1.46712e-12	0.539146	0.45	0.08	3.52592e-08
KIF22	1.47312e-12	-0.603016	0.078	0.265	3.54035e-08
HEG1	1.5e-12	-0.314642	0.011	0.106	3.60496e-08
PAF1	1.50037e-12	0.53923	0.452	0.088	3.60585e-08
PRRC2C	1.58038e-12	0.51776	0.697	0.265	3.79813e-08
SERTAD1	1.72015e-12	0.47246	0.439	0.071	4.13404e-08
NOL8	1.84811e-12	0.58283	0.378	0.035	4.44157e-08
ELOB	1.90407e-12	-0.782348	0.632	0.699	4.57605e-08
PIEZO1	1.95552e-12	-0.676287	0.051	0.212	4.69969e-08
C21orf59	2.06341e-12	0.478533	0.321	0	4.95899e-08
ACAT1	2.12312e-12	0.544907	0.68	0.248	5.10249e-08
FAM46A	2.24389e-12	0.541573	0.321	0	5.39275e-08
NAP1L1	2.30759e-12	0.502583	0.711	0.292	5.54584e-08
MED13L	2.41291e-12	0.535572	0.491	0.115	5.79894e-08
USP8	2.43824e-12	0.473096	0.572	0.15	5.85982e-08
C5orf42	2.65266e-12	0.519513	0.319	0	6.37515e-08
BTG3	2.90427e-12	0.523501	0.611	0.204	6.97983e-08
PHLDA1	3.07387e-12	0.524004	0.446	0.08	7.38743e-08
MNS1	3.26236e-12	0.451934	0.528	0.124	7.84043e-08
RBP5	3.50932e-12	-0.835098	0.052	0.212	8.43394e-08
DPM3	3.51822e-12	-0.845084	0.205	0.425	8.45535e-08
ARHGAP29	3.56717e-12	0.41266	0.685	0.265	8.57298e-08
RPL6P27	3.70193e-12	0.480533	0.316	0	8.89685e-08
RPS28	4.00514e-12	-0.684762	0.889	0.841	9.62556e-08
CLK1	4.07532e-12	0.491657	0.478	0.106	9.79422e-08
PARD6G-AS1	4.37014e-12	0.713863	0.314	0	1.05028e-07
YWHAB	4.58914e-12	0.493492	0.892	0.522	1.10291e-07
CEP95	4.74765e-12	0.484708	0.343	0.018	1.141e-07
WASL	4.83205e-12	0.511188	0.574	0.186	1.16129e-07
KAT6B	5.07459e-12	0.530521	0.383	0.044	1.21958e-07
MIA3	5.15803e-12	0.47162	0.347	0.018	1.23963e-07
KMT2C	5.44526e-12	0.467986	0.581	0.168	1.30866e-07
SPINT2	5.56981e-12	-0.852822	0.695	0.708	1.33859e-07
DNAJC8	5.61262e-12	0.504945	0.702	0.274	1.34888e-07
CTTN	6.005e-12	-0.766723	0.169	0.389	1.44318e-07
RBM39	6.00564e-12	0.487739	0.82	0.451	1.44334e-07
SPIRE1	6.29964e-12	0.40188	0.394	0.044	1.51399e-07
EIF1AY	6.63154e-12	-0.332771	0.017	0.124	1.59376e-07
ZC2HC1A	6.77239e-12	0.512146	0.401	0.053	1.62761e-07
ATP5MC2	7.16312e-12	-0.808769	0.627	0.681	1.72151e-07
SPEF2	7.54793e-12	0.514433	0.341	0.018	1.81399e-07
RB1CC1	7.69569e-12	0.541717	0.414	0.071	1.8495e-07
ARF4	7.88311e-12	0.468447	0.647	0.248	1.89455e-07
IFT74	7.8977e-12	0.470439	0.417	0.062	1.89805e-07
ARL4A	7.91955e-12	0.498424	0.402	0.053	1.9033e-07
GOLGA4	8.13812e-12	0.575035	0.566	0.168	1.95583e-07
VDAC1	8.75177e-12	0.499512	0.745	0.327	2.10331e-07
UBL5	8.88938e-12	-0.743065	0.76	0.752	2.13638e-07
ANKRD26	9.76853e-12	0.489563	0.324	0.009	2.34767e-07
SLC7A1	1.05497e-11	-0.536046	0.077	0.257	2.5354e-07
SYK	1.06311e-11	0.520552	0.413	0.071	2.55497e-07
TTC3	1.19891e-11	0.539916	0.647	0.239	2.88133e-07
CD2AP	1.28316e-11	0.522742	0.645	0.239	3.08381e-07
REST	1.30588e-11	0.488226	0.484	0.106	3.13842e-07
RPS19	1.3091e-11	-0.661011	0.881	0.832	3.14616e-07
NFATC3	1.32149e-11	-0.428981	0.034	0.168	3.17593e-07
MITF	1.36302e-11	0.448	0.381	0.044	3.27575e-07
DHRS7	1.44898e-11	0.473294	0.68	0.248	3.48232e-07
LAMTOR5	1.51957e-11	-0.72782	0.653	0.699	3.65198e-07
EZR	1.87593e-11	0.482765	0.746	0.336	4.50842e-07
HADHA	1.89937e-11	0.461502	0.628	0.212	4.56475e-07
RPL37A	2.20225e-11	-0.499623	0.926	0.876	5.29268e-07
NTN4	2.21596e-11	-0.911331	0.245	0.451	5.32561e-07
ZFR	2.26312e-11	0.419593	0.511	0.124	5.43896e-07
FAM13B	2.27781e-11	0.488999	0.331	0.018	5.47425e-07
PPP2R2A	2.28078e-11	0.399577	0.377	0.044	5.48141e-07
RYBP	2.46528e-11	0.483189	0.527	0.15	5.92482e-07
CD63	2.55711e-11	-0.701407	0.833	0.779	6.14551e-07
FAU	2.58832e-11	-0.508106	0.863	0.814	6.22051e-07
ACADM	2.6507e-11	0.414599	0.545	0.159	6.37042e-07
ITGA3	2.73498e-11	-0.502362	0.043	0.186	6.57299e-07
SMIM24	3.03773e-11	0.45024	0.521	0.15	7.30057e-07
JMJD6	3.28759e-11	0.455799	0.355	0.035	7.90107e-07
SLC4A4	3.34439e-11	0.480379	0.445	0.088	8.03757e-07
ZFAND2A	3.4242e-11	0.718771	0.351	0.035	8.22937e-07
PGGHG	3.47118e-11	-0.526521	0.022	0.133	8.34229e-07
PNRC2	3.56804e-11	0.471368	0.56	0.177	8.57506e-07
ZNF24	3.66975e-11	0.408453	0.415	0.071	8.8195e-07
CBX1	3.88386e-11	0.421084	0.474	0.106	9.33408e-07
COX6B1	4.11416e-11	-0.679001	0.755	0.761	9.88755e-07
ATP6V1G3	4.25031e-11	0.856539	0.291	0	1.02148e-06
CCPG1	4.4364e-11	-0.612658	0.086	0.265	1.0662e-06
HOOK1	4.50781e-11	0.486281	0.408	0.071	1.08336e-06
ICAM1	4.60245e-11	0.586872	0.291	0	1.10611e-06
HINT1	4.70101e-11	-0.743076	0.745	0.726	1.12979e-06
RAD21	4.75964e-11	0.438221	0.572	0.186	1.14388e-06
CTNNAL1	4.87864e-11	0.465264	0.465	0.106	1.17248e-06
KHDC4	5.05397e-11	-0.489025	0.066	0.23	1.21462e-06
FRA10AC1	5.25163e-11	0.443453	0.368	0.044	1.26212e-06
MRPS5	5.30636e-11	0.402398	0.573	0.186	1.27528e-06
AL365357.1	5.39489e-11	0.380588	0.289	0	1.29656e-06
RPS27L	5.93221e-11	-1.01608	0.446	0.566	1.42569e-06
CNBP	5.94504e-11	0.404927	0.615	0.212	1.42877e-06
GSTA1	6.087e-11	-0.890572	0.071	0.239	1.46289e-06
ATP5F1D	6.09793e-11	-0.759602	0.58	0.664	1.46552e-06
MRPL41	6.40353e-11	-0.884471	0.406	0.558	1.53896e-06
XIST	6.46299e-11	0.327265	0.357	0.035	1.55325e-06
DNAJC1	6.54379e-11	0.519666	0.391	0.062	1.57267e-06
UGT2B7	6.95387e-11	-0.673949	0.096	0.283	1.67122e-06
SLC25A6	6.98438e-11	0.436212	0.848	0.496	1.67856e-06
FAM192A	7.17378e-11	0.452973	0.455	0.106	1.72408e-06
SREK1	7.26178e-11	0.452279	0.526	0.15	1.74522e-06
SRRM1	7.59785e-11	0.481971	0.73	0.354	1.82599e-06
TAF1B	7.71453e-11	0.469916	0.359	0.044	1.85403e-06
RNF181	7.9872e-11	-0.762621	0.287	0.487	1.91956e-06
TGFBR1	8.16117e-11	-0.600913	0.062	0.221	1.96137e-06
RBM25	8.71068e-11	0.446486	0.721	0.31	2.09344e-06
NBN	9.23097e-11	0.442262	0.407	0.071	2.21848e-06
GSTP1	9.28218e-11	-0.609242	0.887	0.841	2.23079e-06
OIP5-AS1	9.37441e-11	0.428447	0.283	0	2.25295e-06
THSD7A	9.54652e-11	0.405857	0.564	0.168	2.29432e-06
ZNF326	9.95915e-11	0.461639	0.389	0.062	2.39348e-06
ITPR3	1.00823e-10	-0.430028	0.017	0.115	2.42308e-06
ARPC2	1.09473e-10	0.475447	0.81	0.434	2.63098e-06
COX7C	1.09542e-10	-0.392651	0.934	0.885	2.63263e-06
MUC20-OT1	1.1501e-10	-0.745893	0.169	0.372	2.76403e-06
STRBP	1.1837e-10	0.410587	0.364	0.044	2.84479e-06
NUDT4	1.25012e-10	0.324323	0.585	0.186	3.00442e-06
APP	1.25867e-10	-0.567275	0.702	0.735	3.02496e-06
PAFAH1B1	1.26582e-10	0.418343	0.484	0.124	3.04215e-06
TRIM24	1.27925e-10	0.501759	0.354	0.044	3.07442e-06
BAMBI	1.28146e-10	0.431692	0.298	0.009	3.07973e-06
CCDC181	1.38962e-10	0.469339	0.328	0.027	3.33967e-06
NPM1P27	1.49887e-10	0.389845	0.279	0	3.60223e-06
TMED2	1.53167e-10	-0.738442	0.193	0.389	3.68107e-06
WBP11	1.53892e-10	0.437052	0.45	0.115	3.69849e-06
RAD17	1.56876e-10	0.44825	0.31	0.018	3.77019e-06
IGFBP5	1.6202e-10	0.783157	0.278	0	3.89382e-06
QSOX1	1.83384e-10	-0.556256	0.085	0.257	4.40726e-06
HSPG2	1.83967e-10	-0.719317	0.085	0.257	4.42127e-06
TUBA1C	1.85047e-10	0.39125	0.516	0.15	4.44723e-06
COBLL1	1.87962e-10	0.473724	0.87	0.522	4.51728e-06
EGR2	1.89249e-10	0.464451	0.276	0	4.54823e-06
NR2F2	1.89294e-10	0.446677	0.474	0.124	4.5493e-06
SLC39A6	1.89475e-10	0.403768	0.541	0.159	4.55365e-06
LINC01139	1.89559e-10	-0.273518	0.015	0.106	4.55566e-06
XRN2	1.99609e-10	0.39173	0.483	0.124	4.7972e-06
HSDL2	2.13824e-10	0.424797	0.355	0.044	5.13882e-06
UQCR11	2.14278e-10	-0.719779	0.728	0.708	5.14974e-06
PCF11	2.17201e-10	0.511475	0.529	0.177	5.21999e-06
HIST1H1E	2.2096e-10	0.44473	0.274	0	5.31032e-06
CADPS2	2.26416e-10	0.42688	0.539	0.168	5.44144e-06
ANKRD37	2.37951e-10	0.474792	0.337	0.035	5.71868e-06
DSG2	2.38716e-10	0.467744	0.274	0	5.73707e-06
APCDD1L-AS1	2.38716e-10	0.427924	0.274	0	5.73707e-06
UBA52	2.48015e-10	-0.750708	0.718	0.708	5.96054e-06
LRRFIP1	2.56061e-10	0.432888	0.836	0.487	6.15391e-06
NRCAM	2.60303e-10	0.4408	0.304	0.018	6.25586e-06
ACBD3	2.78985e-10	0.466208	0.459	0.115	6.70485e-06
S100A10	2.85851e-10	-0.942444	0.761	0.735	6.86987e-06
LYRM2	3.02981e-10	0.414002	0.398	0.08	7.28155e-06
EPRS	3.08504e-10	0.428865	0.419	0.088	7.41428e-06
PRPF38B	3.14434e-10	0.366105	0.577	0.212	7.5568e-06
PCM1	3.17926e-10	0.370621	0.687	0.274	7.64071e-06
CAPZA1	3.19291e-10	-0.689355	0.151	0.345	7.67351e-06
ANKRD12	3.20305e-10	0.479583	0.6	0.212	7.69789e-06
ZNF638	3.49309e-10	0.441689	0.469	0.124	8.39493e-06
SDC3	3.54077e-10	-0.480633	0.039	0.168	8.50954e-06
MEF2A	3.60558e-10	0.384976	0.408	0.08	8.6653e-06
ACBD5	3.83396e-10	0.376224	0.395	0.071	9.21415e-06
TFDP2	3.84857e-10	0.376349	0.514	0.15	9.24926e-06
PGAM1	3.88937e-10	-0.710084	0.133	0.319	9.34733e-06
SRSF2	3.93076e-10	0.435963	0.599	0.221	9.44679e-06
PYURF	3.95838e-10	0.401619	0.608	0.23	9.51319e-06
MT-TM	4.08847e-10	0.484664	0.268	0	9.82583e-06
LHX1	4.17909e-10	0.356835	0.553	0.177	1.00436e-05
SERPINH1	4.21732e-10	0.510769	0.411	0.088	1.01355e-05
AC099560.2	4.41325e-10	0.40514	0.267	0	1.06064e-05
OST4	4.51373e-10	-0.762621	0.753	0.708	1.08479e-05
USP1	4.58766e-10	0.414482	0.365	0.053	1.10255e-05
FERMT2	4.64209e-10	0.413203	0.422	0.097	1.11563e-05
PAPOLA	4.68893e-10	0.435364	0.67	0.274	1.12689e-05
RABAC1	4.86563e-10	-0.707894	0.3	0.487	1.16936e-05
SECISBP2L	4.90611e-10	0.424664	0.449	0.115	1.17908e-05
PPP1R12A	5.00142e-10	0.384493	0.479	0.133	1.20199e-05
NDUFA10	5.01258e-10	0.421256	0.604	0.23	1.20467e-05
RPL11	5.42988e-10	-0.531328	0.891	0.867	1.30496e-05
PPDPF	5.50786e-10	-0.568431	0.881	0.805	1.3237e-05
PFDN5	5.52103e-10	-0.628075	0.74	0.726	1.32687e-05
GGNBP2	5.533e-10	0.398675	0.411	0.088	1.32975e-05
ZNF503	5.54076e-10	0.447494	0.543	0.177	1.33161e-05
SRP72	5.61526e-10	0.37691	0.424	0.097	1.34952e-05
CDKN1A	5.65549e-10	0.40629	0.487	0.142	1.35918e-05
VGLL1	5.86419e-10	-0.454239	0.036	0.159	1.40934e-05
SMIM22	6.07996e-10	-0.977791	0.355	0.513	1.4612e-05
CNFN	6.305e-10	-0.357529	0.022	0.124	1.51528e-05
RPL29	6.36498e-10	-0.654894	0.775	0.735	1.5297e-05
VAMP8	6.38557e-10	-0.956317	0.441	0.558	1.53464e-05
POLR2L	6.44955e-10	-0.866618	0.662	0.664	1.55002e-05
LRG1	6.45735e-10	0.509281	0.263	0	1.5519e-05
B4GALT1	6.66753e-10	-0.979579	0.228	0.416	1.60241e-05
NAMPT	6.69283e-10	0.432964	0.411	0.088	1.60849e-05
RHPN1	6.87544e-10	-0.469952	0.04	0.168	1.65238e-05
NARS	6.89199e-10	0.391651	0.59	0.212	1.65635e-05
EIF3I	7.22434e-10	0.358852	0.549	0.177	1.73623e-05
SAV1	7.27155e-10	0.350973	0.343	0.044	1.74757e-05
LDHB	7.31651e-10	0.277347	0.904	0.575	1.75838e-05
MAP3K21	7.32159e-10	0.389198	0.372	0.062	1.7596e-05
KIAA0232	7.51971e-10	0.399769	0.338	0.044	1.80721e-05
UQCR10	7.52412e-10	-0.611185	0.772	0.735	1.80827e-05
NEMF	8.00364e-10	0.369892	0.486	0.133	1.92352e-05
RPL18A	8.04874e-10	-0.764015	0.73	0.699	1.93435e-05
MACC1	8.33669e-10	0.432187	0.491	0.15	2.00356e-05
XRCC5	8.46532e-10	0.393772	0.636	0.257	2.03447e-05
MYL12A	8.48937e-10	-0.839938	0.602	0.637	2.04025e-05
BAZ1B	8.54187e-10	0.424427	0.358	0.062	2.05287e-05
S100A1	9.186e-10	-0.826538	0.149	0.336	2.20767e-05
COL4A3BP	9.38601e-10	0.385897	0.379	0.071	2.25574e-05
TTC1	9.85342e-10	0.361611	0.488	0.142	2.36807e-05
PHF20L1	9.85541e-10	0.428306	0.38	0.08	2.36855e-05
FBXO9	1.00764e-09	0.431431	0.387	0.08	2.42166e-05
TPT1	1.02088e-09	0.272178	0.951	0.681	2.45349e-05
DEK	1.02935e-09	0.447266	0.574	0.204	2.47385e-05
AMD1	1.04664e-09	0.372538	0.582	0.204	2.5154e-05
MTIF2	1.08443e-09	0.445689	0.285	0.018	2.6062e-05
PPIL4	1.09763e-09	0.400203	0.466	0.124	2.63794e-05
KDSR	1.11625e-09	0.273821	0.435	0.106	2.68268e-05
NUB1	1.1191e-09	0.367276	0.415	0.088	2.68952e-05
NDUFS5	1.13764e-09	-0.579682	0.744	0.735	2.73409e-05
MTCO1P23	1.18074e-09	0.598617	0.257	0	2.83767e-05
RPAP2	1.18578e-09	0.386272	0.291	0.018	2.84978e-05
ARHGAP24	1.1909e-09	0.393133	0.504	0.159	2.86209e-05
UBQLN1	1.26838e-09	0.355271	0.39	0.08	3.0483e-05
C19orf33	1.28277e-09	-0.371979	0.026	0.133	3.08289e-05
UGCG	1.32789e-09	0.373512	0.291	0.018	3.19131e-05
ZNF204P	1.3716e-09	0.368634	0.255	0	3.29636e-05
TUG1	1.3716e-09	0.403966	0.255	0	3.29636e-05
GCC2	1.37724e-09	0.372945	0.662	0.274	3.30991e-05
CWC15	1.3865e-09	0.437716	0.521	0.177	3.33219e-05
HIPK2	1.40636e-09	0.405317	0.547	0.186	3.37991e-05
NDUFS1	1.44112e-09	0.332076	0.464	0.124	3.46345e-05
RNPC3	1.44604e-09	0.398568	0.4	0.088	3.47526e-05
LETM2	1.4522e-09	0.436934	0.272	0.009	3.49007e-05
EFHD1	1.55301e-09	0.343663	0.317	0.035	3.73235e-05
MYADM	1.68175e-09	0.447713	0.329	0.044	4.04174e-05
THRAP3	1.70007e-09	0.410126	0.485	0.142	4.08579e-05
CYCS	1.70159e-09	0.388119	0.751	0.372	4.08944e-05
PRKAR1A	1.71525e-09	-0.696241	0.482	0.593	4.12226e-05
ZNF181	1.71593e-09	0.397333	0.253	0	4.12389e-05
RLF	1.76954e-09	0.394334	0.268	0.009	4.25274e-05
ZC3H14	1.79164e-09	0.376996	0.369	0.071	4.30585e-05
ERC1	1.87562e-09	0.299871	0.414	0.088	4.50769e-05
NFIB	1.94003e-09	0.443626	0.49	0.15	4.66248e-05
YME1L1	1.9557e-09	0.353942	0.46	0.124	4.70013e-05
MTND4P12	1.99124e-09	1.07388	0.251	0	4.78554e-05
RBMXL1	2.05853e-09	0.386366	0.311	0.035	4.94727e-05
LMO4	2.08782e-09	0.42446	0.434	0.115	5.01765e-05
RASD1	2.1002e-09	-0.964112	0.246	0.425	5.04741e-05
CIR1	2.11319e-09	0.343327	0.466	0.133	5.07863e-05
TAF1D	2.13739e-09	0.381087	0.439	0.115	5.1368e-05
TTC37	2.14765e-09	0.266273	0.438	0.115	5.16144e-05
GMNN	2.15729e-09	0.442624	0.521	0.177	5.18461e-05
PIK3R1	2.16932e-09	0.410127	0.279	0.018	5.21353e-05
CST3	2.19685e-09	-0.610088	0.71	0.708	5.2797e-05
LAMP1	2.28477e-09	-0.667216	0.323	0.496	5.49098e-05
ZNF711	2.30977e-09	0.426273	0.249	0	5.55108e-05
FNBP4	2.34223e-09	0.357789	0.404	0.088	5.62908e-05
MIR29B2CHG	2.36431e-09	-0.40636	0.042	0.168	5.68214e-05
RBBP8	2.44001e-09	0.404093	0.438	0.115	5.86407e-05
KLF9	2.46225e-09	0.379214	0.343	0.053	5.91753e-05
ZCRB1	2.52587e-09	0.474075	0.537	0.195	6.07043e-05
C12orf65	2.53887e-09	0.424909	0.351	0.062	6.10167e-05
NAPA	2.54704e-09	-0.374536	0.046	0.177	6.1213e-05
RBM8A	2.63726e-09	0.376434	0.567	0.195	6.33812e-05
CREM	2.65681e-09	-0.8331	0.241	0.416	6.38511e-05
CUTA	2.66768e-09	-0.831086	0.421	0.54	6.41125e-05
DIS3	2.68503e-09	0.319822	0.313	0.035	6.45293e-05
CLDN8	2.82243e-09	-0.778641	0.428	0.558	6.78316e-05
ATP1A1	2.85564e-09	-0.978575	0.75	0.717	6.86296e-05
SLC45A4	2.97192e-09	-0.482157	0.043	0.168	7.14242e-05
ACIN1	2.97363e-09	0.252796	0.474	0.124	7.14652e-05
SKIL	3.02365e-09	0.335687	0.407	0.097	7.26674e-05
CRYAB	3.26184e-09	-0.702402	0.64	0.788	7.83919e-05
PPIG	3.38427e-09	0.358934	0.59	0.221	8.13343e-05
EFNA1	3.4084e-09	0.415386	0.381	0.08	8.19141e-05
RPL13	3.50941e-09	-0.476191	0.934	0.885	8.43417e-05
44446	3.52215e-09	0.413856	0.718	0.345	8.46478e-05
CHMP2B	3.52217e-09	0.359177	0.529	0.177	8.46482e-05
EEF1E1	3.59531e-09	0.314783	0.456	0.133	8.64061e-05
RPL12P4	3.59621e-09	0.337248	0.245	0	8.64277e-05
CPNE3	3.66873e-09	0.396683	0.549	0.204	8.81705e-05
BORCS7	3.79548e-09	0.371722	0.433	0.115	9.12168e-05
SMIM10L1	3.80508e-09	0.36131	0.308	0.035	9.14474e-05
TMEM52B	3.85136e-09	0.669434	0.261	0.009	9.25598e-05
ILF3-AS1	3.87023e-09	0.428739	0.244	0	9.30133e-05
TFCP2L1	3.91648e-09	0.414318	0.646	0.257	9.41249e-05
ZNF486	3.96828e-09	0.403095	0.256	0.009	9.53696e-05
SSRP1	3.98764e-09	0.427892	0.433	0.124	9.58349e-05
ATF6	4.09781e-09	0.348349	0.531	0.186	9.84827e-05
YY1	4.15923e-09	0.302971	0.568	0.204	9.99587e-05
SUDS3	4.43856e-09	0.364178	0.506	0.168	0.000106672
EIF2AK2	4.72651e-09	0.36244	0.361	0.071	0.000113592
CYP20A1	4.81967e-09	0.426243	0.33	0.053	0.000115831
SNORD3A	4.82114e-09	0.43252	0.241	0	0.000115867
DPEP1	5.05778e-09	-0.295705	0.018	0.106	0.000121554
EHF	5.25102e-09	0.390349	0.555	0.212	0.000126198
TRIM44	5.29109e-09	0.393271	0.378	0.088	0.000127161
ARID4A	5.46236e-09	0.362072	0.374	0.08	0.000131277
SH3GLB1	5.49742e-09	0.303532	0.487	0.15	0.000132119
SPINT1	5.55216e-09	-0.75941	0.144	0.319	0.000133435
AL450405.1	5.5788e-09	0.453014	0.24	0	0.000134075
BRWD1	5.94348e-09	0.34403	0.347	0.062	0.00014284
TPM3	5.99012e-09	0.344189	0.637	0.257	0.000143961
ATP6V0D2	6.00027e-09	0.524868	0.239	0	0.000144205
TOX	6.2211e-09	0.345796	0.272	0.018	0.000149512
MIER1	6.31348e-09	0.37308	0.415	0.106	0.000151732
BIRC3	6.3157e-09	0.628184	0.409	0.115	0.000151785
NOP56	6.39831e-09	0.409016	0.327	0.053	0.000153771
MLEC	6.45205e-09	0.415381	0.599	0.239	0.000155062
EDNRB	6.45294e-09	0.392854	0.238	0	0.000155083
TMEM59	6.70087e-09	-0.725286	0.613	0.637	0.000161042
ATXN7L3B	6.9004e-09	0.340051	0.484	0.15	0.000165837
KIF5B	7.1781e-09	0.415896	0.662	0.301	0.000172511
KIAA0040	7.26311e-09	0.382429	0.254	0.009	0.000174554
URI1	7.44052e-09	0.354161	0.418	0.115	0.000178818
ZCCHC6	7.46108e-09	0.359667	0.236	0	0.000179312
METTL9	7.53803e-09	0.307935	0.586	0.221	0.000181161
PLCL2	7.56315e-09	0.330151	0.254	0.009	0.000181765
CDKN1C	7.58254e-09	0.462999	0.381	0.088	0.000182231
GCHFR	7.60205e-09	-0.411805	0.067	0.212	0.0001827
SF3B2	7.9446e-09	0.383501	0.483	0.159	0.000190932
KMT2A	7.94715e-09	0.319009	0.445	0.124	0.000190994
TOPORS	8.03461e-09	0.350376	0.363	0.071	0.000193096
XIAP	8.07297e-09	0.379498	0.489	0.159	0.000194018
TIPARP	8.24931e-09	0.308588	0.313	0.044	0.000198256
ST13	8.72913e-09	0.370522	0.751	0.372	0.000209787
SMIM37	8.9887e-09	-0.653307	0.155	0.327	0.000216026
RPS14	9.13123e-09	-0.476503	0.925	0.858	0.000219451
STXBP3	9.17833e-09	0.386681	0.368	0.08	0.000220583
KATNA1	9.26026e-09	0.383246	0.339	0.062	0.000222552
ARID4B	9.37832e-09	0.391637	0.436	0.124	0.000225389
CDC5L	9.53896e-09	0.337155	0.359	0.071	0.00022925
MYH14	9.61923e-09	-0.419806	0.049	0.177	0.000231179
PNPLA8	9.92648e-09	0.333915	0.325	0.053	0.000238563
FXYD2	1.05782e-08	-0.726111	0.093	0.248	0.000254227
PPP2R5E	1.07544e-08	0.385818	0.368	0.08	0.00025846
CLDN7	1.12114e-08	-0.75396	0.543	0.593	0.000269444
NEDD4L	1.18958e-08	0.333186	0.583	0.212	0.000285891
CWC22	1.24754e-08	0.377453	0.281	0.027	0.000299822
MMP7	1.273e-08	-1.12277	0.184	0.363	0.000305941
AKAP9	1.31771e-08	0.417922	0.793	0.469	0.000316684
RPS3AP6	1.32819e-08	0.297908	0.23	0	0.000319203
ARID1B	1.34928e-08	-0.735761	0.155	0.327	0.000324273
PPP1R3B	1.37482e-08	0.381758	0.264	0.018	0.00033041
COX17	1.44661e-08	-0.842003	0.683	0.673	0.000347665
ZC3H13	1.50858e-08	0.403865	0.577	0.23	0.000362556
RIPK2	1.51092e-08	0.413707	0.258	0.018	0.000363119
CBR1	1.53158e-08	0.37026	0.541	0.212	0.000368085
SLU7	1.54689e-08	0.348319	0.343	0.062	0.000371765
TMPO	1.5662e-08	0.360317	0.403	0.106	0.000376404
GOLIM4	1.59098e-08	0.394267	0.407	0.106	0.00038236
SYNCRIP	1.61749e-08	0.362817	0.491	0.168	0.000388732
DYNC1LI2	1.63738e-08	0.252457	0.407	0.097	0.000393511
FXYD5	1.643e-08	-0.702253	0.147	0.319	0.000394863
LINC00963	1.64618e-08	0.358106	0.228	0	0.000395627
SMNDC1	1.70914e-08	0.365036	0.29	0.035	0.000410757
CCT6A	1.74054e-08	0.328557	0.541	0.195	0.000418304
RPL13AP5	1.76794e-08	0.35541	0.227	0	0.000424888
TCEAL2	1.7976e-08	0.357031	0.305	0.044	0.000432017
NFAT5	1.81568e-08	-0.785802	0.279	0.434	0.000436362
RPF2	1.83008e-08	0.341709	0.322	0.053	0.000439824
MAP7	1.85797e-08	0.362564	0.317	0.053	0.000446526
LARS	1.91229e-08	0.30783	0.502	0.168	0.000459581
VPS35	1.92518e-08	0.322735	0.509	0.177	0.000462679
OAZ1	1.93502e-08	-0.625821	0.544	0.602	0.000465044
EAPP	1.97585e-08	0.284606	0.527	0.177	0.000474856
VEPH1	1.98476e-08	0.285611	0.45	0.133	0.000476996
SRPRA	2.02197e-08	0.357659	0.356	0.08	0.000485939
TRAPPC1	2.06601e-08	-0.698279	0.364	0.504	0.000496523
TCEA1	2.06863e-08	0.285975	0.585	0.23	0.000497155
KIAA1551	2.12558e-08	0.334725	0.275	0.027	0.000510841
KIF13B	2.16321e-08	0.340677	0.433	0.124	0.000519884
KLF5	2.19365e-08	0.313113	0.453	0.142	0.000527201
TARS	2.22295e-08	0.369425	0.33	0.062	0.000534243
MTUS1	2.30897e-08	0.318136	0.352	0.071	0.000554915
AC005261.1	2.31011e-08	0.28507	0.307	0.044	0.000555189
CCT2	2.32053e-08	0.376976	0.509	0.195	0.000557692
SLC8A1	2.34963e-08	0.480747	0.223	0	0.000564688
CYBA	2.3537e-08	-0.821341	0.13	0.292	0.000565665
RHOB	2.41805e-08	0.323045	0.491	0.159	0.00058113
RALB	2.47069e-08	0.359196	0.273	0.027	0.000593782
SCAPER	2.48712e-08	0.297301	0.287	0.035	0.000597731
PDZK1IP1	2.50924e-08	-0.807225	0.168	0.336	0.000603045
VPS36	2.52467e-08	0.292332	0.44	0.124	0.000606754
AC007388.1	2.52483e-08	0.271821	0.336	0.062	0.000606792
SYAP1	2.52883e-08	0.301875	0.609	0.257	0.000607755
SPATS2	2.55685e-08	0.358609	0.355	0.08	0.000614487
ACADVL	2.55711e-08	-0.812916	0.377	0.504	0.000614551
AC116533.1	2.70717e-08	0.314812	0.222	0	0.000650614
ZNF271P	2.70717e-08	0.343426	0.222	0	0.000650614
VEZF1	2.76477e-08	0.298447	0.388	0.097	0.000664456
REV1	2.81742e-08	0.333296	0.33	0.062	0.000677109
PCP4	2.86538e-08	-0.663207	0.062	0.195	0.000688637
APC	2.90543e-08	0.347994	0.221	0	0.000698263
PTGER3	2.90982e-08	0.395736	0.296	0.044	0.000699316
NEDD8	3.09101e-08	-0.712341	0.483	0.575	0.000742863
NAPRT	3.11452e-08	-0.551131	0.09	0.239	0.000748514
GNL3	3.15554e-08	0.367909	0.297	0.044	0.00075837
PDCL3	3.17016e-08	0.272449	0.301	0.044	0.000761884
CSTB	3.24553e-08	-0.90438	0.457	0.54	0.000779999
SAMD11	3.34562e-08	0.377753	0.219	0	0.000804053
EIF2S2	3.47982e-08	0.333764	0.691	0.345	0.000836306
SNHG14	3.58961e-08	0.358001	0.219	0	0.000862691
AKR7A3	3.68152e-08	-0.279372	0.027	0.124	0.000884779
CUL5	3.6979e-08	0.330436	0.405	0.106	0.000888716
ZNF644	3.70219e-08	0.332768	0.296	0.044	0.000889748
RGS16	3.84599e-08	0.545505	0.264	0.027	0.000924306
LENG8	3.85123e-08	-0.364594	0.027	0.124	0.000925567
KPNA4	3.93851e-08	0.354461	0.294	0.044	0.000946542
OFD1	4.06237e-08	0.342079	0.403	0.115	0.000976309
ZNF43	4.06884e-08	0.340569	0.252	0.018	0.000977863
CXCL1	4.07064e-08	0.667579	0.232	0.009	0.000978296
KIAA1143	4.08626e-08	0.312292	0.326	0.062	0.000982052
ATP5F1A	4.12939e-08	0.351417	0.687	0.31	0.000992416
CCDC174	4.21803e-08	0.33844	0.323	0.062	0.00101372
CDK6	4.24483e-08	0.339431	0.312	0.053	0.00102016
CDK5RAP3	4.2924e-08	-0.354999	0.023	0.115	0.00103159
ITPR2	4.33542e-08	0.320851	0.337	0.071	0.00104193
LGALS2	4.39068e-08	-0.481525	0.031	0.133	0.00105521
COPS2	4.52086e-08	0.284563	0.368	0.088	0.0010865
ING1	4.57911e-08	0.355224	0.277	0.035	0.0011005
KHK	4.63891e-08	-0.404704	0.031	0.133	0.00111487
CDKL2	4.65187e-08	0.347454	0.232	0.009	0.00111798
MT-TF	4.75246e-08	0.305068	0.215	0	0.00114216
ATP12A	4.75246e-08	0.377788	0.215	0	0.00114216
GLIS2	4.81866e-08	0.26183	0.251	0.018	0.00115807
LEO1	4.82989e-08	0.322542	0.266	0.027	0.00116077
ZCCHC17	4.86982e-08	0.265871	0.4	0.106	0.00117036
CSNK2A1	4.87689e-08	0.340248	0.447	0.142	0.00117206
SFSWAP	5.02358e-08	0.336133	0.26	0.027	0.00120732
SLC12A1	5.09663e-08	0.569046	0.215	0	0.00122487
PKIA	5.09663e-08	0.356544	0.215	0	0.00122487
TNKS1BP1	5.09668e-08	-0.453383	0.063	0.195	0.00122488
NDUFC1	5.1371e-08	-0.555087	0.724	0.717	0.0012346
RNF44	5.21387e-08	0.299944	0.305	0.053	0.00125305
TBL1X	5.24763e-08	0.289218	0.326	0.062	0.00126116
ARHGAP18	5.39593e-08	0.348421	0.326	0.062	0.0012968
PDIA3P1	5.46522e-08	0.326299	0.214	0	0.00131346
UBE2Q1	5.4855e-08	0.264204	0.296	0.044	0.00131833
SNRPD2	5.61e-08	-0.572366	0.619	0.646	0.00134825
TSPAN1	5.6504e-08	-0.507067	0.712	0.752	0.00135796
MID1IP1	5.77762e-08	0.399129	0.291	0.044	0.00138853
CCDC107	5.79629e-08	-0.583412	0.11	0.265	0.00139302
CDKN1B	5.80798e-08	0.32748	0.293	0.044	0.00139583
PRKRIP1	5.90205e-08	0.301016	0.328	0.062	0.00141844
SEMA3B	6.00798e-08	-0.550316	0.075	0.212	0.0014439
SOCS2	6.02384e-08	0.389493	0.36	0.088	0.00144771
BBS2	6.21821e-08	0.298057	0.304	0.053	0.00149442
TWISTNB	6.46698e-08	0.332489	0.291	0.044	0.00155421
NDUFA5	6.69955e-08	0.382447	0.781	0.442	0.0016101
DENR	6.83543e-08	0.334848	0.425	0.133	0.00164276
RASL11B	6.88507e-08	0.284643	0.34	0.071	0.00165469
TGIF2	6.95574e-08	0.323369	0.276	0.035	0.00167167
CD74	7.00731e-08	-0.764864	0.537	0.611	0.00168407
SEC61G	7.1636e-08	-0.734622	0.372	0.496	0.00172163
COX5B	7.16473e-08	-0.612309	0.83	0.743	0.0017219
AC019197.1	7.47314e-08	0.311492	0.325	0.071	0.00179602
CPVL	7.48598e-08	0.352417	0.562	0.221	0.00179911
SOX9	7.63716e-08	0.506666	0.339	0.08	0.00183544
BRCC3	7.64879e-08	0.284395	0.262	0.027	0.00183823
CHCHD7	7.72941e-08	0.285457	0.357	0.08	0.00185761
RPL26P19	7.73779e-08	0.327742	0.21	0	0.00185962
C8orf59	7.75258e-08	0.291146	0.393	0.106	0.00186318
PPP2R3A	7.88749e-08	0.375795	0.44	0.15	0.0018956
RDH10	8.25489e-08	-0.769795	0.383	0.504	0.0019839
BRD4	8.41041e-08	0.26282	0.385	0.097	0.00202128
GLYAT	8.42164e-08	-0.424369	0.028	0.124	0.00202397
SLC52A3	8.70419e-08	0.330386	0.342	0.08	0.00209188
MAP4	8.73649e-08	0.271731	0.577	0.239	0.00209964
NOL7	8.76266e-08	0.293561	0.543	0.204	0.00210593
UBA5	8.89912e-08	0.283836	0.275	0.035	0.00213873
SYNJ2BP	9.14804e-08	0.280774	0.591	0.239	0.00219855
44450	9.26893e-08	0.319191	0.645	0.301	0.0022276
ILF3	9.40066e-08	0.303227	0.419	0.133	0.00225926
KLF4	9.5222e-08	0.335919	0.207	0	0.00228847
KBTBD2	9.5222e-08	0.314076	0.207	0	0.00228847
DDX24	9.79396e-08	0.388207	0.72	0.407	0.00235378
IDH2	9.96138e-08	0.305853	0.499	0.177	0.00239402
HDAC2	1.00716e-07	0.323395	0.418	0.133	0.00242052
NSD3	1.03005e-07	0.342771	0.474	0.168	0.00247553
PPP4R2	1.0344e-07	0.259561	0.348	0.08	0.00248596
LACTB	1.0364e-07	0.322973	0.321	0.071	0.00249078
YLPM1	1.05359e-07	0.307479	0.271	0.035	0.0025321
SPTLC2	1.05369e-07	0.305281	0.491	0.177	0.00253233
SBDS	1.05442e-07	0.350546	0.581	0.239	0.0025341
STAG2	1.06397e-07	0.323259	0.41	0.124	0.00255704
SNX2	1.07671e-07	0.29016	0.561	0.221	0.00258767
TIMMDC1	1.09073e-07	0.317909	0.368	0.097	0.00262134
MRPS18B	1.13859e-07	0.322701	0.466	0.168	0.00273638
SINHCAF	1.13962e-07	0.342724	0.446	0.15	0.00273886
COL4A4	1.14487e-07	-0.412066	0.032	0.133	0.00275146
PHLDA3	1.17766e-07	-0.356766	0.032	0.133	0.00283027
ATP8B1	1.19319e-07	0.294593	0.493	0.186	0.00286758
ITSN1	1.24998e-07	0.251083	0.273	0.035	0.00300408
AHNAK	1.25867e-07	-0.736724	0.376	0.504	0.00302495
ABHD5	1.26937e-07	0.271996	0.325	0.071	0.00305068
STAT1	1.27506e-07	0.335834	0.467	0.168	0.00306436
VIM	1.27935e-07	-0.691734	0.1	0.248	0.00307467
ABCF1	1.29838e-07	0.256024	0.468	0.168	0.00312039
AK4	1.29922e-07	-0.418286	0.045	0.159	0.00312242
TFAP4	1.31401e-07	-0.270209	0.025	0.115	0.00315795
KCNJ13	1.34319e-07	0.356297	0.203	0	0.00322808
CAPZB	1.38272e-07	0.327626	0.604	0.265	0.00332308
KIF3B	1.39794e-07	0.339897	0.279	0.044	0.00335966
SMC6	1.40468e-07	0.310648	0.237	0.018	0.00337587
TERF2IP	1.41221e-07	0.319811	0.608	0.257	0.00339396
JMJD1C	1.41671e-07	0.359598	0.448	0.15	0.00340477
INTS6	1.46171e-07	0.277557	0.283	0.044	0.00351292
CENPC	1.47721e-07	0.328414	0.336	0.08	0.00355017
AMN	1.49563e-07	-0.334652	0.025	0.115	0.00359444
ACSM3	1.51182e-07	0.338049	0.32	0.071	0.00363336
SUGT1	1.53008e-07	0.301411	0.464	0.159	0.00367725
HSPA9	1.56665e-07	0.328393	0.625	0.292	0.00376514
PWP1	1.57737e-07	0.283366	0.31	0.062	0.0037909
YTHDC2	1.61704e-07	0.283334	0.249	0.027	0.00388623
FAM13A	1.64551e-07	0.323118	0.248	0.027	0.00395466
TMEM150C	1.64929e-07	0.330051	0.201	0	0.00396374
GPRC5B	1.65218e-07	0.284256	0.401	0.115	0.00397068
DHCR24	1.6906e-07	-0.545681	0.073	0.204	0.00406303
NIFK	1.75607e-07	0.313734	0.274	0.044	0.00422037
MGP	1.7589e-07	0.401616	0.352	0.088	0.00422716
FRG1HP	1.76579e-07	0.302435	0.2	0	0.00424372
OPTN	1.78357e-07	0.28604	0.31	0.062	0.00428645
ZNF33A	1.80876e-07	0.322917	0.326	0.071	0.00434699
RPL3	1.81539e-07	-0.432666	0.932	0.876	0.00436293
SSB	1.85746e-07	0.28423	0.688	0.327	0.00446404
PIBF1	1.87353e-07	0.297024	0.216	0.009	0.00450266
SH3BP5	1.89585e-07	-0.538807	0.107	0.257	0.00455628
OVOL1	1.91548e-07	0.326669	0.231	0.018	0.00460348
CWC25	1.91845e-07	0.256639	0.368	0.097	0.0046106
SLC35B4	1.9235e-07	0.291487	0.25	0.027	0.00462274
UPP1	1.94595e-07	0.287356	0.251	0.027	0.0046767
PLEKHB2	1.97462e-07	0.263706	0.478	0.168	0.00474561
AL590867.2	2.0235e-07	0.271911	0.198	0	0.00486308
TCERG1	2.05303e-07	0.321918	0.334	0.08	0.00493404
NDUFB7	2.08e-07	-0.755538	0.444	0.54	0.00499886
ZC3H7A	2.11592e-07	0.320121	0.26	0.035	0.00508519
UBAP2	2.13787e-07	0.291985	0.281	0.044	0.00513795
ING2	2.15565e-07	0.291039	0.275	0.044	0.00518067
RPL24P2	2.16584e-07	0.26029	0.198	0	0.00520517
LRRFIP2	2.18255e-07	0.298858	0.292	0.053	0.00524533
ERBB2	2.20795e-07	-0.701571	0.236	0.389	0.00530636
XPA	2.22631e-07	0.272014	0.265	0.035	0.00535049
IFNAR1	2.27163e-07	0.322136	0.453	0.159	0.00545941
CACYBPP2	2.31799e-07	0.28241	0.197	0	0.00557083
RPS23P8	2.31799e-07	0.281918	0.197	0	0.00557083
SH3BGRL	2.34888e-07	0.29111	0.647	0.301	0.00564507
DYNC1I2	2.35516e-07	0.344857	0.803	0.442	0.00566017
MRPL1	2.43564e-07	0.301405	0.364	0.097	0.00585358
BDP1	2.45652e-07	0.324169	0.453	0.159	0.00590376
HOOK3	2.50667e-07	0.309736	0.355	0.097	0.00602428
WDR83OS	2.52864e-07	-0.612284	0.608	0.628	0.00607707
DFFA	2.55659e-07	0.293372	0.32	0.071	0.00614426
PRMT9	2.55882e-07	-0.296378	0.03	0.124	0.00614962
MAP4K3	2.59328e-07	0.268353	0.337	0.08	0.00623242
ATG14	2.65098e-07	0.299751	0.271	0.044	0.0063711
C4orf48	2.68389e-07	-0.636084	0.289	0.442	0.00645019
NUAK2	2.70139e-07	0.323833	0.347	0.088	0.00649224
VMP1	2.72266e-07	-0.872904	0.405	0.522	0.00654338
RHOC	2.72714e-07	-0.785239	0.251	0.398	0.00655413
USP47	2.79037e-07	0.322023	0.331	0.08	0.00670609
ALDOB	2.83216e-07	-0.780657	0.191	0.354	0.00680652
USP16	2.86586e-07	0.262402	0.421	0.142	0.00688751
CALCOCO2	2.92258e-07	0.302026	0.378	0.106	0.00702383
NDUFB2	3.01372e-07	-0.485769	0.834	0.761	0.00724286
XPC	3.07915e-07	0.293585	0.313	0.071	0.00740012
ZMAT2	3.19873e-07	0.340475	0.485	0.186	0.00768751
BLOC1S6	3.31165e-07	0.278665	0.308	0.062	0.00795888
DSP	3.39728e-07	0.302999	0.513	0.204	0.00816468
SLC16A10	3.41821e-07	0.292789	0.225	0.018	0.00821498
CNTRL	3.47697e-07	0.333792	0.192	0	0.0083562
FGL2	3.71312e-07	0.415424	0.64	0.327	0.00892375
WWC2	3.75568e-07	0.280603	0.257	0.035	0.00902603
SFTA2	3.78592e-07	-0.42119	0.053	0.168	0.0090987
THUMPD1	3.85033e-07	0.273184	0.418	0.142	0.00925349
ARSD	3.86609e-07	0.253402	0.436	0.15	0.00929138
NSUN6	3.90705e-07	0.30924	0.256	0.035	0.00938981
MST1P2	3.97729e-07	0.286553	0.19	0	0.00955863
TMEM2	3.9773e-07	0.274937	0.19	0	0.00955863
HSPA4	4.08069e-07	0.302073	0.349	0.097	0.00980712
HSD17B12	4.14366e-07	0.270872	0.396	0.124	0.00995846
ZMYM5	4.14554e-07	0.277714	0.239	0.027	0.00996297
ASAH1	4.31952e-07	-0.531598	0.758	0.69	0.0103811
UBE2S	4.48334e-07	0.285078	0.28	0.053	0.0107748
KANSL1L	4.51382e-07	0.29927	0.345	0.088	0.0108481
AL035661.1	4.53497e-07	0.293748	0.264	0.044	0.0108989
EXOSC8	4.56322e-07	0.25898	0.282	0.053	0.0109668
OSER1	4.58361e-07	0.266808	0.268	0.044	0.0110158
RPL13A	4.68923e-07	-0.425148	0.943	0.903	0.0112696
PPA2	4.7271e-07	0.289355	0.31	0.071	0.0113606
RPL38	4.75113e-07	-0.73937	0.736	0.673	0.0114184
CCDC47	4.79234e-07	0.275455	0.496	0.195	0.0115174
GBP3	4.81971e-07	0.25923	0.325	0.08	0.0115832
EIF3J-AS1	4.86274e-07	0.310949	0.188	0	0.0116866
NPM1P39	4.86274e-07	0.284759	0.188	0	0.0116866
CCDC198	4.87838e-07	0.310305	0.585	0.257	0.0117242
CD83	4.93435e-07	0.370539	0.274	0.053	0.0118587
USP10	4.94151e-07	0.321943	0.351	0.097	0.0118759
MSH3	4.96792e-07	0.253771	0.285	0.053	0.0119394
PTTG1IP	5.00049e-07	0.316702	0.693	0.354	0.0120177
KRR1	5.01348e-07	0.285877	0.425	0.15	0.0120489
RPAP3	5.1581e-07	0.263516	0.282	0.053	0.0123965
MAN1A2	5.37823e-07	0.292435	0.448	0.159	0.0129255
UBXN4	5.55472e-07	0.348141	0.704	0.372	0.0133497
CEP295	5.62404e-07	0.289979	0.204	0.009	0.0135163
UBE2L3	5.67445e-07	0.252183	0.555	0.239	0.0136374
CASP8AP2	5.67995e-07	0.303371	0.202	0.009	0.0136506
AC010329.1	5.71068e-07	0.302983	0.219	0.018	0.0137245
UBAP1	5.8069e-07	0.28899	0.218	0.018	0.0139557
SNHG16	5.94061e-07	0.272854	0.185	0	0.0142771
ARGLU1	6.23034e-07	0.292666	0.67	0.31	0.0149734
PLXNB2	6.30495e-07	-0.804246	0.261	0.398	0.0151527
AC005912.1	6.34949e-07	0.279268	0.185	0	0.0152597
H3F3AP4	6.34949e-07	0.271747	0.185	0	0.0152597
ZNF91	6.53843e-07	0.292659	0.41	0.142	0.0157138
FRG1	6.57008e-07	0.305478	0.358	0.106	0.0157899
TMEM258	6.60137e-07	-0.594563	0.586	0.611	0.0158651
SPTAN1	6.60887e-07	-0.645835	0.213	0.363	0.0158831
MAP9	6.61964e-07	0.323741	0.335	0.088	0.015909
BAG1	6.62273e-07	-0.708707	0.398	0.496	0.0159164
HELLS	6.72357e-07	0.334881	0.347	0.097	0.0161588
ECPAS	6.75907e-07	0.255175	0.236	0.027	0.0162441
FAM96B	6.80723e-07	-0.620806	0.355	0.478	0.0163598
SPRY1	7.14842e-07	0.385697	0.369	0.115	0.0171798
SHCBP1	7.25173e-07	0.291209	0.183	0	0.0174281
TMBIM4	7.53056e-07	-0.703043	0.385	0.487	0.0180982
SNHG12	7.83453e-07	0.30281	0.211	0.018	0.0188287
AC007969.1	8.2793e-07	0.267091	0.181	0	0.0198976
WDFY3-AS2	8.2793e-07	0.292585	0.181	0	0.0198976
ATP5MPL	8.33365e-07	-0.487616	0.695	0.69	0.0200283
ABRACL	8.57443e-07	-0.266687	0.024	0.106	0.0206069
PRDX1	8.80168e-07	-0.615808	0.791	0.681	0.0211531
SNRPB2	8.81601e-07	0.337938	0.573	0.274	0.0211875
MAP1LC3B2	8.84531e-07	0.25161	0.181	0	0.0212579
LDLR	8.93418e-07	0.320807	0.263	0.044	0.0214715
JAG1	9.34953e-07	0.277138	0.262	0.044	0.0224697
UFSP2	9.39266e-07	0.270982	0.286	0.062	0.0225734
ZNF426	9.44922e-07	0.279845	0.18	0	0.0227093
RBM22	9.50757e-07	0.252738	0.277	0.053	0.0228495
HSPA4L	9.61849e-07	0.297946	0.24	0.035	0.0231161
TCF12	9.76756e-07	0.275658	0.241	0.035	0.0234744
UTP23	1.00529e-06	0.251054	0.197	0.009	0.0241602
C3orf58	1.00935e-06	0.28641	0.179	0	0.0242577
EEF1D	1.0124e-06	-0.644516	0.537	0.584	0.024331
LINC00882	1.0228e-06	-0.35671	0.046	0.15	0.024581
SLC3A2	1.03064e-06	0.282024	0.33	0.088	0.0247693
WAPL	1.05135e-06	0.30194	0.298	0.071	0.0252672
EGLN3	1.05718e-06	0.2771	0.211	0.018	0.0254072
JPX	1.06334e-06	0.299526	0.298	0.071	0.0255553
RIF1	1.06736e-06	0.297633	0.245	0.035	0.0256519
TEX41	1.07293e-06	0.262601	0.245	0.035	0.0257858
AC114491.1	1.07808e-06	0.25485	0.178	0	0.0259094
MGST3	1.08759e-06	-0.7704	0.726	0.681	0.0261379
AGPAT5	1.08963e-06	0.290475	0.211	0.018	0.0261871
TGS1	1.0925e-06	0.286569	0.432	0.159	0.026256
TBC1D1	1.10875e-06	0.27622	0.357	0.106	0.0266466
SDHD	1.13893e-06	-0.458304	0.142	0.292	0.0273718
ZMYND11	1.14216e-06	0.313368	0.341	0.097	0.0274496
GAPDH	1.1446e-06	-0.438618	0.901	0.796	0.0275083
AC093583.1	1.15139e-06	0.321532	0.177	0	0.0276713
MYSM1	1.17838e-06	0.251001	0.258	0.044	0.0283199
BBS4	1.18654e-06	0.271012	0.271	0.053	0.028516
SLC25A4	1.1948e-06	0.288636	0.466	0.177	0.0287146
FOSL2	1.19921e-06	-0.850891	0.316	0.434	0.0288206
STIP1	1.22101e-06	0.303872	0.28	0.062	0.0293446
AC139769.1	1.22958e-06	0.273792	0.177	0	0.0295504
PAPSS2	1.24605e-06	0.360251	0.238	0.035	0.0299463
SOCS1	1.263e-06	0.262745	0.378	0.124	0.0303536
KIF3A	1.26301e-06	0.268437	0.391	0.133	0.0303538
ZNF292	1.26971e-06	0.326768	0.349	0.106	0.0305148
SH3KBP1	1.29666e-06	0.302874	0.268	0.053	0.0311626
CYB5A	1.35286e-06	-0.51472	0.89	0.814	0.0325133
PLEC	1.36774e-06	-0.4116	0.047	0.15	0.0328708
SEMA4A	1.37643e-06	-0.497655	0.057	0.168	0.0330798
ABHD11	1.39953e-06	0.299047	0.366	0.115	0.0336348
MAFB	1.40189e-06	0.306435	0.175	0	0.0336916
SNHG19	1.40601e-06	-0.510254	0.074	0.195	0.0337907
FOXO3	1.48596e-06	0.351498	0.276	0.062	0.035712
RPL6	1.49095e-06	0.276932	0.926	0.664	0.0358321
KDM5B	1.50574e-06	0.288914	0.252	0.044	0.0361876
ZNF618	1.57443e-06	0.300694	0.223	0.027	0.0378383
CFAP221	1.59633e-06	0.257477	0.224	0.027	0.0383645
FRG1BP	1.59781e-06	0.288412	0.173	0	0.0384002
TROVE2	1.64133e-06	0.311572	0.359	0.115	0.0394461
ANXA2	1.64999e-06	-0.722418	0.661	0.619	0.0396541
RPL5P34	1.7056e-06	0.272068	0.172	0	0.0409906
HEXIM1	1.78937e-06	0.313814	0.332	0.097	0.0430039
SRFBP1	1.81348e-06	0.263008	0.236	0.035	0.0435834
EIF2AK4	1.81739e-06	0.255217	0.265	0.053	0.0436773
TMEM14B	1.81946e-06	0.257828	0.437	0.168	0.0437271
TNFAIP3	1.8205e-06	0.323378	0.172	0	0.0437522
SKAP1	1.82669e-06	0.266418	0.221	0.027	0.043901
PHF13	1.83026e-06	0.253773	0.189	0.009	0.0439868
ITGA6	1.85289e-06	0.25712	0.297	0.071	0.0445305
CCDC43	1.87956e-06	0.258118	0.189	0.009	0.0451716
UBC	1.89385e-06	0.408355	0.91	0.779	0.0455148
DNAJA4	1.9e-06	0.30923	0.204	0.018	0.0456627
FTX	1.92876e-06	-0.566558	0.101	0.23	0.046354
WDR60	1.93554e-06	0.26148	0.435	0.159	0.0465168
SEPT7P2	1.94299e-06	0.272674	0.171	0	0.0466958
RRAGD	1.96724e-06	0.275539	0.202	0.018	0.0472788
TXLNG	1.97392e-06	0.271794	0.233	0.035	0.0474393
DYNLRB1	2.01495e-06	-0.623481	0.549	0.593	0.0484252
GATA3	2.04266e-06	0.318966	0.833	0.504	0.0490913
CEP162	2.05169e-06	0.320883	0.247	0.044	0.0493083
MORF4L1	2.06205e-06	0.271136	0.853	0.549	0.0495573
TCAF1	2.11312e-06	0.279853	0.185	0.009	0.0507847
GLA	2.12557e-06	0.295519	0.236	0.035	0.0510838
MACO1	2.1319e-06	0.285226	0.198	0.018	0.051236
LNX1	2.1451e-06	0.267517	0.201	0.018	0.0515532
COPB2	2.16516e-06	0.259687	0.252	0.044	0.0520352
ATP5MC1	2.22936e-06	-0.641273	0.476	0.549	0.0535782
GLTP	2.27345e-06	0.299469	0.344	0.106	0.0546379
RPL39	2.2828e-06	-0.492123	0.849	0.779	0.0548624
RAB13	2.30032e-06	0.259586	0.555	0.248	0.0552835
HMGB1P8	2.51897e-06	0.26028	0.168	0	0.0605385
DACH1	2.51897e-06	0.278398	0.168	0	0.0605385
HSPA2	2.51995e-06	-0.636605	0.2	0.345	0.0605621
IQUB	2.55739e-06	0.27083	0.304	0.08	0.0614618
KNG1	2.57015e-06	0.421962	0.184	0.009	0.0617685
CCDC91	2.58083e-06	0.276934	0.313	0.088	0.062025
NKAP	2.69199e-06	0.293933	0.254	0.053	0.0646966
REV3L	2.83806e-06	0.313782	0.3	0.08	0.0682072
PRDX5	2.84746e-06	-0.653469	0.645	0.619	0.068433
MYO10	2.87136e-06	0.293153	0.394	0.142	0.0690074
EDF1	2.88448e-06	-0.652622	0.562	0.575	0.0693226
PHACTR4	2.96675e-06	0.252189	0.279	0.062	0.0712999
CDC37L1	3.00095e-06	0.263557	0.267	0.062	0.0721219
COIL	3.03521e-06	0.251482	0.229	0.035	0.0729452
DNAJC25	3.0988e-06	0.296408	0.236	0.044	0.0744735
AC006994.2	3.2614e-06	0.276516	0.164	0	0.0783813
FBXO17	3.3223e-06	0.268413	0.24	0.044	0.0798448
KRAS	3.44316e-06	0.283115	0.361	0.124	0.0827495
TRPV6	3.55655e-06	-0.330273	0.027	0.106	0.0854747
PHF14	3.58772e-06	0.267452	0.394	0.142	0.0862236
PSD4	3.64121e-06	-0.305401	0.027	0.106	0.0875092
ICE1	3.7012e-06	0.266597	0.242	0.044	0.088951
EPS8	3.77659e-06	0.283416	0.323	0.097	0.0907628
VAV2	3.79519e-06	-0.442699	0.055	0.159	0.0912099
ASCC3	3.80892e-06	0.282713	0.178	0.009	0.0915399
PAQR7	3.88202e-06	-0.666702	0.079	0.195	0.0932966
SPAG9	3.89659e-06	0.258548	0.357	0.115	0.0936469
CGAS	3.9552e-06	0.269909	0.162	0	0.0950553
CTNND1	4.00052e-06	-0.583008	0.294	0.425	0.0961445
MT1F	4.04441e-06	-1.10429	0.347	0.46	0.0971993
PAPD5	4.21715e-06	0.280248	0.161	0	0.101351
NRDC	4.2208e-06	0.27534	0.324	0.097	0.101439
HEBP2	4.32608e-06	0.253178	0.609	0.301	0.103969
PCBP2	4.51193e-06	-0.587276	0.616	0.593	0.108435
SCFD1	4.51847e-06	0.254413	0.298	0.08	0.108592
ERAP2	4.70811e-06	-0.364147	0.045	0.142	0.11315
SETX	4.71706e-06	0.259678	0.224	0.035	0.113365
KCP	4.90025e-06	-0.463856	0.083	0.204	0.117768
SRGAP3	5.10416e-06	-0.626381	0.16	0.292	0.122668
[truncated: 875 more rows]

## Sheet: IC
gene_id	p_val	avg_logFC	pct.1	pct.2	p_val_adj
[truncated: 2,778 more rows]

[truncated: 6 more sheets: MC, MON, DC, B cells, NK-T, SMC]
