# Supplementary material for: A Partial Picture of the Single-Cell Transcriptomics of Human IgA Nephropathy
Source: Front Immunol. 2021 Apr 16;12:645988. doi: 10.3389/fimmu.2021.645988 (PMC8085501; doi:10.3389/fimmu.2021.645988)
Supplement: Supplemental Table 11 — Gene ontology enrichment analysis for individual cell types performed with the “cluster Profiler” R package using DEGs ( Supplementary Table 10 ). [file Table_11.xlsx]

## Sheet: MES
Category	ID	Description	GeneRatio	BgRatio	pvalue	padj	geneID	Count
BP	GO:0010035	response to inorganic substance	9/39	225/8591	5.2836e-07	0.000730193	ENSG00000198786/ENSG00000113140/ENSG00000115738/ENSG00000163347/ENSG00000044574/ENSG00000162692/ENSG00000233276/ENSG00000198727/ENSG00000118194	9
BP	GO:0010038	response to metal ion	7/39	133/8591	1.85198e-06	0.00127972	ENSG00000113140/ENSG00000115738/ENSG00000163347/ENSG00000044574/ENSG00000162692/ENSG00000198727/ENSG00000118194	7
BP	GO:0007568	aging	6/39	146/8591	4.46592e-05	0.0137971	ENSG00000118523/ENSG00000115738/ENSG00000163347/ENSG00000198899/ENSG00000162692/ENSG00000102265	6
BP	GO:0051592	response to calcium ion	4/39	48/8591	6.11257e-05	0.0137971	ENSG00000113140/ENSG00000044574/ENSG00000198727/ENSG00000118194	4
BP	GO:0080135	regulation of cellular response to stress	8/39	313/8591	6.50624e-05	0.0137971	ENSG00000118523/ENSG00000183255/ENSG00000099860/ENSG00000044574/ENSG00000154096/ENSG00000137331/ENSG00000029363/ENSG00000233276	8
BP	GO:0097305	response to alcohol	5/39	96/8591	6.68765e-05	0.0137971	ENSG00000113140/ENSG00000163347/ENSG00000162692/ENSG00000087460/ENSG00000198727	5
BP	GO:0030198	extracellular matrix organization	6/39	161/8591	7.71648e-05	0.0137971	ENSG00000118523/ENSG00000113140/ENSG00000162692/ENSG00000102265/ENSG00000087303/ENSG00000054598	6
BP	GO:0043062	extracellular structure organization	6/39	162/8591	7.98675e-05	0.0137971	ENSG00000118523/ENSG00000113140/ENSG00000162692/ENSG00000102265/ENSG00000087303/ENSG00000054598	6
BP	GO:0001503	ossification	6/39	173/8591	0.000114904	0.0173438	ENSG00000118523/ENSG00000113140/ENSG00000167460/ENSG00000115738/ENSG00000087460/ENSG00000054598	6
BP	GO:0003229	ventricular cardiac muscle tissue development	3/39	22/8591	0.000125498	0.0173438	ENSG00000115738/ENSG00000054598/ENSG00000118194	3
BP	GO:0045471	response to ethanol	4/39	66/8591	0.00021351	0.0268246	ENSG00000113140/ENSG00000163347/ENSG00000162692/ENSG00000198727	4
BP	GO:0006163	purine nucleotide metabolic process	7/39	285/8591	0.000253703	0.0292181	ENSG00000228253/ENSG00000198786/ENSG00000131016/ENSG00000198899/ENSG00000087460/ENSG00000233276/ENSG00000198727	7
BP	GO:0072521	purine-containing compound metabolic process	7/39	297/8591	0.000326416	0.0347005	ENSG00000228253/ENSG00000198786/ENSG00000131016/ENSG00000198899/ENSG00000087460/ENSG00000233276/ENSG00000198727	7
BP	GO:0010243	response to organonitrogen compound	8/39	403/8591	0.000373158	0.0365602	ENSG00000118523/ENSG00000198786/ENSG00000113140/ENSG00000044574/ENSG00000162692/ENSG00000087460/ENSG00000102265/ENSG00000198727	8
BP	GO:0031960	response to corticosteroid	4/39	78/8591	0.000406378	0.0365602	ENSG00000163453/ENSG00000118523/ENSG00000113140/ENSG00000163347	4
BP	GO:0071363	cellular response to growth factor stimulus	7/39	310/8591	0.000423273	0.0365602	ENSG00000118523/ENSG00000113140/ENSG00000163347/ENSG00000115053/ENSG00000044574/ENSG00000162692/ENSG00000054598	7
BP	GO:0070848	response to growth factor	7/39	320/8591	0.000512489	0.0416623	ENSG00000118523/ENSG00000113140/ENSG00000163347/ENSG00000115053/ENSG00000044574/ENSG00000162692/ENSG00000054598	7
BP	GO:0001101	response to acid chemical	5/39	152/8591	0.00057525	0.0441664	ENSG00000163453/ENSG00000118523/ENSG00000113140/ENSG00000163347/ENSG00000087460	5
BP	GO:0007565	female pregnancy	4/39	90/8591	0.000700074	0.0493953	ENSG00000163453/ENSG00000087460/ENSG00000102265/ENSG00000112782	4
BP	GO:0051093	negative regulation of developmental process	8/39	449/8591	0.000766888	0.0493953	ENSG00000197061/ENSG00000113140/ENSG00000115738/ENSG00000154096/ENSG00000087460/ENSG00000102265/ENSG00000135916/ENSG00000054598	8
BP	GO:0001525	angiogenesis	6/39	249/8591	0.00081553	0.0493953	ENSG00000118523/ENSG00000113140/ENSG00000115053/ENSG00000154096/ENSG00000054598/ENSG00000233276	6
BP	GO:0031099	regeneration	4/39	94/8591	0.000824705	0.0493953	ENSG00000163347/ENSG00000154096/ENSG00000233276/ENSG00000198727	4
BP	GO:1903019	negative regulation of glycoprotein metabolic process	2/39	10/8591	0.000883163	0.0493953	ENSG00000136156/ENSG00000135916	2
BP	GO:0007160	cell-matrix adhesion	4/39	96/8591	0.000892564	0.0493953	ENSG00000118523/ENSG00000162692/ENSG00000154096/ENSG00000087303	4
BP	GO:0070482	response to oxygen levels	5/39	168/8591	0.000905729	0.0493953	ENSG00000118523/ENSG00000198786/ENSG00000198899/ENSG00000162692/ENSG00000198727	5
BP	GO:0009117	nucleotide metabolic process	7/39	356/8591	0.000965765	0.0493953	ENSG00000228253/ENSG00000198786/ENSG00000131016/ENSG00000198899/ENSG00000087460/ENSG00000233276/ENSG00000198727	7
BP	GO:1901698	response to nitrogen compound	8/39	467/8591	0.000992099	0.0493953	ENSG00000118523/ENSG00000198786/ENSG00000113140/ENSG00000044574/ENSG00000162692/ENSG00000087460/ENSG00000102265/ENSG00000198727	8
BP	GO:0048871	multicellular organismal homeostasis	5/39	172/8591	0.00100685	0.0493953	ENSG00000118523/ENSG00000163347/ENSG00000087460/ENSG00000054598/ENSG00000233276	5
BP	GO:0006753	nucleoside phosphate metabolic process	7/39	362/8591	0.00106529	0.0493953	ENSG00000228253/ENSG00000198786/ENSG00000131016/ENSG00000198899/ENSG00000087460/ENSG00000233276/ENSG00000198727	7
BP	GO:0042776	mitochondrial ATP synthesis coupled proton transport	2/39	11/8591	0.00107633	0.0493953	ENSG00000228253/ENSG00000198899	2
BP	GO:0014070	response to organic cyclic compound	8/39	475/8591	0.001108	0.0493953	ENSG00000163453/ENSG00000118523/ENSG00000113140/ENSG00000163347/ENSG00000044574/ENSG00000162692/ENSG00000087460/ENSG00000198727	8
BP	GO:0044706	multi-multicellular organism process	4/39	104/8591	0.00120373	0.0508339	ENSG00000163453/ENSG00000087460/ENSG00000102265/ENSG00000112782	4
BP	GO:0070542	response to fatty acid	3/39	47/8591	0.00122172	0.0508339	ENSG00000118523/ENSG00000163347/ENSG00000087460	3
BP	GO:0055093	response to hyperoxia	2/39	12/8591	0.00128789	0.0508339	ENSG00000198899/ENSG00000198727	2
BP	GO:0034097	response to cytokine	8/39	489/8591	0.00133695	0.0508339	ENSG00000113140/ENSG00000163347/ENSG00000115053/ENSG00000044574/ENSG00000162692/ENSG00000102265/ENSG00000029363/ENSG00000054598	8
BP	GO:0009150	purine ribonucleotide metabolic process	6/39	275/8591	0.00136537	0.0508339	ENSG00000228253/ENSG00000198786/ENSG00000131016/ENSG00000198899/ENSG00000087460/ENSG00000198727	6
BP	GO:0055086	nucleobase-containing small molecule metabolic process	7/39	380/8591	0.00141336	0.0508339	ENSG00000228253/ENSG00000198786/ENSG00000131016/ENSG00000198899/ENSG00000087460/ENSG00000233276/ENSG00000198727	7
BP	GO:0072359	circulatory system development	8/39	498/8591	0.00150318	0.0508339	ENSG00000118523/ENSG00000113140/ENSG00000115738/ENSG00000115053/ENSG00000154096/ENSG00000054598/ENSG00000233276/ENSG00000118194	8
BP	GO:0061448	connective tissue development	4/39	111/8591	0.00153257	0.0508339	ENSG00000118523/ENSG00000115738/ENSG00000087460/ENSG00000102265	4
BP	GO:0003206	cardiac chamber morphogenesis	3/39	51/8591	0.00154953	0.0508339	ENSG00000115738/ENSG00000054598/ENSG00000118194	3
BP	GO:0051291	protein heterooligomerization	3/39	51/8591	0.00154953	0.0508339	ENSG00000197061/ENSG00000163347/ENSG00000118194	3
BP	GO:0009259	ribonucleotide metabolic process	6/39	282/8591	0.00155326	0.0508339	ENSG00000228253/ENSG00000198786/ENSG00000131016/ENSG00000198899/ENSG00000087460/ENSG00000198727	6
BP	GO:0007229	integrin-mediated signaling pathway	3/39	52/8591	0.00163926	0.0508339	ENSG00000118523/ENSG00000154096/ENSG00000102265	3
BP	GO:0003231	cardiac ventricle development	3/39	53/8591	0.00173219	0.0508339	ENSG00000115738/ENSG00000054598/ENSG00000118194	3
BP	GO:0048514	blood vessel morphogenesis	6/39	289/8591	0.00176037	0.0508339	ENSG00000118523/ENSG00000113140/ENSG00000115053/ENSG00000154096/ENSG00000054598/ENSG00000233276	6
BP	GO:0001958	endochondral ossification	2/39	14/8591	0.00176558	0.0508339	ENSG00000087460/ENSG00000054598	2
BP	GO:0009651	response to salt stress	2/39	14/8591	0.00176558	0.0508339	ENSG00000163347/ENSG00000198727	2
BP	GO:0036075	replacement ossification	2/39	14/8591	0.00176558	0.0508339	ENSG00000087460/ENSG00000054598	2
BP	GO:0019693	ribose phosphate metabolic process	6/39	291/8591	0.00182325	0.0514231	ENSG00000228253/ENSG00000198786/ENSG00000131016/ENSG00000198899/ENSG00000087460/ENSG00000198727	6
BP	GO:1902600	hydrogen ion transmembrane transport	3/39	56/8591	0.00203055	0.0525983	ENSG00000228253/ENSG00000198899/ENSG00000198727	3
BP	GO:0006972	hyperosmotic response	2/39	15/8591	0.00203137	0.0525983	ENSG00000163347/ENSG00000198727	2
BP	GO:0015985	energy coupled proton transport, down electrochemical gradient	2/39	15/8591	0.00203137	0.0525983	ENSG00000228253/ENSG00000198899	2
BP	GO:0015986	ATP synthesis coupled proton transport	2/39	15/8591	0.00203137	0.0525983	ENSG00000228253/ENSG00000198899	2
BP	GO:0043434	response to peptide hormone	5/39	202/8591	0.00205521	0.0525983	ENSG00000118523/ENSG00000113140/ENSG00000087460/ENSG00000102265/ENSG00000198727	5
BP	GO:0009725	response to hormone	7/39	408/8591	0.00212649	0.0534329	ENSG00000163453/ENSG00000118523/ENSG00000113140/ENSG00000163347/ENSG00000087460/ENSG00000102265/ENSG00000198727	7
BP	GO:0040008	regulation of growth	6/39	302/8591	0.0022003	0.0543004	ENSG00000163453/ENSG00000118523/ENSG00000150938/ENSG00000087460/ENSG00000054598/ENSG00000147654	6
BP	GO:0036296	response to increased oxygen levels	2/39	16/8591	0.00231493	0.0551591	ENSG00000198899/ENSG00000198727	2
BP	GO:1901890	positive regulation of cell junction assembly	2/39	16/8591	0.00231493	0.0551591	ENSG00000163347/ENSG00000154096	2
BP	GO:0045637	regulation of myeloid cell differentiation	4/39	126/8591	0.00243951	0.0571424	ENSG00000197061/ENSG00000115738/ENSG00000005483/ENSG00000087460	4
BP	GO:0042407	cristae formation	2/39	17/8591	0.00261608	0.0592319	ENSG00000228253/ENSG00000198899	2
BP	GO:0071364	cellular response to epidermal growth factor stimulus	2/39	17/8591	0.00261608	0.0592319	ENSG00000115053/ENSG00000054598	2
BP	GO:0046034	ATP metabolic process	4/39	129/8591	0.00265729	0.0592319	ENSG00000228253/ENSG00000198786/ENSG00000198899/ENSG00000198727	4
BP	GO:0001568	blood vessel development	6/39	318/8591	0.00285109	0.0623956	ENSG00000118523/ENSG00000113140/ENSG00000115053/ENSG00000154096/ENSG00000054598/ENSG00000233276	6
BP	GO:0045123	cellular extravasation	2/39	18/8591	0.00293467	0.0623956	ENSG00000162692/ENSG00000154096	2
BP	GO:0055010	ventricular cardiac muscle tissue morphogenesis	2/39	18/8591	0.00293467	0.0623956	ENSG00000054598/ENSG00000118194	2
BP	GO:0009152	purine ribonucleotide biosynthetic process	4/39	134/8591	0.00304943	0.0632237	ENSG00000228253/ENSG00000131016/ENSG00000198899/ENSG00000087460	4
BP	GO:0051345	positive regulation of hydrolase activity	6/39	323/8591	0.00308153	0.0632237	ENSG00000118523/ENSG00000044574/ENSG00000137962/ENSG00000154096/ENSG00000087460/ENSG00000118194	6
BP	GO:0003205	cardiac chamber development	3/39	65/8591	0.00311086	0.0632237	ENSG00000115738/ENSG00000054598/ENSG00000118194	3
BP	GO:0010559	regulation of glycoprotein biosynthetic process	2/39	19/8591	0.00327055	0.0632721	ENSG00000136156/ENSG00000135916	2
BP	GO:0006164	purine nucleotide biosynthetic process	4/39	137/8591	0.00330284	0.0632721	ENSG00000228253/ENSG00000131016/ENSG00000198899/ENSG00000087460	4
BP	GO:0051384	response to glucocorticoid	3/39	67/8591	0.00339051	0.0632721	ENSG00000163453/ENSG00000113140/ENSG00000163347	3
BP	GO:0071248	cellular response to metal ion	3/39	67/8591	0.00339051	0.0632721	ENSG00000115738/ENSG00000163347/ENSG00000044574	3
BP	GO:0001501	skeletal system development	5/39	227/8591	0.00341022	0.0632721	ENSG00000118523/ENSG00000113140/ENSG00000087460/ENSG00000102265/ENSG00000054598	5
BP	GO:1903706	regulation of hemopoiesis	5/39	227/8591	0.00341022	0.0632721	ENSG00000197061/ENSG00000115738/ENSG00000005483/ENSG00000087460/ENSG00000054598	5
BP	GO:0009205	purine ribonucleoside triphosphate metabolic process	4/39	139/8591	0.00347956	0.0632721	ENSG00000228253/ENSG00000198786/ENSG00000198899/ENSG00000198727	4
BP	GO:0009260	ribonucleotide biosynthetic process	4/39	140/8591	0.0035703	0.0632721	ENSG00000228253/ENSG00000131016/ENSG00000198899/ENSG00000087460	4
BP	GO:0042982	amyloid precursor protein metabolic process	2/39	20/8591	0.00362355	0.0632721	ENSG00000136156/ENSG00000135916	2
BP	GO:0070849	response to epidermal growth factor	2/39	20/8591	0.00362355	0.0632721	ENSG00000115053/ENSG00000054598	2
BP	GO:0009199	ribonucleoside triphosphate metabolic process	4/39	141/8591	0.00366264	0.0632721	ENSG00000228253/ENSG00000198786/ENSG00000198899/ENSG00000198727	4
BP	GO:0072522	purine-containing compound biosynthetic process	4/39	141/8591	0.00366264	0.0632721	ENSG00000228253/ENSG00000131016/ENSG00000198899/ENSG00000087460	4
BP	GO:0046390	ribose phosphate biosynthetic process	4/39	142/8591	0.0037566	0.0640941	ENSG00000228253/ENSG00000131016/ENSG00000198899/ENSG00000087460	4
BP	GO:0010212	response to ionizing radiation	3/39	70/8591	0.00383813	0.0643939	ENSG00000044574/ENSG00000162692/ENSG00000233276	3
BP	GO:1901652	response to peptide	5/39	234/8591	0.00388398	0.0643939	ENSG00000118523/ENSG00000113140/ENSG00000087460/ENSG00000102265/ENSG00000198727	5
BP	GO:0001944	vasculature development	6/39	339/8591	0.00391396	0.0643939	ENSG00000118523/ENSG00000113140/ENSG00000115053/ENSG00000154096/ENSG00000054598/ENSG00000233276	6
BP	GO:0009144	purine nucleoside triphosphate metabolic process	4/39	145/8591	0.00404831	0.0658207	ENSG00000228253/ENSG00000198786/ENSG00000198899/ENSG00000198727	4
BP	GO:0072358	cardiovascular system development	6/39	344/8591	0.00420564	0.0668394	ENSG00000118523/ENSG00000113140/ENSG00000115053/ENSG00000154096/ENSG00000054598/ENSG00000233276	6
BP	GO:0040007	growth	7/39	461/8591	0.00421691	0.0668394	ENSG00000163453/ENSG00000118523/ENSG00000150938/ENSG00000087460/ENSG00000054598/ENSG00000233276/ENSG00000147654	7
BP	GO:0030049	muscle filament sliding	2/39	22/8591	0.00438034	0.0668394	ENSG00000167460/ENSG00000118194	2
BP	GO:0033275	actin-myosin filament sliding	2/39	22/8591	0.00438034	0.0668394	ENSG00000167460/ENSG00000118194	2
BP	GO:1903018	regulation of glycoprotein metabolic process	2/39	22/8591	0.00438034	0.0668394	ENSG00000136156/ENSG00000135916	2
BP	GO:2001242	regulation of intrinsic apoptotic signaling pathway	3/39	74/8591	0.00448878	0.0668394	ENSG00000183255/ENSG00000029363/ENSG00000233276	3
BP	GO:0009126	purine nucleoside monophosphate metabolic process	4/39	151/8591	0.0046772	0.0668394	ENSG00000228253/ENSG00000198786/ENSG00000198899/ENSG00000198727	4
BP	GO:0009167	purine ribonucleoside monophosphate metabolic process	4/39	151/8591	0.0046772	0.0668394	ENSG00000228253/ENSG00000198786/ENSG00000198899/ENSG00000198727	4
BP	GO:0009887	animal organ morphogenesis	7/39	470/8591	0.0046897	0.0668394	ENSG00000118523/ENSG00000115738/ENSG00000154096/ENSG00000087460/ENSG00000054598/ENSG00000112782/ENSG00000118194	7
BP	GO:0007007	inner mitochondrial membrane organization	2/39	23/8591	0.00478381	0.0668394	ENSG00000228253/ENSG00000198899	2
BP	GO:0030104	water homeostasis	2/39	23/8591	0.00478381	0.0668394	ENSG00000163347/ENSG00000087460	2
BP	GO:0035924	cellular response to vascular endothelial growth factor stimulus	2/39	23/8591	0.00478381	0.0668394	ENSG00000162692/ENSG00000054598	2
BP	GO:0050891	multicellular organismal water homeostasis	2/39	23/8591	0.00478381	0.0668394	ENSG00000163347/ENSG00000087460	2
BP	GO:0031589	cell-substrate adhesion	4/39	152/8591	0.00478806	0.0668394	ENSG00000118523/ENSG00000162692/ENSG00000154096/ENSG00000087303	4
BP	GO:0071241	cellular response to inorganic substance	3/39	76/8591	0.00483768	0.0668567	ENSG00000115738/ENSG00000163347/ENSG00000044574	3
BP	GO:0008015	blood circulation	5/39	248/8591	0.00497109	0.0680203	ENSG00000118523/ENSG00000115738/ENSG00000054598/ENSG00000233276/ENSG00000118194	5
BP	GO:0060548	negative regulation of cell death	7/39	477/8591	0.00508457	0.068492	ENSG00000118523/ENSG00000183255/ENSG00000044574/ENSG00000137331/ENSG00000102265/ENSG00000054598/ENSG00000233276	7
BP	GO:0003013	circulatory system process	5/39	250/8591	0.00514244	0.068492	ENSG00000118523/ENSG00000115738/ENSG00000054598/ENSG00000233276/ENSG00000118194	5
BP	GO:0015992	proton transport	3/39	78/8591	0.00520259	0.068492	ENSG00000228253/ENSG00000198899/ENSG00000198727	3
BP	GO:0002763	positive regulation of myeloid leukocyte differentiation	2/39	24/8591	0.0052038	0.068492	ENSG00000115738/ENSG00000087460	2
BP	GO:0009141	nucleoside triphosphate metabolic process	4/39	157/8591	0.00536908	0.0689863	ENSG00000228253/ENSG00000198786/ENSG00000198899/ENSG00000198727	4
BP	GO:0036293	response to decreased oxygen levels	4/39	157/8591	0.00536908	0.0689863	ENSG00000118523/ENSG00000198786/ENSG00000162692/ENSG00000198727	4
BP	GO:0006818	hydrogen transport	3/39	79/8591	0.00539111	0.0689863	ENSG00000228253/ENSG00000198899/ENSG00000198727	3
BP	GO:0009161	ribonucleoside monophosphate metabolic process	4/39	158/8591	0.00549072	0.0695956	ENSG00000228253/ENSG00000198786/ENSG00000198899/ENSG00000198727	4
BP	GO:0007566	embryo implantation	2/39	25/8591	0.00564016	0.0695956	ENSG00000163453/ENSG00000102265	2
BP	GO:0010332	response to gamma radiation	2/39	25/8591	0.00564016	0.0695956	ENSG00000044574/ENSG00000233276	2
BP	GO:0055008	cardiac muscle tissue morphogenesis	2/39	25/8591	0.00564016	0.0695956	ENSG00000054598/ENSG00000118194	2
BP	GO:0001885	endothelial cell development	2/39	26/8591	0.00609274	0.0738611	ENSG00000163347/ENSG00000233276	2
BP	GO:0046686	response to cadmium ion	2/39	26/8591	0.00609274	0.0738611	ENSG00000113140/ENSG00000198727	2
BP	GO:0007584	response to nutrient	3/39	83/8591	0.00618623	0.0742725	ENSG00000113140/ENSG00000162692/ENSG00000198727	3
BP	GO:0097435	supramolecular fiber organization	5/39	263/8591	0.00636049	0.0742725	ENSG00000118523/ENSG00000167460/ENSG00000054598/ENSG00000233276/ENSG00000118194	5
BP	GO:0009123	nucleoside monophosphate metabolic process	4/39	165/8591	0.00639436	0.0742725	ENSG00000228253/ENSG00000198786/ENSG00000198899/ENSG00000198727	4
BP	GO:0051216	cartilage development	3/39	84/8591	0.00639539	0.0742725	ENSG00000118523/ENSG00000087460/ENSG00000102265	3
BP	GO:2001020	regulation of response to DNA damage stimulus	3/39	84/8591	0.00639539	0.0742725	ENSG00000183255/ENSG00000137331/ENSG00000029363	3
BP	GO:1903708	positive regulation of hemopoiesis	3/39	86/8591	0.0068263	0.0786162	ENSG00000115738/ENSG00000087460/ENSG00000054598	3
BP	GO:0003208	cardiac ventricle morphogenesis	2/39	28/8591	0.00704596	0.0798157	ENSG00000054598/ENSG00000118194	2
BP	GO:0061180	mammary gland epithelium development	2/39	28/8591	0.00704596	0.0798157	ENSG00000115738/ENSG00000233276	2
BP	GO:0009165	nucleotide biosynthetic process	4/39	173/8591	0.00754285	0.083177	ENSG00000228253/ENSG00000131016/ENSG00000198899/ENSG00000087460	4
BP	GO:0006754	ATP biosynthetic process	2/39	29/8591	0.0075463	0.083177	ENSG00000228253/ENSG00000198899	2
BP	GO:0060350	endochondral bone morphogenesis	2/39	29/8591	0.0075463	0.083177	ENSG00000087460/ENSG00000054598	2
BP	GO:0001558	regulation of cell growth	4/39	174/8591	0.00769538	0.083177	ENSG00000163453/ENSG00000118523/ENSG00000150938/ENSG00000147654	4
BP	GO:1901293	nucleoside phosphate biosynthetic process	4/39	174/8591	0.00769538	0.083177	ENSG00000228253/ENSG00000131016/ENSG00000198899/ENSG00000087460	4
BP	GO:1901137	carbohydrate derivative biosynthetic process	6/39	390/8591	0.0077038	0.083177	ENSG00000228253/ENSG00000136156/ENSG00000131016/ENSG00000198899/ENSG00000087460/ENSG00000135916	6
BP	GO:0033762	response to glucagon	2/39	30/8591	0.00806228	0.0857082	ENSG00000087460/ENSG00000198727	2
BP	GO:0060415	muscle tissue morphogenesis	2/39	30/8591	0.00806228	0.0857082	ENSG00000054598/ENSG00000118194	2
BP	GO:2001233	regulation of apoptotic signaling pathway	4/39	178/8591	0.00832591	0.0873276	ENSG00000183255/ENSG00000029363/ENSG00000135916/ENSG00000233276	4
BP	GO:0002064	epithelial cell development	3/39	93/8591	0.00846901	0.0873276	ENSG00000163347/ENSG00000233276/ENSG00000112782	3
BP	GO:0030097	hemopoiesis	6/39	399/8591	0.008581	0.0873276	ENSG00000197061/ENSG00000115738/ENSG00000005483/ENSG00000162692/ENSG00000087460/ENSG00000054598	6
BP	GO:0006305	DNA alkylation	2/39	31/8591	0.00859374	0.0873276	ENSG00000005483/ENSG00000087460	2
BP	GO:0006306	DNA methylation	2/39	31/8591	0.00859374	0.0873276	ENSG00000005483/ENSG00000087460	2
BP	GO:0048644	muscle organ morphogenesis	2/39	31/8591	0.00859374	0.0873276	ENSG00000054598/ENSG00000118194	2
BP	GO:0001649	osteoblast differentiation	3/39	94/8591	0.00872102	0.0879741	ENSG00000167460/ENSG00000115738/ENSG00000087460	3
BP	GO:0014706	striated muscle tissue development	4/39	183/8591	0.00916083	0.0917411	ENSG00000115738/ENSG00000054598/ENSG00000233276/ENSG00000118194	4
BP	GO:0060348	bone development	3/39	97/8591	0.00950345	0.0938126	ENSG00000113140/ENSG00000087460/ENSG00000054598	3
BP	GO:1901654	response to ketone	3/39	97/8591	0.00950345	0.0938126	ENSG00000163453/ENSG00000163347/ENSG00000087460	3
BP	GO:0071398	cellular response to fatty acid	2/39	33/8591	0.00970254	0.0950987	ENSG00000163347/ENSG00000087460	2
BP	GO:0009206	purine ribonucleoside triphosphate biosynthetic process	2/39	34/8591	0.0102796	0.0999974	ENSG00000228253/ENSG00000198899	2
BP	GO:0048545	response to steroid hormone	4/39	190/8591	0.0104194	0.0999974	ENSG00000163453/ENSG00000118523/ENSG00000113140/ENSG00000163347	4
BP	GO:0060249	anatomical structure homeostasis	4/39	190/8591	0.0104194	0.0999974	ENSG00000118523/ENSG00000197061/ENSG00000087460/ENSG00000054598	4
BP	GO:0052548	regulation of endopeptidase activity	4/39	192/8591	0.0107987	0.100487	ENSG00000118523/ENSG00000150938/ENSG00000102265/ENSG00000233276	4
BP	GO:0060537	muscle tissue development	4/39	192/8591	0.0107987	0.100487	ENSG00000115738/ENSG00000054598/ENSG00000233276/ENSG00000118194	4
BP	GO:0009145	purine nucleoside triphosphate biosynthetic process	2/39	35/8591	0.0108716	0.100487	ENSG00000228253/ENSG00000198899	2
BP	GO:0032507	maintenance of protein location in cell	2/39	35/8591	0.0108716	0.100487	ENSG00000131018/ENSG00000044574	2
BP	GO:0044728	DNA methylation or demethylation	2/39	35/8591	0.0108716	0.100487	ENSG00000005483/ENSG00000087460	2
BP	GO:0048534	hematopoietic or lymphoid organ development	6/39	420/8591	0.0109067	0.100487	ENSG00000197061/ENSG00000115738/ENSG00000005483/ENSG00000162692/ENSG00000087460/ENSG00000054598	6
BP	GO:0043066	negative regulation of apoptotic process	6/39	423/8591	0.0112724	0.101038	ENSG00000183255/ENSG00000044574/ENSG00000137331/ENSG00000102265/ENSG00000054598/ENSG00000233276	6
BP	GO:0030099	myeloid cell differentiation	4/39	195/8591	0.0113842	0.101038	ENSG00000197061/ENSG00000115738/ENSG00000005483/ENSG00000087460	4
BP	GO:0009201	ribonucleoside triphosphate biosynthetic process	2/39	36/8591	0.0114783	0.101038	ENSG00000228253/ENSG00000198899	2
BP	GO:0031100	animal organ regeneration	2/39	36/8591	0.0114783	0.101038	ENSG00000163347/ENSG00000198727	2
BP	GO:0045454	cell redox homeostasis	2/39	36/8591	0.0114783	0.101038	ENSG00000233276/ENSG00000125827	2
BP	GO:1901888	regulation of cell junction assembly	2/39	36/8591	0.0114783	0.101038	ENSG00000163347/ENSG00000154096	2
BP	GO:1990542	mitochondrial transmembrane transport	2/39	36/8591	0.0114783	0.101038	ENSG00000228253/ENSG00000198899	2
BP	GO:0009611	response to wounding	5/39	305/8591	0.0116781	0.102146	ENSG00000118523/ENSG00000113140/ENSG00000087460/ENSG00000102265/ENSG00000233276	5
BP	GO:0003007	heart morphogenesis	3/39	106/8591	0.0120918	0.102588	ENSG00000115738/ENSG00000054598/ENSG00000118194	3
BP	GO:0048738	cardiac muscle tissue development	3/39	106/8591	0.0120918	0.102588	ENSG00000115738/ENSG00000054598/ENSG00000118194	3
BP	GO:0006970	response to osmotic stress	2/39	37/8591	0.0120997	0.102588	ENSG00000163347/ENSG00000198727	2
BP	GO:0045185	maintenance of protein location	2/39	37/8591	0.0120997	0.102588	ENSG00000131018/ENSG00000044574	2
BP	GO:0045652	regulation of megakaryocyte differentiation	2/39	37/8591	0.0120997	0.102588	ENSG00000197061/ENSG00000005483	2
BP	GO:0001894	tissue homeostasis	3/39	107/8591	0.012402	0.103277	ENSG00000118523/ENSG00000087460/ENSG00000054598	3
BP	GO:0009636	response to toxic substance	3/39	107/8591	0.012402	0.103277	ENSG00000163347/ENSG00000233276/ENSG00000198727	3
BP	GO:0048732	gland development	4/39	200/8591	0.0124052	0.103277	ENSG00000115738/ENSG00000163347/ENSG00000054598/ENSG00000233276	4
BP	GO:0043069	negative regulation of programmed cell death	6/39	434/8591	0.0126888	0.105006	ENSG00000183255/ENSG00000044574/ENSG00000137331/ENSG00000102265/ENSG00000054598/ENSG00000233276	6
BP	GO:0031667	response to nutrient levels	4/39	202/8591	0.0128296	0.105539	ENSG00000113140/ENSG00000044574/ENSG00000162692/ENSG00000198727	4
BP	GO:0042493	response to drug	4/39	203/8591	0.0130453	0.106051	ENSG00000163347/ENSG00000044574/ENSG00000087460/ENSG00000198727	4
BP	GO:0048568	embryonic organ development	4/39	203/8591	0.0130453	0.106051	ENSG00000115738/ENSG00000087460/ENSG00000054598/ENSG00000112782	4
BP	GO:0052547	regulation of peptidase activity	4/39	204/8591	0.0132633	0.106213	ENSG00000118523/ENSG00000150938/ENSG00000102265/ENSG00000233276	4
BP	GO:0048705	skeletal system morphogenesis	3/39	110/8591	0.0133601	0.106213	ENSG00000118523/ENSG00000087460/ENSG00000054598	3
BP	GO:0002520	immune system development	6/39	439/8591	0.0133727	0.106213	ENSG00000197061/ENSG00000115738/ENSG00000005483/ENSG00000162692/ENSG00000087460/ENSG00000054598	6
BP	GO:0043086	negative regulation of catalytic activity	6/39	439/8591	0.0133727	0.106213	ENSG00000150938/ENSG00000099860/ENSG00000154096/ENSG00000102265/ENSG00000233276/ENSG00000118194	6
BP	GO:0009314	response to radiation	4/39	205/8591	0.0134836	0.106482	ENSG00000115738/ENSG00000044574/ENSG00000162692/ENSG00000233276	4
BP	GO:0051346	negative regulation of hydrolase activity	4/39	207/8591	0.0139313	0.10883	ENSG00000150938/ENSG00000102265/ENSG00000233276/ENSG00000118194	4
BP	GO:0033993	response to lipid	6/39	443/8591	0.0139384	0.10883	ENSG00000163453/ENSG00000118523/ENSG00000113140/ENSG00000163347/ENSG00000162692/ENSG00000087460	6
BP	GO:0050768	negative regulation of neurogenesis	3/39	113/8591	0.0143595	0.110974	ENSG00000115738/ENSG00000154096/ENSG00000135916	3
BP	GO:0071345	cellular response to cytokine stimulus	6/39	446/8591	0.0143737	0.110974	ENSG00000163347/ENSG00000115053/ENSG00000044574/ENSG00000162692/ENSG00000029363/ENSG00000054598	6
BP	GO:0030819	positive regulation of cAMP biosynthetic process	2/39	41/8591	0.0147289	0.113085	ENSG00000131016/ENSG00000087460	2
BP	GO:0009991	response to extracellular stimulus	4/39	212/8591	0.0150918	0.115202	ENSG00000113140/ENSG00000044574/ENSG00000162692/ENSG00000198727	4
BP	GO:0002683	negative regulation of immune system process	4/39	213/8591	0.0153311	0.115202	ENSG00000197061/ENSG00000115738/ENSG00000154096/ENSG00000233276	4
BP	GO:0009127	purine nucleoside monophosphate biosynthetic process	2/39	42/8591	0.0154214	0.115202	ENSG00000228253/ENSG00000198899	2
BP	GO:0009168	purine ribonucleoside monophosphate biosynthetic process	2/39	42/8591	0.0154214	0.115202	ENSG00000228253/ENSG00000198899	2
BP	GO:0033273	response to vitamin	2/39	42/8591	0.0154214	0.115202	ENSG00000113140/ENSG00000198727	2
BP	GO:0043687	post-translational protein modification	4/39	216/8591	0.0160633	0.117929	ENSG00000163453/ENSG00000126777/ENSG00000154096/ENSG00000102265	4
BP	GO:0030816	positive regulation of cAMP metabolic process	2/39	43/8591	0.0161277	0.117929	ENSG00000131016/ENSG00000087460	2
BP	GO:0045639	positive regulation of myeloid cell differentiation	2/39	43/8591	0.0161277	0.117929	ENSG00000115738/ENSG00000087460	2
BP	GO:2001243	negative regulation of intrinsic apoptotic signaling pathway	2/39	43/8591	0.0161277	0.117929	ENSG00000183255/ENSG00000233276	2
BP	GO:0006352	DNA-templated transcription, initiation	3/39	119/8591	0.0164835	0.119896	ENSG00000118523/ENSG00000197061/ENSG00000029363	3
BP	GO:0030219	megakaryocyte differentiation	2/39	44/8591	0.0168477	0.120094	ENSG00000197061/ENSG00000005483	2
BP	GO:1990830	cellular response to leukemia inhibitory factor	2/39	44/8591	0.0168477	0.120094	ENSG00000115053/ENSG00000029363	2
BP	GO:0044703	multi-organism reproductive process	6/39	462/8591	0.0168583	0.120094	ENSG00000163453/ENSG00000131018/ENSG00000087460/ENSG00000102265/ENSG00000054598/ENSG00000112782	6
BP	GO:0055114	oxidation-reduction process	6/39	462/8591	0.0168583	0.120094	ENSG00000198786/ENSG00000162692/ENSG00000087460/ENSG00000233276/ENSG00000198727/ENSG00000125827	6
BP	GO:1902533	positive regulation of intracellular signal transduction	6/39	463/8591	0.0170229	0.120645	ENSG00000118523/ENSG00000131016/ENSG00000099860/ENSG00000087460/ENSG00000029363/ENSG00000233276	6
BP	GO:0009142	nucleoside triphosphate biosynthetic process	2/39	45/8591	0.0175813	0.122286	ENSG00000228253/ENSG00000198899	2
BP	GO:1990823	response to leukemia inhibitory factor	2/39	45/8591	0.0175813	0.122286	ENSG00000115053/ENSG00000029363	2
BP	GO:0008544	epidermis development	4/39	222/8591	0.0175935	0.122286	ENSG00000118523/ENSG00000087460/ENSG00000054598/ENSG00000112782	4
BP	GO:0051961	negative regulation of nervous system development	3/39	122/8591	0.0176085	0.122286	ENSG00000115738/ENSG00000154096/ENSG00000135916	3
BP	GO:0016049	cell growth	4/39	223/8591	0.0178572	0.123393	ENSG00000163453/ENSG00000118523/ENSG00000150938/ENSG00000147654	4
BP	GO:0030855	epithelial cell differentiation	5/39	343/8591	0.018603	0.127907	ENSG00000115738/ENSG00000163347/ENSG00000054598/ENSG00000233276/ENSG00000112782	5
BP	GO:0006304	DNA modification	2/39	47/8591	0.0190886	0.129261	ENSG00000005483/ENSG00000087460	2
BP	GO:0045446	endothelial cell differentiation	2/39	47/8591	0.0190886	0.129261	ENSG00000163347/ENSG00000233276	2
BP	GO:0051651	maintenance of location in cell	2/39	47/8591	0.0190886	0.129261	ENSG00000131018/ENSG00000044574	2
BP	GO:0010951	negative regulation of endopeptidase activity	3/39	126/8591	0.0191741	0.129261	ENSG00000150938/ENSG00000102265/ENSG00000233276	3
BP	GO:0051235	maintenance of location	3/39	129/8591	0.0203976	0.136537	ENSG00000131018/ENSG00000044574/ENSG00000154096	3
BP	GO:0009156	ribonucleoside monophosphate biosynthetic process	2/39	49/8591	0.0206485	0.136537	ENSG00000228253/ENSG00000198899	2
BP	GO:0021549	cerebellum development	2/39	49/8591	0.0206485	0.136537	ENSG00000044574/ENSG00000054598	2
BP	GO:0060349	bone morphogenesis	2/39	49/8591	0.0206485	0.136537	ENSG00000087460/ENSG00000054598	2
BP	GO:0060047	heart contraction	3/39	130/8591	0.0208149	0.136982	ENSG00000118523/ENSG00000233276/ENSG00000118194	3
BP	GO:0051591	response to cAMP	2/39	50/8591	0.0214479	0.140479	ENSG00000113140/ENSG00000044574	2
BP	GO:0003015	heart process	3/39	132/8591	0.0216636	0.141222	ENSG00000118523/ENSG00000233276/ENSG00000118194	3
BP	GO:0010466	negative regulation of peptidase activity	3/39	133/8591	0.0220951	0.141767	ENSG00000150938/ENSG00000102265/ENSG00000233276	3
BP	GO:0010721	negative regulation of cell development	3/39	133/8591	0.0220951	0.141767	ENSG00000115738/ENSG00000154096/ENSG00000135916	3
BP	GO:0030218	erythrocyte differentiation	2/39	51/8591	0.0222601	0.141767	ENSG00000115738/ENSG00000005483	2
BP	GO:0030804	positive regulation of cyclic nucleotide biosynthetic process	2/39	51/8591	0.0222601	0.141767	ENSG00000131016/ENSG00000087460	2
BP	GO:0042775	mitochondrial ATP synthesis coupled electron transport	2/39	51/8591	0.0222601	0.141767	ENSG00000198786/ENSG00000198727	2
BP	GO:0098660	inorganic ion transmembrane transport	5/39	361/8591	0.0226759	0.143752	ENSG00000228253/ENSG00000198899/ENSG00000154096/ENSG00000112782/ENSG00000198727	5
BP	GO:0022037	metencephalon development	2/39	52/8591	0.023085	0.145016	ENSG00000044574/ENSG00000054598	2
BP	GO:0042773	ATP synthesis coupled electron transport	2/39	52/8591	0.023085	0.145016	ENSG00000198786/ENSG00000198727	2
BP	GO:0097193	intrinsic apoptotic signaling pathway	3/39	136/8591	0.0234177	0.14644	ENSG00000183255/ENSG00000029363/ENSG00000233276	3
BP	GO:0034101	erythrocyte homeostasis	2/39	53/8591	0.0239223	0.148254	ENSG00000115738/ENSG00000005483	2
BP	GO:0045667	regulation of osteoblast differentiation	2/39	53/8591	0.0239223	0.148254	ENSG00000115738/ENSG00000087460	2
BP	GO:0002761	regulation of myeloid leukocyte differentiation	2/39	54/8591	0.0247721	0.150154	ENSG00000115738/ENSG00000087460	2
BP	GO:0003158	endothelium development	2/39	54/8591	0.0247721	0.150154	ENSG00000163347/ENSG00000233276	2
BP	GO:0009124	nucleoside monophosphate biosynthetic process	2/39	54/8591	0.0247721	0.150154	ENSG00000228253/ENSG00000198899	2
BP	GO:0030183	B cell differentiation	2/39	54/8591	0.0247721	0.150154	ENSG00000115738/ENSG00000162692	2
BP	GO:0030801	positive regulation of cyclic nucleotide metabolic process	2/39	54/8591	0.0247721	0.150154	ENSG00000131016/ENSG00000087460	2
BP	GO:0007507	heart development	4/39	247/8591	0.0249422	0.150525	ENSG00000113140/ENSG00000115738/ENSG00000054598/ENSG00000118194	4
BP	GO:1902036	regulation of hematopoietic stem cell differentiation	2/39	55/8591	0.0256341	0.154028	ENSG00000197061/ENSG00000054598	2
BP	GO:0015980	energy derivation by oxidation of organic compounds	3/39	142/8591	0.0261906	0.154576	ENSG00000198786/ENSG00000087460/ENSG00000198727	3
BP	GO:0044089	positive regulation of cellular component biogenesis	4/39	251/8591	0.0262675	0.154576	ENSG00000118523/ENSG00000163347/ENSG00000154096/ENSG00000029363	4
BP	GO:0007605	sensory perception of sound	2/39	56/8591	0.0265084	0.154576	ENSG00000233276/ENSG00000112782	2
BP	GO:0010977	negative regulation of neuron projection development	2/39	56/8591	0.0265084	0.154576	ENSG00000154096/ENSG00000135916	2
BP	GO:0030810	positive regulation of nucleotide biosynthetic process	2/39	56/8591	0.0265084	0.154576	ENSG00000131016/ENSG00000087460	2
BP	GO:0070252	actin-mediated cell contraction	2/39	56/8591	0.0265084	0.154576	ENSG00000167460/ENSG00000118194	2
BP	GO:1900373	positive regulation of purine nucleotide biosynthetic process	2/39	56/8591	0.0265084	0.154576	ENSG00000131016/ENSG00000087460	2
BP	GO:0048562	embryonic organ morphogenesis	3/39	144/8591	0.0271527	0.15714	ENSG00000115738/ENSG00000087460/ENSG00000112782	3
BP	GO:0007423	sensory organ development	4/39	254/8591	0.0272891	0.15714	ENSG00000113140/ENSG00000154096/ENSG00000054598/ENSG00000112782	4
BP	GO:0042060	wound healing	4/39	254/8591	0.0272891	0.15714	ENSG00000113140/ENSG00000087460/ENSG00000102265/ENSG00000233276	4
BP	GO:0007006	mitochondrial membrane organization	2/39	58/8591	0.0282928	0.162243	ENSG00000228253/ENSG00000198899	2
BP	GO:0007030	Golgi organization	2/39	59/8591	0.0292027	0.166083	ENSG00000131018/ENSG00000173230	2
BP	GO:0043620	regulation of DNA-templated transcription in response to stress	2/39	59/8591	0.0292027	0.166083	ENSG00000044574/ENSG00000029363	2
BP	GO:0030817	regulation of cAMP biosynthetic process	2/39	60/8591	0.0301243	0.169926	ENSG00000131016/ENSG00000087460	2
BP	GO:0060218	hematopoietic stem cell differentiation	2/39	60/8591	0.0301243	0.169926	ENSG00000197061/ENSG00000054598	2
BP	GO:0051101	regulation of DNA binding	2/39	61/8591	0.0310575	0.173771	ENSG00000115738/ENSG00000054598	2
BP	GO:1901532	regulation of hematopoietic progenitor cell differentiation	2/39	61/8591	0.0310575	0.173771	ENSG00000197061/ENSG00000054598	2
BP	GO:0001666	response to hypoxia	3/39	153/8591	0.0317154	0.17481	ENSG00000198786/ENSG00000162692/ENSG00000198727	3
BP	GO:0035295	tube development	4/39	267/8591	0.0319923	0.17481	ENSG00000118523/ENSG00000113140/ENSG00000115738/ENSG00000054598	4
BP	GO:0006119	oxidative phosphorylation	2/39	62/8591	0.0320021	0.17481	ENSG00000198786/ENSG00000198727	2
BP	GO:0006171	cAMP biosynthetic process	2/39	62/8591	0.0320021	0.17481	ENSG00000131016/ENSG00000087460	2
BP	GO:0050954	sensory perception of mechanical stimulus	2/39	62/8591	0.0320021	0.17481	ENSG00000233276/ENSG00000112782	2
BP	GO:0060048	cardiac muscle contraction	2/39	62/8591	0.0320021	0.17481	ENSG00000118523/ENSG00000118194	2
BP	GO:0030879	mammary gland development	2/39	63/8591	0.0329581	0.179323	ENSG00000115738/ENSG00000233276	2
BP	GO:0050865	regulation of cell activation	4/39	273/8591	0.0343157	0.184814	ENSG00000118523/ENSG00000115738/ENSG00000162692/ENSG00000154096	4
BP	GO:0097190	apoptotic signaling pathway	4/39	273/8591	0.0343157	0.184814	ENSG00000183255/ENSG00000029363/ENSG00000135916/ENSG00000233276	4
BP	GO:0032496	response to lipopolysaccharide	3/39	158/8591	0.0344145	0.184814	ENSG00000113140/ENSG00000163347/ENSG00000162692	3
BP	GO:0002576	platelet degranulation	2/39	65/8591	0.0349035	0.184814	ENSG00000113140/ENSG00000102265	2
BP	GO:0022904	respiratory electron transport chain	2/39	65/8591	0.0349035	0.184814	ENSG00000198786/ENSG00000198727	2
BP	GO:0046683	response to organophosphorus	2/39	65/8591	0.0349035	0.184814	ENSG00000113140/ENSG00000044574	2
BP	GO:1902107	positive regulation of leukocyte differentiation	2/39	65/8591	0.0349035	0.184814	ENSG00000115738/ENSG00000087460	2
BP	GO:0002262	myeloid cell homeostasis	2/39	66/8591	0.0358927	0.187184	ENSG00000115738/ENSG00000005483	2
BP	GO:0016525	negative regulation of angiogenesis	2/39	66/8591	0.0358927	0.187184	ENSG00000113140/ENSG00000054598	2
BP	GO:0030048	actin filament-based movement	2/39	66/8591	0.0358927	0.187184	ENSG00000167460/ENSG00000118194	2
BP	GO:0030814	regulation of cAMP metabolic process	2/39	66/8591	0.0358927	0.187184	ENSG00000131016/ENSG00000087460	2
BP	GO:0001667	ameboidal-type cell migration	3/39	162/8591	0.0366579	0.189538	ENSG00000113140/ENSG00000102265/ENSG00000233276	3
BP	GO:0050673	epithelial cell proliferation	3/39	162/8591	0.0366579	0.189538	ENSG00000113140/ENSG00000115738/ENSG00000233276	3
BP	GO:0060401	cytosolic calcium ion transport	2/39	67/8591	0.0368927	0.189538	ENSG00000118523/ENSG00000154096	2
BP	GO:2000181	negative regulation of blood vessel morphogenesis	2/39	67/8591	0.0368927	0.189538	ENSG00000113140/ENSG00000054598	2
BP	GO:0045981	positive regulation of nucleotide metabolic process	2/39	68/8591	0.0379035	0.193294	ENSG00000131016/ENSG00000087460	2
BP	GO:1900544	positive regulation of purine nucleotide metabolic process	2/39	68/8591	0.0379035	0.193294	ENSG00000131016/ENSG00000087460	2
BP	GO:0045664	regulation of neuron differentiation	4/39	283/8591	0.0384043	0.19429	ENSG00000115738/ENSG00000044574/ENSG00000154096/ENSG00000135916	4
BP	GO:0009408	response to heat	2/39	69/8591	0.038925	0.19429	ENSG00000163453/ENSG00000198727	2
BP	GO:0014074	response to purine-containing compound	2/39	69/8591	0.038925	0.19429	ENSG00000113140/ENSG00000044574	2
BP	GO:0031345	negative regulation of cell projection organization	2/39	69/8591	0.038925	0.19429	ENSG00000154096/ENSG00000135916	2
BP	GO:0042542	response to hydrogen peroxide	2/39	69/8591	0.038925	0.19429	ENSG00000198786/ENSG00000233276	2
BP	GO:0051270	regulation of cellular component movement	5/39	417/8591	0.0389423	0.19429	ENSG00000113140/ENSG00000044574/ENSG00000154096/ENSG00000102265/ENSG00000118194	5
BP	GO:0007005	mitochondrion organization	4/39	285/8591	0.0392546	0.195143	ENSG00000228253/ENSG00000198786/ENSG00000198899/ENSG00000233276	4
BP	GO:0045861	negative regulation of proteolysis	3/39	167/8591	0.0395665	0.195989	ENSG00000150938/ENSG00000102265/ENSG00000233276	3
BP	GO:0030902	hindbrain development	2/39	70/8591	0.039957	0.196514	ENSG00000044574/ENSG00000054598	2
BP	GO:0046330	positive regulation of JNK cascade	2/39	70/8591	0.039957	0.196514	ENSG00000118523/ENSG00000099860	2
BP	GO:0051098	regulation of binding	3/39	168/8591	0.040162	0.196822	ENSG00000115738/ENSG00000044574/ENSG00000054598	3
BP	GO:0035150	regulation of tube size	2/39	71/8591	0.0409993	0.198397	ENSG00000054598/ENSG00000233276	2
BP	GO:0050880	regulation of blood vessel size	2/39	71/8591	0.0409993	0.198397	ENSG00000054598/ENSG00000233276	2
BP	GO:0002237	response to molecule of bacterial origin	3/39	170/8591	0.041367	0.198397	ENSG00000113140/ENSG00000163347/ENSG00000162692	3
BP	GO:0030802	regulation of cyclic nucleotide biosynthetic process	2/39	72/8591	0.042052	0.198397	ENSG00000131016/ENSG00000087460	2
BP	GO:0043279	response to alkaloid	2/39	72/8591	0.042052	0.198397	ENSG00000044574/ENSG00000162692	2
BP	GO:1901343	negative regulation of vasculature development	2/39	72/8591	0.042052	0.198397	ENSG00000113140/ENSG00000054598	2
BP	GO:2000736	regulation of stem cell differentiation	2/39	72/8591	0.042052	0.198397	ENSG00000197061/ENSG00000054598	2
BP	GO:0043065	positive regulation of apoptotic process	4/39	293/8591	0.0427647	0.198397	ENSG00000118523/ENSG00000099860/ENSG00000029363/ENSG00000135916	4
BP	GO:0043068	positive regulation of programmed cell death	4/39	293/8591	0.0427647	0.198397	ENSG00000118523/ENSG00000099860/ENSG00000029363/ENSG00000135916	4
BP	GO:0048598	embryonic morphogenesis	4/39	295/8591	0.0436695	0.198397	ENSG00000115738/ENSG00000087460/ENSG00000054598/ENSG00000112782	4
BP	GO:0007015	actin filament organization	3/39	174/8591	0.0438317	0.198397	ENSG00000118523/ENSG00000167460/ENSG00000118194	3
BP	GO:0045597	positive regulation of cell differentiation	5/39	431/8591	0.0439054	0.198397	ENSG00000118523/ENSG00000115738/ENSG00000044574/ENSG00000087460/ENSG00000054598	5
BP	GO:0046058	cAMP metabolic process	2/39	74/8591	0.0441878	0.198397	ENSG00000131016/ENSG00000087460	2
BP	GO:1903707	negative regulation of hemopoiesis	2/39	74/8591	0.0441878	0.198397	ENSG00000197061/ENSG00000115738	2
BP	GO:0030162	regulation of proteolysis	5/39	432/8591	0.0442741	0.198397	ENSG00000118523/ENSG00000000971/ENSG00000150938/ENSG00000102265/ENSG00000233276	5
BP	GO:0006957	complement activation, alternative pathway	1/39	10/8591	0.044503	0.198397	ENSG00000000971	1
BP	GO:0033194	response to hydroperoxide	1/39	10/8591	0.044503	0.198397	ENSG00000233276	1
BP	GO:0050858	negative regulation of antigen receptor-mediated signaling pathway	1/39	10/8591	0.044503	0.198397	ENSG00000154096	1
BP	GO:0050901	leukocyte tethering or rolling	1/39	10/8591	0.044503	0.198397	ENSG00000162692	1
BP	GO:0051281	positive regulation of release of sequestered calcium ion into cytosol	1/39	10/8591	0.044503	0.198397	ENSG00000154096	1
BP	GO:0060122	inner ear receptor stereocilium organization	1/39	10/8591	0.044503	0.198397	ENSG00000112782	1
BP	GO:0060788	ectodermal placode formation	1/39	10/8591	0.044503	0.198397	ENSG00000087460	1
BP	GO:0061377	mammary gland lobule development	1/39	10/8591	0.044503	0.198397	ENSG00000115738	1
BP	GO:0071380	cellular response to prostaglandin E stimulus	1/39	10/8591	0.044503	0.198397	ENSG00000087460	1
BP	GO:0071696	ectodermal placode development	1/39	10/8591	0.044503	0.198397	ENSG00000087460	1
BP	GO:0071697	ectodermal placode morphogenesis	1/39	10/8591	0.044503	0.198397	ENSG00000087460	1
BP	GO:1902254	negative regulation of intrinsic apoptotic signaling pathway by p53 class mediator	1/39	10/8591	0.044503	0.198397	ENSG00000183255	1
BP	GO:1905048	regulation of metallopeptidase activity	1/39	10/8591	0.044503	0.198397	ENSG00000102265	1
BP	GO:0030324	lung development	2/39	76/8591	0.0463635	0.206027	ENSG00000118523/ENSG00000113140	2
BP	GO:0048839	inner ear development	2/39	77/8591	0.0474661	0.207069	ENSG00000113140/ENSG00000112782	2
BP	GO:0051100	negative regulation of binding	2/39	77/8591	0.0474661	0.207069	ENSG00000115738/ENSG00000044574	2
BP	GO:0006936	muscle contraction	3/39	180/8591	0.0476652	0.207069	ENSG00000118523/ENSG00000167460/ENSG00000118194	3
BP	GO:0000185	activation of MAPKKK activity	1/39	11/8591	0.0488456	0.207069	ENSG00000099860	1
BP	GO:0001946	lymphangiogenesis	1/39	11/8591	0.0488456	0.207069	ENSG00000054598	1
BP	GO:0033598	mammary gland epithelial cell proliferation	1/39	11/8591	0.0488456	0.207069	ENSG00000233276	1
BP	GO:0043496	regulation of protein homodimerization activity	1/39	11/8591	0.0488456	0.207069	ENSG00000044574	1
BP	GO:0045649	regulation of macrophage differentiation	1/39	11/8591	0.0488456	0.207069	ENSG00000115738	1
BP	GO:0048532	anatomical structure arrangement	1/39	11/8591	0.0488456	0.207069	ENSG00000044574	1
BP	GO:0051894	positive regulation of focal adhesion assembly	1/39	11/8591	0.0488456	0.207069	ENSG00000154096	1
BP	GO:0071353	cellular response to interleukin-4	1/39	11/8591	0.0488456	0.207069	ENSG00000044574	1
BP	GO:0071379	cellular response to prostaglandin stimulus	1/39	11/8591	0.0488456	0.207069	ENSG00000087460	1
BP	GO:0071480	cellular response to gamma radiation	1/39	11/8591	0.0488456	0.207069	ENSG00000044574	1
BP	GO:1900101	regulation of endoplasmic reticulum unfolded protein response	1/39	11/8591	0.0488456	0.207069	ENSG00000044574	1
BP	GO:1902074	response to salt	1/39	11/8591	0.0488456	0.207069	ENSG00000044574	1
BP	GO:0030323	respiratory tube development	2/39	79/8591	0.0497	0.208138	ENSG00000118523/ENSG00000113140	2
BP	GO:0030808	regulation of nucleotide biosynthetic process	2/39	79/8591	0.0497	0.208138	ENSG00000131016/ENSG00000087460	2
BP	GO:1900371	regulation of purine nucleotide biosynthetic process	2/39	79/8591	0.0497	0.208138	ENSG00000131016/ENSG00000087460	2
BP	GO:2001236	regulation of extrinsic apoptotic signaling pathway	2/39	79/8591	0.0497	0.208138	ENSG00000135916/ENSG00000233276	2
BP	GO:0009617	response to bacterium	4/39	309/8591	0.0503085	0.209344	ENSG00000113140/ENSG00000163347/ENSG00000162692/ENSG00000233276	4
BP	GO:0030799	regulation of cyclic nucleotide metabolic process	2/39	80/8591	0.0508312	0.209344	ENSG00000131016/ENSG00000087460	2
BP	GO:0071346	cellular response to interferon-gamma	2/39	80/8591	0.0508312	0.209344	ENSG00000163347/ENSG00000162692	2
BP	GO:0061061	muscle structure development	4/39	311/8591	0.0513005	0.209344	ENSG00000131018/ENSG00000054598/ENSG00000233276/ENSG00000118194	4
BP	GO:0043547	positive regulation of GTPase activity	3/39	186/8591	0.0516603	0.209344	ENSG00000137962/ENSG00000154096/ENSG00000087460	3
BP	GO:0003018	vascular process in circulatory system	2/39	81/8591	0.0519717	0.209344	ENSG00000054598/ENSG00000233276	2
BP	GO:2001235	positive regulation of apoptotic signaling pathway	2/39	81/8591	0.0519717	0.209344	ENSG00000029363/ENSG00000135916	2
BP	GO:0050867	positive regulation of cell activation	3/39	188/8591	0.0530275	0.209344	ENSG00000118523/ENSG00000162692/ENSG00000154096	3
BP	GO:0052652	cyclic purine nucleotide metabolic process	2/39	82/8591	0.0531215	0.209344	ENSG00000131016/ENSG00000087460	2
BP	GO:0034114	regulation of heterotypic cell-cell adhesion	1/39	12/8591	0.053169	0.209344	ENSG00000154096	1
BP	GO:0035988	chondrocyte proliferation	1/39	12/8591	0.053169	0.209344	ENSG00000118523	1
BP	GO:0036003	positive regulation of transcription from RNA polymerase II promoter in response to stress	1/39	12/8591	0.053169	0.209344	ENSG00000044574	1
BP	GO:0036303	lymph vessel morphogenesis	1/39	12/8591	0.053169	0.209344	ENSG00000054598	1
BP	GO:0045989	positive regulation of striated muscle contraction	1/39	12/8591	0.053169	0.209344	ENSG00000118523	1
BP	GO:0051450	myoblast proliferation	1/39	12/8591	0.053169	0.209344	ENSG00000233276	1
BP	GO:0060561	apoptotic process involved in morphogenesis	1/39	12/8591	0.053169	0.209344	ENSG00000054598	1
BP	GO:0070670	response to interleukin-4	1/39	12/8591	0.053169	0.209344	ENSG00000044574	1
BP	GO:1901797	negative regulation of signal transduction by p53 class mediator	1/39	12/8591	0.053169	0.209344	ENSG00000183255	1
BP	GO:1902175	regulation of oxidative stress-induced intrinsic apoptotic signaling pathway	1/39	12/8591	0.053169	0.209344	ENSG00000233276	1
BP	GO:1902253	regulation of intrinsic apoptotic signaling pathway by p53 class mediator	1/39	12/8591	0.053169	0.209344	ENSG00000183255	1
BP	GO:1903393	positive regulation of adherens junction organization	1/39	12/8591	0.053169	0.209344	ENSG00000154096	1
BP	GO:0030335	positive regulation of cell migration	3/39	189/8591	0.0537178	0.210738	ENSG00000113140/ENSG00000044574/ENSG00000154096	3
BP	GO:0010942	positive regulation of cell death	4/39	316/8591	0.0538283	0.210738	ENSG00000118523/ENSG00000099860/ENSG00000029363/ENSG00000135916	4
BP	GO:0009190	cyclic nucleotide biosynthetic process	2/39	83/8591	0.0542804	0.211551	ENSG00000131016/ENSG00000087460	2
BP	GO:0090407	organophosphate biosynthetic process	4/39	317/8591	0.054342	0.211551	ENSG00000228253/ENSG00000131016/ENSG00000198899/ENSG00000087460	4
BP	GO:0098662	inorganic cation transmembrane transport	4/39	318/8591	0.0548584	0.212961	ENSG00000228253/ENSG00000198899/ENSG00000154096/ENSG00000198727	4
BP	GO:0007517	muscle organ development	3/39	191/8591	0.0551114	0.213344	ENSG00000054598/ENSG00000233276/ENSG00000118194	3
BP	GO:0048666	neuron development	5/39	460/8591	0.0553703	0.213748	ENSG00000115738/ENSG00000044574/ENSG00000154096/ENSG00000135916/ENSG00000112782	5
BP	GO:0030278	regulation of ossification	2/39	85/8591	0.0566252	0.215252	ENSG00000115738/ENSG00000087460	2
BP	GO:0010738	regulation of protein kinase A signaling	1/39	13/8591	0.0574733	0.215252	ENSG00000131016	1
BP	GO:0034695	response to prostaglandin E	1/39	13/8591	0.0574733	0.215252	ENSG00000087460	1
BP	GO:0045577	regulation of B cell differentiation	1/39	13/8591	0.0574733	0.215252	ENSG00000115738	1
BP	GO:0045672	positive regulation of osteoclast differentiation	1/39	13/8591	0.0574733	0.215252	ENSG00000087460	1
BP	GO:0045943	positive regulation of transcription from RNA polymerase I promoter	1/39	13/8591	0.0574733	0.215252	ENSG00000115053	1
BP	GO:0048710	regulation of astrocyte differentiation	1/39	13/8591	0.0574733	0.215252	ENSG00000115738	1
BP	GO:0070570	regulation of neuron projection regeneration	1/39	13/8591	0.0574733	0.215252	ENSG00000154096	1
BP	GO:0072010	glomerular epithelium development	1/39	13/8591	0.0574733	0.215252	ENSG00000054598	1
BP	GO:2000144	positive regulation of DNA-templated transcription, initiation	1/39	13/8591	0.0574733	0.215252	ENSG00000029363	1
BP	GO:2000679	positive regulation of transcription regulatory region DNA binding	1/39	13/8591	0.0574733	0.215252	ENSG00000054598	1
BP	GO:0006937	regulation of muscle contraction	2/39	86/8591	0.0578109	0.215349	ENSG00000118523/ENSG00000118194	2
BP	GO:0034341	response to interferon-gamma	2/39	86/8591	0.0578109	0.215349	ENSG00000163347/ENSG00000162692	2
BP	GO:0045596	negative regulation of cell differentiation	4/39	327/8591	0.0596279	0.216625	ENSG00000197061/ENSG00000115738/ENSG00000154096/ENSG00000135916	4
BP	GO:0043588	skin development	3/39	198/8591	0.0601261	0.216625	ENSG00000163347/ENSG00000087460/ENSG00000054598	3
BP	GO:2000147	positive regulation of cell motility	3/39	198/8591	0.0601261	0.216625	ENSG00000113140/ENSG00000044574/ENSG00000154096	3
BP	GO:0032874	positive regulation of stress-activated MAPK cascade	2/39	88/8591	0.0602083	0.216625	ENSG00000118523/ENSG00000099860	2
BP	GO:0045665	negative regulation of neuron differentiation	2/39	88/8591	0.0602083	0.216625	ENSG00000154096/ENSG00000135916	2
BP	GO:0070304	positive regulation of stress-activated protein kinase signaling cascade	2/39	88/8591	0.0602083	0.216625	ENSG00000118523/ENSG00000099860	2
BP	GO:0001945	lymph vessel development	1/39	14/8591	0.0617585	0.216625	ENSG00000054598	1
BP	GO:0002544	chronic inflammatory response	1/39	14/8591	0.0617585	0.216625	ENSG00000162692	1
BP	GO:0002861	regulation of inflammatory response to antigenic stimulus	1/39	14/8591	0.0617585	0.216625	ENSG00000233276	1
BP	GO:0003091	renal water homeostasis	1/39	14/8591	0.0617585	0.216625	ENSG00000087460	1
BP	GO:0009303	rRNA transcription	1/39	14/8591	0.0617585	0.216625	ENSG00000115053	1
BP	GO:0010524	positive regulation of calcium ion transport into cytosol	1/39	14/8591	0.0617585	0.216625	ENSG00000154096	1
BP	GO:0021680	cerebellar Purkinje cell layer development	1/39	14/8591	0.0617585	0.216625	ENSG00000044574	1
BP	GO:0032069	regulation of nuclease activity	1/39	14/8591	0.0617585	0.216625	ENSG00000044574	1
BP	GO:0032967	positive regulation of collagen biosynthetic process	1/39	14/8591	0.0617585	0.216625	ENSG00000118523	1
BP	GO:0042462	eye photoreceptor cell development	1/39	14/8591	0.0617585	0.216625	ENSG00000154096	1
BP	GO:0045606	positive regulation of epidermal cell differentiation	1/39	14/8591	0.0617585	0.216625	ENSG00000054598	1
BP	GO:0045686	negative regulation of glial cell differentiation	1/39	14/8591	0.0617585	0.216625	ENSG00000115738	1
BP	GO:0060055	angiogenesis involved in wound healing	1/39	14/8591	0.0617585	0.216625	ENSG00000233276	1
BP	GO:0060119	inner ear receptor cell development	1/39	14/8591	0.0617585	0.216625	ENSG00000112782	1
BP	GO:0071514	genetic imprinting	1/39	14/8591	0.0617585	0.216625	ENSG00000087460	1
BP	GO:0071875	adrenergic receptor signaling pathway	1/39	14/8591	0.0617585	0.216625	ENSG00000087460	1
BP	GO:0090199	regulation of release of cytochrome c from mitochondria	1/39	14/8591	0.0617585	0.216625	ENSG00000233276	1
BP	GO:0010975	regulation of neuron projection development	3/39	201/8591	0.0623398	0.218056	ENSG00000044574/ENSG00000154096/ENSG00000135916	3
BP	GO:0043583	ear development	2/39	90/8591	0.0626399	0.218056	ENSG00000113140/ENSG00000112782	2
BP	GO:0060541	respiratory system development	2/39	90/8591	0.0626399	0.218056	ENSG00000118523/ENSG00000113140	2
BP	GO:0006941	striated muscle contraction	2/39	91/8591	0.0638683	0.220421	ENSG00000118523/ENSG00000118194	2
BP	GO:0043281	regulation of cysteine-type endopeptidase activity involved in apoptotic process	2/39	91/8591	0.0638683	0.220421	ENSG00000118523/ENSG00000233276	2
BP	GO:0046328	regulation of JNK cascade	2/39	91/8591	0.0638683	0.220421	ENSG00000118523/ENSG00000099860	2
BP	GO:0051272	positive regulation of cellular component movement	3/39	205/8591	0.0653506	0.220421	ENSG00000113140/ENSG00000044574/ENSG00000154096	3
BP	GO:0000083	regulation of transcription involved in G1/S transition of mitotic cell cycle	1/39	15/8591	0.0660248	0.220421	ENSG00000115738	1
BP	GO:0008631	intrinsic apoptotic signaling pathway in response to oxidative stress	1/39	15/8591	0.0660248	0.220421	ENSG00000233276	1
BP	GO:0010714	positive regulation of collagen metabolic process	1/39	15/8591	0.0660248	0.220421	ENSG00000118523	1
BP	GO:0021988	olfactory lobe development	1/39	15/8591	0.0660248	0.220421	ENSG00000115738	1
BP	GO:0038084	vascular endothelial growth factor signaling pathway	1/39	15/8591	0.0660248	0.220421	ENSG00000054598	1
BP	GO:0043403	skeletal muscle tissue regeneration	1/39	15/8591	0.0660248	0.220421	ENSG00000233276	1
BP	GO:0043516	regulation of DNA damage response, signal transduction by p53 class mediator	1/39	15/8591	0.0660248	0.220421	ENSG00000183255	1
BP	GO:0044253	positive regulation of multicellular organismal metabolic process	1/39	15/8591	0.0660248	0.220421	ENSG00000118523	1
BP	GO:0045616	regulation of keratinocyte differentiation	1/39	15/8591	0.0660248	0.220421	ENSG00000054598	1
BP	GO:0046688	response to copper ion	1/39	15/8591	0.0660248	0.220421	ENSG00000198727	1
BP	GO:0097421	liver regeneration	1/39	15/8591	0.0660248	0.220421	ENSG00000163347	1
BP	GO:1902742	apoptotic process involved in development	1/39	15/8591	0.0660248	0.220421	ENSG00000054598	1
BP	GO:0002244	hematopoietic progenitor cell differentiation	2/39	93/8591	0.0663496	0.220421	ENSG00000197061/ENSG00000054598	2
BP	GO:0034284	response to monosaccharide	2/39	93/8591	0.0663496	0.220421	ENSG00000118523/ENSG00000113140	2
BP	GO:1902905	positive regulation of supramolecular fiber organization	2/39	93/8591	0.0663496	0.220421	ENSG00000118523/ENSG00000233276	2
BP	GO:0034220	ion transmembrane transport	5/39	485/8591	0.0665494	0.220555	ENSG00000228253/ENSG00000198899/ENSG00000154096/ENSG00000112782/ENSG00000198727	5
BP	GO:0002573	myeloid leukocyte differentiation	2/39	94/8591	0.0676024	0.222233	ENSG00000115738/ENSG00000087460	2
BP	GO:0034329	cell junction assembly	2/39	94/8591	0.0676024	0.222233	ENSG00000163347/ENSG00000154096	2
BP	GO:0043542	endothelial cell migration	2/39	94/8591	0.0676024	0.222233	ENSG00000113140/ENSG00000233276	2
BP	GO:0006457	protein folding	2/39	95/8591	0.0688632	0.222233	ENSG00000044574/ENSG00000125827	2
BP	GO:0031398	positive regulation of protein ubiquitination	2/39	95/8591	0.0688632	0.222233	ENSG00000183255/ENSG00000044574	2
BP	GO:0051402	neuron apoptotic process	2/39	95/8591	0.0688632	0.222233	ENSG00000044574/ENSG00000233276	2
BP	GO:0042176	regulation of protein catabolic process	3/39	210/8591	0.0692083	0.222233	ENSG00000183255/ENSG00000102265/ENSG00000233276	3
BP	GO:0009607	response to biotic stimulus	5/39	492/8591	0.0698949	0.222233	ENSG00000113140/ENSG00000163347/ENSG00000044574/ENSG00000162692/ENSG00000233276	5
BP	GO:0006984	ER-nucleus signaling pathway	1/39	16/8591	0.0702721	0.222233	ENSG00000044574	1
BP	GO:0010737	protein kinase A signaling	1/39	16/8591	0.0702721	0.222233	ENSG00000131016	1
BP	GO:0015893	drug transport	1/39	16/8591	0.0702721	0.222233	ENSG00000163347	1
BP	GO:0019933	cAMP-mediated signaling	1/39	16/8591	0.0702721	0.222233	ENSG00000087460	1
BP	GO:0032781	positive regulation of ATPase activity	1/39	16/8591	0.0702721	0.222233	ENSG00000118194	1
BP	GO:0034694	response to prostaglandin	1/39	16/8591	0.0702721	0.222233	ENSG00000087460	1
BP	GO:0042491	auditory receptor cell differentiation	1/39	16/8591	0.0702721	0.222233	ENSG00000112782	1
BP	GO:0042744	hydrogen peroxide catabolic process	1/39	16/8591	0.0702721	0.222233	ENSG00000233276	1
BP	GO:0048009	insulin-like growth factor receptor signaling pathway	1/39	16/8591	0.0702721	0.222233	ENSG00000150938	1
BP	GO:0051385	response to mineralocorticoid	1/39	16/8591	0.0702721	0.222233	ENSG00000118523	1
BP	GO:0090280	positive regulation of calcium ion import	1/39	16/8591	0.0702721	0.222233	ENSG00000154096	1
BP	GO:1901998	toxin transport	1/39	16/8591	0.0702721	0.222233	ENSG00000044574	1
BP	GO:0022900	electron transport chain	2/39	97/8591	0.0714082	0.224797	ENSG00000198786/ENSG00000198727	2
BP	GO:0071229	cellular response to acid chemical	2/39	97/8591	0.0714082	0.224797	ENSG00000163347/ENSG00000087460	2
BP	GO:0050767	regulation of neurogenesis	4/39	348/8591	0.0716026	0.224897	ENSG00000115738/ENSG00000044574/ENSG00000154096/ENSG00000135916	4
BP	GO:0040017	positive regulation of locomotion	3/39	214/8591	0.0723686	0.226788	ENSG00000113140/ENSG00000044574/ENSG00000154096	3
BP	GO:0009187	cyclic nucleotide metabolic process	2/39	98/8591	0.0726922	0.227287	ENSG00000131016/ENSG00000087460	2
BP	GO:0021587	cerebellum morphogenesis	1/39	17/8591	0.0745006	0.228577	ENSG00000044574	1
BP	GO:0032330	regulation of chondrocyte differentiation	1/39	17/8591	0.0745006	0.228577	ENSG00000118523	1
BP	GO:0048566	embryonic digestive tract development	1/39	17/8591	0.0745006	0.228577	ENSG00000115738	1
BP	GO:0048741	skeletal muscle fiber development	1/39	17/8591	0.0745006	0.228577	ENSG00000233276	1
BP	GO:0051043	regulation of membrane protein ectodomain proteolysis	1/39	17/8591	0.0745006	0.228577	ENSG00000102265	1
BP	GO:0061099	negative regulation of protein tyrosine kinase activity	1/39	17/8591	0.0745006	0.228577	ENSG00000154096	1
BP	GO:0070528	protein kinase C signaling	1/39	17/8591	0.0745006	0.228577	ENSG00000131016	1
BP	GO:0071539	protein localization to centrosome	1/39	17/8591	0.0745006	0.228577	ENSG00000173230	1
BP	GO:0009266	response to temperature stimulus	2/39	100/8591	0.075283	0.228577	ENSG00000163453/ENSG00000198727	2
BP	GO:0032846	positive regulation of homeostatic process	2/39	100/8591	0.075283	0.228577	ENSG00000115738/ENSG00000154096	2
BP	GO:0033002	muscle cell proliferation	2/39	100/8591	0.075283	0.228577	ENSG00000115738/ENSG00000054598	2
BP	GO:1903322	positive regulation of protein modification by small protein conjugation or removal	2/39	100/8591	0.075283	0.228577	ENSG00000183255/ENSG00000044574	2
BP	GO:0030334	regulation of cell migration	4/39	355/8591	0.0758538	0.228577	ENSG00000113140/ENSG00000044574/ENSG00000154096/ENSG00000102265	4
BP	GO:0045333	cellular respiration	2/39	101/8591	0.0765896	0.228577	ENSG00000198786/ENSG00000198727	2
BP	GO:0019932	second-messenger-mediated signaling	2/39	102/8591	0.0779034	0.228577	ENSG00000162692/ENSG00000087460	2
BP	GO:0006091	generation of precursor metabolites and energy	3/39	221/8591	0.0780548	0.228577	ENSG00000198786/ENSG00000087460/ENSG00000198727	3
BP	GO:0006335	DNA replication-dependent nucleosome assembly	1/39	18/8591	0.0787103	0.228577	ENSG00000197061	1
BP	GO:0006356	regulation of transcription from RNA polymerase I promoter	1/39	18/8591	0.0787103	0.228577	ENSG00000115053	1
BP	GO:0014904	myotube cell development	1/39	18/8591	0.0787103	0.228577	ENSG00000233276	1
BP	GO:0021575	hindbrain morphogenesis	1/39	18/8591	0.0787103	0.228577	ENSG00000044574	1
BP	GO:0034723	DNA replication-dependent nucleosome organization	1/39	18/8591	0.0787103	0.228577	ENSG00000197061	1
BP	GO:0035116	embryonic hindlimb morphogenesis	1/39	18/8591	0.0787103	0.228577	ENSG00000087460	1
BP	GO:0042311	vasodilation	1/39	18/8591	0.0787103	0.228577	ENSG00000233276	1
BP	GO:0042461	photoreceptor cell development	1/39	18/8591	0.0787103	0.228577	ENSG00000154096	1
BP	GO:0046677	response to antibiotic	1/39	18/8591	0.0787103	0.228577	ENSG00000044574	1
BP	GO:0050869	negative regulation of B cell activation	1/39	18/8591	0.0787103	0.228577	ENSG00000115738	1
BP	GO:0051220	cytoplasmic sequestering of protein	1/39	18/8591	0.0787103	0.228577	ENSG00000044574	1
BP	GO:0071868	cellular response to monoamine stimulus	1/39	18/8591	0.0787103	0.228577	ENSG00000087460	1
BP	GO:0071870	cellular response to catecholamine stimulus	1/39	18/8591	0.0787103	0.228577	ENSG00000087460	1
BP	GO:1900745	positive regulation of p38MAPK cascade	1/39	18/8591	0.0787103	0.228577	ENSG00000099860	1
BP	GO:1905508	protein localization to microtubule organizing center	1/39	18/8591	0.0787103	0.228577	ENSG00000173230	1
BP	GO:1990090	cellular response to nerve growth factor stimulus	1/39	18/8591	0.0787103	0.228577	ENSG00000044574	1
BP	GO:2000142	regulation of DNA-templated transcription, initiation	1/39	18/8591	0.0787103	0.228577	ENSG00000029363	1
BP	GO:0043087	regulation of GTPase activity	3/39	222/8591	0.0788831	0.228577	ENSG00000137962/ENSG00000154096/ENSG00000087460	3
BP	GO:0009743	response to carbohydrate	2/39	103/8591	0.0792245	0.228577	ENSG00000118523/ENSG00000113140	2
BP	GO:0050870	positive regulation of T cell activation	2/39	103/8591	0.0792245	0.228577	ENSG00000162692/ENSG00000154096	2
BP	GO:2001234	negative regulation of apoptotic signaling pathway	2/39	103/8591	0.0792245	0.228577	ENSG00000183255/ENSG00000233276	2
BP	GO:0002521	leukocyte differentiation	3/39	223/8591	0.0797152	0.22914	ENSG00000115738/ENSG00000162692/ENSG00000087460	3
BP	GO:0097191	extrinsic apoptotic signaling pathway	2/39	105/8591	0.081888	0.22914	ENSG00000135916/ENSG00000233276	2
BP	GO:0051249	regulation of lymphocyte activation	3/39	226/8591	0.0822352	0.22914	ENSG00000115738/ENSG00000162692/ENSG00000154096	3
BP	GO:0098655	cation transmembrane transport	4/39	366/8591	0.0827915	0.22914	ENSG00000228253/ENSG00000198899/ENSG00000154096/ENSG00000198727	4
BP	GO:0000183	chromatin silencing at rDNA	1/39	19/8591	0.0829014	0.22914	ENSG00000197061	1
BP	GO:0001836	release of cytochrome c from mitochondria	1/39	19/8591	0.0829014	0.22914	ENSG00000233276	1
BP	GO:0007190	activation of adenylate cyclase activity	1/39	19/8591	0.0829014	0.22914	ENSG00000087460	1
BP	GO:0014014	negative regulation of gliogenesis	1/39	19/8591	0.0829014	0.22914	ENSG00000115738	1
BP	GO:0034080	CENP-A containing nucleosome assembly	1/39	19/8591	0.0829014	0.22914	ENSG00000197061	1
BP	GO:0044060	regulation of endocrine process	1/39	19/8591	0.0829014	0.22914	ENSG00000087460	1
BP	GO:0045687	positive regulation of glial cell differentiation	1/39	19/8591	0.0829014	0.22914	ENSG00000115738	1
BP	GO:0048512	circadian behavior	1/39	19/8591	0.0829014	0.22914	ENSG00000115738	1
BP	GO:0050856	regulation of T cell receptor signaling pathway	1/39	19/8591	0.0829014	0.22914	ENSG00000154096	1
BP	GO:0060612	adipose tissue development	1/39	19/8591	0.0829014	0.22914	ENSG00000115738	1
BP	GO:0061028	establishment of endothelial barrier	1/39	19/8591	0.0829014	0.22914	ENSG00000163347	1
BP	GO:0061641	CENP-A containing chromatin organization	1/39	19/8591	0.0829014	0.22914	ENSG00000197061	1
BP	GO:0061756	leukocyte adhesion to vascular endothelial cell	1/39	19/8591	0.0829014	0.22914	ENSG00000162692	1
BP	GO:0070316	regulation of G0 to G1 transition	1/39	19/8591	0.0829014	0.22914	ENSG00000118523	1
BP	GO:0071867	response to monoamine	1/39	19/8591	0.0829014	0.22914	ENSG00000087460	1
BP	GO:0071869	response to catecholamine	1/39	19/8591	0.0829014	0.22914	ENSG00000087460	1
BP	GO:1990089	response to nerve growth factor	1/39	19/8591	0.0829014	0.22914	ENSG00000044574	1
BP	GO:0045444	fat cell differentiation	2/39	106/8591	0.0832303	0.229589	ENSG00000115738/ENSG00000233276	2
BP	GO:0007254	JNK cascade	2/39	107/8591	0.0845794	0.232383	ENSG00000118523/ENSG00000099860	2
BP	GO:0045216	cell-cell junction organization	2/39	107/8591	0.0845794	0.232383	ENSG00000163347/ENSG00000154096	2
BP	GO:0000302	response to reactive oxygen species	2/39	108/8591	0.0859353	0.233094	ENSG00000198786/ENSG00000233276	2
BP	GO:0071560	cellular response to transforming growth factor beta stimulus	2/39	108/8591	0.0859353	0.233094	ENSG00000163347/ENSG00000044574	2
BP	GO:0001754	eye photoreceptor cell differentiation	1/39	20/8591	0.087074	0.233094	ENSG00000154096	1
BP	GO:0001974	blood vessel remodeling	1/39	20/8591	0.087074	0.233094	ENSG00000054598	1
BP	GO:0007622	rhythmic behavior	1/39	20/8591	0.087074	0.233094	ENSG00000115738	1
BP	GO:0021762	substantia nigra development	1/39	20/8591	0.087074	0.233094	ENSG00000044574	1
BP	GO:0030225	macrophage differentiation	1/39	20/8591	0.087074	0.233094	ENSG00000115738	1
BP	GO:0031055	chromatin remodeling at centromere	1/39	20/8591	0.087074	0.233094	ENSG00000197061	1
BP	GO:0035272	exocrine system development	1/39	20/8591	0.087074	0.233094	ENSG00000054598	1
BP	GO:0051496	positive regulation of stress fiber assembly	1/39	20/8591	0.087074	0.233094	ENSG00000118523	1
BP	GO:1903115	regulation of actin filament-based movement	1/39	20/8591	0.087074	0.233094	ENSG00000118194	1
BP	GO:2000826	regulation of heart morphogenesis	1/39	20/8591	0.087074	0.233094	ENSG00000054598	1
BP	GO:0071559	response to transforming growth factor beta	2/39	109/8591	0.0872979	0.233094	ENSG00000163347/ENSG00000044574	2
BP	GO:1903039	positive regulation of leukocyte cell-cell adhesion	2/39	109/8591	0.0872979	0.233094	ENSG00000162692/ENSG00000154096	2
BP	GO:0098609	cell-cell adhesion	4/39	373/8591	0.087368	0.233094	ENSG00000163347/ENSG00000162692/ENSG00000154096/ENSG00000087460	4
BP	GO:0007050	cell cycle arrest	2/39	110/8591	0.0886671	0.236104	ENSG00000115738/ENSG00000005483	2
BP	GO:0048667	cell morphogenesis involved in neuron differentiation	3/39	234/8591	0.0891242	0.236542	ENSG00000115738/ENSG00000154096/ENSG00000112782	3
BP	GO:0003012	muscle system process	3/39	235/8591	0.0900023	0.236542	ENSG00000118523/ENSG00000167460/ENSG00000118194	3
BP	GO:0048872	homeostasis of number of cells	2/39	111/8591	0.0900428	0.236542	ENSG00000115738/ENSG00000005483	2
BP	GO:0006749	glutathione metabolic process	1/39	21/8591	0.091228	0.236542	ENSG00000233276	1
BP	GO:0035315	hair cell differentiation	1/39	21/8591	0.091228	0.236542	ENSG00000112782	1
BP	GO:0045023	G0 to G1 transition	1/39	21/8591	0.091228	0.236542	ENSG00000118523	1
BP	GO:0045646	regulation of erythrocyte differentiation	1/39	21/8591	0.091228	0.236542	ENSG00000115738	1
BP	GO:0045684	positive regulation of epidermis development	1/39	21/8591	0.091228	0.236542	ENSG00000054598	1
BP	GO:0045823	positive regulation of heart contraction	1/39	21/8591	0.091228	0.236542	ENSG00000118523	1
BP	GO:0048713	regulation of oligodendrocyte differentiation	1/39	21/8591	0.091228	0.236542	ENSG00000115738	1
BP	GO:0050771	negative regulation of axonogenesis	1/39	21/8591	0.091228	0.236542	ENSG00000154096	1
BP	GO:1900744	regulation of p38MAPK cascade	1/39	21/8591	0.091228	0.236542	ENSG00000099860	1
BP	GO:1902042	negative regulation of extrinsic apoptotic signaling pathway via death domain receptors	1/39	21/8591	0.091228	0.236542	ENSG00000233276	1
BP	GO:1904427	positive regulation of calcium ion transmembrane transport	1/39	21/8591	0.091228	0.236542	ENSG00000154096	1
BP	GO:2000116	regulation of cysteine-type endopeptidase activity	2/39	112/8591	0.091425	0.236609	ENSG00000118523/ENSG00000233276	2
BP	GO:0098742	cell-cell adhesion via plasma-membrane adhesion molecules	2/39	113/8591	0.0928136	0.237037	ENSG00000163347/ENSG00000162692	2
BP	GO:0051259	protein oligomerization	3/39	239/8591	0.0935518	0.237037	ENSG00000197061/ENSG00000163347/ENSG00000118194	3
BP	GO:0008016	regulation of heart contraction	2/39	114/8591	0.0942085	0.237037	ENSG00000118523/ENSG00000118194	2
BP	GO:0032872	regulation of stress-activated MAPK cascade	2/39	114/8591	0.0942085	0.237037	ENSG00000118523/ENSG00000099860	2
BP	GO:0070302	regulation of stress-activated protein kinase signaling cascade	2/39	114/8591	0.0942085	0.237037	ENSG00000118523/ENSG00000099860	2
BP	GO:2000145	regulation of cell motility	4/39	384/8591	0.0948086	0.237037	ENSG00000113140/ENSG00000044574/ENSG00000154096/ENSG00000102265	4
BP	GO:0015672	monovalent inorganic cation transport	3/39	241/8591	0.0953486	0.237037	ENSG00000228253/ENSG00000198899/ENSG00000198727	3
BP	GO:0001937	negative regulation of endothelial cell proliferation	1/39	22/8591	0.0953636	0.237037	ENSG00000113140	1
BP	GO:0001954	positive regulation of cell-matrix adhesion	1/39	22/8591	0.0953636	0.237037	ENSG00000154096	1
BP	GO:0007212	dopamine receptor signaling pathway	1/39	22/8591	0.0953636	0.237037	ENSG00000087460	1
BP	GO:0010171	body morphogenesis	1/39	22/8591	0.0953636	0.237037	ENSG00000087460	1
BP	GO:0010823	negative regulation of mitochondrion organization	1/39	22/8591	0.0953636	0.237037	ENSG00000233276	1
BP	GO:0019935	cyclic-nucleotide-mediated signaling	1/39	22/8591	0.0953636	0.237037	ENSG00000087460	1
BP	GO:0021695	cerebellar cortex development	1/39	22/8591	0.0953636	0.237037	ENSG00000044574	1
BP	GO:0030199	collagen fibril organization	1/39	22/8591	0.0953636	0.237037	ENSG00000054598	1
BP	GO:0045620	negative regulation of lymphocyte differentiation	1/39	22/8591	0.0953636	0.237037	ENSG00000115738	1
BP	GO:0051290	protein heterotetramerization	1/39	22/8591	0.0953636	0.237037	ENSG00000197061	1
BP	GO:0060412	ventricular septum morphogenesis	1/39	22/8591	0.0953636	0.237037	ENSG00000115738	1
BP	GO:0060986	endocrine hormone secretion	1/39	22/8591	0.0953636	0.237037	ENSG00000087460	1
BP	GO:1900408	negative regulation of cellular response to oxidative stress	1/39	22/8591	0.0953636	0.237037	ENSG00000233276	1
BP	GO:1903202	negative regulation of oxidative stress-induced cell death	1/39	22/8591	0.0953636	0.237037	ENSG00000233276	1
BP	GO:1904837	beta-catenin-TCF complex assembly	1/39	22/8591	0.0953636	0.237037	ENSG00000197061	1
BP	GO:0006195	purine nucleotide catabolic process	1/39	23/8591	0.0994808	0.242902	ENSG00000233276	1
BP	GO:0032965	regulation of collagen biosynthetic process	1/39	23/8591	0.0994808	0.242902	ENSG00000118523	1
BP	GO:0035137	hindlimb morphogenesis	1/39	23/8591	0.0994808	0.242902	ENSG00000087460	1
BP	GO:0042149	cellular response to glucose starvation	1/39	23/8591	0.0994808	0.242902	ENSG00000044574	1
BP	GO:0042743	hydrogen peroxide metabolic process	1/39	23/8591	0.0994808	0.242902	ENSG00000233276	1
BP	GO:0048546	digestive tract morphogenesis	1/39	23/8591	0.0994808	0.242902	ENSG00000115738	1
BP	GO:0048701	embryonic cranial skeleton morphogenesis	1/39	23/8591	0.0994808	0.242902	ENSG00000087460	1
BP	GO:0060563	neuroepithelial cell differentiation	1/39	23/8591	0.0994808	0.242902	ENSG00000112782	1
BP	GO:0070830	bicellular tight junction assembly	1/39	23/8591	0.0994808	0.242902	ENSG00000163347	1
BP	GO:0072132	mesenchyme morphogenesis	1/39	23/8591	0.0994808	0.242902	ENSG00000054598	1
BP	GO:0051960	regulation of nervous system development	4/39	392/8591	0.100408	0.244696	ENSG00000115738/ENSG00000044574/ENSG00000154096/ENSG00000135916	4
BP	GO:1900542	regulation of purine nucleotide metabolic process	2/39	119/8591	0.101274	0.244696	ENSG00000131016/ENSG00000087460	2
BP	GO:0022409	positive regulation of cell-cell adhesion	2/39	120/8591	0.102705	0.244696	ENSG00000162692/ENSG00000154096	2
BP	GO:1902105	regulation of leukocyte differentiation	2/39	120/8591	0.102705	0.244696	ENSG00000115738/ENSG00000087460	2
BP	GO:0002066	columnar/cuboidal epithelial cell development	1/39	24/8591	0.10358	0.244696	ENSG00000112782	1
BP	GO:0010718	positive regulation of epithelial to mesenchymal transition	1/39	24/8591	0.10358	0.244696	ENSG00000054598	1
BP	GO:0034508	centromere complex assembly	1/39	24/8591	0.10358	0.244696	ENSG00000197061	1
BP	GO:0042220	response to cocaine	1/39	24/8591	0.10358	0.244696	ENSG00000044574	1
BP	GO:0043113	receptor clustering	1/39	24/8591	0.10358	0.244696	ENSG00000154096	1
BP	GO:0045604	regulation of epidermal cell differentiation	1/39	24/8591	0.10358	0.244696	ENSG00000054598	1
BP	GO:0051893	regulation of focal adhesion assembly	1/39	24/8591	0.10358	0.244696	ENSG00000154096	1
BP	GO:0060042	retina morphogenesis in camera-type eye	1/39	24/8591	0.10358	0.244696	ENSG00000154096	1
BP	GO:0060113	inner ear receptor cell differentiation	1/39	24/8591	0.10358	0.244696	ENSG00000112782	1
BP	GO:0070527	platelet aggregation	1/39	24/8591	0.10358	0.244696	ENSG00000087460	1
BP	GO:0071377	cellular response to glucagon stimulus	1/39	24/8591	0.10358	0.244696	ENSG00000087460	1
BP	GO:0071548	response to dexamethasone	1/39	24/8591	0.10358	0.244696	ENSG00000163347	1
BP	GO:0090109	regulation of cell-substrate junction assembly	1/39	24/8591	0.10358	0.244696	ENSG00000154096	1
BP	GO:1902883	negative regulation of response to oxidative stress	1/39	24/8591	0.10358	0.244696	ENSG00000233276	1
BP	GO:2000242	negative regulation of reproductive process	1/39	24/8591	0.10358	0.244696	ENSG00000102265	1
BP	GO:0001822	kidney development	2/39	121/8591	0.104142	0.244768	ENSG00000115738/ENSG00000054598	2
BP	GO:0006140	regulation of nucleotide metabolic process	2/39	121/8591	0.104142	0.244768	ENSG00000131016/ENSG00000087460	2
BP	GO:0072593	reactive oxygen species metabolic process	2/39	121/8591	0.104142	0.244768	ENSG00000118523/ENSG00000233276	2
BP	GO:0016337	single organismal cell-cell adhesion	3/39	251/8591	0.104547	0.245303	ENSG00000162692/ENSG00000154096/ENSG00000087460	3
BP	GO:0034330	cell junction organization	2/39	123/8591	0.107032	0.248392	ENSG00000163347/ENSG00000154096	2
BP	GO:0001659	temperature homeostasis	1/39	25/8591	0.107661	0.248392	ENSG00000233276	1
BP	GO:0006120	mitochondrial electron transport, NADH to ubiquinone	1/39	25/8591	0.107661	0.248392	ENSG00000198786	1
BP	GO:0031102	neuron projection regeneration	1/39	25/8591	0.107661	0.248392	ENSG00000154096	1
BP	GO:0032233	positive regulation of actin filament bundle assembly	1/39	25/8591	0.107661	0.248392	ENSG00000118523	1
BP	GO:0038066	p38MAPK cascade	1/39	25/8591	0.107661	0.248392	ENSG00000099860	1
BP	GO:0045762	positive regulation of adenylate cyclase activity	1/39	25/8591	0.107661	0.248392	ENSG00000087460	1
BP	GO:0071277	cellular response to calcium ion	1/39	25/8591	0.107661	0.248392	ENSG00000044574	1
BP	GO:0071320	cellular response to cAMP	1/39	25/8591	0.107661	0.248392	ENSG00000044574	1
BP	GO:0072698	protein localization to microtubule cytoskeleton	1/39	25/8591	0.107661	0.248392	ENSG00000173230	1
BP	GO:0060284	regulation of cell development	4/39	404/8591	0.109095	0.25106	ENSG00000115738/ENSG00000044574/ENSG00000154096/ENSG00000135916	4
BP	GO:0002694	regulation of leukocyte activation	3/39	256/8591	0.109276	0.25106	ENSG00000115738/ENSG00000162692/ENSG00000154096	3
BP	GO:0010631	epithelial cell migration	2/39	125/8591	0.109944	0.25106	ENSG00000113140/ENSG00000233276	2
BP	GO:0090596	sensory organ morphogenesis	2/39	125/8591	0.109944	0.25106	ENSG00000154096/ENSG00000112782	2
BP	GO:0006469	negative regulation of protein kinase activity	2/39	126/8591	0.111408	0.25106	ENSG00000099860/ENSG00000154096	2
BP	GO:0090132	epithelium migration	2/39	126/8591	0.111408	0.25106	ENSG00000113140/ENSG00000233276	2
BP	GO:0010043	response to zinc ion	1/39	26/8591	0.111723	0.25106	ENSG00000162692	1
BP	GO:0010712	regulation of collagen metabolic process	1/39	26/8591	0.111723	0.25106	ENSG00000118523	1
BP	GO:0016233	telomere capping	1/39	26/8591	0.111723	0.25106	ENSG00000197061	1
BP	GO:0034113	heterotypic cell-cell adhesion	1/39	26/8591	0.111723	0.25106	ENSG00000154096	1
BP	GO:0043486	histone exchange	1/39	26/8591	0.111723	0.25106	ENSG00000197061	1
BP	GO:0048857	neural nucleus development	1/39	26/8591	0.111723	0.25106	ENSG00000044574	1
BP	GO:0061035	regulation of cartilage development	1/39	26/8591	0.111723	0.25106	ENSG00000118523	1
BP	GO:1903391	regulation of adherens junction organization	1/39	26/8591	0.111723	0.25106	ENSG00000154096	1
BP	GO:2001238	positive regulation of extrinsic apoptotic signaling pathway	1/39	26/8591	0.111723	0.25106	ENSG00000135916	1
BP	GO:2001244	positive regulation of intrinsic apoptotic signaling pathway	1/39	26/8591	0.111723	0.25106	ENSG00000029363	1
BP	GO:0030336	negative regulation of cell migration	2/39	127/8591	0.112877	0.252092	ENSG00000154096/ENSG00000102265	2
BP	GO:0072001	renal system development	2/39	127/8591	0.112877	0.252092	ENSG00000115738/ENSG00000054598	2
BP	GO:0090257	regulation of muscle system process	2/39	128/8591	0.114351	0.252092	ENSG00000118523/ENSG00000118194	2
BP	GO:0001541	ovarian follicle development	1/39	27/8591	0.115768	0.252092	ENSG00000054598	1
BP	GO:0006336	DNA replication-independent nucleosome assembly	1/39	27/8591	0.115768	0.252092	ENSG00000197061	1
BP	GO:0006509	membrane protein ectodomain proteolysis	1/39	27/8591	0.115768	0.252092	ENSG00000102265	1
BP	GO:0034724	DNA replication-independent nucleosome organization	1/39	27/8591	0.115768	0.252092	ENSG00000197061	1
BP	GO:0040014	regulation of multicellular organism growth	1/39	27/8591	0.115768	0.252092	ENSG00000087460	1
BP	GO:0042490	mechanoreceptor differentiation	1/39	27/8591	0.115768	0.252092	ENSG00000112782	1
BP	GO:0043297	apical junction assembly	1/39	27/8591	0.115768	0.252092	ENSG00000163347	1
BP	GO:0043388	positive regulation of DNA binding	1/39	27/8591	0.115768	0.252092	ENSG00000054598	1
BP	GO:0044246	regulation of multicellular organismal metabolic process	1/39	27/8591	0.115768	0.252092	ENSG00000118523	1
BP	GO:0044380	protein localization to cytoskeleton	1/39	27/8591	0.115768	0.252092	ENSG00000173230	1
BP	GO:0045669	positive regulation of osteoblast differentiation	1/39	27/8591	0.115768	0.252092	ENSG00000087460	1
BP	GO:0046530	photoreceptor cell differentiation	1/39	27/8591	0.115768	0.252092	ENSG00000154096	1
BP	GO:0050732	negative regulation of peptidyl-tyrosine phosphorylation	1/39	27/8591	0.115768	0.252092	ENSG00000154096	1
BP	GO:0050854	regulation of antigen receptor-mediated signaling pathway	1/39	27/8591	0.115768	0.252092	ENSG00000154096	1
BP	GO:0051492	regulation of stress fiber assembly	1/39	27/8591	0.115768	0.252092	ENSG00000118523	1
BP	GO:0072523	purine-containing compound catabolic process	1/39	27/8591	0.115768	0.252092	ENSG00000233276	1
BP	GO:0002526	acute inflammatory response	2/39	129/8591	0.115831	0.252092	ENSG00000000971/ENSG00000162692	2
BP	GO:0033673	negative regulation of kinase activity	2/39	130/8591	0.117316	0.254122	ENSG00000099860/ENSG00000154096	2
BP	GO:0042113	B cell activation	2/39	130/8591	0.117316	0.254122	ENSG00000115738/ENSG00000162692	2
BP	GO:0090130	tissue migration	2/39	130/8591	0.117316	0.254122	ENSG00000113140/ENSG00000233276	2
BP	GO:0044057	regulation of system process	3/39	265/8591	0.117999	0.255202	ENSG00000118523/ENSG00000087460/ENSG00000118194	3
BP	GO:0006974	cellular response to DNA damage stimulus	4/39	418/8591	0.119655	0.255868	ENSG00000197061/ENSG00000183255/ENSG00000137331/ENSG00000029363	4
BP	GO:0032835	glomerulus development	1/39	28/8591	0.119795	0.255868	ENSG00000054598	1
BP	GO:0032964	collagen biosynthetic process	1/39	28/8591	0.119795	0.255868	ENSG00000118523	1
BP	GO:0035094	response to nicotine	1/39	28/8591	0.119795	0.255868	ENSG00000162692	1
BP	GO:0036498	IRE1-mediated unfolded protein response	1/39	28/8591	0.119795	0.255868	ENSG00000044574	1
BP	GO:0043462	regulation of ATPase activity	1/39	28/8591	0.119795	0.255868	ENSG00000118194	1
BP	GO:0071479	cellular response to ionizing radiation	1/39	28/8591	0.119795	0.255868	ENSG00000044574	1
BP	GO:0097306	cellular response to alcohol	1/39	28/8591	0.119795	0.255868	ENSG00000087460	1
BP	GO:0031344	regulation of cell projection organization	3/39	267/8591	0.119973	0.255868	ENSG00000044574/ENSG00000154096/ENSG00000135916	3
BP	GO:0044087	regulation of cellular component biogenesis	4/39	419/8591	0.120426	0.256439	ENSG00000118523/ENSG00000163347/ENSG00000154096/ENSG00000029363	4
BP	GO:0040012	regulation of locomotion	4/39	422/8591	0.122754	0.260973	ENSG00000113140/ENSG00000044574/ENSG00000154096/ENSG00000102265	4
BP	GO:0070997	neuron death	2/39	134/8591	0.123303	0.260973	ENSG00000044574/ENSG00000233276	2
BP	GO:0000186	activation of MAPKK activity	1/39	29/8591	0.123804	0.260973	ENSG00000099860	1
BP	GO:0002437	inflammatory response to antigenic stimulus	1/39	29/8591	0.123804	0.260973	ENSG00000233276	1
BP	GO:0051279	regulation of release of sequestered calcium ion into cytosol	1/39	29/8591	0.123804	0.260973	ENSG00000154096	1
BP	GO:0008284	positive regulation of cell proliferation	4/39	424/8591	0.124316	0.260973	ENSG00000118523/ENSG00000115738/ENSG00000162692/ENSG00000102265	4
BP	GO:0043414	macromolecule methylation	2/39	135/8591	0.124812	0.260973	ENSG00000005483/ENSG00000087460	2
BP	GO:0048863	stem cell differentiation	2/39	135/8591	0.124812	0.260973	ENSG00000197061/ENSG00000054598	2
BP	GO:0034976	response to endoplasmic reticulum stress	2/39	136/8591	0.126325	0.260973	ENSG00000044574/ENSG00000125827	2
BP	GO:0000902	cell morphogenesis	4/39	427/8591	0.126677	0.260973	ENSG00000113140/ENSG00000115738/ENSG00000154096/ENSG00000112782	4
BP	GO:0003407	neural retina development	1/39	30/8591	0.127795	0.260973	ENSG00000154096	1
BP	GO:0006303	double-strand break repair via nonhomologous end joining	1/39	30/8591	0.127795	0.260973	ENSG00000197061	1
BP	GO:0006360	transcription from RNA polymerase I promoter	1/39	30/8591	0.127795	0.260973	ENSG00000115053	1
BP	GO:0007189	adenylate cyclase-activating G-protein coupled receptor signaling pathway	1/39	30/8591	0.127795	0.260973	ENSG00000087460	1
BP	GO:0010257	NADH dehydrogenase complex assembly	1/39	30/8591	0.127795	0.260973	ENSG00000198786	1
BP	GO:0030858	positive regulation of epithelial cell differentiation	1/39	30/8591	0.127795	0.260973	ENSG00000054598	1
BP	GO:0031281	positive regulation of cyclase activity	1/39	30/8591	0.127795	0.260973	ENSG00000087460	1
BP	GO:0032981	mitochondrial respiratory chain complex I assembly	1/39	30/8591	0.127795	0.260973	ENSG00000198786	1
BP	GO:0034109	homotypic cell-cell adhesion	1/39	30/8591	0.127795	0.260973	ENSG00000087460	1
BP	GO:0045933	positive regulation of muscle contraction	1/39	30/8591	0.127795	0.260973	ENSG00000118523	1
BP	GO:0048747	muscle fiber development	1/39	30/8591	0.127795	0.260973	ENSG00000233276	1
BP	GO:0070098	chemokine-mediated signaling pathway	1/39	30/8591	0.127795	0.260973	ENSG00000054598	1
BP	GO:0097031	mitochondrial respiratory chain complex I biogenesis	1/39	30/8591	0.127795	0.260973	ENSG00000198786	1
BP	GO:0097755	positive regulation of blood vessel diameter	1/39	30/8591	0.127795	0.260973	ENSG00000233276	1
BP	GO:1903201	regulation of oxidative stress-induced cell death	1/39	30/8591	0.127795	0.260973	ENSG00000233276	1
BP	GO:2000677	regulation of transcription regulatory region DNA binding	1/39	30/8591	0.127795	0.260973	ENSG00000054598	1
BP	GO:1903522	regulation of blood circulation	2/39	137/8591	0.127843	0.260973	ENSG00000118523/ENSG00000118194	2
BP	GO:2000146	negative regulation of cell motility	2/39	137/8591	0.127843	0.260973	ENSG00000154096/ENSG00000102265	2
BP	GO:0033365	protein localization to organelle	4/39	430/8591	0.129057	0.262916	ENSG00000131018/ENSG00000173230/ENSG00000183255/ENSG00000044574	4
BP	GO:0001655	urogenital system development	2/39	138/8591	0.129365	0.262916	ENSG00000115738/ENSG00000054598	2
BP	GO:0051403	stress-activated MAPK cascade	2/39	138/8591	0.129365	0.262916	ENSG00000118523/ENSG00000099860	2
BP	GO:0048511	rhythmic process	2/39	139/8591	0.130892	0.265628	ENSG00000115738/ENSG00000054598	2
BP	GO:0001756	somitogenesis	1/39	31/8591	0.131768	0.265845	ENSG00000054598	1
BP	GO:0051349	positive regulation of lyase activity	1/39	31/8591	0.131768	0.265845	ENSG00000087460	1
BP	GO:1902041	regulation of extrinsic apoptotic signaling pathway via death domain receptors	1/39	31/8591	0.131768	0.265845	ENSG00000233276	1
BP	GO:2001021	negative regulation of response to DNA damage stimulus	1/39	31/8591	0.131768	0.265845	ENSG00000183255	1
BP	GO:0090068	positive regulation of cell cycle process	2/39	140/8591	0.132423	0.266777	ENSG00000118523/ENSG00000115738	2
BP	GO:0009416	response to light stimulus	2/39	141/8591	0.133958	0.269085	ENSG00000115738/ENSG00000233276	2
BP	GO:0031396	regulation of protein ubiquitination	2/39	141/8591	0.133958	0.269085	ENSG00000183255/ENSG00000044574	2
BP	GO:0098602	single organism cell adhesion	3/39	282/8591	0.135169	0.270274	ENSG00000162692/ENSG00000154096/ENSG00000087460	3
BP	GO:0048638	regulation of developmental growth	2/39	142/8591	0.135498	0.270274	ENSG00000087460/ENSG00000054598	2
BP	GO:0050678	regulation of epithelial cell proliferation	2/39	142/8591	0.135498	0.270274	ENSG00000113140/ENSG00000233276	2
BP	GO:1903362	regulation of cellular protein catabolic process	2/39	142/8591	0.135498	0.270274	ENSG00000183255/ENSG00000233276	2
BP	GO:0007157	heterophilic cell-cell adhesion via plasma membrane cell adhesion molecules	1/39	32/8591	0.135724	0.270274	ENSG00000162692	1
BP	GO:0030101	natural killer cell activation	1/39	32/8591	0.135724	0.270274	ENSG00000115738	1
BP	GO:0030036	actin cytoskeleton organization	3/39	283/8591	0.136206	0.270843	ENSG00000118523/ENSG00000167460/ENSG00000118194	3
BP	GO:0051271	negative regulation of cellular component movement	2/39	144/8591	0.138589	0.272617	ENSG00000154096/ENSG00000102265	2
BP	GO:0071356	cellular response to tumor necrosis factor	2/39	144/8591	0.138589	0.272617	ENSG00000163347/ENSG00000162692	2
BP	GO:0014015	positive regulation of gliogenesis	1/39	33/8591	0.139662	0.272617	ENSG00000115738	1
BP	GO:0014032	neural crest cell development	1/39	33/8591	0.139662	0.272617	ENSG00000054598	1
BP	GO:0030038	contractile actin filament bundle assembly	1/39	33/8591	0.139662	0.272617	ENSG00000118523	1
BP	GO:0030279	negative regulation of ossification	1/39	33/8591	0.139662	0.272617	ENSG00000115738	1
BP	GO:0032231	regulation of actin filament bundle assembly	1/39	33/8591	0.139662	0.272617	ENSG00000118523	1
BP	GO:0033619	membrane protein proteolysis	1/39	33/8591	0.139662	0.272617	ENSG00000102265	1
BP	GO:0036473	cell death in response to oxidative stress	1/39	33/8591	0.139662	0.272617	ENSG00000233276	1
BP	GO:0043149	stress fiber assembly	1/39	33/8591	0.139662	0.272617	ENSG00000118523	1
BP	GO:0048708	astrocyte differentiation	1/39	33/8591	0.139662	0.272617	ENSG00000115738	1
BP	GO:1904888	cranial skeletal system development	1/39	33/8591	0.139662	0.272617	ENSG00000087460	1
BP	GO:2000177	regulation of neural precursor cell proliferation	1/39	33/8591	0.139662	0.272617	ENSG00000115738	1
BP	GO:0030098	lymphocyte differentiation	2/39	147/8591	0.143256	0.276367	ENSG00000115738/ENSG00000162692	2
BP	GO:0003281	ventricular septum development	1/39	34/8591	0.143583	0.276367	ENSG00000115738	1
BP	GO:0007045	cell-substrate adherens junction assembly	1/39	34/8591	0.143583	0.276367	ENSG00000154096	1
BP	GO:0010771	negative regulation of cell morphogenesis involved in differentiation	1/39	34/8591	0.143583	0.276367	ENSG00000154096	1
BP	GO:0045670	regulation of osteoclast differentiation	1/39	34/8591	0.143583	0.276367	ENSG00000087460	1
BP	GO:0045685	regulation of glial cell differentiation	1/39	34/8591	0.143583	0.276367	ENSG00000115738	1
BP	GO:0048041	focal adhesion assembly	1/39	34/8591	0.143583	0.276367	ENSG00000154096	1
BP	GO:0060411	cardiac septum morphogenesis	1/39	34/8591	0.143583	0.276367	ENSG00000115738	1
BP	GO:0061097	regulation of protein tyrosine kinase activity	1/39	34/8591	0.143583	0.276367	ENSG00000154096	1
BP	GO:1903524	positive regulation of blood circulation	1/39	34/8591	0.143583	0.276367	ENSG00000118523	1
BP	GO:0030163	protein catabolic process	4/39	449/8591	0.144572	0.277588	ENSG00000183255/ENSG00000044574/ENSG00000102265/ENSG00000233276	4
BP	GO:0050863	regulation of T cell activation	2/39	148/8591	0.14482	0.277588	ENSG00000162692/ENSG00000154096	2
BP	GO:1902903	regulation of supramolecular fiber organization	2/39	148/8591	0.14482	0.277588	ENSG00000118523/ENSG00000233276	2
BP	GO:0048589	developmental growth	3/39	292/8591	0.145663	0.278817	ENSG00000087460/ENSG00000054598/ENSG00000233276	3
BP	GO:0006839	mitochondrial transport	2/39	149/8591	0.146387	0.279815	ENSG00000228253/ENSG00000198899	2
BP	GO:0000726	non-recombinational repair	1/39	35/8591	0.147486	0.27998	ENSG00000197061	1
BP	GO:0009166	nucleotide catabolic process	1/39	35/8591	0.147486	0.27998	ENSG00000233276	1
BP	GO:0014031	mesenchymal cell development	1/39	35/8591	0.147486	0.27998	ENSG00000054598	1
BP	GO:0048844	artery morphogenesis	1/39	35/8591	0.147486	0.27998	ENSG00000054598	1
BP	GO:0048864	stem cell development	1/39	35/8591	0.147486	0.27998	ENSG00000054598	1
BP	GO:1903320	regulation of protein modification by small protein conjugation or removal	2/39	150/8591	0.147957	0.28049	ENSG00000183255/ENSG00000044574	2
BP	GO:0034612	response to tumor necrosis factor	2/39	151/8591	0.149532	0.28308	ENSG00000163347/ENSG00000162692	2
BP	GO:0040013	negative regulation of locomotion	2/39	152/8591	0.15111	0.28308	ENSG00000154096/ENSG00000102265	2
BP	GO:0043010	camera-type eye development	2/39	152/8591	0.15111	0.28308	ENSG00000154096/ENSG00000054598	2
BP	GO:0045765	regulation of angiogenesis	2/39	152/8591	0.15111	0.28308	ENSG00000113140/ENSG00000054598	2
BP	GO:0003151	outflow tract morphogenesis	1/39	36/8591	0.151372	0.28308	ENSG00000054598	1
BP	GO:0007422	peripheral nervous system development	1/39	36/8591	0.151372	0.28308	ENSG00000163347	1
BP	GO:0010522	regulation of calcium ion transport into cytosol	1/39	36/8591	0.151372	0.28308	ENSG00000154096	1
BP	GO:0035690	cellular response to drug	1/39	36/8591	0.151372	0.28308	ENSG00000044574	1
BP	GO:0045682	regulation of epidermis development	1/39	36/8591	0.151372	0.28308	ENSG00000054598	1
BP	GO:0060038	cardiac muscle cell proliferation	1/39	36/8591	0.151372	0.28308	ENSG00000054598	1
BP	GO:0031098	stress-activated protein kinase signaling cascade	2/39	153/8591	0.152691	0.285161	ENSG00000118523/ENSG00000099860	2
BP	GO:0030512	negative regulation of transforming growth factor beta receptor signaling pathway	1/39	37/8591	0.155241	0.286235	ENSG00000044574	1
BP	GO:0045815	positive regulation of gene expression, epigenetic	1/39	37/8591	0.155241	0.286235	ENSG00000197061	1
BP	GO:0048640	negative regulation of developmental growth	1/39	37/8591	0.155241	0.286235	ENSG00000087460	1
BP	GO:0050886	endocrine process	1/39	37/8591	0.155241	0.286235	ENSG00000087460	1
BP	GO:0051702	interaction with symbiont	1/39	37/8591	0.155241	0.286235	ENSG00000233276	1
BP	GO:0051928	positive regulation of calcium ion transport	1/39	37/8591	0.155241	0.286235	ENSG00000154096	1
BP	GO:1900407	regulation of cellular response to oxidative stress	1/39	37/8591	0.155241	0.286235	ENSG00000233276	1
BP	GO:1903845	negative regulation of cellular response to transforming growth factor beta stimulus	1/39	37/8591	0.155241	0.286235	ENSG00000044574	1
BP	GO:2001022	positive regulation of response to DNA damage stimulus	1/39	37/8591	0.155241	0.286235	ENSG00000029363	1
BP	GO:0045786	negative regulation of cell cycle	3/39	301/8591	0.155337	0.286235	ENSG00000115738/ENSG00000005483/ENSG00000054598	3
BP	GO:0051707	response to other organism	4/39	463/8591	0.15647	0.287938	ENSG00000113140/ENSG00000163347/ENSG00000162692/ENSG00000233276	4
BP	GO:0000904	cell morphogenesis involved in differentiation	3/39	303/8591	0.157515	0.288537	ENSG00000115738/ENSG00000154096/ENSG00000112782	3
BP	GO:0043207	response to external biotic stimulus	4/39	465/8591	0.158201	0.288537	ENSG00000113140/ENSG00000163347/ENSG00000162692/ENSG00000233276	4
BP	GO:0051129	negative regulation of cellular component organization	3/39	304/8591	0.158608	0.288537	ENSG00000154096/ENSG00000135916/ENSG00000233276	3
BP	GO:0006501	C-terminal protein lipidation	1/39	38/8591	0.159092	0.288537	ENSG00000154096	1
BP	GO:0008625	extrinsic apoptotic signaling pathway via death domain receptors	1/39	38/8591	0.159092	0.288537	ENSG00000233276	1
BP	GO:0014033	neural crest cell differentiation	1/39	38/8591	0.159092	0.288537	ENSG00000054598	1
BP	GO:0030433	ubiquitin-dependent ERAD pathway	1/39	38/8591	0.159092	0.288537	ENSG00000044574	1
BP	GO:0042246	tissue regeneration	1/39	38/8591	0.159092	0.288537	ENSG00000233276	1
BP	GO:0045778	positive regulation of ossification	1/39	38/8591	0.159092	0.288537	ENSG00000087460	1
BP	GO:0055117	regulation of cardiac muscle contraction	1/39	38/8591	0.159092	0.288537	ENSG00000118523	1
BP	GO:0072332	intrinsic apoptotic signaling pathway by p53 class mediator	1/39	38/8591	0.159092	0.288537	ENSG00000183255	1
BP	GO:0001707	mesoderm formation	1/39	39/8591	0.162926	0.293948	ENSG00000054598	1
BP	GO:0007043	cell-cell junction assembly	1/39	39/8591	0.162926	0.293948	ENSG00000163347	1
BP	GO:0021782	glial cell development	1/39	39/8591	0.162926	0.293948	ENSG00000115738	1
BP	GO:0051668	localization within membrane	1/39	39/8591	0.162926	0.293948	ENSG00000154096	1
BP	GO:0032989	cellular component morphogenesis	4/39	471/8591	0.163436	0.294484	ENSG00000113140/ENSG00000115738/ENSG00000154096/ENSG00000112782	4
BP	GO:0032970	regulation of actin filament-based process	2/39	160/8591	0.163853	0.29485	ENSG00000118523/ENSG00000118194	2
BP	GO:0007167	enzyme linked receptor protein signaling pathway	4/39	472/8591	0.164315	0.29488	ENSG00000118523/ENSG00000150938/ENSG00000044574/ENSG00000054598	4
BP	GO:0009790	embryo development	4/39	472/8591	0.164315	0.29488	ENSG00000115738/ENSG00000087460/ENSG00000054598/ENSG00000112782	4
BP	GO:1903037	regulation of leukocyte cell-cell adhesion	2/39	161/8591	0.16546	0.29488	ENSG00000162692/ENSG00000154096	2
BP	GO:0006112	energy reserve metabolic process	1/39	40/8591	0.166744	0.29488	ENSG00000087460	1
BP	GO:0022602	ovulation cycle process	1/39	40/8591	0.166744	0.29488	ENSG00000054598	1
BP	GO:0032091	negative regulation of protein binding	1/39	40/8591	0.166744	0.29488	ENSG00000044574	1
BP	GO:0034333	adherens junction assembly	1/39	40/8591	0.166744	0.29488	ENSG00000154096	1
BP	GO:0035050	embryonic heart tube development	1/39	40/8591	0.166744	0.29488	ENSG00000054598	1
BP	GO:0042475	odontogenesis of dentin-containing tooth	1/39	40/8591	0.166744	0.29488	ENSG00000054598	1
BP	GO:0045761	regulation of adenylate cyclase activity	1/39	40/8591	0.166744	0.29488	ENSG00000087460	1
BP	GO:0048332	mesoderm morphogenesis	1/39	40/8591	0.166744	0.29488	ENSG00000054598	1
BP	GO:0061053	somite development	1/39	40/8591	0.166744	0.29488	ENSG00000054598	1
BP	GO:1905897	regulation of response to endoplasmic reticulum stress	1/39	40/8591	0.166744	0.29488	ENSG00000044574	1
BP	GO:0032259	methylation	2/39	162/8591	0.16707	0.29488	ENSG00000005483/ENSG00000087460	2
BP	GO:0051251	positive regulation of lymphocyte activation	2/39	162/8591	0.16707	0.29488	ENSG00000162692/ENSG00000154096	2
BP	GO:0007169	transmembrane receptor protein tyrosine kinase signaling pathway	3/39	313/8591	0.168551	0.296968	ENSG00000118523/ENSG00000150938/ENSG00000054598	3
BP	GO:0009913	epidermal cell differentiation	2/39	163/8591	0.168683	0.296968	ENSG00000054598/ENSG00000112782	2
BP	GO:0014855	striated muscle cell proliferation	1/39	41/8591	0.170544	0.298722	ENSG00000054598	1
BP	GO:0030901	midbrain development	1/39	41/8591	0.170544	0.298722	ENSG00000044574	1
BP	GO:1901292	nucleoside phosphate catabolic process	1/39	41/8591	0.170544	0.298722	ENSG00000233276	1
BP	GO:1902476	chloride transmembrane transport	1/39	41/8591	0.170544	0.298722	ENSG00000112782	1
BP	GO:0007044	cell-substrate junction assembly	1/39	42/8591	0.174328	0.302664	ENSG00000154096	1
BP	GO:0010595	positive regulation of endothelial cell migration	1/39	42/8591	0.174328	0.302664	ENSG00000113140	1
BP	GO:0043154	negative regulation of cysteine-type endopeptidase activity involved in apoptotic process	1/39	42/8591	0.174328	0.302664	ENSG00000233276	1
BP	GO:0048010	vascular endothelial growth factor receptor signaling pathway	1/39	42/8591	0.174328	0.302664	ENSG00000054598	1
BP	GO:0048709	oligodendrocyte differentiation	1/39	42/8591	0.174328	0.302664	ENSG00000115738	1
BP	GO:0050810	regulation of steroid biosynthetic process	1/39	42/8591	0.174328	0.302664	ENSG00000163453	1
BP	GO:0060840	artery development	1/39	42/8591	0.174328	0.302664	ENSG00000054598	1
BP	GO:1901342	regulation of vasculature development	2/39	167/8591	0.175163	0.303561	ENSG00000113140/ENSG00000054598	2
BP	GO:1902582	single-organism intracellular transport	3/39	319/8591	0.175284	0.303561	ENSG00000228253/ENSG00000183255/ENSG00000198899	3
BP	GO:0006821	chloride transport	1/39	43/8591	0.178094	0.305747	ENSG00000112782	1
BP	GO:0018410	C-terminal protein amino acid modification	1/39	43/8591	0.178094	0.305747	ENSG00000154096	1
BP	GO:0043044	ATP-dependent chromatin remodeling	1/39	43/8591	0.178094	0.305747	ENSG00000197061	1
BP	GO:0043473	pigmentation	1/39	43/8591	0.178094	0.305747	ENSG00000113140	1
BP	GO:0051209	release of sequestered calcium ion into cytosol	1/39	43/8591	0.178094	0.305747	ENSG00000154096	1
BP	GO:0051283	negative regulation of sequestering of calcium ion	1/39	43/8591	0.178094	0.305747	ENSG00000154096	1
BP	GO:1902882	regulation of response to oxidative stress	1/39	43/8591	0.178094	0.305747	ENSG00000233276	1
BP	GO:0007420	brain development	3/39	322/8591	0.17868	0.306371	ENSG00000115738/ENSG00000044574/ENSG00000054598	3
BP	GO:0046649	lymphocyte activation	3/39	323/8591	0.179816	0.307937	ENSG00000115738/ENSG00000162692/ENSG00000154096	3
BP	GO:0006259	DNA metabolic process	4/39	491/8591	0.181351	0.308354	ENSG00000118523/ENSG00000197061/ENSG00000005483/ENSG00000087460	4
BP	GO:0034504	protein localization to nucleus	2/39	171/8591	0.181684	0.308354	ENSG00000131018/ENSG00000183255	2
BP	GO:0009791	post-embryonic development	1/39	44/8591	0.181844	0.308354	ENSG00000087460	1
BP	GO:0010717	regulation of epithelial to mesenchymal transition	1/39	44/8591	0.181844	0.308354	ENSG00000054598	1
BP	GO:0042472	inner ear morphogenesis	1/39	44/8591	0.181844	0.308354	ENSG00000112782	1
BP	GO:0051282	regulation of sequestering of calcium ion	1/39	44/8591	0.181844	0.308354	ENSG00000154096	1
BP	GO:0090279	regulation of calcium ion import	1/39	44/8591	0.181844	0.308354	ENSG00000154096	1
BP	GO:1901655	cellular response to ketone	1/39	44/8591	0.181844	0.308354	ENSG00000087460	1
BP	GO:0019216	regulation of lipid metabolic process	2/39	172/8591	0.18332	0.310476	ENSG00000163453/ENSG00000118523	2
BP	GO:0003279	cardiac septum development	1/39	45/8591	0.185577	0.312385	ENSG00000115738	1
BP	GO:0006690	icosanoid metabolic process	1/39	45/8591	0.185577	0.312385	ENSG00000233276	1
BP	GO:0032526	response to retinoic acid	1/39	45/8591	0.185577	0.312385	ENSG00000163453	1
BP	GO:0051208	sequestering of calcium ion	1/39	45/8591	0.185577	0.312385	ENSG00000154096	1
BP	GO:1901568	fatty acid derivative metabolic process	1/39	45/8591	0.185577	0.312385	ENSG00000233276	1
BP	GO:0001654	eye development	2/39	175/8591	0.188243	0.315947	ENSG00000154096/ENSG00000054598	2
BP	GO:0030029	actin filament-based process	3/39	331/8591	0.18898	0.315947	ENSG00000118523/ENSG00000167460/ENSG00000118194	3
BP	GO:0006641	triglyceride metabolic process	1/39	46/8591	0.189294	0.315947	ENSG00000233276	1
BP	GO:0014066	regulation of phosphatidylinositol 3-kinase signaling	1/39	46/8591	0.189294	0.315947	ENSG00000137331	1
BP	GO:0030316	osteoclast differentiation	1/39	46/8591	0.189294	0.315947	ENSG00000087460	1
BP	GO:0035282	segmentation	1/39	46/8591	0.189294	0.315947	ENSG00000054598	1
BP	GO:1902106	negative regulation of leukocyte differentiation	1/39	46/8591	0.189294	0.315947	ENSG00000115738	1
BP	GO:0009101	glycoprotein biosynthetic process	2/39	177/8591	0.191536	0.318215	ENSG00000136156/ENSG00000135916	2
BP	GO:0001657	ureteric bud development	1/39	47/8591	0.192994	0.318215	ENSG00000054598	1
BP	GO:0002065	columnar/cuboidal epithelial cell differentiation	1/39	47/8591	0.192994	0.318215	ENSG00000112782	1
BP	GO:0006942	regulation of striated muscle contraction	1/39	47/8591	0.192994	0.318215	ENSG00000118523	1
BP	GO:0008637	apoptotic mitochondrial changes	1/39	47/8591	0.192994	0.318215	ENSG00000233276	1
BP	GO:0010811	positive regulation of cell-substrate adhesion	1/39	47/8591	0.192994	0.318215	ENSG00000154096	1
BP	GO:0031279	regulation of cyclase activity	1/39	47/8591	0.192994	0.318215	ENSG00000087460	1
BP	GO:0072163	mesonephric epithelium development	1/39	47/8591	0.192994	0.318215	ENSG00000054598	1
BP	GO:0072164	mesonephric tubule development	1/39	47/8591	0.192994	0.318215	ENSG00000054598	1
BP	GO:0007159	leukocyte cell-cell adhesion	2/39	178/8591	0.193186	0.318215	ENSG00000162692/ENSG00000154096	2
BP	GO:0045787	positive regulation of cell cycle	2/39	178/8591	0.193186	0.318215	ENSG00000118523/ENSG00000115738	2
BP	GO:0060322	head development	3/39	335/8591	0.193609	0.318533	ENSG00000115738/ENSG00000044574/ENSG00000054598	3
BP	GO:0031329	regulation of cellular catabolic process	3/39	337/8591	0.195935	0.320152	ENSG00000183255/ENSG00000102265/ENSG00000233276	3
BP	GO:0006816	calcium ion transport	2/39	180/8591	0.196491	0.320152	ENSG00000118523/ENSG00000154096	2
BP	GO:0001823	mesonephros development	1/39	48/8591	0.196678	0.320152	ENSG00000054598	1
BP	GO:0001952	regulation of cell-matrix adhesion	1/39	48/8591	0.196678	0.320152	ENSG00000154096	1
BP	GO:0002062	chondrocyte differentiation	1/39	48/8591	0.196678	0.320152	ENSG00000118523	1
BP	GO:0022617	extracellular matrix disassembly	1/39	48/8591	0.196678	0.320152	ENSG00000102265	1
BP	GO:0036503	ERAD pathway	1/39	48/8591	0.196678	0.320152	ENSG00000044574	1
BP	GO:0045638	negative regulation of myeloid cell differentiation	1/39	48/8591	0.196678	0.320152	ENSG00000197061	1
BP	GO:0051339	regulation of lyase activity	1/39	48/8591	0.196678	0.320152	ENSG00000087460	1
BP	GO:0002696	positive regulation of leukocyte activation	2/39	182/8591	0.199804	0.324212	ENSG00000162692/ENSG00000154096	2
BP	GO:0009410	response to xenobiotic stimulus	1/39	49/8591	0.200345	0.324212	ENSG00000233276	1
BP	GO:0033108	mitochondrial respiratory chain complex assembly	1/39	49/8591	0.200345	0.324212	ENSG00000198786	1
BP	GO:0043200	response to amino acid	1/39	49/8591	0.200345	0.324212	ENSG00000118523	1
BP	GO:0048704	embryonic skeletal system morphogenesis	1/39	49/8591	0.200345	0.324212	ENSG00000087460	1
BP	GO:0008285	negative regulation of cell proliferation	3/39	341/8591	0.200609	0.32426	ENSG00000163453/ENSG00000113140/ENSG00000115738	3
BP	GO:0045785	positive regulation of cell adhesion	2/39	183/8591	0.201463	0.32526	ENSG00000162692/ENSG00000154096	2
BP	GO:0051348	negative regulation of transferase activity	2/39	184/8591	0.203124	0.326678	ENSG00000099860/ENSG00000154096	2
BP	GO:0002687	positive regulation of leukocyte migration	1/39	50/8591	0.203996	0.326678	ENSG00000154096	1
BP	GO:0007569	cell aging	1/39	50/8591	0.203996	0.326678	ENSG00000115738	1
BP	GO:0043280	positive regulation of cysteine-type endopeptidase activity involved in apoptotic process	1/39	50/8591	0.203996	0.326678	ENSG00000118523	1
BP	GO:0072009	nephron epithelium development	1/39	50/8591	0.203996	0.326678	ENSG00000054598	1
BP	GO:0097553	calcium ion transmembrane import into cytosol	1/39	50/8591	0.203996	0.326678	ENSG00000154096	1
BP	GO:1902656	calcium ion import into cytosol	1/39	50/8591	0.203996	0.326678	ENSG00000154096	1
BP	GO:0042102	positive regulation of T cell proliferation	1/39	51/8591	0.207631	0.329823	ENSG00000162692	1
BP	GO:0043534	blood vessel endothelial cell migration	1/39	51/8591	0.207631	0.329823	ENSG00000233276	1
BP	GO:0055017	cardiac muscle tissue growth	1/39	51/8591	0.207631	0.329823	ENSG00000054598	1
BP	GO:0071156	regulation of cell cycle arrest	1/39	51/8591	0.207631	0.329823	ENSG00000115738	1
BP	GO:0098869	cellular oxidant detoxification	1/39	51/8591	0.207631	0.329823	ENSG00000233276	1
BP	GO:1904064	positive regulation of cation transmembrane transport	1/39	51/8591	0.207631	0.329823	ENSG00000154096	1
BP	GO:1990748	cellular detoxification	1/39	51/8591	0.207631	0.329823	ENSG00000233276	1
BP	GO:0001942	hair follicle development	1/39	52/8591	0.211249	0.333596	ENSG00000087460	1
BP	GO:0008585	female gonad development	1/39	52/8591	0.211249	0.333596	ENSG00000054598	1
BP	GO:0042698	ovulation cycle	1/39	52/8591	0.211249	0.333596	ENSG00000054598	1
BP	GO:0060964	regulation of gene silencing by miRNA	1/39	52/8591	0.211249	0.333596	ENSG00000197061	1
BP	GO:0098781	ncRNA transcription	1/39	52/8591	0.211249	0.333596	ENSG00000115053	1
BP	GO:0022407	regulation of cell-cell adhesion	2/39	189/8591	0.211454	0.333596	ENSG00000162692/ENSG00000154096	2
BP	GO:0006638	neutral lipid metabolic process	1/39	53/8591	0.214852	0.333624	ENSG00000233276	1
BP	GO:0006639	acylglycerol metabolic process	1/39	53/8591	0.214852	0.333624	ENSG00000233276	1
BP	GO:0014902	myotube differentiation	1/39	53/8591	0.214852	0.333624	ENSG00000233276	1
BP	GO:0017015	regulation of transforming growth factor beta receptor signaling pathway	1/39	53/8591	0.214852	0.333624	ENSG00000044574	1
BP	GO:0022404	molting cycle process	1/39	53/8591	0.214852	0.333624	ENSG00000087460	1
BP	GO:0022405	hair cycle process	1/39	53/8591	0.214852	0.333624	ENSG00000087460	1
BP	GO:0030330	DNA damage response, signal transduction by p53 class mediator	1/39	53/8591	0.214852	0.333624	ENSG00000183255	1
BP	GO:0042471	ear morphogenesis	1/39	53/8591	0.214852	0.333624	ENSG00000112782	1
BP	GO:0051017	actin filament bundle assembly	1/39	53/8591	0.214852	0.333624	ENSG00000118523	1
BP	GO:0060147	regulation of posttranscriptional gene silencing	1/39	53/8591	0.214852	0.333624	ENSG00000197061	1
BP	GO:0060333	interferon-gamma-mediated signaling pathway	1/39	53/8591	0.214852	0.333624	ENSG00000162692	1
BP	GO:0060966	regulation of gene silencing by RNA	1/39	53/8591	0.214852	0.333624	ENSG00000197061	1
BP	GO:0098754	detoxification	1/39	53/8591	0.214852	0.333624	ENSG00000233276	1
BP	GO:1903844	regulation of cellular response to transforming growth factor beta stimulus	1/39	53/8591	0.214852	0.333624	ENSG00000044574	1
BP	GO:0006342	chromatin silencing	1/39	54/8591	0.218438	0.336546	ENSG00000197061	1
BP	GO:0034767	positive regulation of ion transmembrane transport	1/39	54/8591	0.218438	0.336546	ENSG00000154096	1
BP	GO:0034968	histone lysine methylation	1/39	54/8591	0.218438	0.336546	ENSG00000005483	1
BP	GO:0051238	sequestering of metal ion	1/39	54/8591	0.218438	0.336546	ENSG00000154096	1
BP	GO:0061572	actin filament bundle organization	1/39	54/8591	0.218438	0.336546	ENSG00000118523	1
BP	GO:0090101	negative regulation of transmembrane receptor protein serine/threonine kinase signaling pathway	1/39	54/8591	0.218438	0.336546	ENSG00000044574	1
BP	GO:0098773	skin epidermis development	1/39	54/8591	0.218438	0.336546	ENSG00000087460	1
BP	GO:0045859	regulation of protein kinase activity	3/39	358/8591	0.220776	0.339398	ENSG00000099860/ENSG00000044574/ENSG00000154096	3
BP	GO:0014065	phosphatidylinositol 3-kinase signaling	1/39	55/8591	0.222009	0.339398	ENSG00000137331	1
BP	GO:0043618	regulation of transcription from RNA polymerase II promoter in response to stress	1/39	55/8591	0.222009	0.339398	ENSG00000044574	1
BP	GO:0046545	development of primary female sexual characteristics	1/39	55/8591	0.222009	0.339398	ENSG00000054598	1
BP	GO:0046620	regulation of organ growth	1/39	55/8591	0.222009	0.339398	ENSG00000054598	1
BP	GO:0060419	heart growth	1/39	55/8591	0.222009	0.339398	ENSG00000054598	1
BP	GO:2000117	negative regulation of cysteine-type endopeptidase activity	1/39	55/8591	0.222009	0.339398	ENSG00000233276	1
BP	GO:0042692	muscle cell differentiation	2/39	197/8591	0.224857	0.342936	ENSG00000131018/ENSG00000233276	2
BP	GO:0008543	fibroblast growth factor receptor signaling pathway	1/39	56/8591	0.225563	0.342936	ENSG00000118523	1
BP	GO:0034764	positive regulation of transmembrane transport	1/39	56/8591	0.225563	0.342936	ENSG00000154096	1
BP	GO:0098661	inorganic anion transmembrane transport	1/39	56/8591	0.225563	0.342936	ENSG00000112782	1
BP	GO:2001237	negative regulation of extrinsic apoptotic signaling pathway	1/39	56/8591	0.225563	0.342936	ENSG00000233276	1
BP	GO:0001933	negative regulation of protein phosphorylation	2/39	198/8591	0.226538	0.344039	ENSG00000099860/ENSG00000154096	2
BP	GO:0044257	cellular protein catabolic process	3/39	364/8591	0.227999	0.345878	ENSG00000183255/ENSG00000044574/ENSG00000233276	3
BP	GO:0014013	regulation of gliogenesis	1/39	57/8591	0.229102	0.34641	ENSG00000115738	1
BP	GO:0019218	regulation of steroid metabolic process	1/39	57/8591	0.229102	0.34641	ENSG00000163453	1
BP	GO:0034332	adherens junction organization	1/39	57/8591	0.229102	0.34641	ENSG00000154096	1
BP	GO:0070838	divalent metal ion transport	2/39	200/8591	0.229903	0.347242	ENSG00000118523/ENSG00000154096	2
BP	GO:0022604	regulation of cell morphogenesis	2/39	201/8591	0.231587	0.349404	ENSG00000113140/ENSG00000154096	2
BP	GO:0042177	negative regulation of protein catabolic process	1/39	58/8591	0.232625	0.349823	ENSG00000102265	1
BP	GO:0048593	camera-type eye morphogenesis	1/39	58/8591	0.232625	0.349823	ENSG00000154096	1
BP	GO:2001056	positive regulation of cysteine-type endopeptidase activity	1/39	58/8591	0.232625	0.349823	ENSG00000118523	1
BP	GO:0042110	T cell activation	2/39	202/8591	0.233272	0.350416	ENSG00000162692/ENSG00000154096	2
BP	GO:0034765	regulation of ion transmembrane transport	2/39	203/8591	0.234958	0.351275	ENSG00000154096/ENSG00000112782	2
BP	GO:0050769	positive regulation of neurogenesis	2/39	203/8591	0.234958	0.351275	ENSG00000115738/ENSG00000044574	2
BP	GO:0072511	divalent inorganic cation transport	2/39	203/8591	0.234958	0.351275	ENSG00000118523/ENSG00000154096	2
BP	GO:0001936	regulation of endothelial cell proliferation	1/39	59/8591	0.236132	0.351275	ENSG00000113140	1
BP	GO:0018022	peptidyl-lysine methylation	1/39	59/8591	0.236132	0.351275	ENSG00000005483	1
BP	GO:0030968	endoplasmic reticulum unfolded protein response	1/39	59/8591	0.236132	0.351275	ENSG00000044574	1
BP	GO:0042476	odontogenesis	1/39	59/8591	0.236132	0.351275	ENSG00000054598	1
BP	GO:0060402	calcium ion transport into cytosol	1/39	59/8591	0.236132	0.351275	ENSG00000154096	1
BP	GO:0072006	nephron development	1/39	59/8591	0.236132	0.351275	ENSG00000054598	1
BP	GO:0006954	inflammatory response	3/39	372/8591	0.237705	0.353235	ENSG00000000971/ENSG00000162692/ENSG00000233276	3
BP	GO:0009308	amine metabolic process	1/39	60/8591	0.239624	0.355322	ENSG00000162692	1
BP	GO:0060968	regulation of gene silencing	1/39	60/8591	0.239624	0.355322	ENSG00000197061	1
BP	GO:0034762	regulation of transmembrane transport	2/39	207/8591	0.24171	0.357409	ENSG00000154096/ENSG00000112782	2
BP	GO:0032963	collagen metabolic process	1/39	61/8591	0.2431	0.357409	ENSG00000118523	1
BP	GO:0045598	regulation of fat cell differentiation	1/39	61/8591	0.2431	0.357409	ENSG00000115738	1
BP	GO:0045814	negative regulation of gene expression, epigenetic	1/39	61/8591	0.2431	0.357409	ENSG00000197061	1
BP	GO:0048706	embryonic skeletal system development	1/39	61/8591	0.2431	0.357409	ENSG00000087460	1
BP	GO:0050777	negative regulation of immune response	1/39	61/8591	0.2431	0.357409	ENSG00000233276	1
BP	GO:0070972	protein localization to endoplasmic reticulum	1/39	61/8591	0.2431	0.357409	ENSG00000044574	1
BP	GO:1903169	regulation of calcium ion transmembrane transport	1/39	61/8591	0.2431	0.357409	ENSG00000154096	1
BP	GO:0003014	renal system process	1/39	62/8591	0.246561	0.35976	ENSG00000087460	1
BP	GO:0010634	positive regulation of epithelial cell migration	1/39	62/8591	0.246561	0.35976	ENSG00000113140	1
BP	GO:0034620	cellular response to unfolded protein	1/39	62/8591	0.246561	0.35976	ENSG00000044574	1
BP	GO:0046660	female sex differentiation	1/39	62/8591	0.246561	0.35976	ENSG00000054598	1
BP	GO:0048660	regulation of smooth muscle cell proliferation	1/39	62/8591	0.246561	0.35976	ENSG00000115738	1
BP	GO:0050680	negative regulation of epithelial cell proliferation	1/39	62/8591	0.246561	0.35976	ENSG00000113140	1
BP	GO:0050728	negative regulation of inflammatory response	1/39	62/8591	0.246561	0.35976	ENSG00000233276	1
BP	GO:0010498	proteasomal protein catabolic process	2/39	210/8591	0.246782	0.35976	ENSG00000044574/ENSG00000233276	2
BP	GO:0090066	regulation of anatomical structure size	2/39	211/8591	0.248474	0.361642	ENSG00000054598/ENSG00000233276	2
BP	GO:0030856	regulation of epithelial cell differentiation	1/39	63/8591	0.250006	0.361642	ENSG00000054598	1
BP	GO:0042303	molting cycle	1/39	63/8591	0.250006	0.361642	ENSG00000087460	1
BP	GO:0042633	hair cycle	1/39	63/8591	0.250006	0.361642	ENSG00000087460	1
BP	GO:0042770	signal transduction in response to DNA damage	1/39	63/8591	0.250006	0.361642	ENSG00000183255	1
BP	GO:0048565	digestive tract development	1/39	63/8591	0.250006	0.361642	ENSG00000115738	1
BP	GO:0051250	negative regulation of lymphocyte activation	1/39	63/8591	0.250006	0.361642	ENSG00000115738	1
BP	GO:0006979	response to oxidative stress	2/39	212/8591	0.250166	0.361642	ENSG00000198786/ENSG00000233276	2
BP	GO:0042326	negative regulation of phosphorylation	2/39	213/8591	0.251859	0.362951	ENSG00000099860/ENSG00000154096	2
BP	GO:0001704	formation of primary germ layer	1/39	64/8591	0.253436	0.362951	ENSG00000054598	1
BP	GO:0001935	endothelial cell proliferation	1/39	64/8591	0.253436	0.362951	ENSG00000113140	1
BP	GO:0007498	mesoderm development	1/39	64/8591	0.253436	0.362951	ENSG00000054598	1
BP	GO:0009411	response to UV	1/39	64/8591	0.253436	0.362951	ENSG00000233276	1
BP	GO:0032355	response to estradiol	1/39	64/8591	0.253436	0.362951	ENSG00000118523	1
BP	GO:0035264	multicellular organism growth	1/39	64/8591	0.253436	0.362951	ENSG00000087460	1
BP	GO:0044259	multicellular organismal macromolecule metabolic process	1/39	64/8591	0.253436	0.362951	ENSG00000118523	1
BP	GO:0048659	smooth muscle cell proliferation	1/39	64/8591	0.253436	0.362951	ENSG00000115738	1
BP	GO:0050727	regulation of inflammatory response	2/39	215/8591	0.255246	0.365165	ENSG00000000971/ENSG00000233276	2
BP	GO:0006997	nucleus organization	1/39	65/8591	0.25685	0.365192	ENSG00000131018	1
BP	GO:0032946	positive regulation of mononuclear cell proliferation	1/39	65/8591	0.25685	0.365192	ENSG00000162692	1
BP	GO:0035296	regulation of tube diameter	1/39	65/8591	0.25685	0.365192	ENSG00000233276	1
BP	GO:0050671	positive regulation of lymphocyte proliferation	1/39	65/8591	0.25685	0.365192	ENSG00000162692	1
BP	GO:0061351	neural precursor cell proliferation	1/39	65/8591	0.25685	0.365192	ENSG00000115738	1
BP	GO:0097746	regulation of blood vessel diameter	1/39	65/8591	0.25685	0.365192	ENSG00000233276	1
BP	GO:0043549	regulation of kinase activity	3/39	388/8591	0.257343	0.365518	ENSG00000099860/ENSG00000044574/ENSG00000154096	3
BP	GO:0031124	mRNA 3'-end processing	1/39	66/8591	0.26025	0.369266	ENSG00000070756	1
BP	GO:0010950	positive regulation of endopeptidase activity	1/39	67/8591	0.263634	0.371777	ENSG00000118523	1
BP	GO:0016571	histone methylation	1/39	67/8591	0.263634	0.371777	ENSG00000005483	1
BP	GO:0048015	phosphatidylinositol-mediated signaling	1/39	67/8591	0.263634	0.371777	ENSG00000137331	1
BP	GO:0048017	inositol lipid-mediated signaling	1/39	67/8591	0.263634	0.371777	ENSG00000137331	1
BP	GO:0060041	retina development in camera-type eye	1/39	67/8591	0.263634	0.371777	ENSG00000154096	1
BP	GO:0070665	positive regulation of leukocyte proliferation	1/39	67/8591	0.263634	0.371777	ENSG00000162692	1
BP	GO:0009100	glycoprotein metabolic process	2/39	221/8591	0.265415	0.37348	ENSG00000136156/ENSG00000135916	2
BP	GO:0001889	liver development	1/39	68/8591	0.267003	0.37348	ENSG00000163347	1
BP	GO:0030168	platelet activation	1/39	68/8591	0.267003	0.37348	ENSG00000087460	1
BP	GO:0030534	adult behavior	1/39	68/8591	0.267003	0.37348	ENSG00000115738	1
BP	GO:0051262	protein tetramerization	1/39	68/8591	0.267003	0.37348	ENSG00000197061	1
BP	GO:0060359	response to ammonium ion	1/39	68/8591	0.267003	0.37348	ENSG00000044574	1
BP	GO:0072073	kidney epithelium development	1/39	68/8591	0.267003	0.37348	ENSG00000054598	1
BP	GO:2000241	regulation of reproductive process	1/39	68/8591	0.267003	0.37348	ENSG00000102265	1
BP	GO:0031175	neuron projection development	3/39	397/8591	0.268501	0.374758	ENSG00000044574/ENSG00000154096/ENSG00000135916	3
BP	GO:0001837	epithelial to mesenchymal transition	1/39	69/8591	0.270357	0.374758	ENSG00000054598	1
BP	GO:0007188	adenylate cyclase-modulating G-protein coupled receptor signaling pathway	1/39	69/8591	0.270357	0.374758	ENSG00000087460	1
BP	GO:0009267	cellular response to starvation	1/39	69/8591	0.270357	0.374758	ENSG00000044574	1
BP	GO:0046434	organophosphate catabolic process	1/39	69/8591	0.270357	0.374758	ENSG00000233276	1
BP	GO:0046718	viral entry into host cell	1/39	69/8591	0.270357	0.374758	ENSG00000163347	1
BP	GO:0050770	regulation of axonogenesis	1/39	69/8591	0.270357	0.374758	ENSG00000154096	1
BP	GO:0055123	digestive system development	1/39	69/8591	0.270357	0.374758	ENSG00000115738	1
BP	GO:0061008	hepaticobiliary system development	1/39	69/8591	0.270357	0.374758	ENSG00000163347	1
BP	GO:0019725	cellular homeostasis	3/39	401/8591	0.273482	0.377015	ENSG00000154096/ENSG00000233276/ENSG00000125827	3
BP	GO:0006497	protein lipidation	1/39	70/8591	0.273696	0.377015	ENSG00000154096	1
BP	GO:0015698	inorganic anion transport	1/39	70/8591	0.273696	0.377015	ENSG00000112782	1
BP	GO:0019722	calcium-mediated signaling	1/39	70/8591	0.273696	0.377015	ENSG00000162692	1
BP	GO:0035967	cellular response to topologically incorrect protein	1/39	70/8591	0.273696	0.377015	ENSG00000044574	1
BP	GO:0050900	leukocyte migration	2/39	226/8591	0.273895	0.377015	ENSG00000162692/ENSG00000154096	2
BP	GO:0071900	regulation of protein serine/threonine kinase activity	2/39	226/8591	0.273895	0.377015	ENSG00000099860/ENSG00000154096	2
BP	GO:0031032	actomyosin structure organization	1/39	71/8591	0.27702	0.380559	ENSG00000118523	1
BP	GO:0051897	positive regulation of protein kinase B signaling	1/39	71/8591	0.27702	0.380559	ENSG00000233276	1
BP	GO:0032844	regulation of homeostatic process	2/39	229/8591	0.278983	0.382822	ENSG00000115738/ENSG00000154096	2
BP	GO:0002695	negative regulation of leukocyte activation	1/39	72/8591	0.28033	0.382822	ENSG00000115738	1
BP	GO:0030326	embryonic limb morphogenesis	1/39	72/8591	0.28033	0.382822	ENSG00000087460	1
BP	GO:0035113	embryonic appendage morphogenesis	1/39	72/8591	0.28033	0.382822	ENSG00000087460	1
BP	GO:0042158	lipoprotein biosynthetic process	1/39	72/8591	0.28033	0.382822	ENSG00000154096	1
BP	GO:0090288	negative regulation of cellular response to growth factor stimulus	1/39	72/8591	0.28033	0.382822	ENSG00000044574	1
BP	GO:0045860	positive regulation of protein kinase activity	2/39	231/8591	0.282375	0.38466	ENSG00000099860/ENSG00000044574	2
BP	GO:0009894	regulation of catabolic process	3/39	409/8591	0.283478	0.38466	ENSG00000183255/ENSG00000102265/ENSG00000233276	3
BP	GO:0002685	regulation of leukocyte migration	1/39	73/8591	0.283624	0.38466	ENSG00000154096	1
BP	GO:0006334	nucleosome assembly	1/39	73/8591	0.283624	0.38466	ENSG00000197061	1
BP	GO:0010952	positive regulation of peptidase activity	1/39	73/8591	0.283624	0.38466	ENSG00000118523	1
BP	GO:0044236	multicellular organism metabolic process	1/39	73/8591	0.283624	0.38466	ENSG00000118523	1
BP	GO:0045619	regulation of lymphocyte differentiation	1/39	73/8591	0.283624	0.38466	ENSG00000115738	1
BP	GO:0010720	positive regulation of cell development	2/39	233/8591	0.285766	0.386806	ENSG00000115738/ENSG00000044574	2
BP	GO:0043410	positive regulation of MAPK cascade	2/39	233/8591	0.285766	0.386806	ENSG00000118523/ENSG00000099860	2
BP	GO:0030203	glycosaminoglycan metabolic process	1/39	74/8591	0.286904	0.387587	ENSG00000054598	1
BP	GO:0044344	cellular response to fibroblast growth factor stimulus	1/39	74/8591	0.286904	0.387587	ENSG00000118523	1
BP	GO:0050878	regulation of body fluid levels	2/39	234/8591	0.287461	0.387961	ENSG00000163347/ENSG00000087460	2
BP	GO:0031330	negative regulation of cellular catabolic process	1/39	75/8591	0.29017	0.391234	ENSG00000102265	1
BP	GO:0051962	positive regulation of nervous system development	2/39	236/8591	0.290851	0.39159	ENSG00000115738/ENSG00000044574	2
BP	GO:1902580	single-organism cellular localization	3/39	415/8591	0.291001	0.39159	ENSG00000228253/ENSG00000183255/ENSG00000198899	3
BP	GO:1902532	negative regulation of intracellular signal transduction	2/39	237/8591	0.292545	0.392933	ENSG00000183255/ENSG00000233276	2
BP	GO:0000723	telomere maintenance	1/39	76/8591	0.29342	0.392933	ENSG00000197061	1
BP	GO:0010594	regulation of endothelial cell migration	1/39	76/8591	0.29342	0.392933	ENSG00000113140	1
BP	GO:0070509	calcium ion import	1/39	76/8591	0.29342	0.392933	ENSG00000154096	1
BP	GO:0071774	response to fibroblast growth factor	1/39	76/8591	0.29342	0.392933	ENSG00000118523	1
BP	GO:0042330	taxis	2/39	238/8591	0.294239	0.393648	ENSG00000115738/ENSG00000162692	2
BP	GO:0007219	Notch signaling pathway	1/39	77/8591	0.296657	0.394971	ENSG00000054598	1
BP	GO:0030449	regulation of complement activation	1/39	77/8591	0.296657	0.394971	ENSG00000000971	1
BP	GO:0042129	regulation of T cell proliferation	1/39	77/8591	0.296657	0.394971	ENSG00000162692	1
BP	GO:0048592	eye morphogenesis	1/39	77/8591	0.296657	0.394971	ENSG00000154096	1
BP	GO:0061136	regulation of proteasomal protein catabolic process	1/39	77/8591	0.296657	0.394971	ENSG00000233276	1
BP	GO:0017148	negative regulation of translation	2/39	240/8591	0.297626	0.39588	ENSG00000197061/ENSG00000115053	2
BP	GO:0006022	aminoglycan metabolic process	1/39	78/8591	0.299879	0.39811	ENSG00000054598	1
BP	GO:2000257	regulation of protein activation cascade	1/39	78/8591	0.299879	0.39811	ENSG00000000971	1
BP	GO:0051099	positive regulation of binding	1/39	79/8591	0.303086	0.401982	ENSG00000054598	1
BP	GO:0046890	regulation of lipid biosynthetic process	1/39	80/8591	0.306279	0.404233	ENSG00000163453	1
BP	GO:0070374	positive regulation of ERK1 and ERK2 cascade	1/39	80/8591	0.306279	0.404233	ENSG00000118523	1
BP	GO:0007417	central nervous system development	3/39	429/8591	0.308623	0.404233	ENSG00000115738/ENSG00000044574/ENSG00000054598	3
BP	GO:0006986	response to unfolded protein	1/39	81/8591	0.309458	0.404233	ENSG00000044574	1
BP	GO:0030260	entry into host cell	1/39	81/8591	0.309458	0.404233	ENSG00000163347	1
BP	GO:0031497	chromatin assembly	1/39	81/8591	0.309458	0.404233	ENSG00000197061	1
BP	GO:0035107	appendage morphogenesis	1/39	81/8591	0.309458	0.404233	ENSG00000087460	1
BP	GO:0035108	limb morphogenesis	1/39	81/8591	0.309458	0.404233	ENSG00000087460	1
BP	GO:0043523	regulation of neuron apoptotic process	1/39	81/8591	0.309458	0.404233	ENSG00000233276	1
BP	GO:0044409	entry into host	1/39	81/8591	0.309458	0.404233	ENSG00000163347	1
BP	GO:0050866	negative regulation of cell activation	1/39	81/8591	0.309458	0.404233	ENSG00000115738	1
BP	GO:0051806	entry into cell of other organism involved in symbiotic interaction	1/39	81/8591	0.309458	0.404233	ENSG00000163347	1
BP	GO:0051828	entry into other organism involved in symbiotic interaction	1/39	81/8591	0.309458	0.404233	ENSG00000163347	1
BP	GO:0055002	striated muscle cell development	1/39	81/8591	0.309458	0.404233	ENSG00000233276	1
BP	GO:0034249	negative regulation of cellular amide metabolic process	2/39	247/8591	0.309464	0.404233	ENSG00000197061/ENSG00000115053	2
BP	GO:0071417	cellular response to organonitrogen compound	2/39	247/8591	0.309464	0.404233	ENSG00000044574/ENSG00000087460	2
BP	GO:0033674	positive regulation of kinase activity	2/39	248/8591	0.311152	0.405675	ENSG00000099860/ENSG00000044574	2
BP	GO:0006338	chromatin remodeling	1/39	82/8591	0.312623	0.405675	ENSG00000197061	1
BP	GO:0007623	circadian rhythm	1/39	82/8591	0.312623	0.405675	ENSG00000115738	1
BP	GO:0042594	response to starvation	1/39	82/8591	0.312623	0.405675	ENSG00000044574	1
BP	GO:0050796	regulation of insulin secretion	1/39	82/8591	0.312623	0.405675	ENSG00000087460	1
BP	GO:0050852	T cell receptor signaling pathway	1/39	82/8591	0.312623	0.405675	ENSG00000154096	1
BP	GO:0071478	cellular response to radiation	1/39	82/8591	0.312623	0.405675	ENSG00000044574	1
BP	GO:0043393	regulation of protein binding	1/39	83/8591	0.315773	0.408996	ENSG00000044574	1
BP	GO:0048771	tissue remodeling	1/39	83/8591	0.315773	0.408996	ENSG00000054598	1
BP	GO:0006479	protein methylation	1/39	84/8591	0.318909	0.411131	ENSG00000005483	1
BP	GO:0007519	skeletal muscle tissue development	1/39	84/8591	0.318909	0.411131	ENSG00000233276	1
BP	GO:0008213	protein alkylation	1/39	84/8591	0.318909	0.411131	ENSG00000005483	1
BP	GO:0031669	cellular response to nutrient levels	1/39	84/8591	0.318909	0.411131	ENSG00000044574	1
BP	GO:0032200	telomere organization	1/39	84/8591	0.318909	0.411131	ENSG00000197061	1
BP	GO:0010469	regulation of receptor activity	2/39	254/8591	0.321269	0.413788	ENSG00000118523/ENSG00000102265	2
BP	GO:0007187	G-protein coupled receptor signaling pathway, coupled to cyclic nucleotide second messenger	1/39	85/8591	0.322032	0.413998	ENSG00000087460	1
BP	GO:0042098	T cell proliferation	1/39	85/8591	0.322032	0.413998	ENSG00000162692	1
BP	GO:0001934	positive regulation of protein phosphorylation	3/39	441/8591	0.323779	0.415858	ENSG00000118523/ENSG00000099860/ENSG00000044574	3
BP	GO:0010256	endomembrane system organization	2/39	256/8591	0.324635	0.416445	ENSG00000131018/ENSG00000173230	2
BP	GO:0007179	transforming growth factor beta receptor signaling pathway	1/39	86/8591	0.32514	0.416445	ENSG00000044574	1
BP	GO:0050864	regulation of B cell activation	1/39	86/8591	0.32514	0.416445	ENSG00000115738	1
BP	GO:0006575	cellular modified amino acid metabolic process	1/39	87/8591	0.328235	0.418084	ENSG00000233276	1
BP	GO:0009749	response to glucose	1/39	87/8591	0.328235	0.418084	ENSG00000118523	1
BP	GO:0010810	regulation of cell-substrate adhesion	1/39	87/8591	0.328235	0.418084	ENSG00000154096	1
BP	GO:0055001	muscle cell development	1/39	87/8591	0.328235	0.418084	ENSG00000233276	1
BP	GO:1901796	regulation of signal transduction by p53 class mediator	1/39	87/8591	0.328235	0.418084	ENSG00000183255	1
BP	GO:2000021	regulation of ion homeostasis	1/39	87/8591	0.328235	0.418084	ENSG00000154096	1
BP	GO:0002920	regulation of humoral immune response	1/39	88/8591	0.331316	0.420844	ENSG00000000971	1
BP	GO:0006888	ER to Golgi vesicle-mediated transport	1/39	88/8591	0.331316	0.420844	ENSG00000173230	1
BP	GO:0043901	negative regulation of multi-organism process	1/39	88/8591	0.331316	0.420844	ENSG00000102265	1
BP	GO:0009746	response to hexose	1/39	89/8591	0.334383	0.42241	ENSG00000118523	1
BP	GO:0010001	glial cell differentiation	1/39	89/8591	0.334383	0.42241	ENSG00000115738	1
BP	GO:0032845	negative regulation of homeostatic process	1/39	89/8591	0.334383	0.42241	ENSG00000154096	1
BP	GO:0034728	nucleosome organization	1/39	89/8591	0.334383	0.42241	ENSG00000197061	1
BP	GO:0060538	skeletal muscle organ development	1/39	89/8591	0.334383	0.42241	ENSG00000233276	1
BP	GO:0090276	regulation of peptide hormone secretion	1/39	89/8591	0.334383	0.42241	ENSG00000087460	1
BP	GO:0007600	sensory perception	3/39	450/8591	0.335162	0.423008	ENSG00000087460/ENSG00000233276/ENSG00000112782	3
BP	GO:0008217	regulation of blood pressure	1/39	90/8591	0.337436	0.425102	ENSG00000115738	1
BP	GO:1902806	regulation of cell cycle G1/S phase transition	1/39	90/8591	0.337436	0.425102	ENSG00000115738	1
BP	GO:0042327	positive regulation of phosphorylation	3/39	454/8591	0.340222	0.426598	ENSG00000118523/ENSG00000099860/ENSG00000044574	3
BP	GO:0035265	organ growth	1/39	91/8591	0.340476	0.426598	ENSG00000054598	1
BP	GO:0035966	response to topologically incorrect protein	1/39	91/8591	0.340476	0.426598	ENSG00000044574	1
BP	GO:0042157	lipoprotein metabolic process	1/39	91/8591	0.340476	0.426598	ENSG00000154096	1
BP	GO:0048736	appendage development	1/39	91/8591	0.340476	0.426598	ENSG00000087460	1
BP	GO:0060173	limb development	1/39	91/8591	0.340476	0.426598	ENSG00000087460	1
BP	GO:0022406	membrane docking	1/39	92/8591	0.343502	0.429999	ENSG00000162692	1
BP	GO:0006367	transcription initiation from RNA polymerase II promoter	1/39	93/8591	0.346514	0.432205	ENSG00000118523	1
BP	GO:0007369	gastrulation	1/39	93/8591	0.346514	0.432205	ENSG00000054598	1
BP	GO:0007626	locomotory behavior	1/39	93/8591	0.346514	0.432205	ENSG00000115738	1
BP	GO:0030073	insulin secretion	1/39	93/8591	0.346514	0.432205	ENSG00000087460	1
BP	GO:0010821	regulation of mitochondrion organization	1/39	94/8591	0.349513	0.434768	ENSG00000233276	1
BP	GO:0031348	negative regulation of defense response	1/39	94/8591	0.349513	0.434768	ENSG00000233276	1
BP	GO:0031668	cellular response to extracellular stimulus	1/39	94/8591	0.349513	0.434768	ENSG00000044574	1
BP	GO:0006302	double-strand break repair	1/39	95/8591	0.352499	0.438088	ENSG00000197061	1
BP	GO:0071407	cellular response to organic cyclic compound	2/39	273/8591	0.353079	0.438415	ENSG00000044574/ENSG00000087460	2
BP	GO:0010563	negative regulation of phosphorus metabolic process	2/39	274/8591	0.354742	0.439689	ENSG00000099860/ENSG00000154096	2
BP	GO:0045936	negative regulation of phosphate metabolic process	2/39	274/8591	0.354742	0.439689	ENSG00000099860/ENSG00000154096	2
BP	GO:0007266	Rho protein signal transduction	1/39	96/8591	0.355471	0.440198	ENSG00000137962	1
BP	GO:0071396	cellular response to lipid	2/39	276/8591	0.358063	0.443011	ENSG00000163347/ENSG00000087460	2
BP	GO:0002673	regulation of acute inflammatory response	1/39	97/8591	0.35843	0.443068	ENSG00000000971	1
BP	GO:0006333	chromatin assembly or disassembly	1/39	98/8591	0.361376	0.445117	ENSG00000197061	1
BP	GO:0006694	steroid biosynthetic process	1/39	98/8591	0.361376	0.445117	ENSG00000163453	1
BP	GO:0051896	regulation of protein kinase B signaling	1/39	98/8591	0.361376	0.445117	ENSG00000233276	1
BP	GO:0051924	regulation of calcium ion transport	1/39	98/8591	0.361376	0.445117	ENSG00000154096	1
BP	GO:0051338	regulation of transferase activity	3/39	471/8591	0.361714	0.445137	ENSG00000099860/ENSG00000044574/ENSG00000154096	3
BP	GO:0032944	regulation of mononuclear cell proliferation	1/39	99/8591	0.364309	0.447135	ENSG00000162692	1
BP	GO:0050670	regulation of lymphocyte proliferation	1/39	99/8591	0.364309	0.447135	ENSG00000162692	1
BP	GO:1903364	positive regulation of cellular protein catabolic process	1/39	99/8591	0.364309	0.447135	ENSG00000183255	1
BP	GO:0043009	chordate embryonic development	2/39	280/8591	0.364688	0.447204	ENSG00000087460/ENSG00000054598	2
BP	GO:0043270	positive regulation of ion transport	1/39	100/8591	0.367228	0.449521	ENSG00000154096	1
BP	GO:0048762	mesenchymal cell differentiation	1/39	100/8591	0.367228	0.449521	ENSG00000054598	1
BP	GO:0009792	embryo development ending in birth or egg hatching	2/39	282/8591	0.367992	0.450058	ENSG00000087460/ENSG00000054598	2
BP	GO:0048878	chemical homeostasis	3/39	477/8591	0.369286	0.451241	ENSG00000163347/ENSG00000154096/ENSG00000087460	3
BP	GO:0040029	regulation of gene expression, epigenetic	2/39	284/8591	0.37129	0.453289	ENSG00000197061/ENSG00000233276	2
BP	GO:0070663	regulation of leukocyte proliferation	1/39	102/8591	0.373028	0.454607	ENSG00000162692	1
BP	GO:0071216	cellular response to biotic stimulus	1/39	102/8591	0.373028	0.454607	ENSG00000044574	1
BP	GO:0045087	innate immune response	3/39	481/8591	0.374328	0.45579	ENSG00000000971/ENSG00000163347/ENSG00000162692	3
BP	GO:0007018	microtubule-based movement	1/39	103/8591	0.375908	0.456507	ENSG00000126777	1
BP	GO:0010632	regulation of epithelial cell migration	1/39	103/8591	0.375908	0.456507	ENSG00000113140	1
BP	GO:0046777	protein autophosphorylation	1/39	103/8591	0.375908	0.456507	ENSG00000154096	1
BP	GO:0009952	anterior/posterior pattern specification	1/39	104/8591	0.378776	0.459182	ENSG00000054598	1
BP	GO:0030072	peptide hormone secretion	1/39	104/8591	0.378776	0.459182	ENSG00000087460	1
BP	GO:0043269	regulation of ion transport	2/39	289/8591	0.379508	0.459666	ENSG00000154096/ENSG00000112782	2
BP	GO:0048729	tissue morphogenesis	2/39	290/8591	0.381146	0.460623	ENSG00000054598/ENSG00000118194	2
BP	GO:0060326	cell chemotaxis	1/39	105/8591	0.38163	0.460623	ENSG00000162692	1
BP	GO:0070613	regulation of protein processing	1/39	105/8591	0.38163	0.460623	ENSG00000000971	1
BP	GO:1903317	regulation of protein maturation	1/39	105/8591	0.38163	0.460623	ENSG00000000971	1
BP	GO:0022603	regulation of anatomical structure morphogenesis	3/39	489/8591	0.384394	0.46284	ENSG00000113140/ENSG00000154096/ENSG00000054598	3
BP	GO:0009895	negative regulation of catabolic process	1/39	106/8591	0.384472	0.46284	ENSG00000102265	1
BP	GO:0050730	regulation of peptidyl-tyrosine phosphorylation	1/39	106/8591	0.384472	0.46284	ENSG00000154096	1
BP	GO:1901701	cellular response to oxygen-containing compound	3/39	490/8591	0.385651	0.463855	ENSG00000163347/ENSG00000044574/ENSG00000087460	3
BP	GO:0051495	positive regulation of cytoskeleton organization	1/39	107/8591	0.387301	0.465435	ENSG00000118523	1
BP	GO:0006323	DNA packaging	1/39	108/8591	0.390118	0.468413	ENSG00000197061	1
BP	GO:1901699	cellular response to nitrogen compound	2/39	297/8591	0.392569	0.470145	ENSG00000044574/ENSG00000087460	2
BP	GO:0021537	telencephalon development	1/39	109/8591	0.392922	0.470145	ENSG00000115738	1
BP	GO:0045926	negative regulation of growth	1/39	109/8591	0.392922	0.470145	ENSG00000087460	1
BP	GO:0071897	DNA biosynthetic process	1/39	109/8591	0.392922	0.470145	ENSG00000118523	1
BP	GO:0016032	viral process	3/39	497/8591	0.394432	0.471544	ENSG00000000971/ENSG00000163347/ENSG00000162692	3
BP	GO:0032870	cellular response to hormone stimulus	2/39	299/8591	0.395817	0.472791	ENSG00000163453/ENSG00000087460	2
BP	GO:0043491	protein kinase B signaling	1/39	112/8591	0.401258	0.478877	ENSG00000233276	1
BP	GO:0010976	positive regulation of neuron projection development	1/39	113/8591	0.404012	0.480917	ENSG00000044574	1
BP	GO:0046883	regulation of hormone secretion	1/39	113/8591	0.404012	0.480917	ENSG00000087460	1
BP	GO:0090092	regulation of transmembrane receptor protein serine/threonine kinase signaling pathway	1/39	113/8591	0.404012	0.480917	ENSG00000044574	1
BP	GO:0098656	anion transmembrane transport	1/39	114/8591	0.406754	0.483764	ENSG00000112782	1
BP	GO:0031400	negative regulation of protein modification process	2/39	306/8591	0.407127	0.483791	ENSG00000099860/ENSG00000154096	2
BP	GO:0007276	gamete generation	2/39	308/8591	0.410341	0.487192	ENSG00000131018/ENSG00000054598	2
BP	GO:0031334	positive regulation of protein complex assembly	1/39	116/8591	0.4122	0.48856	ENSG00000029363	1
BP	GO:0051701	interaction with host	1/39	116/8591	0.4122	0.48856	ENSG00000163347	1
BP	GO:0031123	RNA 3'-end processing	1/39	117/8591	0.414905	0.490504	ENSG00000070756	1
BP	GO:1901214	regulation of neuron death	1/39	117/8591	0.414905	0.490504	ENSG00000233276	1
BP	GO:2000027	regulation of organ morphogenesis	1/39	117/8591	0.414905	0.490504	ENSG00000054598	1
BP	GO:0030155	regulation of cell adhesion	2/39	312/8591	0.416745	0.492258	ENSG00000162692/ENSG00000154096	2
BP	GO:0006956	complement activation	1/39	118/8591	0.417598	0.492424	ENSG00000000971	1
BP	GO:0008406	gonad development	1/39	118/8591	0.417598	0.492424	ENSG00000054598	1
BP	GO:0032943	mononuclear cell proliferation	1/39	119/8591	0.420279	0.494319	ENSG00000162692	1
BP	GO:0046651	lymphocyte proliferation	1/39	119/8591	0.420279	0.494319	ENSG00000162692	1
BP	GO:0070372	regulation of ERK1 and ERK2 cascade	1/39	119/8591	0.420279	0.494319	ENSG00000118523	1
BP	GO:0006605	protein targeting	2/39	316/8591	0.423117	0.496813	ENSG00000183255/ENSG00000131016	2
BP	GO:0051347	positive regulation of transferase activity	2/39	316/8591	0.423117	0.496813	ENSG00000099860/ENSG00000044574	2
BP	GO:0010769	regulation of cell morphogenesis involved in differentiation	1/39	121/8591	0.425604	0.498462	ENSG00000154096	1
BP	GO:0045137	development of primary sexual characteristics	1/39	121/8591	0.425604	0.498462	ENSG00000054598	1
BP	GO:0065004	protein-DNA complex assembly	1/39	121/8591	0.425604	0.498462	ENSG00000197061	1
BP	GO:0019221	cytokine-mediated signaling pathway	2/39	319/8591	0.427875	0.500697	ENSG00000162692/ENSG00000054598	2
BP	GO:0050890	cognition	1/39	122/8591	0.428249	0.500711	ENSG00000087460	1
BP	GO:0007204	positive regulation of cytosolic calcium ion concentration	1/39	124/8591	0.433503	0.505998	ENSG00000154096	1
BP	GO:0021700	developmental maturation	1/39	124/8591	0.433503	0.505998	ENSG00000115738	1
BP	GO:0045165	cell fate commitment	1/39	125/8591	0.436112	0.508614	ENSG00000115738	1
BP	GO:0042063	gliogenesis	1/39	126/8591	0.43871	0.510351	ENSG00000115738	1
BP	GO:0070661	leukocyte proliferation	1/39	126/8591	0.43871	0.510351	ENSG00000162692	1
BP	GO:1904062	regulation of cation transmembrane transport	1/39	126/8591	0.43871	0.510351	ENSG00000154096	1
BP	GO:0070371	ERK1 and ERK2 cascade	1/39	127/8591	0.441296	0.512497	ENSG00000118523	1
BP	GO:1903050	regulation of proteolysis involved in cellular protein catabolic process	1/39	127/8591	0.441296	0.512497	ENSG00000233276	1
BP	GO:0060485	mesenchyme development	1/39	129/8591	0.446433	0.517478	ENSG00000054598	1
BP	GO:0070588	calcium ion transmembrane transport	1/39	129/8591	0.446433	0.517478	ENSG00000154096	1
BP	GO:0007346	regulation of mitotic cell cycle	2/39	331/8591	0.446709	0.517478	ENSG00000115738/ENSG00000054598	2
BP	GO:0006606	protein import into nucleus	1/39	130/8591	0.448985	0.518376	ENSG00000183255	1
BP	GO:0044744	protein targeting to nucleus	1/39	130/8591	0.448985	0.518376	ENSG00000183255	1
BP	GO:0046879	hormone secretion	1/39	130/8591	0.448985	0.518376	ENSG00000087460	1
BP	GO:1902593	single-organism nuclear import	1/39	130/8591	0.448985	0.518376	ENSG00000183255	1
BP	GO:0072376	protein activation cascade	1/39	131/8591	0.451524	0.520874	ENSG00000000971	1
BP	GO:0034599	cellular response to oxidative stress	1/39	132/8591	0.454053	0.523354	ENSG00000233276	1
BP	GO:0043408	regulation of MAPK cascade	2/39	336/8591	0.454461	0.523387	ENSG00000118523/ENSG00000099860	2
BP	GO:0006417	regulation of translation	2/39	337/8591	0.456004	0.524291	ENSG00000197061/ENSG00000115053	2
BP	GO:0051603	proteolysis involved in cellular protein catabolic process	2/39	337/8591	0.456004	0.524291	ENSG00000044574/ENSG00000233276	2
BP	GO:0051146	striated muscle cell differentiation	1/39	133/8591	0.45657	0.524505	ENSG00000233276	1
BP	GO:0050851	antigen receptor-mediated signaling pathway	1/39	134/8591	0.459076	0.526946	ENSG00000154096	1
BP	GO:0000082	G1/S transition of mitotic cell cycle	1/39	135/8591	0.46157	0.528492	ENSG00000115738	1
BP	GO:0051480	regulation of cytosolic calcium ion concentration	1/39	135/8591	0.46157	0.528492	ENSG00000154096	1
BP	GO:0090287	regulation of cellular response to growth factor stimulus	1/39	135/8591	0.46157	0.528492	ENSG00000044574	1
BP	GO:0030216	keratinocyte differentiation	1/39	136/8591	0.464053	0.530018	ENSG00000054598	1
BP	GO:0051170	nuclear import	1/39	136/8591	0.464053	0.530018	ENSG00000183255	1
BP	GO:0071496	cellular response to external stimulus	1/39	136/8591	0.464053	0.530018	ENSG00000044574	1
BP	GO:0072331	signal transduction by p53 class mediator	1/39	137/8591	0.466526	0.532402	ENSG00000183255	1
BP	GO:0045732	positive regulation of protein catabolic process	1/39	138/8591	0.468987	0.534769	ENSG00000183255	1
BP	GO:0044802	single-organism membrane organization	2/39	346/8591	0.469788	0.535241	ENSG00000228253/ENSG00000198899	2
BP	GO:0007548	sex differentiation	1/39	139/8591	0.471437	0.535794	ENSG00000054598	1
BP	GO:0009914	hormone transport	1/39	139/8591	0.471437	0.535794	ENSG00000087460	1
BP	GO:0071824	protein-DNA complex subunit organization	1/39	139/8591	0.471437	0.535794	ENSG00000197061	1
BP	GO:0022412	cellular process involved in reproduction in multicellular organism	1/39	140/8591	0.473876	0.537681	ENSG00000054598	1
BP	GO:0032956	regulation of actin cytoskeleton organization	1/39	140/8591	0.473876	0.537681	ENSG00000118523	1
BP	GO:0051260	protein homooligomerization	1/39	141/8591	0.476304	0.539993	ENSG00000163347	1
BP	GO:0032102	negative regulation of response to external stimulus	1/39	143/8591	0.481127	0.544568	ENSG00000233276	1
BP	GO:0071375	cellular response to peptide hormone stimulus	1/39	143/8591	0.481127	0.544568	ENSG00000087460	1
BP	GO:0002253	activation of immune response	2/39	354/8591	0.481875	0.544969	ENSG00000000971/ENSG00000154096	2
BP	GO:0044843	cell cycle G1/S phase transition	1/39	144/8591	0.483522	0.546384	ENSG00000115738	1
BP	GO:0034248	regulation of cellular amide metabolic process	2/39	358/8591	0.487859	0.550834	ENSG00000197061/ENSG00000115053	2
BP	GO:0071902	positive regulation of protein serine/threonine kinase activity	1/39	146/8591	0.488281	0.55086	ENSG00000099860	1
BP	GO:0008202	steroid metabolic process	1/39	148/8591	0.492996	0.555274	ENSG00000163453	1
BP	GO:0071214	cellular response to abiotic stimulus	1/39	148/8591	0.492996	0.555274	ENSG00000044574	1
BP	GO:0071103	DNA conformation change	1/39	149/8591	0.495338	0.557457	ENSG00000197061	1
BP	GO:0016072	rRNA metabolic process	1/39	150/8591	0.49767	0.55917	ENSG00000115053	1
BP	GO:0031346	positive regulation of cell projection organization	1/39	150/8591	0.49767	0.55917	ENSG00000044574	1
BP	GO:0045055	regulated exocytosis	2/39	365/8591	0.498232	0.559347	ENSG00000113140/ENSG00000102265	2
BP	GO:0010564	regulation of cell cycle process	2/39	370/8591	0.505563	0.567117	ENSG00000118523/ENSG00000115738	2
BP	GO:0017038	protein import	1/39	155/8591	0.50917	0.570238	ENSG00000183255	1
BP	GO:0035239	tube morphogenesis	1/39	155/8591	0.50917	0.570238	ENSG00000115738	1
BP	GO:0006325	chromatin organization	2/39	374/8591	0.511381	0.571852	ENSG00000197061/ENSG00000005483	2
BP	GO:0001701	in utero embryonic development	1/39	156/8591	0.511439	0.571852	ENSG00000054598	1
BP	GO:0007596	blood coagulation	1/39	158/8591	0.515947	0.574568	ENSG00000087460	1
BP	GO:0010959	regulation of metal ion transport	1/39	158/8591	0.515947	0.574568	ENSG00000154096	1
BP	GO:0032147	activation of protein kinase activity	1/39	158/8591	0.515947	0.574568	ENSG00000099860	1
BP	GO:0043405	regulation of MAP kinase activity	1/39	158/8591	0.515947	0.574568	ENSG00000099860	1
BP	GO:0051056	regulation of small GTPase mediated signal transduction	1/39	158/8591	0.515947	0.574568	ENSG00000137962	1
BP	GO:0048609	multicellular organismal reproductive process	2/39	378/8591	0.517156	0.575207	ENSG00000131018/ENSG00000054598	2
BP	GO:0003002	regionalization	1/39	159/8591	0.518186	0.575207	ENSG00000054598	1
BP	GO:0045666	positive regulation of neuron differentiation	1/39	159/8591	0.518186	0.575207	ENSG00000044574	1
BP	GO:0045930	negative regulation of mitotic cell cycle	1/39	159/8591	0.518186	0.575207	ENSG00000054598	1
BP	GO:0007599	hemostasis	1/39	160/8591	0.520414	0.577182	ENSG00000087460	1
BP	GO:0032504	multicellular organism reproduction	2/39	381/8591	0.521459	0.577182	ENSG00000131018/ENSG00000054598	2
BP	GO:0048193	Golgi vesicle transport	1/39	161/8591	0.522633	0.577182	ENSG00000173230	1
BP	GO:0050817	coagulation	1/39	161/8591	0.522633	0.577182	ENSG00000087460	1
BP	GO:1901653	cellular response to peptide	1/39	161/8591	0.522633	0.577182	ENSG00000087460	1
BP	GO:0019953	sexual reproduction	2/39	382/8591	0.522888	0.577182	ENSG00000131018/ENSG00000054598	2
BP	GO:0030001	metal ion transport	2/39	382/8591	0.522888	0.577182	ENSG00000118523/ENSG00000154096	2
BP	GO:0060341	regulation of cellular localization	2/39	386/8591	0.528577	0.582783	ENSG00000154096/ENSG00000118194	2
BP	GO:0007178	transmembrane receptor protein serine/threonine kinase signaling pathway	1/39	164/8591	0.529228	0.582783	ENSG00000044574	1
BP	GO:0007265	Ras protein signal transduction	1/39	164/8591	0.529228	0.582783	ENSG00000137962	1
BP	GO:0010639	negative regulation of organelle organization	1/39	165/8591	0.531407	0.584717	ENSG00000233276	1
BP	GO:0006631	fatty acid metabolic process	1/39	168/8591	0.537884	0.591373	ENSG00000233276	1
BP	GO:0018108	peptidyl-tyrosine phosphorylation	1/39	169/8591	0.540024	0.593254	ENSG00000154096	1
BP	GO:0016485	protein processing	1/39	170/8591	0.542154	0.595121	ENSG00000000971	1
BP	GO:0030900	forebrain development	1/39	171/8591	0.544274	0.596974	ENSG00000115738	1
BP	GO:0018212	peptidyl-tyrosine modification	1/39	173/8591	0.548487	0.600641	ENSG00000154096	1
BP	GO:1901565	organonitrogen compound catabolic process	1/39	173/8591	0.548487	0.600641	ENSG00000233276	1
BP	GO:0006874	cellular calcium ion homeostasis	1/39	174/8591	0.550578	0.602454	ENSG00000154096	1
BP	GO:0006790	sulfur compound metabolic process	1/39	175/8591	0.552661	0.604254	ENSG00000233276	1
BP	GO:0055074	calcium ion homeostasis	1/39	178/8591	0.558852	0.61054	ENSG00000154096	1
BP	GO:0031331	positive regulation of cellular catabolic process	1/39	179/8591	0.560897	0.61229	ENSG00000183255	1
BP	GO:0006887	exocytosis	2/39	410/8591	0.561784	0.612775	ENSG00000113140/ENSG00000102265	2
BP	GO:0000165	MAPK cascade	2/39	411/8591	0.563133	0.613761	ENSG00000118523/ENSG00000099860	2
BP	GO:0006898	receptor-mediated endocytosis	1/39	182/8591	0.566976	0.616694	ENSG00000113140	1
BP	GO:0018205	peptidyl-lysine modification	1/39	182/8591	0.566976	0.616694	ENSG00000005483	1
BP	GO:0031347	regulation of defense response	2/39	414/8591	0.567162	0.616694	ENSG00000000971/ENSG00000233276	2
BP	GO:0032101	regulation of response to external stimulus	2/39	415/8591	0.568499	0.617662	ENSG00000000971/ENSG00000233276	2
BP	GO:0007409	axonogenesis	1/39	183/8591	0.568985	0.617704	ENSG00000154096	1
BP	GO:0016567	protein ubiquitination	2/39	417/8591	0.571165	0.619584	ENSG00000183255/ENSG00000044574	2
BP	GO:0023061	signal release	1/39	185/8591	0.572974	0.620031	ENSG00000087460	1
BP	GO:0051604	protein maturation	1/39	185/8591	0.572974	0.620031	ENSG00000000971	1
BP	GO:0072503	cellular divalent inorganic cation homeostasis	1/39	185/8591	0.572974	0.620031	ENSG00000154096	1
BP	GO:0010608	posttranscriptional regulation of gene expression	2/39	419/8591	0.57382	0.620031	ENSG00000197061/ENSG00000115053	2
BP	GO:0050778	positive regulation of immune response	2/39	419/8591	0.57382	0.620031	ENSG00000000971/ENSG00000154096	2
BP	GO:0045862	positive regulation of proteolysis	1/39	188/8591	0.578891	0.625021	ENSG00000118523	1
BP	GO:0043161	proteasome-mediated ubiquitin-dependent protein catabolic process	1/39	190/8591	0.582791	0.628741	ENSG00000044574	1
BP	GO:0072507	divalent inorganic cation homeostasis	1/39	191/8591	0.584728	0.630338	ENSG00000154096	1
BP	GO:0006959	humoral immune response	1/39	192/8591	0.586656	0.631924	ENSG00000000971	1
BP	GO:0023014	signal transduction by protein phosphorylation	2/39	430/8591	0.588218	0.633113	ENSG00000118523/ENSG00000099860	2
BP	GO:0046486	glycerolipid metabolic process	1/39	195/8591	0.592388	0.637105	ENSG00000233276	1
BP	GO:0007389	pattern specification process	1/39	196/8591	0.594281	0.638148	ENSG00000054598	1
BP	GO:0050708	regulation of protein secretion	1/39	196/8591	0.594281	0.638148	ENSG00000087460	1
BP	GO:0035195	gene silencing by miRNA	1/39	198/8591	0.598042	0.641191	ENSG00000197061	1
BP	GO:0043254	regulation of protein complex assembly	1/39	198/8591	0.598042	0.641191	ENSG00000029363	1
BP	GO:0051090	regulation of sequence-specific DNA binding transcription factor activity	1/39	200/8591	0.601769	0.644686	ENSG00000115738	1
BP	GO:0044708	single-organism behavior	1/39	201/8591	0.60362	0.645668	ENSG00000115738	1
BP	GO:0048608	reproductive structure development	1/39	201/8591	0.60362	0.645668	ENSG00000054598	1
BP	GO:0035194	posttranscriptional gene silencing by RNA	1/39	202/8591	0.605463	0.646638	ENSG00000197061	1
BP	GO:0061458	reproductive system development	1/39	202/8591	0.605463	0.646638	ENSG00000054598	1
BP	GO:0016441	posttranscriptional gene silencing	1/39	203/8591	0.607297	0.647596	ENSG00000197061	1
BP	GO:0061564	axon development	1/39	203/8591	0.607297	0.647596	ENSG00000154096	1
BP	GO:0002791	regulation of peptide secretion	1/39	204/8591	0.609123	0.649042	ENSG00000087460	1
BP	GO:0009896	positive regulation of catabolic process	1/39	206/8591	0.61275	0.652404	ENSG00000183255	1
BP	GO:0032446	protein modification by small protein conjugation	2/39	453/8591	0.6172	0.656614	ENSG00000183255/ENSG00000044574	2
BP	GO:0007608	sensory perception of smell	1/39	209/8591	0.618129	0.656614	ENSG00000087460	1
BP	GO:0034655	nucleobase-containing compound catabolic process	1/39	209/8591	0.618129	0.656614	ENSG00000233276	1
BP	GO:0043900	regulation of multi-organism process	1/39	211/8591	0.621674	0.659873	ENSG00000102265	1
BP	GO:0044712	single-organism catabolic process	2/39	459/8591	0.62451	0.662374	ENSG00000044574/ENSG00000233276	2
BP	GO:0010817	regulation of hormone levels	1/39	214/8591	0.626933	0.663924	ENSG00000087460	1
BP	GO:0031047	gene silencing by RNA	1/39	214/8591	0.626933	0.663924	ENSG00000197061	1
BP	GO:1901990	regulation of mitotic cell cycle phase transition	1/39	215/8591	0.62867	0.665254	ENSG00000115738	1
BP	GO:0016570	histone modification	1/39	218/8591	0.633833	0.670204	ENSG00000005483	1
BP	GO:0032386	regulation of intracellular transport	1/39	226/8591	0.647262	0.683359	ENSG00000118194	1
BP	GO:1901987	regulation of cell cycle phase transition	1/39	226/8591	0.647262	0.683359	ENSG00000115738	1
BP	GO:0006412	translation	2/39	479/8591	0.64813	0.683529	ENSG00000197061/ENSG00000115053	2
BP	GO:0046700	heterocycle catabolic process	1/39	227/8591	0.648907	0.683529	ENSG00000233276	1
BP	GO:0072657	protein localization to membrane	1/39	227/8591	0.648907	0.683529	ENSG00000154096	1
BP	GO:0044270	cellular nitrogen compound catabolic process	1/39	228/8591	0.650544	0.684731	ENSG00000233276	1
BP	GO:0002697	regulation of immune effector process	1/39	229/8591	0.652174	0.685924	ENSG00000000971	1
BP	GO:0006875	cellular metal ion homeostasis	1/39	231/8591	0.655411	0.687758	ENSG00000154096	1
BP	GO:0019439	aromatic compound catabolic process	1/39	231/8591	0.655411	0.687758	ENSG00000233276	1
BP	GO:0051493	regulation of cytoskeleton organization	1/39	231/8591	0.655411	0.687758	ENSG00000118523	1
BP	GO:0002429	immune response-activating cell surface receptor signaling pathway	1/39	232/8591	0.657018	0.688922	ENSG00000154096	1
BP	GO:0006913	nucleocytoplasmic transport	1/39	233/8591	0.658619	0.690077	ENSG00000183255	1
BP	GO:0000278	mitotic cell cycle	2/39	492/8591	0.662869	0.694004	ENSG00000115738/ENSG00000054598	2
BP	GO:0006935	chemotaxis	1/39	237/8591	0.664947	0.695126	ENSG00000162692	1
BP	GO:0051169	nuclear transport	1/39	237/8591	0.664947	0.695126	ENSG00000183255	1
BP	GO:0043043	peptide biosynthetic process	2/39	496/8591	0.667308	0.697067	ENSG00000197061/ENSG00000115053	2
BP	GO:1901361	organic cyclic compound catabolic process	1/39	242/8591	0.672697	0.702166	ENSG00000233276	1
BP	GO:0007264	small GTPase mediated signal transduction	1/39	243/8591	0.674226	0.702171	ENSG00000137962	1
BP	GO:0007283	spermatogenesis	1/39	243/8591	0.674226	0.702171	ENSG00000131018	1
BP	GO:0009306	protein secretion	1/39	243/8591	0.674226	0.702171	ENSG00000087460	1
BP	GO:0002768	immune response-regulating cell surface receptor signaling pathway	1/39	244/8591	0.675748	0.703226	ENSG00000154096	1
BP	GO:0019058	viral life cycle	1/39	245/8591	0.677263	0.704272	ENSG00000163347	1
BP	GO:0048232	male gamete generation	1/39	248/8591	0.681767	0.708422	ENSG00000131018	1
BP	GO:0007606	sensory perception of chemical stimulus	1/39	254/8591	0.690591	0.717053	ENSG00000087460	1
BP	GO:0002790	peptide secretion	1/39	255/8591	0.692039	0.718016	ENSG00000087460	1
BP	GO:0002446	neutrophil mediated immunity	1/39	256/8591	0.69348	0.718432	ENSG00000005483	1
BP	GO:0055065	metal ion homeostasis	1/39	256/8591	0.69348	0.718432	ENSG00000154096	1
BP	GO:0042119	neutrophil activation	1/39	259/8591	0.697763	0.722328	ENSG00000005483	1
BP	GO:0016458	gene silencing	1/39	260/8591	0.699177	0.723251	ENSG00000197061	1
BP	GO:0048812	neuron projection morphogenesis	1/39	261/8591	0.700586	0.724165	ENSG00000154096	1
BP	GO:0036230	granulocyte activation	1/39	263/8591	0.703383	0.726513	ENSG00000005483	1
BP	GO:0030003	cellular cation homeostasis	1/39	267/8591	0.708901	0.731666	ENSG00000154096	1
BP	GO:0022411	cellular component disassembly	1/39	268/8591	0.710265	0.732527	ENSG00000102265	1
BP	GO:0002444	myeloid leukocyte mediated immunity	1/39	269/8591	0.711623	0.732833	ENSG00000005483	1
BP	GO:0032787	monocarboxylic acid metabolic process	1/39	269/8591	0.711623	0.732833	ENSG00000233276	1
BP	GO:0016569	covalent chromatin modification	1/39	270/8591	0.712974	0.733678	ENSG00000005483	1
BP	GO:0006873	cellular ion homeostasis	1/39	271/8591	0.714319	0.73397	ENSG00000154096	1
BP	GO:0048858	cell projection morphogenesis	1/39	271/8591	0.714319	0.73397	ENSG00000154096	1
BP	GO:0006281	DNA repair	1/39	272/8591	0.715658	0.734799	ENSG00000197061	1
BP	GO:0006820	anion transport	1/39	273/8591	0.716991	0.735622	ENSG00000112782	1
BP	GO:0032990	cell part morphogenesis	1/39	278/8591	0.723566	0.741816	ENSG00000154096	1
BP	GO:0007610	behavior	1/39	279/8591	0.724863	0.742595	ENSG00000115738	1
BP	GO:0006397	mRNA processing	1/39	288/8591	0.736271	0.753723	ENSG00000070756	1
BP	GO:0043623	cellular protein complex assembly	1/39	291/8591	0.73997	0.75639	ENSG00000198786	1
BP	GO:0044772	mitotic cell cycle phase transition	1/39	291/8591	0.73997	0.75639	ENSG00000115738	1
BP	GO:0055080	cation homeostasis	1/39	293/8591	0.742408	0.758321	ENSG00000154096	1
BP	GO:0006511	ubiquitin-dependent protein catabolic process	1/39	294/8591	0.743619	0.758997	ENSG00000044574	1
BP	GO:0019941	modification-dependent protein catabolic process	1/39	296/8591	0.746024	0.759768	ENSG00000044574	1
BP	GO:0034660	ncRNA metabolic process	1/39	296/8591	0.746024	0.759768	ENSG00000115053	1
BP	GO:0098771	inorganic ion homeostasis	1/39	296/8591	0.746024	0.759768	ENSG00000154096	1
BP	GO:0010638	positive regulation of organelle organization	1/39	297/8591	0.747218	0.760423	ENSG00000118523	1
BP	GO:0043632	modification-dependent macromolecule catabolic process	1/39	298/8591	0.748406	0.760513	ENSG00000044574	1
BP	GO:1903530	regulation of secretion by cell	1/39	298/8591	0.748406	0.760513	ENSG00000087460	1
BP	GO:0007017	microtubule-based process	1/39	300/8591	0.750767	0.762351	ENSG00000126777	1
BP	GO:0072594	establishment of protein localization to organelle	1/39	301/8591	0.75194	0.762981	ENSG00000183255	1
BP	GO:0044770	cell cycle phase transition	1/39	305/8591	0.756576	0.767122	ENSG00000115738	1
BP	GO:0002757	immune response-activating signal transduction	1/39	311/8591	0.763372	0.773445	ENSG00000154096	1
BP	GO:0003006	developmental process involved in reproduction	1/39	312/8591	0.764486	0.774007	ENSG00000054598	1
BP	GO:0002274	myeloid leukocyte activation	1/39	315/8591	0.767799	0.776792	ENSG00000005483	1
BP	GO:0008610	lipid biosynthetic process	1/39	320/8591	0.77322	0.781705	ENSG00000163453	1
BP	GO:0002764	immune response-regulating signaling pathway	1/39	323/8591	0.776414	0.784359	ENSG00000154096	1
BP	GO:0050801	ion homeostasis	1/39	329/8591	0.782669	0.789525	ENSG00000154096	1
BP	GO:0051046	regulation of secretion	1/39	329/8591	0.782669	0.789525	ENSG00000087460	1
BP	GO:0055082	cellular chemical homeostasis	1/39	335/8591	0.788754	0.795083	ENSG00000154096	1
BP	GO:0051223	regulation of protein transport	1/39	354/8591	0.806948	0.81283	ENSG00000087460	1
BP	GO:0090087	regulation of peptide transport	1/39	363/8591	0.815024	0.820367	ENSG00000087460	1
BP	GO:0070201	regulation of establishment of protein localization	1/39	365/8591	0.816774	0.82153	ENSG00000087460	1
BP	GO:0006897	endocytosis	1/39	377/8591	0.826937	0.831147	ENSG00000113140	1
BP	GO:0000122	negative regulation of transcription from RNA polymerase II promoter	1/39	379/8591	0.828577	0.83219	ENSG00000054598	1
BP	GO:0016071	mRNA metabolic process	1/39	414/8591	0.854936	0.858041	ENSG00000070756	1
BP	GO:1903047	mitotic cell cycle process	1/39	424/8591	0.861712	0.864214	ENSG00000115738	1
BP	GO:0051050	positive regulation of transport	1/39	426/8591	0.86303	0.864907	ENSG00000154096	1
BP	GO:0002443	leukocyte mediated immunity	1/39	451/8591	0.878503	0.879776	ENSG00000005483	1
BP	GO:0019752	carboxylic acid metabolic process	1/39	458/8591	0.882521	0.882521	ENSG00000233276	1
BP	GO:0032880	regulation of protein localization	1/39	458/8591	0.882521	0.882521	ENSG00000087460	1
CC	GO:0031012	extracellular matrix	7/38	254/8986	7.91163e-05	0.0111589	ENSG00000163453/ENSG00000118523/ENSG00000197061/ENSG00000113140/ENSG00000044574/ENSG00000102265/ENSG00000087303	7
CC	GO:0005938	cell cortex	5/38	115/8986	0.000112716	0.0111589	ENSG00000118523/ENSG00000167460/ENSG00000131016/ENSG00000115053/ENSG00000112782	5
CC	GO:0098800	inner mitochondrial membrane protein complex	4/38	70/8986	0.000204113	0.0134715	ENSG00000228253/ENSG00000198786/ENSG00000198899/ENSG00000198727	4
CC	GO:0098798	mitochondrial protein complex	4/38	81/8986	0.000358251	0.0154539	ENSG00000228253/ENSG00000198786/ENSG00000198899/ENSG00000198727	4
CC	GO:0099568	cytoplasmic region	5/38	150/8986	0.00039025	0.0154539	ENSG00000118523/ENSG00000167460/ENSG00000131016/ENSG00000115053/ENSG00000112782	5
CC	GO:0005604	basement membrane	3/38	39/8986	0.000574071	0.0189443	ENSG00000113140/ENSG00000102265/ENSG00000087303	3
CC	GO:0045263	proton-transporting ATP synthase complex, coupling factor F(o)	2/38	10/8986	0.000767057	0.0216968	ENSG00000228253/ENSG00000198899	2
CC	GO:0044455	mitochondrial membrane part	4/38	109/8986	0.00110073	0.0217049	ENSG00000228253/ENSG00000198786/ENSG00000198899/ENSG00000198727	4
CC	GO:0044420	extracellular matrix component	3/38	51/8986	0.00126319	0.0217049	ENSG00000113140/ENSG00000102265/ENSG00000087303	3
CC	GO:0005753	mitochondrial proton-transporting ATP synthase complex	2/38	13/8986	0.00131896	0.0217049	ENSG00000228253/ENSG00000198899	2
CC	GO:0033177	proton-transporting two-sector ATPase complex, proton-transporting domain	2/38	13/8986	0.00131896	0.0217049	ENSG00000228253/ENSG00000198899	2
CC	GO:0002102	podosome	2/38	14/8986	0.00153469	0.0217049	ENSG00000167460/ENSG00000162692	2
CC	GO:0005865	striated muscle thin filament	2/38	14/8986	0.00153469	0.0217049	ENSG00000167460/ENSG00000118194	2
CC	GO:0045259	proton-transporting ATP synthase complex	2/38	14/8986	0.00153469	0.0217049	ENSG00000228253/ENSG00000198899	2
CC	GO:0036379	myofilament	2/38	17/8986	0.00227533	0.0283706	ENSG00000167460/ENSG00000118194	2
CC	GO:0005788	endoplasmic reticulum lumen	4/38	133/8986	0.00229258	0.0283706	ENSG00000163453/ENSG00000126777/ENSG00000044574/ENSG00000102265	4
CC	GO:0098796	membrane protein complex	6/38	347/8986	0.00307831	0.0358532	ENSG00000228253/ENSG00000198786/ENSG00000198899/ENSG00000162692/ENSG00000087460/ENSG00000198727	6
CC	GO:0005801	cis-Golgi network	2/38	21/8986	0.00347614	0.0382376	ENSG00000118523/ENSG00000173230	2
CC	GO:0005578	proteinaceous extracellular matrix	4/38	159/8986	0.00436239	0.0454607	ENSG00000118523/ENSG00000113140/ENSG00000102265/ENSG00000087303	4
CC	GO:0045177	apical part of cell	4/38	180/8986	0.0067563	0.0645882	ENSG00000163347/ENSG00000162692/ENSG00000154096/ENSG00000087460	4
CC	GO:0016469	proton-transporting two-sector ATPase complex	2/38	30/8986	0.00703029	0.0645882	ENSG00000228253/ENSG00000198899	2
CC	GO:0030017	sarcomere	3/38	94/8986	0.00717646	0.0645882	ENSG00000131018/ENSG00000167460/ENSG00000118194	3
CC	GO:0044449	contractile fiber part	3/38	103/8986	0.00922482	0.0773869	ENSG00000131018/ENSG00000167460/ENSG00000118194	3
CC	GO:0030016	myofibril	3/38	105/8986	0.00972181	0.0773869	ENSG00000131018/ENSG00000167460/ENSG00000118194	3
CC	GO:0005924	cell-substrate adherens junction	4/38	204/8986	0.0104118	0.0773869	ENSG00000167460/ENSG00000131016/ENSG00000044574/ENSG00000154096	4
CC	GO:0005925	focal adhesion	4/38	204/8986	0.0104118	0.0773869	ENSG00000167460/ENSG00000131016/ENSG00000044574/ENSG00000154096	4
CC	GO:0031093	platelet alpha granule lumen	2/38	37/8986	0.0105655	0.0773869	ENSG00000113140/ENSG00000102265	2
CC	GO:0030055	cell-substrate junction	4/38	207/8986	0.0109436	0.0773869	ENSG00000167460/ENSG00000131016/ENSG00000044574/ENSG00000154096	4
CC	GO:0043292	contractile fiber	3/38	113/8986	0.0118649	0.0810087	ENSG00000131018/ENSG00000167460/ENSG00000118194	3
CC	GO:0015629	actin cytoskeleton	4/38	220/8986	0.0134515	0.0887797	ENSG00000167460/ENSG00000162692/ENSG00000112782/ENSG00000118194	4
CC	GO:0098803	respiratory chain complex	2/38	44/8986	0.0147318	0.0940932	ENSG00000198786/ENSG00000198727	2
CC	GO:0005746	mitochondrial respiratory chain	2/38	48/8986	0.0173811	0.101866	ENSG00000198786/ENSG00000198727	2
CC	GO:0031091	platelet alpha granule	2/38	48/8986	0.0173811	0.101866	ENSG00000113140/ENSG00000102265	2
CC	GO:0005743	mitochondrial inner membrane	4/38	238/8986	0.0174922	0.101866	ENSG00000228253/ENSG00000198786/ENSG00000198899/ENSG00000198727	4
CC	GO:1990204	oxidoreductase complex	2/38	51/8986	0.0194911	0.110264	ENSG00000198786/ENSG00000198727	2
CC	GO:0070469	respiratory chain	2/38	52/8986	0.0202173	0.111195	ENSG00000198786/ENSG00000198727	2
CC	GO:0016324	apical plasma membrane	3/38	141/8986	0.0213769	0.112838	ENSG00000163347/ENSG00000154096/ENSG00000087460	3
CC	GO:0005912	adherens junction	4/38	255/8986	0.0219439	0.112838	ENSG00000167460/ENSG00000131016/ENSG00000044574/ENSG00000154096	4
CC	GO:0005793	endoplasmic reticulum-Golgi intermediate compartment	2/38	55/8986	0.0224629	0.112838	ENSG00000173230/ENSG00000044574	2
CC	GO:0019866	organelle inner membrane	4/38	258/8986	0.0227956	0.112838	ENSG00000228253/ENSG00000198786/ENSG00000198899/ENSG00000198727	4
CC	GO:0070161	anchoring junction	4/38	266/8986	0.0251656	0.121531	ENSG00000167460/ENSG00000131016/ENSG00000044574/ENSG00000154096	4
CC	GO:0030176	integral component of endoplasmic reticulum membrane	2/38	65/8986	0.030645	0.144469	ENSG00000126777/ENSG00000044574	2
CC	GO:0031227	intrinsic component of endoplasmic reticulum membrane	2/38	68/8986	0.0332984	0.153328	ENSG00000126777/ENSG00000044574	2
CC	GO:0043209	myelin sheath	2/38	70/8986	0.0351159	0.158022	ENSG00000044574/ENSG00000154096	2
CC	GO:0031941	filamentous actin	1/38	10/8986	0.0415127	0.17124	ENSG00000167460	1
CC	GO:0032809	neuronal cell body membrane	1/38	10/8986	0.0415127	0.17124	ENSG00000154096	1
CC	GO:0044298	cell body membrane	1/38	10/8986	0.0415127	0.17124	ENSG00000154096	1
CC	GO:0071682	endocytic vesicle lumen	1/38	10/8986	0.0415127	0.17124	ENSG00000113140	1
CC	GO:0036464	cytoplasmic ribonucleoprotein granule	2/38	81/8986	0.0457717	0.184955	ENSG00000131018/ENSG00000115053	2
CC	GO:0031301	integral component of organelle membrane	2/38	84/8986	0.0488616	0.191661	ENSG00000136156/ENSG00000198727	2
CC	GO:0035770	ribonucleoprotein granule	2/38	85/8986	0.0499082	0.191661	ENSG00000131018/ENSG00000115053	2
CC	GO:0044429	mitochondrial part	5/38	483/8986	0.0511005	0.191661	ENSG00000228253/ENSG00000198786/ENSG00000198899/ENSG00000233276/ENSG00000198727	5
CC	GO:0031966	mitochondrial membrane	4/38	334/8986	0.0513033	0.191661	ENSG00000228253/ENSG00000198786/ENSG00000198899/ENSG00000198727	4
CC	GO:0005640	nuclear outer membrane	1/38	13/8986	0.0536359	0.196665	ENSG00000131018	1
CC	GO:0031300	intrinsic component of organelle membrane	2/38	90/8986	0.0552622	0.196784	ENSG00000136156/ENSG00000198727	2
CC	GO:0000139	Golgi membrane	4/38	344/8986	0.0560662	0.196784	ENSG00000136156/ENSG00000173230/ENSG00000087460/ENSG00000147654	4
CC	GO:0005720	nuclear heterochromatin	1/38	14/8986	0.0576437	0.196784	ENSG00000054598	1
CC	GO:0032590	dendrite membrane	1/38	14/8986	0.0576437	0.196784	ENSG00000154096	1
CC	GO:0008180	COP9 signalosome	1/38	15/8986	0.0616349	0.206611	ENSG00000044574	1
CC	GO:0005740	mitochondrial envelope	4/38	357/8986	0.0626092	0.206611	ENSG00000228253/ENSG00000198786/ENSG00000198899/ENSG00000198727	4
CC	GO:0005790	smooth endoplasmic reticulum	1/38	17/8986	0.0695681	0.218701	ENSG00000044574	1
CC	GO:0070069	cytochrome complex	1/38	17/8986	0.0695681	0.218701	ENSG00000198727	1
CC	GO:0098552	side of membrane	3/38	226/8986	0.0695868	0.218701	ENSG00000162692/ENSG00000154096/ENSG00000087460	3
CC	GO:0046658	anchored component of plasma membrane	1/38	18/8986	0.0735102	0.227422	ENSG00000154096	1
CC	GO:0009986	cell surface	4/38	380/8986	0.0751457	0.228906	ENSG00000113140/ENSG00000044574/ENSG00000162692/ENSG00000154096	4
CC	GO:0030660	Golgi-associated vesicle membrane	1/38	19/8986	0.077436	0.232308	ENSG00000136156	1
CC	GO:0032589	neuron projection membrane	1/38	21/8986	0.085239	0.2519	ENSG00000154096	1
CC	GO:0000788	nuclear nucleosome	1/38	22/8986	0.0891165	0.258555	ENSG00000197061	1
CC	GO:0034707	chloride channel complex	1/38	23/8986	0.0929779	0.258555	ENSG00000112782	1
CC	GO:0005834	heterotrimeric G-protein complex	1/38	24/8986	0.0968233	0.258555	ENSG00000087460	1
CC	GO:0031304	intrinsic component of mitochondrial inner membrane	1/38	24/8986	0.0968233	0.258555	ENSG00000198727	1
CC	GO:0031305	integral component of mitochondrial inner membrane	1/38	24/8986	0.0968233	0.258555	ENSG00000198727	1
CC	GO:1905360	GTPase complex	1/38	24/8986	0.0968233	0.258555	ENSG00000087460	1
CC	GO:0009897	external side of plasma membrane	2/38	127/8986	0.100278	0.258555	ENSG00000162692/ENSG00000154096	2
CC	GO:0044304	main axon	1/38	25/8986	0.100653	0.258555	ENSG00000154096	1
CC	GO:0001725	stress fiber	1/38	26/8986	0.104467	0.258555	ENSG00000167460	1
CC	GO:0005747	mitochondrial respiratory chain complex I	1/38	26/8986	0.104467	0.258555	ENSG00000198786	1
CC	GO:0030964	NADH dehydrogenase complex	1/38	26/8986	0.104467	0.258555	ENSG00000198786	1
CC	GO:0045271	respiratory chain complex I	1/38	26/8986	0.104467	0.258555	ENSG00000198786	1
CC	GO:0097517	contractile actin filament bundle	1/38	26/8986	0.104467	0.258555	ENSG00000167460	1
CC	GO:0016328	lateral plasma membrane	1/38	27/8986	0.108265	0.264647	ENSG00000163347	1
CC	GO:0098797	plasma membrane protein complex	2/38	136/8986	0.112412	0.271434	ENSG00000162692/ENSG00000087460	2
CC	GO:0032432	actin filament bundle	1/38	29/8986	0.115814	0.276279	ENSG00000167460	1
CC	GO:0044431	Golgi apparatus part	4/38	446/8986	0.117606	0.277215	ENSG00000136156/ENSG00000173230/ENSG00000087460/ENSG00000147654	4
CC	GO:0016234	inclusion body	1/38	32/8986	0.127021	0.292443	ENSG00000233276	1
CC	GO:0042641	actomyosin	1/38	32/8986	0.127021	0.292443	ENSG00000167460	1
CC	GO:1902495	transmembrane transporter complex	2/38	148/8986	0.129154	0.293337	ENSG00000112782/ENSG00000198727	2
CC	GO:0098791	Golgi subcompartment	2/38	149/8986	0.130575	0.293337	ENSG00000173230/ENSG00000087460	2
CC	GO:0000792	heterochromatin	1/38	34/8986	0.134415	0.293337	ENSG00000054598	1
CC	GO:0005798	Golgi-associated vesicle	1/38	34/8986	0.134415	0.293337	ENSG00000136156	1
CC	GO:0000790	nuclear chromatin	2/38	153/8986	0.136298	0.293337	ENSG00000197061/ENSG00000054598	2
CC	GO:1990351	transporter complex	2/38	153/8986	0.136298	0.293337	ENSG00000112782/ENSG00000198727	2
CC	GO:0000932	P-body	1/38	36/8986	0.141749	0.295434	ENSG00000131018	1
CC	GO:0005581	collagen trimer	1/38	36/8986	0.141749	0.295434	ENSG00000102265	1
CC	GO:0032592	integral component of mitochondrial membrane	1/38	36/8986	0.141749	0.295434	ENSG00000198727	1
CC	GO:0098573	intrinsic component of mitochondrial membrane	1/38	37/8986	0.145393	0.298935	ENSG00000198727	1
CC	GO:0031984	organelle subcompartment	2/38	160/8986	0.146448	0.298935	ENSG00000173230/ENSG00000087460	2
CC	GO:0098590	plasma membrane region	4/38	487/8986	0.148379	0.299787	ENSG00000131018/ENSG00000163347/ENSG00000154096/ENSG00000087460	4
CC	GO:0034774	secretory granule lumen	2/38	166/8986	0.155273	0.306281	ENSG00000113140/ENSG00000102265	2
CC	GO:0005884	actin filament	1/38	40/8986	0.156234	0.306281	ENSG00000167460	1
CC	GO:0030863	cortical cytoskeleton	1/38	40/8986	0.156234	0.306281	ENSG00000167460	1
CC	GO:0005902	microvillus	1/38	43/8986	0.166942	0.320962	ENSG00000162692	1
CC	GO:0060205	cytoplasmic vesicle lumen	2/38	175/8986	0.168702	0.320962	ENSG00000113140/ENSG00000102265	2
CC	GO:0048471	perinuclear region of cytoplasm	3/38	337/8986	0.169534	0.320962	ENSG00000118523/ENSG00000087460/ENSG00000135916	3
CC	GO:0031983	vesicle lumen	2/38	176/8986	0.170207	0.320962	ENSG00000113140/ENSG00000102265	2
CC	GO:0042470	melanosome	1/38	46/8986	0.177518	0.325908	ENSG00000044574	1
CC	GO:0048770	pigment granule	1/38	46/8986	0.177518	0.325908	ENSG00000044574	1
CC	GO:0031252	cell leading edge	2/38	181/8986	0.177768	0.325908	ENSG00000154096/ENSG00000087460	2
CC	GO:0032588	trans-Golgi network membrane	1/38	48/8986	0.184495	0.335138	ENSG00000087460	1
CC	GO:0030175	filopodium	1/38	51/8986	0.194853	0.347254	ENSG00000162692	1
CC	GO:0042383	sarcolemma	1/38	51/8986	0.194853	0.347254	ENSG00000162692	1
CC	GO:0016363	nuclear matrix	1/38	52/8986	0.198278	0.347254	ENSG00000113140	1
CC	GO:0016607	nuclear speck	2/38	195/8986	0.199212	0.347254	ENSG00000005483/ENSG00000029363	2
CC	GO:0005923	bicellular tight junction	1/38	53/8986	0.201688	0.347254	ENSG00000163347	1
CC	GO:0070160	occluding junction	1/38	53/8986	0.201688	0.347254	ENSG00000163347	1
CC	GO:0030426	growth cone	1/38	55/8986	0.208466	0.352788	ENSG00000154096	1
CC	GO:0031234	extrinsic component of cytoplasmic side of plasma membrane	1/38	55/8986	0.208466	0.352788	ENSG00000087460	1
CC	GO:0030427	site of polarized growth	1/38	56/8986	0.211833	0.355449	ENSG00000154096	1
CC	GO:0000786	nucleosome	1/38	59/8986	0.221853	0.366058	ENSG00000197061	1
CC	GO:0005795	Golgi stack	1/38	59/8986	0.221853	0.366058	ENSG00000173230	1
CC	GO:0043296	apical junction complex	1/38	60/8986	0.225166	0.366235	ENSG00000163347	1
CC	GO:0099512	supramolecular fiber	3/38	391/8986	0.228233	0.366235	ENSG00000131018/ENSG00000167460/ENSG00000118194	3
CC	GO:0099080	supramolecular complex	3/38	392/8986	0.22936	0.366235	ENSG00000131018/ENSG00000167460/ENSG00000118194	3
CC	GO:0099081	supramolecular polymer	3/38	392/8986	0.22936	0.366235	ENSG00000131018/ENSG00000167460/ENSG00000118194	3
CC	GO:0044448	cell cortex part	1/38	63/8986	0.235021	0.369318	ENSG00000167460	1
CC	GO:0044815	DNA packaging complex	1/38	63/8986	0.235021	0.369318	ENSG00000197061	1
CC	GO:0000784	nuclear chromosome, telomeric region	1/38	66/8986	0.244754	0.377679	ENSG00000197061	1
CC	GO:0031225	anchored component of membrane	1/38	66/8986	0.244754	0.377679	ENSG00000154096	1
CC	GO:0030141	secretory granule	3/38	408/8986	0.247532	0.377679	ENSG00000113140/ENSG00000102265/ENSG00000147654	3
CC	GO:0034399	nuclear periphery	1/38	67/8986	0.247971	0.377679	ENSG00000113140	1
CC	GO:0030425	dendrite	2/38	228/8986	0.250821	0.379104	ENSG00000154096/ENSG00000087460	2
CC	GO:0033267	axon part	1/38	75/8986	0.273234	0.405317	ENSG00000154096	1
CC	GO:0000785	chromatin	2/38	244/8986	0.276091	0.405317	ENSG00000197061/ENSG00000054598	2
CC	GO:0001726	ruffle	1/38	76/8986	0.276334	0.405317	ENSG00000087460	1
CC	GO:0019897	extrinsic component of plasma membrane	1/38	77/8986	0.27942	0.405317	ENSG00000087460	1
CC	GO:0000781	chromosome, telomeric region	1/38	78/8986	0.282493	0.405317	ENSG00000197061	1
CC	GO:0030496	midbody	1/38	78/8986	0.282493	0.405317	ENSG00000044574	1
CC	GO:0031256	leading edge membrane	1/38	78/8986	0.282493	0.405317	ENSG00000154096	1
CC	GO:0009898	cytoplasmic side of plasma membrane	1/38	79/8986	0.285554	0.406761	ENSG00000087460	1
CC	GO:0044454	nuclear chromosome part	2/38	255/8986	0.293466	0.415045	ENSG00000197061/ENSG00000054598	2
CC	GO:0098562	cytoplasmic side of membrane	1/38	85/8986	0.303654	0.426169	ENSG00000087460	1
CC	GO:0099503	secretory vesicle	3/38	458/8986	0.305636	0.426169	ENSG00000113140/ENSG00000102265/ENSG00000147654	3
CC	GO:0043005	neuron projection	3/38	460/8986	0.307987	0.426443	ENSG00000198786/ENSG00000154096/ENSG00000087460	3
CC	GO:0000228	nuclear chromosome	2/38	272/8986	0.320232	0.440319	ENSG00000197061/ENSG00000054598	2
CC	GO:0031968	organelle outer membrane	1/38	92/8986	0.324206	0.440574	ENSG00000131018	1
CC	GO:0042175	nuclear outer membrane-endoplasmic reticulum membrane network	3/38	475/8986	0.325645	0.440574	ENSG00000131018/ENSG00000126777/ENSG00000044574	3
CC	GO:0019867	outer membrane	1/38	93/8986	0.327093	0.440574	ENSG00000131018	1
CC	GO:0098858	actin-based cell projection	1/38	94/8986	0.329968	0.441444	ENSG00000162692	1
CC	GO:0005802	trans-Golgi network	1/38	101/8986	0.349763	0.464786	ENSG00000087460	1
CC	GO:0016323	basolateral plasma membrane	1/38	104/8986	0.358072	0.472655	ENSG00000163347	1
CC	GO:0045211	postsynaptic membrane	1/38	111/8986	0.377058	0.49442	ENSG00000131018	1
CC	GO:0032993	protein-DNA complex	1/38	113/8986	0.382381	0.498102	ENSG00000197061	1
CC	GO:0036477	somatodendritic compartment	2/38	316/8986	0.388313	0.502523	ENSG00000154096/ENSG00000087460	2
CC	GO:0072562	blood microparticle	1/38	120/8986	0.400666	0.515142	ENSG00000000971	1
CC	GO:0030139	endocytic vesicle	1/38	122/8986	0.405793	0.518368	ENSG00000113140	1
CC	GO:0019898	extrinsic component of membrane	1/38	127/8986	0.418424	0.531077	ENSG00000087460	1
CC	GO:0034702	ion channel complex	1/38	134/8986	0.435669	0.549442	ENSG00000112782	1
CC	GO:0045121	membrane raft	1/38	137/8986	0.442906	0.553482	ENSG00000154096	1
CC	GO:0098857	membrane microdomain	1/38	138/8986	0.445299	0.553482	ENSG00000154096	1
CC	GO:0016604	nuclear body	2/38	357/8986	0.449191	0.553482	ENSG00000005483/ENSG00000029363	2
CC	GO:0031965	nuclear membrane	1/38	140/8986	0.450053	0.553482	ENSG00000131018	1
CC	GO:0030667	secretory granule membrane	1/38	143/8986	0.457111	0.558691	ENSG00000113140	1
CC	GO:0097060	synaptic membrane	1/38	146/8986	0.46408	0.56373	ENSG00000131018	1
CC	GO:0005769	early endosome	1/38	156/8986	0.486688	0.585714	ENSG00000162692	1
CC	GO:0030133	transport vesicle	1/38	160/8986	0.495469	0.585714	ENSG00000087460	1
CC	GO:0030529	intracellular ribonucleoprotein complex	2/38	391/8986	0.497183	0.585714	ENSG00000131018/ENSG00000115053	2
CC	GO:0005765	lysosomal membrane	1/38	161/8986	0.497641	0.585714	ENSG00000135916	1
CC	GO:0098852	lytic vacuole membrane	1/38	161/8986	0.497641	0.585714	ENSG00000135916	1
CC	GO:1990904	ribonucleoprotein complex	2/38	393/8986	0.499927	0.585714	ENSG00000131018/ENSG00000115053	2
CC	GO:0098687	chromosomal region	1/38	165/8986	0.50624	0.58962	ENSG00000197061	1
CC	GO:0031253	cell projection membrane	1/38	167/8986	0.510485	0.591088	ENSG00000154096	1
CC	GO:0098589	membrane region	1/38	171/8986	0.518869	0.596925	ENSG00000154096	1
CC	GO:0005768	endosome	2/38	409/8986	0.521555	0.596925	ENSG00000136156/ENSG00000162692	2
CC	GO:0030424	axon	1/38	175/8986	0.527113	0.599818	ENSG00000154096	1
CC	GO:0044427	chromosomal part	2/38	422/8986	0.538687	0.609486	ENSG00000197061/ENSG00000054598	2
CC	GO:0005774	vacuolar membrane	1/38	187/8986	0.551029	0.619908	ENSG00000135916	1
CC	GO:0098794	postsynapse	1/38	194/8986	0.564432	0.627061	ENSG00000131018	1
CC	GO:0005730	nucleolus	2/38	444/8986	0.566754	0.627061	ENSG00000131018/ENSG00000115053	2
CC	GO:0005911	cell-cell junction	1/38	196/8986	0.568189	0.627061	ENSG00000163347	1
CC	GO:0043025	neuronal cell body	1/38	197/8986	0.570056	0.627061	ENSG00000154096	1
CC	GO:0005759	mitochondrial matrix	1/38	204/8986	0.582905	0.636113	ENSG00000233276	1
CC	GO:0010008	endosome membrane	1/38	205/8986	0.58471	0.636113	ENSG00000136156	1
CC	GO:0005789	endoplasmic reticulum membrane	2/38	463/8986	0.590037	0.638401	ENSG00000126777/ENSG00000044574	2
CC	GO:0005635	nuclear envelope	1/38	211/8986	0.59538	0.64068	ENSG00000131018	1
CC	GO:0005694	chromosome	2/38	476/8986	0.605451	0.647996	ENSG00000197061/ENSG00000054598	2
CC	GO:0044440	endosomal part	1/38	225/8986	0.619249	0.659201	ENSG00000136156	1
CC	GO:0044297	cell body	1/38	229/8986	0.625813	0.662626	ENSG00000154096	1
CC	GO:0044437	vacuolar part	1/38	257/8986	0.668774	0.704348	ENSG00000135916	1
CC	GO:0099513	polymeric cytoskeletal fiber	1/38	286/8986	0.708198	0.741922	ENSG00000167460	1
CC	GO:0000323	lytic vacuole	1/38	293/8986	0.717007	0.743285	ENSG00000135916	1
CC	GO:0005764	lysosome	1/38	293/8986	0.717007	0.743285	ENSG00000135916	1
CC	GO:0044456	synapse part	1/38	318/8986	0.746403	0.769728	ENSG00000131018	1
CC	GO:0030659	cytoplasmic vesicle membrane	1/38	324/8986	0.753002	0.77251	ENSG00000113140	1
CC	GO:0005815	microtubule organizing center	1/38	333/8986	0.76259	0.77538	ENSG00000112782	1
CC	GO:0012506	vesicle membrane	1/38	334/8986	0.763632	0.77538	ENSG00000113140	1
CC	GO:0005773	vacuole	1/38	344/8986	0.773816	0.781712	ENSG00000135916	1
CC	GO:0045202	synapse	1/38	387/8986	0.812947	0.817074	ENSG00000131018	1
CC	GO:0044463	cell projection part	1/38	489/8986	0.881257	0.881257	ENSG00000154096	1
MF	GO:0005520	insulin-like growth factor binding	3/39	15/8571	3.81664e-05	0.00408579	ENSG00000163453/ENSG00000118523/ENSG00000150938	3
MF	GO:0032403	protein complex binding	9/39	392/8571	4.98266e-05	0.00408579	ENSG00000118523/ENSG00000113140/ENSG00000131018/ENSG00000167460/ENSG00000162692/ENSG00000154096/ENSG00000087460/ENSG00000087303/ENSG00000198727	9
MF	GO:0005178	integrin binding	3/39	56/8571	0.002044	0.0897668	ENSG00000118523/ENSG00000162692/ENSG00000154096	3
MF	GO:0015078	hydrogen ion transmembrane transporter activity	3/39	58/8571	0.00226102	0.0897668	ENSG00000228253/ENSG00000198899/ENSG00000198727	3
MF	GO:0019838	growth factor binding	3/39	62/8571	0.00273679	0.0897668	ENSG00000163453/ENSG00000118523/ENSG00000150938	3
MF	GO:0050839	cell adhesion molecule binding	5/39	231/8571	0.00371209	0.101464	ENSG00000118523/ENSG00000126777/ENSG00000044574/ENSG00000162692/ENSG00000154096	5
MF	GO:0001540	beta-amyloid binding	2/39	27/8571	0.00659095	0.154416	ENSG00000136156/ENSG00000135916	2
MF	GO:0005518	collagen binding	2/39	32/8571	0.00918142	0.188219	ENSG00000113140/ENSG00000087303	2
MF	GO:0061134	peptidase regulator activity	3/39	108/8571	0.0127962	0.233176	ENSG00000150938/ENSG00000102265/ENSG00000147654	3
MF	GO:0030165	PDZ domain binding	2/39	44/8571	0.0169217	0.255199	ENSG00000150938/ENSG00000137962	2
MF	GO:0019904	protein domain specific binding	5/39	335/8571	0.017117	0.255199	ENSG00000197061/ENSG00000150938/ENSG00000044574/ENSG00000137962/ENSG00000233276	5
MF	GO:0015077	monovalent inorganic cation transmembrane transporter activity	3/39	168/8571	0.0403959	0.274075	ENSG00000228253/ENSG00000198899/ENSG00000198727	3
MF	GO:0008201	heparin binding	2/39	71/8571	0.0411722	0.274075	ENSG00000118523/ENSG00000000971	2
MF	GO:0001223	transcription coactivator binding	1/39	10/8571	0.0446047	0.274075	ENSG00000054598	1
MF	GO:0005523	tropomyosin binding	1/39	10/8571	0.0446047	0.274075	ENSG00000118194	1
MF	GO:0008266	poly(U) RNA binding	1/39	10/8571	0.0446047	0.274075	ENSG00000070756	1
MF	GO:0008083	growth factor activity	2/39	75/8571	0.0454604	0.274075	ENSG00000118523/ENSG00000102265	2
MF	GO:0004602	glutathione peroxidase activity	1/39	11/8571	0.0489571	0.274075	ENSG00000233276	1
MF	GO:0043395	heparan sulfate proteoglycan binding	1/39	11/8571	0.0489571	0.274075	ENSG00000000971	1
MF	GO:0008187	poly-pyrimidine tract binding	1/39	12/8571	0.0532901	0.274075	ENSG00000070756	1
MF	GO:0035255	ionotropic glutamate receptor binding	1/39	12/8571	0.0532901	0.274075	ENSG00000087460	1
MF	GO:0070717	poly-purine tract binding	1/39	12/8571	0.0532901	0.274075	ENSG00000070756	1
MF	GO:0051015	actin filament binding	2/39	85/8571	0.0568588	0.274075	ENSG00000131018/ENSG00000167460	2
MF	GO:0016504	peptidase activator activity	1/39	13/8571	0.0576039	0.274075	ENSG00000147654	1
MF	GO:0016638	oxidoreductase activity, acting on the CH-NH2 group of donors	1/39	13/8571	0.0576039	0.274075	ENSG00000162692	1
MF	GO:0071855	neuropeptide receptor binding	1/39	13/8571	0.0576039	0.274075	ENSG00000087460	1
MF	GO:0090079	translation regulator activity, nucleic acid binding	1/39	13/8571	0.0576039	0.274075	ENSG00000070756	1
MF	GO:0016887	ATPase activity	3/39	199/8571	0.0612009	0.274075	ENSG00000228253/ENSG00000198899/ENSG00000044574	3
MF	GO:0005509	calcium ion binding	4/39	330/8571	0.0616899	0.274075	ENSG00000113140/ENSG00000167460/ENSG00000044574/ENSG00000087303	4
MF	GO:0001968	fibronectin binding	1/39	14/8571	0.0618985	0.274075	ENSG00000118523	1
MF	GO:0008301	DNA binding, bending	1/39	14/8571	0.0618985	0.274075	ENSG00000054598	1
MF	GO:1990841	promoter-specific chromatin binding	1/39	14/8571	0.0618985	0.274075	ENSG00000054598	1
MF	GO:0003779	actin binding	3/39	200/8571	0.0619425	0.274075	ENSG00000131018/ENSG00000167460/ENSG00000118194	3
MF	GO:0004866	endopeptidase inhibitor activity	2/39	90/8571	0.0628963	0.274075	ENSG00000150938/ENSG00000102265	2
MF	GO:0016491	oxidoreductase activity	4/39	336/8571	0.0650596	0.274075	ENSG00000198786/ENSG00000162692/ENSG00000233276/ENSG00000198727	4
MF	GO:0061135	endopeptidase regulator activity	2/39	93/8571	0.0666199	0.274075	ENSG00000150938/ENSG00000102265	2
MF	GO:0008022	protein C-terminus binding	2/39	94/8571	0.0678774	0.274075	ENSG00000118523/ENSG00000115053	2
MF	GO:0030234	enzyme regulator activity	5/39	489/8571	0.0689962	0.274075	ENSG00000150938/ENSG00000137962/ENSG00000154096/ENSG00000102265/ENSG00000147654	5
MF	GO:0030414	peptidase inhibitor activity	2/39	95/8571	0.0691428	0.274075	ENSG00000150938/ENSG00000102265	2
MF	GO:0048027	mRNA 5'-UTR binding	1/39	16/8571	0.0704306	0.274075	ENSG00000115053	1
MF	GO:0005539	glycosaminoglycan binding	2/39	97/8571	0.0716973	0.274075	ENSG00000118523/ENSG00000000971	2
MF	GO:0043394	proteoglycan binding	1/39	17/8571	0.0746683	0.274075	ENSG00000000971	1
MF	GO:0035254	glutamate receptor binding	1/39	18/8571	0.0788871	0.274075	ENSG00000087460	1
MF	GO:1901681	sulfur compound binding	2/39	104/8571	0.0808753	0.274075	ENSG00000118523/ENSG00000000971	2
MF	GO:0017111	nucleoside-triphosphatase activity	4/39	370/8571	0.0859569	0.274075	ENSG00000228253/ENSG00000198899/ENSG00000044574/ENSG00000087460	4
MF	GO:0001221	transcription cofactor binding	1/39	20/8571	0.0872687	0.274075	ENSG00000054598	1
MF	GO:0008047	enzyme activator activity	3/39	240/8571	0.0949511	0.274075	ENSG00000137962/ENSG00000154096/ENSG00000147654	3
MF	GO:0008137	NADH dehydrogenase (ubiquinone) activity	1/39	22/8571	0.0955759	0.274075	ENSG00000198786	1
MF	GO:0019894	kinesin binding	1/39	22/8571	0.0955759	0.274075	ENSG00000126777	1
MF	GO:0045182	translation regulator activity	1/39	22/8571	0.0955759	0.274075	ENSG00000070756	1
MF	GO:0050136	NADH dehydrogenase (quinone) activity	1/39	22/8571	0.0955759	0.274075	ENSG00000198786	1
MF	GO:0001948	glycoprotein binding	1/39	23/8571	0.0997018	0.274075	ENSG00000000971	1
MF	GO:0050840	extracellular matrix binding	1/39	23/8571	0.0997018	0.274075	ENSG00000113140	1
MF	GO:0008092	cytoskeletal protein binding	4/39	392/8571	0.101057	0.274075	ENSG00000131018/ENSG00000126777/ENSG00000167460/ENSG00000118194	4
MF	GO:0016462	pyrophosphatase activity	4/39	393/8571	0.101771	0.274075	ENSG00000228253/ENSG00000198899/ENSG00000044574/ENSG00000087460	4
MF	GO:0016818	hydrolase activity, acting on acid anhydrides, in phosphorus-containing anhydrides	4/39	393/8571	0.101771	0.274075	ENSG00000228253/ENSG00000198899/ENSG00000044574/ENSG00000087460	4
MF	GO:0016817	hydrolase activity, acting on acid anhydrides	4/39	394/8571	0.102488	0.274075	ENSG00000228253/ENSG00000198899/ENSG00000044574/ENSG00000087460	4
MF	GO:0003954	NADH dehydrogenase activity	1/39	24/8571	0.103809	0.274075	ENSG00000198786	1
MF	GO:0018024	histone-lysine N-methyltransferase activity	1/39	24/8571	0.103809	0.274075	ENSG00000005483	1
MF	GO:0004601	peroxidase activity	1/39	25/8571	0.107899	0.274075	ENSG00000233276	1
MF	GO:0008307	structural constituent of muscle	1/39	25/8571	0.107899	0.274075	ENSG00000167460	1
MF	GO:0016655	oxidoreductase activity, acting on NAD(P)H, quinone or similar compound as acceptor	1/39	25/8571	0.107899	0.274075	ENSG00000198786	1
MF	GO:0051018	protein kinase A binding	1/39	25/8571	0.107899	0.274075	ENSG00000131016	1
MF	GO:0015075	ion transmembrane transporter activity	4/39	404/8571	0.109791	0.274075	ENSG00000228253/ENSG00000198899/ENSG00000112782/ENSG00000198727	4
MF	GO:0022890	inorganic cation transmembrane transporter activity	3/39	258/8571	0.11177	0.274075	ENSG00000228253/ENSG00000198899/ENSG00000198727	3
MF	GO:0042277	peptide binding	2/39	126/8571	0.111838	0.274075	ENSG00000136156/ENSG00000135916	2
MF	GO:0016860	intramolecular oxidoreductase activity	1/39	26/8571	0.11197	0.274075	ENSG00000125827	1
MF	GO:0016684	oxidoreductase activity, acting on peroxide as acceptor	1/39	27/8571	0.116023	0.27982	ENSG00000233276	1
MF	GO:0004714	transmembrane receptor protein tyrosine kinase activity	1/39	29/8571	0.124075	0.290659	ENSG00000150938	1
MF	GO:0042054	histone methyltransferase activity	1/39	29/8571	0.124075	0.290659	ENSG00000005483	1
MF	GO:0016278	lysine N-methyltransferase activity	1/39	30/8571	0.128074	0.290659	ENSG00000005483	1
MF	GO:0016279	protein-lysine N-methyltransferase activity	1/39	30/8571	0.128074	0.290659	ENSG00000005483	1
MF	GO:0005096	GTPase activator activity	2/39	138/8571	0.129856	0.290659	ENSG00000137962/ENSG00000154096	2
MF	GO:0043022	ribosome binding	1/39	31/8571	0.132056	0.290659	ENSG00000044574	1
MF	GO:0033218	amide binding	2/39	140/8571	0.132923	0.290659	ENSG00000136156/ENSG00000135916	2
MF	GO:0002039	p53 binding	1/39	33/8571	0.139965	0.294982	ENSG00000183255	1
MF	GO:0005254	chloride channel activity	1/39	33/8571	0.139965	0.294982	ENSG00000112782	1
MF	GO:0022891	substrate-specific transmembrane transporter activity	4/39	446/8571	0.142937	0.294982	ENSG00000228253/ENSG00000198899/ENSG00000112782/ENSG00000198727	4
MF	GO:0045296	cadherin binding	2/39	147/8571	0.143791	0.294982	ENSG00000126777/ENSG00000044574	2
MF	GO:0051087	chaperone binding	1/39	34/8571	0.143894	0.294982	ENSG00000044574	1
MF	GO:0030695	GTPase regulator activity	2/39	152/8571	0.15167	0.307084	ENSG00000137962/ENSG00000154096	2
MF	GO:0005253	anion channel activity	1/39	37/8571	0.155575	0.311149	ENSG00000112782	1
MF	GO:0019199	transmembrane receptor protein kinase activity	1/39	38/8571	0.159434	0.315025	ENSG00000150938	1
MF	GO:0003705	transcription factor activity, RNA polymerase II distal enhancer sequence-specific binding	1/39	39/8571	0.163275	0.316031	ENSG00000054598	1
MF	GO:0008324	cation transmembrane transporter activity	3/39	308/8571	0.163796	0.316031	ENSG00000228253/ENSG00000198899/ENSG00000198727	3
MF	GO:0015108	chloride transmembrane transporter activity	1/39	40/8571	0.1671	0.318656	ENSG00000112782	1
MF	GO:0060589	nucleoside-triphosphatase regulator activity	2/39	166/8571	0.174167	0.325216	ENSG00000137962/ENSG00000154096	2
MF	GO:0051082	unfolded protein binding	1/39	42/8571	0.174698	0.325216	ENSG00000044574	1
MF	GO:0003727	single-stranded RNA binding	1/39	43/8571	0.178472	0.325216	ENSG00000070756	1
MF	GO:0016209	antioxidant activity	1/39	43/8571	0.178472	0.325216	ENSG00000233276	1
MF	GO:0008276	protein methyltransferase activity	1/39	44/8571	0.182229	0.327946	ENSG00000005483	1
MF	GO:0022857	transmembrane transporter activity	4/39	493/8571	0.184234	0.327946	ENSG00000228253/ENSG00000198899/ENSG00000112782/ENSG00000198727	4
MF	GO:0008170	N-methyltransferase activity	1/39	45/8571	0.185969	0.327946	ENSG00000005483	1
MF	GO:0016651	oxidoreductase activity, acting on NAD(P)H	1/39	46/8571	0.189693	0.330392	ENSG00000198786	1
MF	GO:0001618	virus receptor activity	1/39	47/8571	0.1934	0.330392	ENSG00000163347	1
MF	GO:0004867	serine-type endopeptidase inhibitor activity	1/39	47/8571	0.1934	0.330392	ENSG00000150938	1
MF	GO:0044325	ion channel binding	1/39	50/8571	0.204422	0.345621	ENSG00000115738	1
MF	GO:0009055	electron carrier activity	1/39	54/8571	0.21889	0.366306	ENSG00000198727	1
MF	GO:0004857	enzyme inhibitor activity	2/39	199/8571	0.229001	0.376499	ENSG00000150938/ENSG00000102265	2
MF	GO:0015103	inorganic anion transmembrane transporter activity	1/39	57/8571	0.229573	0.376499	ENSG00000112782	1
MF	GO:0017124	SH3 domain binding	1/39	58/8571	0.233102	0.378502	ENSG00000233276	1
MF	GO:0002020	protease binding	1/39	61/8571	0.243595	0.391662	ENSG00000102265	1
MF	GO:0043021	ribonucleoprotein complex binding	1/39	65/8571	0.257368	0.40979	ENSG00000044574	1
MF	GO:0016853	isomerase activity	1/39	68/8571	0.267537	0.421886	ENSG00000125827	1
MF	GO:0004713	protein tyrosine kinase activity	1/39	77/8571	0.297238	0.460525	ENSG00000150938	1
MF	GO:0030674	protein binding, bridging	1/39	78/8571	0.300465	0.460525	ENSG00000118194	1
MF	GO:0051427	hormone receptor binding	1/39	78/8571	0.300465	0.460525	ENSG00000087460	1
MF	GO:0008757	S-adenosylmethionine-dependent methyltransferase activity	1/39	80/8571	0.306875	0.465995	ENSG00000005483	1
MF	GO:0003729	mRNA binding	2/39	255/8571	0.323954	0.481549	ENSG00000070756/ENSG00000115053	2
MF	GO:0005244	voltage-gated ion channel activity	1/39	87/8571	0.328863	0.481549	ENSG00000112782	1
MF	GO:0022832	voltage-gated channel activity	1/39	87/8571	0.328863	0.481549	ENSG00000112782	1
MF	GO:0060090	binding, bridging	1/39	87/8571	0.328863	0.481549	ENSG00000118194	1
MF	GO:0046982	protein heterodimerization activity	2/39	260/8571	0.332374	0.482384	ENSG00000197061/ENSG00000167460	2
MF	GO:0035091	phosphatidylinositol binding	1/39	95/8571	0.35316	0.508055	ENSG00000154096	1
MF	GO:0005125	cytokine activity	1/39	97/8571	0.3591	0.511604	ENSG00000102265	1
MF	GO:0042393	histone binding	1/39	98/8571	0.362049	0.511604	ENSG00000197061	1
MF	GO:0001664	G-protein coupled receptor binding	1/39	99/8571	0.364986	0.511604	ENSG00000087460	1
MF	GO:0008168	methyltransferase activity	1/39	104/8571	0.379471	0.527401	ENSG00000005483	1
MF	GO:0016741	transferase activity, transferring one-carbon groups	1/39	107/8571	0.388007	0.534733	ENSG00000005483	1
MF	GO:0005198	structural molecule activity	2/39	300/8571	0.398573	0.544716	ENSG00000167460/ENSG00000163347	2
MF	GO:0003924	GTPase activity	1/39	126/8571	0.439473	0.59565	ENSG00000087460	1
MF	GO:0008509	anion transmembrane transporter activity	1/39	140/8571	0.474672	0.638083	ENSG00000112782	1
MF	GO:0022836	gated channel activity	1/39	146/8571	0.489089	0.647876	ENSG00000112782	1
MF	GO:0003713	transcription coactivator activity	1/39	147/8571	0.491454	0.647876	ENSG00000054598	1
MF	GO:0031625	ubiquitin protein ligase binding	1/39	148/8571	0.493808	0.647876	ENSG00000044574	1
MF	GO:0042803	protein homodimerization activity	2/39	374/8571	0.512646	0.664426	ENSG00000131018/ENSG00000167460	2
MF	GO:0044389	ubiquitin-like protein ligase binding	1/39	157/8571	0.514525	0.664426	ENSG00000044574	1
MF	GO:0005525	GTP binding	1/39	172/8571	0.547232	0.692489	ENSG00000087460	1
MF	GO:0005543	phospholipid binding	1/39	174/8571	0.551427	0.692489	ENSG00000154096	1
MF	GO:0032550	purine ribonucleoside binding	1/39	176/8571	0.555584	0.692489	ENSG00000087460	1
MF	GO:0001883	purine nucleoside binding	1/39	178/8571	0.559704	0.692489	ENSG00000087460	1
MF	GO:0032549	ribonucleoside binding	1/39	180/8571	0.563787	0.692489	ENSG00000087460	1
MF	GO:0032561	guanyl ribonucleotide binding	1/39	180/8571	0.563787	0.692489	ENSG00000087460	1
MF	GO:0019001	guanyl nucleotide binding	1/39	181/8571	0.565814	0.692489	ENSG00000087460	1
MF	GO:0001882	nucleoside binding	1/39	185/8571	0.573832	0.694364	ENSG00000087460	1
MF	GO:0005216	ion channel activity	1/39	186/8571	0.575814	0.694364	ENSG00000112782	1
MF	GO:0022838	substrate-specific channel activity	1/39	191/8571	0.58559	0.700998	ENSG00000112782	1
MF	GO:0001228	transcriptional activator activity, RNA polymerase II transcription regulatory region sequence-specific binding	1/39	194/8571	0.59135	0.702764	ENSG00000054598	1
MF	GO:0015267	channel activity	1/39	210/8571	0.620775	0.729266	ENSG00000112782	1
MF	GO:0022803	passive transmembrane transporter activity	1/39	211/8571	0.622544	0.729266	ENSG00000112782	1
MF	GO:0043565	sequence-specific DNA binding	2/39	500/8571	0.672975	0.782751	ENSG00000173230/ENSG00000054598	2
MF	GO:0019901	protein kinase binding	1/39	248/8571	0.68263	0.78839	ENSG00000154096	1
MF	GO:0003682	chromatin binding	1/39	259/8571	0.69862	0.799651	ENSG00000054598	1
MF	GO:0003712	transcription cofactor activity	1/39	265/8571	0.707008	0.799651	ENSG00000054598	1
MF	GO:0008134	transcription factor binding	1/39	265/8571	0.707008	0.799651	ENSG00000054598	1
MF	GO:0019900	kinase binding	1/39	288/8571	0.737106	0.809657	ENSG00000154096	1
MF	GO:0000989	transcription factor activity, transcription factor binding	1/39	293/8571	0.743238	0.809657	ENSG00000054598	1
MF	GO:0000988	transcription factor activity, protein binding	1/39	294/8571	0.744448	0.809657	ENSG00000054598	1
MF	GO:0000977	RNA polymerase II regulatory region sequence-specific DNA binding	1/39	297/8571	0.748044	0.809657	ENSG00000054598	1
MF	GO:0008289	lipid binding	1/39	298/8571	0.749231	0.809657	ENSG00000154096	1
MF	GO:0001012	RNA polymerase II regulatory region DNA binding	1/39	299/8571	0.750414	0.809657	ENSG00000054598	1
MF	GO:0004672	protein kinase activity	1/39	299/8571	0.750414	0.809657	ENSG00000150938	1
MF	GO:0000976	transcription regulatory region sequence-specific DNA binding	1/39	343/8571	0.797382	0.852937	ENSG00000054598	1
MF	GO:0000981	RNA polymerase II transcription factor activity, sequence-specific DNA binding	1/39	348/8571	0.802139	0.852937	ENSG00000054598	1
MF	GO:0016773	phosphotransferase activity, alcohol group as acceptor	1/39	353/8571	0.806788	0.852937	ENSG00000150938	1
MF	GO:1990837	sequence-specific double-stranded DNA binding	1/39	358/8571	0.811331	0.852937	ENSG00000054598	1
MF	GO:0008270	zinc ion binding	1/39	380/8571	0.830111	0.864762	ENSG00000102265	1
MF	GO:0003690	double-stranded DNA binding	1/39	402/8571	0.847066	0.864762	ENSG00000054598	1
MF	GO:0016301	kinase activity	1/39	405/8571	0.849246	0.864762	ENSG00000150938	1
MF	GO:0044212	transcription regulatory region DNA binding	1/39	410/8571	0.852812	0.864762	ENSG00000054598	1
MF	GO:0000975	regulatory region DNA binding	1/39	411/8571	0.853516	0.864762	ENSG00000054598	1
MF	GO:0001067	regulatory region nucleic acid binding	1/39	412/8571	0.854216	0.864762	ENSG00000054598	1
MF	GO:0016772	transferase activity, transferring phosphorus-containing groups	1/39	489/8571	0.89937	0.902249	ENSG00000150938	1
MF	GO:0046914	transition metal ion binding	1/39	495/8571	0.902249	0.902249	ENSG00000102265	1

## Sheet: EC
Category	ID	Description	GeneRatio	BgRatio	pvalue	padj	geneID	Count
BP	GO:0046034	ATP metabolic process	44377	129/8591	4.50684e-06	0.00189407	ENSG00000198786/ENSG00000228253/ENSG00000198899/ENSG00000198727/ENSG00000204389/ENSG00000198763	6
BP	GO:0009205	purine ribonucleoside triphosphate metabolic process	44377	139/8591	6.94502e-06	0.00189407	ENSG00000198786/ENSG00000228253/ENSG00000198899/ENSG00000198727/ENSG00000204389/ENSG00000198763	6
BP	GO:0009199	ribonucleoside triphosphate metabolic process	44377	141/8591	7.54196e-06	0.00189407	ENSG00000198786/ENSG00000228253/ENSG00000198899/ENSG00000198727/ENSG00000204389/ENSG00000198763	6
BP	GO:0009144	purine nucleoside triphosphate metabolic process	44377	145/8591	8.86114e-06	0.00189407	ENSG00000198786/ENSG00000228253/ENSG00000198899/ENSG00000198727/ENSG00000204389/ENSG00000198763	6
BP	GO:0009126	purine nucleoside monophosphate metabolic process	44377	151/8591	1.11861e-05	0.00189407	ENSG00000198786/ENSG00000228253/ENSG00000198899/ENSG00000198727/ENSG00000204389/ENSG00000198763	6
BP	GO:0009167	purine ribonucleoside monophosphate metabolic process	44377	151/8591	1.11861e-05	0.00189407	ENSG00000198786/ENSG00000228253/ENSG00000198899/ENSG00000198727/ENSG00000204389/ENSG00000198763	6
BP	GO:0009141	nucleoside triphosphate metabolic process	44377	157/8591	1.39832e-05	0.00189407	ENSG00000198786/ENSG00000228253/ENSG00000198899/ENSG00000198727/ENSG00000204389/ENSG00000198763	6
BP	GO:0009161	ribonucleoside monophosphate metabolic process	44377	158/8591	1.45001e-05	0.00189407	ENSG00000198786/ENSG00000228253/ENSG00000198899/ENSG00000198727/ENSG00000204389/ENSG00000198763	6
BP	GO:0009123	nucleoside monophosphate metabolic process	44377	165/8591	1.85683e-05	0.00215599	ENSG00000198786/ENSG00000228253/ENSG00000198899/ENSG00000198727/ENSG00000204389/ENSG00000198763	6
BP	GO:0009408	response to heat	44316	69/8591	8.9225e-05	0.00932401	ENSG00000163453/ENSG00000198727/ENSG00000174059/ENSG00000204389	4
BP	GO:0070482	response to oxygen levels	44346	168/8591	0.000258358	0.0245441	ENSG00000198786/ENSG00000198899/ENSG00000198727/ENSG00000174059/ENSG00000120156	5
BP	GO:0009150	purine ribonucleotide metabolic process	44377	275/8591	0.000316335	0.0267013	ENSG00000198786/ENSG00000228253/ENSG00000198899/ENSG00000198727/ENSG00000204389/ENSG00000198763	6
BP	GO:0009259	ribonucleotide metabolic process	44377	282/8591	0.000362121	0.0267013	ENSG00000198786/ENSG00000228253/ENSG00000198899/ENSG00000198727/ENSG00000204389/ENSG00000198763	6
BP	GO:0009266	response to temperature stimulus	44316	100/8591	0.000375415	0.0267013	ENSG00000163453/ENSG00000198727/ENSG00000174059/ENSG00000204389	4
BP	GO:0006163	purine nucleotide metabolic process	44377	285/8591	0.000383273	0.0267013	ENSG00000198786/ENSG00000228253/ENSG00000198899/ENSG00000198727/ENSG00000204389/ENSG00000198763	6
BP	GO:0019693	ribose phosphate metabolic process	44377	291/8591	0.000428489	0.0272412	ENSG00000198786/ENSG00000228253/ENSG00000198899/ENSG00000198727/ENSG00000204389/ENSG00000198763	6
BP	GO:0072521	purine-containing compound metabolic process	44377	297/8591	0.000477795	0.0272412	ENSG00000198786/ENSG00000228253/ENSG00000198899/ENSG00000198727/ENSG00000204389/ENSG00000198763	6
BP	GO:0061437	renal system vasculature development	2/30	10/8591	0.000521364	0.0272412	ENSG00000174059/ENSG00000120156	2
BP	GO:0061440	kidney vasculature development	2/30	10/8591	0.000521364	0.0272412	ENSG00000174059/ENSG00000120156	2
BP	GO:0072012	glomerulus vasculature development	2/30	10/8591	0.000521364	0.0272412	ENSG00000174059/ENSG00000120156	2
BP	GO:0042776	mitochondrial ATP synthesis coupled proton transport	2/30	11/8591	0.000635839	0.0316406	ENSG00000228253/ENSG00000198899	2
BP	GO:0042775	mitochondrial ATP synthesis coupled electron transport	44285	51/8591	0.00071474	0.0331505	ENSG00000198786/ENSG00000198727/ENSG00000198763	3
BP	GO:0042773	ATP synthesis coupled electron transport	44285	52/8591	0.000756717	0.0331505	ENSG00000198786/ENSG00000198727/ENSG00000198763	3
BP	GO:0055093	response to hyperoxia	2/30	12/8591	0.000761352	0.0331505	ENSG00000198899/ENSG00000198727	2
BP	GO:0043552	positive regulation of phosphatidylinositol 3-kinase activity	2/30	13/8591	0.000897827	0.0375292	ENSG00000102755/ENSG00000120156	2
BP	GO:1902600	hydrogen ion transmembrane transport	44285	56/8591	0.000940259	0.037663	ENSG00000228253/ENSG00000198899/ENSG00000198727	3
BP	GO:0050900	leukocyte migration	44346	226/8591	0.00100339	0.037663	ENSG00000102755/ENSG00000174059/ENSG00000130300/ENSG00000149564/ENSG00000120156	5
BP	GO:0007006	mitochondrial membrane organization	44285	58/8591	0.00104172	0.037663	ENSG00000228253/ENSG00000198899/ENSG00000204389	3
BP	GO:0009651	response to salt stress	2/30	14/8591	0.00104519	0.037663	ENSG00000198727/ENSG00000079246	2
BP	GO:0006972	hyperosmotic response	2/30	15/8591	0.00120338	0.0377655	ENSG00000198727/ENSG00000079246	2
BP	GO:0015985	energy coupled proton transport, down electrochemical gradient	2/30	15/8591	0.00120338	0.0377655	ENSG00000228253/ENSG00000198899	2
BP	GO:0015986	ATP synthesis coupled proton transport	2/30	15/8591	0.00120338	0.0377655	ENSG00000228253/ENSG00000198899	2
BP	GO:0090218	positive regulation of lipid kinase activity	2/30	15/8591	0.00120338	0.0377655	ENSG00000102755/ENSG00000120156	2
BP	GO:0009117	nucleotide metabolic process	44377	356/8591	0.00123791	0.0377655	ENSG00000198786/ENSG00000228253/ENSG00000198899/ENSG00000198727/ENSG00000204389/ENSG00000198763	6
BP	GO:0006119	oxidative phosphorylation	44285	62/8591	0.00126487	0.0377655	ENSG00000198786/ENSG00000198727/ENSG00000198763	3
BP	GO:0006753	nucleoside phosphate metabolic process	44377	362/8591	0.00134957	0.0387584	ENSG00000198786/ENSG00000228253/ENSG00000198899/ENSG00000198727/ENSG00000204389/ENSG00000198763	6
BP	GO:0036296	response to increased oxygen levels	2/30	16/8591	0.00137231	0.0387584	ENSG00000198899/ENSG00000198727	2
BP	GO:0022904	respiratory electron transport chain	44285	65/8591	0.00145059	0.0398913	ENSG00000198786/ENSG00000198727/ENSG00000198763	3
BP	GO:0030048	actin filament-based movement	44285	66/8591	0.0015161	0.0405436	ENSG00000167460/ENSG00000054654/ENSG00000026025	3
BP	GO:0042407	cristae formation	2/30	17/8591	0.00155191	0.0405436	ENSG00000228253/ENSG00000198899	2
BP	GO:0055086	nucleobase-containing small molecule metabolic process	44377	380/8591	0.00173156	0.0441338	ENSG00000198786/ENSG00000228253/ENSG00000198899/ENSG00000198727/ENSG00000204389/ENSG00000198763	6
BP	GO:0001666	response to hypoxia	44316	153/8591	0.0018481	0.0459824	ENSG00000198786/ENSG00000198727/ENSG00000174059/ENSG00000120156	4
BP	GO:0043551	regulation of phosphatidylinositol 3-kinase activity	2/30	19/8591	0.00194285	0.0472158	ENSG00000102755/ENSG00000120156	2
BP	GO:0036293	response to decreased oxygen levels	44316	157/8591	0.00203138	0.0482454	ENSG00000198786/ENSG00000198727/ENSG00000174059/ENSG00000120156	4
BP	GO:1903727	positive regulation of phospholipid metabolic process	2/30	21/8591	0.00237563	0.0534289	ENSG00000102755/ENSG00000120156	2
BP	GO:0015992	proton transport	44285	78/8591	0.00245045	0.0534289	ENSG00000228253/ENSG00000198899/ENSG00000198727	3
BP	GO:0006818	hydrogen transport	44285	79/8591	0.0025412	0.0534289	ENSG00000228253/ENSG00000198899/ENSG00000198727	3
BP	GO:0045766	positive regulation of angiogenesis	44285	79/8591	0.0025412	0.0534289	ENSG00000102755/ENSG00000174059/ENSG00000120156	3
BP	GO:0001954	positive regulation of cell-matrix adhesion	2/30	22/8591	0.00260753	0.0534289	ENSG00000152818/ENSG00000120156	2
BP	GO:0030049	muscle filament sliding	2/30	22/8591	0.00260753	0.0534289	ENSG00000167460/ENSG00000026025	2
BP	GO:0033275	actin-myosin filament sliding	2/30	22/8591	0.00260753	0.0534289	ENSG00000167460/ENSG00000026025	2
BP	GO:0007005	mitochondrion organization	44346	285/8591	0.00279617	0.0561872	ENSG00000198786/ENSG00000228253/ENSG00000198899/ENSG00000204389/ENSG00000198763	5
BP	GO:0007007	inner mitochondrial membrane organization	2/30	23/8591	0.00284969	0.0561872	ENSG00000228253/ENSG00000198899	2
BP	GO:0007417	central nervous system development	44377	429/8591	0.00319511	0.0618314	ENSG00000054654/ENSG00000148516/ENSG00000147526/ENSG00000026025/ENSG00000115738/ENSG00000079246	6
BP	GO:1904018	positive regulation of vasculature development	44285	87/8591	0.00334277	0.0627833	ENSG00000102755/ENSG00000174059/ENSG00000120156	3
BP	GO:0006120	mitochondrial electron transport, NADH to ubiquinone	2/30	25/8591	0.00336446	0.0627833	ENSG00000198786/ENSG00000198763	2
BP	GO:0043550	regulation of lipid kinase activity	2/30	26/8591	0.00363695	0.0666774	ENSG00000102755/ENSG00000120156	2
BP	GO:0030335	positive regulation of cell migration	44316	189/8591	0.00397422	0.0716044	ENSG00000102755/ENSG00000054654/ENSG00000130300/ENSG00000120156	4
BP	GO:0032835	glomerulus development	2/30	28/8591	0.00421177	0.0745983	ENSG00000174059/ENSG00000120156	2
BP	GO:0007160	cell-matrix adhesion	44285	96/8591	0.00441187	0.0764107	ENSG00000152818/ENSG00000174059/ENSG00000120156	3
BP	GO:0006754	ATP biosynthetic process	2/30	29/8591	0.00451397	0.0764107	ENSG00000228253/ENSG00000198899	2
BP	GO:0022900	electron transport chain	44285	97/8591	0.00454201	0.0764107	ENSG00000198786/ENSG00000198727/ENSG00000198763	3
BP	GO:2000147	positive regulation of cell motility	44316	198/8591	0.00469075	0.0764107	ENSG00000102755/ENSG00000054654/ENSG00000130300/ENSG00000120156	4
BP	GO:0010257	NADH dehydrogenase complex assembly	2/30	30/8591	0.00482594	0.0764107	ENSG00000198786/ENSG00000198763	2
BP	GO:0032981	mitochondrial respiratory chain complex I assembly	2/30	30/8591	0.00482594	0.0764107	ENSG00000198786/ENSG00000198763	2
BP	GO:0097031	mitochondrial respiratory chain complex I biogenesis	2/30	30/8591	0.00482594	0.0764107	ENSG00000198786/ENSG00000198763	2
BP	GO:0045333	cellular respiration	44285	101/8591	0.00508587	0.0791066	ENSG00000198786/ENSG00000198727/ENSG00000198763	3
BP	GO:0014068	positive regulation of phosphatidylinositol 3-kinase signaling	2/30	31/8591	0.00514761	0.0791066	ENSG00000102755/ENSG00000120156	2
BP	GO:0051272	positive regulation of cellular component movement	44316	205/8591	0.00530515	0.0803462	ENSG00000102755/ENSG00000054654/ENSG00000130300/ENSG00000120156	4
BP	GO:0048708	astrocyte differentiation	2/30	33/8591	0.00581979	0.0868811	ENSG00000026025/ENSG00000115738	2
BP	GO:0009206	purine ribonucleoside triphosphate biosynthetic process	2/30	34/8591	0.00617016	0.0883524	ENSG00000228253/ENSG00000198899	2
BP	GO:1900034	regulation of cellular response to heat	2/30	34/8591	0.00617016	0.0883524	ENSG00000174059/ENSG00000204389	2
BP	GO:0040017	positive regulation of locomotion	44316	214/8591	0.00617198	0.0883524	ENSG00000102755/ENSG00000054654/ENSG00000130300/ENSG00000120156	4
BP	GO:0021537	telencephalon development	44285	109/8591	0.00628782	0.0887942	ENSG00000054654/ENSG00000147526/ENSG00000115738	3
BP	GO:0044802	single-organism membrane organization	44346	346/8591	0.00639208	0.089063	ENSG00000228253/ENSG00000198899/ENSG00000054654/ENSG00000168497/ENSG00000204389	5
BP	GO:0009145	purine nucleoside triphosphate biosynthetic process	2/30	35/8591	0.00652998	0.0897427	ENSG00000228253/ENSG00000198899	2
BP	GO:0061448	connective tissue development	44285	111/8591	0.00661262	0.0897427	ENSG00000174059/ENSG00000148516/ENSG00000115738	3
BP	GO:0009201	ribonucleoside triphosphate biosynthetic process	2/30	36/8591	0.00689916	0.091261	ENSG00000228253/ENSG00000198899	2
BP	GO:1990542	mitochondrial transmembrane transport	2/30	36/8591	0.00689916	0.091261	ENSG00000228253/ENSG00000198899	2
BP	GO:0006970	response to osmotic stress	2/30	37/8591	0.00727765	0.0938906	ENSG00000198727/ENSG00000079246	2
BP	GO:1903725	regulation of phospholipid metabolic process	2/30	37/8591	0.00727765	0.0938906	ENSG00000102755/ENSG00000120156	2
BP	GO:0021782	glial cell development	2/30	39/8591	0.00806228	0.102745	ENSG00000026025/ENSG00000115738	2
BP	GO:0001822	kidney development	44285	121/8591	0.00838641	0.105588	ENSG00000174059/ENSG00000115738/ENSG00000120156	3
BP	GO:0009127	purine nucleoside monophosphate biosynthetic process	2/30	42/8591	0.0093074	0.112533	ENSG00000228253/ENSG00000198899	2
BP	GO:0009168	purine ribonucleoside monophosphate biosynthetic process	2/30	42/8591	0.0093074	0.112533	ENSG00000228253/ENSG00000198899	2
BP	GO:0015672	monovalent inorganic cation transport	44316	241/8591	0.00932971	0.112533	ENSG00000228253/ENSG00000198899/ENSG00000152818/ENSG00000198727	4
BP	GO:0042063	gliogenesis	44285	126/8591	0.00936879	0.112533	ENSG00000054654/ENSG00000026025/ENSG00000115738	3
BP	GO:0072001	renal system development	44285	127/8591	0.00957303	0.11368	ENSG00000174059/ENSG00000115738/ENSG00000120156	3
BP	GO:2001243	negative regulation of intrinsic apoptotic signaling pathway	2/30	43/8591	0.00974037	0.114367	ENSG00000183255/ENSG00000204389	2
BP	GO:0001525	angiogenesis	44316	249/8591	0.0104364	0.121179	ENSG00000102755/ENSG00000127329/ENSG00000174059/ENSG00000120156	4
BP	GO:0009142	nucleoside triphosphate biosynthetic process	2/30	45/8591	0.0106328	0.122102	ENSG00000228253/ENSG00000198899	2
BP	GO:0014066	regulation of phosphatidylinositol 3-kinase signaling	2/30	46/8591	0.0110922	0.125992	ENSG00000102755/ENSG00000120156	2
BP	GO:0090287	regulation of cellular response to growth factor stimulus	44285	135/8591	0.0113013	0.126988	ENSG00000102755/ENSG00000148516/ENSG00000204389	3
BP	GO:0030097	hemopoiesis	44346	399/8591	0.0114943	0.127162	ENSG00000174059/ENSG00000148516/ENSG00000115738/ENSG00000120156/ENSG00000079246	5
BP	GO:0010811	positive regulation of cell-substrate adhesion	2/30	47/8591	0.0115602	0.127162	ENSG00000152818/ENSG00000120156	2
BP	GO:0001655	urogenital system development	44285	138/8591	0.0119931	0.129675	ENSG00000174059/ENSG00000115738/ENSG00000120156	3
BP	GO:0001952	regulation of cell-matrix adhesion	2/30	48/8591	0.0120368	0.129675	ENSG00000152818/ENSG00000120156	2
BP	GO:0009156	ribonucleoside monophosphate biosynthetic process	2/30	49/8591	0.012522	0.132176	ENSG00000228253/ENSG00000198899	2
BP	GO:0033108	mitochondrial respiratory chain complex assembly	2/30	49/8591	0.012522	0.132176	ENSG00000198786/ENSG00000198763	2
BP	GO:0015980	energy derivation by oxidation of organic compounds	44285	142/8591	0.012953	0.135359	ENSG00000198786/ENSG00000198727/ENSG00000198763	3
BP	GO:0003206	cardiac chamber morphogenesis	2/30	51/8591	0.0135177	0.139861	ENSG00000115738/ENSG00000120156	2
BP	GO:0034605	cellular response to heat	2/30	52/8591	0.0140281	0.143341	ENSG00000174059/ENSG00000204389	2
BP	GO:0048534	hematopoietic or lymphoid organ development	44346	420/8591	0.0141283	0.143341	ENSG00000174059/ENSG00000148516/ENSG00000115738/ENSG00000120156/ENSG00000079246	5
BP	GO:0017015	regulation of transforming growth factor beta receptor signaling pathway	2/30	53/8591	0.0145469	0.144349	ENSG00000148516/ENSG00000204389	2
BP	GO:1903844	regulation of cellular response to transforming growth factor beta stimulus	2/30	53/8591	0.0145469	0.144349	ENSG00000148516/ENSG00000204389	2
BP	GO:0006839	mitochondrial transport	44285	149/8591	0.0147367	0.144349	ENSG00000228253/ENSG00000198899/ENSG00000204389	3
BP	GO:0003158	endothelium development	2/30	54/8591	0.0150739	0.144349	ENSG00000174059/ENSG00000148516	2
BP	GO:0009124	nucleoside monophosphate biosynthetic process	2/30	54/8591	0.0150739	0.144349	ENSG00000228253/ENSG00000198899	2
BP	GO:0001101	response to acid chemical	44285	152/8591	0.0155419	0.144349	ENSG00000163453/ENSG00000148516/ENSG00000079246	3
BP	GO:0031589	cell-substrate adhesion	44285	152/8591	0.0155419	0.144349	ENSG00000152818/ENSG00000174059/ENSG00000120156	3
BP	GO:0045765	regulation of angiogenesis	44285	152/8591	0.0155419	0.144349	ENSG00000102755/ENSG00000174059/ENSG00000120156	3
BP	GO:0014065	phosphatidylinositol 3-kinase signaling	2/30	55/8591	0.015609	0.144349	ENSG00000102755/ENSG00000120156	2
BP	GO:0021987	cerebral cortex development	2/30	55/8591	0.015609	0.144349	ENSG00000054654/ENSG00000147526	2
BP	GO:0070252	actin-mediated cell contraction	2/30	56/8591	0.0161523	0.148063	ENSG00000167460/ENSG00000026025	2
BP	GO:0002520	immune system development	44346	439/8591	0.016843	0.153051	ENSG00000174059/ENSG00000148516/ENSG00000115738/ENSG00000120156/ENSG00000079246	5
BP	GO:0048514	blood vessel morphogenesis	44316	289/8591	0.0172528	0.155424	ENSG00000102755/ENSG00000127329/ENSG00000174059/ENSG00000120156	4
BP	GO:0072006	nephron development	2/30	59/8591	0.0178303	0.159254	ENSG00000174059/ENSG00000120156	2
BP	GO:0050673	epithelial cell proliferation	44285	162/8591	0.0184043	0.162987	ENSG00000174059/ENSG00000115738/ENSG00000120156	3
BP	GO:0007178	transmembrane receptor protein serine/threonine kinase signaling pathway	44285	164/8591	0.0190099	0.166936	ENSG00000148516/ENSG00000204389/ENSG00000026025	3
BP	GO:0007017	microtubule-based process	44316	300/8591	0.0195235	0.169094	ENSG00000126777/ENSG00000054654/ENSG00000147526/ENSG00000204389	4
BP	GO:0048660	regulation of smooth muscle cell proliferation	2/30	62/8591	0.0195793	0.169094	ENSG00000115738/ENSG00000079246	2
BP	GO:1901342	regulation of vasculature development	44285	167/8591	0.019939	0.170789	ENSG00000102755/ENSG00000174059/ENSG00000120156	3
BP	GO:0045834	positive regulation of lipid metabolic process	2/30	63/8591	0.0201778	0.171429	ENSG00000102755/ENSG00000120156	2
BP	GO:0001935	endothelial cell proliferation	2/30	64/8591	0.020784	0.173754	ENSG00000174059/ENSG00000120156	2
BP	GO:0048659	smooth muscle cell proliferation	2/30	64/8591	0.020784	0.173754	ENSG00000115738/ENSG00000079246	2
BP	GO:0030900	forebrain development	44285	171/8591	0.0212167	0.175879	ENSG00000054654/ENSG00000147526/ENSG00000115738	3
BP	GO:0003205	cardiac chamber development	2/30	65/8591	0.0213977	0.175879	ENSG00000115738/ENSG00000120156	2
BP	GO:0019216	regulation of lipid metabolic process	44285	172/8591	0.0215431	0.175879	ENSG00000163453/ENSG00000102755/ENSG00000120156	3
BP	GO:0001503	ossification	44285	173/8591	0.0218722	0.177182	ENSG00000167460/ENSG00000115738/ENSG00000120156	3
BP	GO:0007167	enzyme linked receptor protein signaling pathway	44346	472/8591	0.0223573	0.179295	ENSG00000102755/ENSG00000148516/ENSG00000204389/ENSG00000026025/ENSG00000120156	5
BP	GO:0048015	phosphatidylinositol-mediated signaling	2/30	67/8591	0.0226478	0.179295	ENSG00000102755/ENSG00000120156	2
BP	GO:0048017	inositol lipid-mediated signaling	2/30	67/8591	0.0226478	0.179295	ENSG00000102755/ENSG00000120156	2
BP	GO:0001568	blood vessel development	44316	318/8591	0.0236278	0.184262	ENSG00000102755/ENSG00000127329/ENSG00000174059/ENSG00000120156	4
BP	GO:0098662	inorganic cation transmembrane transport	44316	318/8591	0.0236278	0.184262	ENSG00000228253/ENSG00000198899/ENSG00000152818/ENSG00000198727	4
BP	GO:1902582	single-organism intracellular transport	44316	319/8591	0.0238702	0.184773	ENSG00000228253/ENSG00000183255/ENSG00000198899/ENSG00000054654	4
BP	GO:0006936	muscle contraction	44285	180/8591	0.0242542	0.186365	ENSG00000167460/ENSG00000152818/ENSG00000026025	3
BP	GO:0007420	brain development	44316	322/8591	0.0246067	0.187693	ENSG00000054654/ENSG00000147526/ENSG00000115738/ENSG00000079246	4
BP	GO:0045619	regulation of lymphocyte differentiation	2/30	73/8591	0.0265746	0.201235	ENSG00000148516/ENSG00000115738	2
BP	GO:0030029	actin filament-based process	44316	331/8591	0.0268994	0.202229	ENSG00000167460/ENSG00000054654/ENSG00000026025/ENSG00000120156	4
BP	GO:2001242	regulation of intrinsic apoptotic signaling pathway	2/30	74/8591	0.0272543	0.203434	ENSG00000183255/ENSG00000204389	2
BP	GO:0072359	circulatory system development	44346	498/8591	0.0274598	0.203514	ENSG00000102755/ENSG00000127329/ENSG00000174059/ENSG00000115738/ENSG00000120156	5
BP	GO:0060322	head development	44316	335/8591	0.0279588	0.205753	ENSG00000054654/ENSG00000147526/ENSG00000115738/ENSG00000079246	4
BP	GO:1902115	regulation of organelle assembly	2/30	76/8591	0.0286346	0.209253	ENSG00000054654/ENSG00000204389	2
BP	GO:0001944	vasculature development	44316	339/8591	0.0290432	0.210765	ENSG00000102755/ENSG00000127329/ENSG00000174059/ENSG00000120156	4
BP	GO:0008285	negative regulation of cell proliferation	44316	341/8591	0.0295948	0.213287	ENSG00000163453/ENSG00000148516/ENSG00000204389/ENSG00000115738	4
BP	GO:0030855	epithelial cell differentiation	44316	343/8591	0.0301528	0.213383	ENSG00000174059/ENSG00000148516/ENSG00000026025/ENSG00000115738	4
BP	GO:0072358	cardiovascular system development	44316	344/8591	0.0304341	0.213383	ENSG00000102755/ENSG00000127329/ENSG00000174059/ENSG00000120156	4
BP	GO:0050767	regulation of neurogenesis	44316	348/8591	0.0315753	0.213383	ENSG00000148516/ENSG00000026025/ENSG00000115738/ENSG00000079246	4
BP	GO:0021543	pallium development	2/30	82/8591	0.0329405	0.213383	ENSG00000054654/ENSG00000147526	2
BP	GO:0050769	positive regulation of neurogenesis	44285	203/8591	0.0330407	0.213383	ENSG00000148516/ENSG00000115738/ENSG00000079246	3
BP	GO:0030334	regulation of cell migration	44316	355/8591	0.0336335	0.213383	ENSG00000102755/ENSG00000054654/ENSG00000130300/ENSG00000120156	4
BP	GO:0001819	positive regulation of cytokine production	44285	205/8591	0.0338741	0.213383	ENSG00000174059/ENSG00000204389/ENSG00000079246	3
BP	GO:0031116	positive regulation of microtubule polymerization	44226	10/8591	0.0343943	0.213383	ENSG00000204389	1
BP	GO:0032703	negative regulation of interleukin-2 production	44226	10/8591	0.0343943	0.213383	ENSG00000174059	1
BP	GO:0045103	intermediate filament-based process	44226	10/8591	0.0343943	0.213383	ENSG00000026025	1
BP	GO:0061377	mammary gland lobule development	44226	10/8591	0.0343943	0.213383	ENSG00000115738	1
BP	GO:0072224	metanephric glomerulus development	44226	10/8591	0.0343943	0.213383	ENSG00000174059	1
BP	GO:0090103	cochlea morphogenesis	44226	10/8591	0.0343943	0.213383	ENSG00000148516	1
BP	GO:1902236	negative regulation of endoplasmic reticulum stress-induced intrinsic apoptotic signaling pathway	44226	10/8591	0.0343943	0.213383	ENSG00000204389	1
BP	GO:1902254	negative regulation of intrinsic apoptotic signaling pathway by p53 class mediator	44226	10/8591	0.0343943	0.213383	ENSG00000183255	1
BP	GO:2000251	positive regulation of actin cytoskeleton reorganization	44226	10/8591	0.0343943	0.213383	ENSG00000120156	1
BP	GO:0007163	establishment or maintenance of cell polarity	2/30	85/8591	0.0351835	0.213383	ENSG00000054654/ENSG00000120156	2
BP	GO:0098660	inorganic ion transmembrane transport	44316	361/8591	0.0354598	0.213383	ENSG00000228253/ENSG00000198899/ENSG00000152818/ENSG00000198727	4
BP	GO:0045088	regulation of innate immune response	44285	209/8591	0.035574	0.213383	ENSG00000175899/ENSG00000204389/ENSG00000079246	3
BP	GO:0007179	transforming growth factor beta receptor signaling pathway	2/30	86/8591	0.0359442	0.213383	ENSG00000148516/ENSG00000204389	2
BP	GO:0000226	microtubule cytoskeleton organization	44285	211/8591	0.0364405	0.213383	ENSG00000054654/ENSG00000147526/ENSG00000204389	3
BP	GO:0045055	regulated exocytosis	44316	365/8591	0.0367094	0.213383	ENSG00000175899/ENSG00000127329/ENSG00000204389/ENSG00000079246	4
BP	GO:0010810	regulation of cell-substrate adhesion	2/30	87/8591	0.0367113	0.213383	ENSG00000152818/ENSG00000120156	2
BP	GO:0098655	cation transmembrane transport	44316	366/8591	0.0370258	0.213383	ENSG00000228253/ENSG00000198899/ENSG00000152818/ENSG00000198727	4
BP	GO:0006379	mRNA cleavage	44226	11/8591	0.0377702	0.213383	ENSG00000204389	1
BP	GO:0031112	positive regulation of microtubule polymerization or depolymerization	44226	11/8591	0.0377702	0.213383	ENSG00000204389	1
BP	GO:0045649	regulation of macrophage differentiation	44226	11/8591	0.0377702	0.213383	ENSG00000115738	1
BP	GO:0051894	positive regulation of focal adhesion assembly	44226	11/8591	0.0377702	0.213383	ENSG00000120156	1
BP	GO:0071480	cellular response to gamma radiation	44226	11/8591	0.0377702	0.213383	ENSG00000079246	1
BP	GO:0071634	regulation of transforming growth factor beta production	44226	11/8591	0.0377702	0.213383	ENSG00000174059	1
BP	GO:0097734	extracellular exosome biogenesis	44226	11/8591	0.0377702	0.213383	ENSG00000174059	1
BP	GO:1900101	regulation of endoplasmic reticulum unfolded protein response	44226	11/8591	0.0377702	0.213383	ENSG00000204389	1
BP	GO:1901673	regulation of mitotic spindle assembly	44226	11/8591	0.0377702	0.213383	ENSG00000204389	1
BP	GO:0010001	glial cell differentiation	2/30	89/8591	0.0382645	0.213383	ENSG00000026025/ENSG00000115738	2
BP	GO:0008217	regulation of blood pressure	2/30	90/8591	0.0390505	0.213383	ENSG00000174059/ENSG00000115738	2
BP	GO:0006091	generation of precursor metabolites and energy	44285	221/8591	0.0409371	0.213383	ENSG00000198786/ENSG00000198727/ENSG00000198763	3
BP	GO:0000394	RNA splicing, via endonucleolytic cleavage and ligation	44226	12/8591	0.0411346	0.213383	ENSG00000204389	1
BP	GO:0032878	regulation of establishment or maintenance of cell polarity	44226	12/8591	0.0411346	0.213383	ENSG00000120156	1
BP	GO:0033081	regulation of T cell differentiation in thymus	44226	12/8591	0.0411346	0.213383	ENSG00000148516	1
BP	GO:0060343	trabecula formation	44226	12/8591	0.0411346	0.213383	ENSG00000120156	1
BP	GO:0070306	lens fiber cell differentiation	44226	12/8591	0.0411346	0.213383	ENSG00000026025	1
BP	GO:0071604	transforming growth factor beta production	44226	12/8591	0.0411346	0.213383	ENSG00000174059	1
BP	GO:1901797	negative regulation of signal transduction by p53 class mediator	44226	12/8591	0.0411346	0.213383	ENSG00000183255	1
BP	GO:1902253	regulation of intrinsic apoptotic signaling pathway by p53 class mediator	44226	12/8591	0.0411346	0.213383	ENSG00000183255	1
BP	GO:1903393	positive regulation of adherens junction organization	44226	12/8591	0.0411346	0.213383	ENSG00000120156	1
BP	GO:0001649	osteoblast differentiation	2/30	94/8591	0.0422563	0.213383	ENSG00000167460/ENSG00000115738	2
BP	GO:0031348	negative regulation of defense response	2/30	94/8591	0.0422563	0.213383	ENSG00000175899/ENSG00000120156	2
BP	GO:0033209	tumor necrosis factor-mediated signaling pathway	2/30	94/8591	0.0422563	0.213383	ENSG00000130300/ENSG00000204389	2
BP	GO:0010035	response to inorganic substance	44285	225/8591	0.0428119	0.213383	ENSG00000198786/ENSG00000198727/ENSG00000115738	3
BP	GO:2000145	regulation of cell motility	44316	384/8591	0.0429966	0.213383	ENSG00000102755/ENSG00000054654/ENSG00000130300/ENSG00000120156	4
BP	GO:0003094	glomerular filtration	44226	13/8591	0.0444877	0.213383	ENSG00000174059	1
BP	GO:0007020	microtubule nucleation	44226	13/8591	0.0444877	0.213383	ENSG00000204389	1
BP	GO:0014002	astrocyte development	44226	13/8591	0.0444877	0.213383	ENSG00000026025	1
BP	GO:0021799	cerebral cortex radially oriented cell migration	44226	13/8591	0.0444877	0.213383	ENSG00000054654	1
BP	GO:0045577	regulation of B cell differentiation	44226	13/8591	0.0444877	0.213383	ENSG00000115738	1
BP	GO:0048710	regulation of astrocyte differentiation	44226	13/8591	0.0444877	0.213383	ENSG00000115738	1
BP	GO:0051642	centrosome localization	44226	13/8591	0.0444877	0.213383	ENSG00000054654	1
BP	GO:0051647	nucleus localization	44226	13/8591	0.0444877	0.213383	ENSG00000054654	1
BP	GO:0070198	protein localization to chromosome, telomeric region	44226	13/8591	0.0444877	0.213383	ENSG00000079246	1
BP	GO:0071425	hematopoietic stem cell proliferation	44226	13/8591	0.0444877	0.213383	ENSG00000174059	1
BP	GO:0072010	glomerular epithelium development	44226	13/8591	0.0444877	0.213383	ENSG00000174059	1
BP	GO:2000352	negative regulation of endothelial cell apoptotic process	44226	13/8591	0.0444877	0.213383	ENSG00000120156	1
BP	GO:2000649	regulation of sodium ion transmembrane transporter activity	44226	13/8591	0.0444877	0.213383	ENSG00000152818	1
BP	GO:0071229	cellular response to acid chemical	2/30	97/8591	0.044724	0.213383	ENSG00000148516/ENSG00000079246	2
BP	GO:0051960	regulation of nervous system development	44316	392/8591	0.0458183	0.213383	ENSG00000148516/ENSG00000026025/ENSG00000115738/ENSG00000079246	4
BP	GO:1903364	positive regulation of cellular protein catabolic process	2/30	99/8591	0.0463986	0.213383	ENSG00000183255/ENSG00000204389	2
BP	GO:0010720	positive regulation of cell development	44285	233/8591	0.0466909	0.213383	ENSG00000148516/ENSG00000115738/ENSG00000079246	3
BP	GO:0032846	positive regulation of homeostatic process	2/30	100/8591	0.0472445	0.213383	ENSG00000115738/ENSG00000079246	2
BP	GO:0033002	muscle cell proliferation	2/30	100/8591	0.0472445	0.213383	ENSG00000115738/ENSG00000079246	2
BP	GO:0003012	muscle system process	44285	235/8591	0.0476874	0.213383	ENSG00000167460/ENSG00000152818/ENSG00000026025	3
BP	GO:0001958	endochondral ossification	44226	14/8591	0.0478294	0.213383	ENSG00000120156	1
BP	GO:0007597	blood coagulation, intrinsic pathway	44226	14/8591	0.0478294	0.213383	ENSG00000175899	1
BP	GO:0030947	regulation of vascular endothelial growth factor receptor signaling pathway	44226	14/8591	0.0478294	0.213383	ENSG00000102755	1
BP	GO:0032069	regulation of nuclease activity	44226	14/8591	0.0478294	0.213383	ENSG00000204389	1
BP	GO:0032733	positive regulation of interleukin-10 production	44226	14/8591	0.0478294	0.213383	ENSG00000174059	1
BP	GO:0036075	replacement ossification	44226	14/8591	0.0478294	0.213383	ENSG00000120156	1
BP	GO:0043114	regulation of vascular permeability	44226	14/8591	0.0478294	0.213383	ENSG00000120156	1
BP	GO:0045686	negative regulation of glial cell differentiation	44226	14/8591	0.0478294	0.213383	ENSG00000115738	1
BP	GO:0048596	embryonic camera-type eye morphogenesis	44226	14/8591	0.0478294	0.213383	ENSG00000148516	1
BP	GO:0060055	angiogenesis involved in wound healing	44226	14/8591	0.0478294	0.213383	ENSG00000174059	1
BP	GO:0061384	heart trabecula morphogenesis	44226	14/8591	0.0478294	0.213383	ENSG00000120156	1
BP	GO:0061842	microtubule organizing center localization	44226	14/8591	0.0478294	0.213383	ENSG00000054654	1
BP	GO:0097205	renal filtration	44226	14/8591	0.0478294	0.213383	ENSG00000174059	1
BP	GO:1902017	regulation of cilium assembly	44226	14/8591	0.0478294	0.213383	ENSG00000054654	1
BP	GO:0051962	positive regulation of nervous system development	44285	236/8591	0.0481897	0.213383	ENSG00000148516/ENSG00000115738/ENSG00000079246	3
BP	GO:0007018	microtubule-based movement	2/30	103/8591	0.0498166	0.213383	ENSG00000126777/ENSG00000054654	2
BP	GO:0046777	protein autophosphorylation	2/30	103/8591	0.0498166	0.213383	ENSG00000102755/ENSG00000120156	2
BP	GO:2001234	negative regulation of apoptotic signaling pathway	2/30	103/8591	0.0498166	0.213383	ENSG00000183255/ENSG00000204389	2
BP	GO:0010243	response to organonitrogen compound	44316	403/8591	0.0498672	0.213383	ENSG00000198786/ENSG00000198727/ENSG00000148516/ENSG00000120156	4
BP	GO:0060284	regulation of cell development	44316	404/8591	0.050245	0.213383	ENSG00000148516/ENSG00000026025/ENSG00000115738/ENSG00000079246	4
BP	GO:0000083	regulation of transcription involved in G1/S transition of mitotic cell cycle	44226	15/8591	0.0511599	0.213383	ENSG00000115738	1
BP	GO:0010761	fibroblast migration	44226	15/8591	0.0511599	0.213383	ENSG00000054654	1
BP	GO:0021988	olfactory lobe development	44226	15/8591	0.0511599	0.213383	ENSG00000115738	1
BP	GO:0033120	positive regulation of RNA splicing	44226	15/8591	0.0511599	0.213383	ENSG00000204389	1
BP	GO:0038084	vascular endothelial growth factor signaling pathway	44226	15/8591	0.0511599	0.213383	ENSG00000102755	1
BP	GO:0043516	regulation of DNA damage response, signal transduction by p53 class mediator	44226	15/8591	0.0511599	0.213383	ENSG00000183255	1
BP	GO:0046688	response to copper ion	44226	15/8591	0.0511599	0.213383	ENSG00000198727	1
BP	GO:0051973	positive regulation of telomerase activity	44226	15/8591	0.0511599	0.213383	ENSG00000079246	1
BP	GO:0072202	cell differentiation involved in metanephros development	44226	15/8591	0.0511599	0.213383	ENSG00000174059	1
BP	GO:0090102	cochlea development	44226	15/8591	0.0511599	0.213383	ENSG00000148516	1
BP	GO:1903427	negative regulation of reactive oxygen species biosynthetic process	44226	15/8591	0.0511599	0.213383	ENSG00000174059	1
BP	GO:1905898	positive regulation of response to endoplasmic reticulum stress	44226	15/8591	0.0511599	0.213383	ENSG00000204389	1
BP	GO:0003007	heart morphogenesis	2/30	106/8591	0.0524389	0.213383	ENSG00000115738/ENSG00000120156	2
BP	GO:0006887	exocytosis	44316	410/8591	0.0525457	0.213383	ENSG00000175899/ENSG00000127329/ENSG00000204389/ENSG00000079246	4
BP	GO:0051495	positive regulation of cytoskeleton organization	2/30	107/8591	0.053324	0.213383	ENSG00000204389/ENSG00000120156	2
BP	GO:0031347	regulation of defense response	44316	414/8591	0.0541119	0.213383	ENSG00000175899/ENSG00000204389/ENSG00000120156/ENSG00000079246	4
BP	GO:0071560	cellular response to transforming growth factor beta stimulus	2/30	108/8591	0.0542145	0.213383	ENSG00000148516/ENSG00000204389	2
BP	GO:0008015	blood circulation	44285	248/8591	0.0544226	0.213383	ENSG00000174059/ENSG00000115738/ENSG00000120156	3
BP	GO:0033674	positive regulation of kinase activity	44285	248/8591	0.0544226	0.213383	ENSG00000102755/ENSG00000120156/ENSG00000079246	3
BP	GO:0010464	regulation of mesenchymal cell proliferation	44226	16/8591	0.054479	0.213383	ENSG00000148516	1
BP	GO:0010863	positive regulation of phospholipase C activity	44226	16/8591	0.054479	0.213383	ENSG00000102755	1
BP	GO:0032212	positive regulation of telomere maintenance via telomerase	44226	16/8591	0.054479	0.213383	ENSG00000079246	1
BP	GO:0042481	regulation of odontogenesis	44226	16/8591	0.054479	0.213383	ENSG00000174059	1
BP	GO:0050685	positive regulation of mRNA processing	44226	16/8591	0.054479	0.213383	ENSG00000204389	1
BP	GO:0072378	blood coagulation, fibrin clot formation	44226	16/8591	0.054479	0.213383	ENSG00000175899	1
BP	GO:0090169	regulation of spindle assembly	44226	16/8591	0.054479	0.213383	ENSG00000204389	1
BP	GO:1900274	regulation of phospholipase C activity	44226	16/8591	0.054479	0.213383	ENSG00000102755	1
BP	GO:1901028	regulation of mitochondrial outer membrane permeabilization involved in apoptotic signaling pathway	44226	16/8591	0.054479	0.213383	ENSG00000204389	1
BP	GO:1901890	positive regulation of cell junction assembly	44226	16/8591	0.054479	0.213383	ENSG00000120156	1
BP	GO:1902305	regulation of sodium ion transmembrane transport	44226	16/8591	0.054479	0.213383	ENSG00000152818	1
BP	GO:1902580	single-organism cellular localization	44316	415/8591	0.0545074	0.213383	ENSG00000228253/ENSG00000183255/ENSG00000198899/ENSG00000054654	4
BP	GO:0071559	response to transforming growth factor beta	2/30	109/8591	0.0551103	0.213383	ENSG00000148516/ENSG00000204389	2
BP	GO:0051270	regulation of cellular component movement	44316	417/8591	0.0553034	0.213383	ENSG00000102755/ENSG00000054654/ENSG00000130300/ENSG00000120156	4
BP	GO:0003013	circulatory system process	44285	250/8591	0.055498	0.213383	ENSG00000174059/ENSG00000115738/ENSG00000120156	3
BP	GO:0048705	skeletal system morphogenesis	2/30	110/8591	0.0560114	0.213383	ENSG00000148516/ENSG00000120156	2
BP	GO:0043312	neutrophil degranulation	44285	251/8591	0.0560396	0.213383	ENSG00000127329/ENSG00000204389/ENSG00000079246	3
BP	GO:0044087	regulation of cellular component biogenesis	44316	419/8591	0.0561058	0.213383	ENSG00000054654/ENSG00000204389/ENSG00000120156/ENSG00000079246	4
BP	GO:0002283	neutrophil activation involved in immune response	44285	252/8591	0.0565838	0.213383	ENSG00000127329/ENSG00000204389/ENSG00000079246	3
BP	GO:0040012	regulation of locomotion	44316	422/8591	0.0573216	0.213383	ENSG00000102755/ENSG00000054654/ENSG00000130300/ENSG00000120156	4
BP	GO:0007528	neuromuscular junction development	44226	17/8591	0.057787	0.213383	ENSG00000152818	1
BP	GO:0010165	response to X-ray	44226	17/8591	0.057787	0.213383	ENSG00000079246	1
BP	GO:0048048	embryonic eye morphogenesis	44226	17/8591	0.057787	0.213383	ENSG00000148516	1
BP	GO:0048566	embryonic digestive tract development	44226	17/8591	0.057787	0.213383	ENSG00000115738	1
BP	GO:0071470	cellular response to osmotic stress	44226	17/8591	0.057787	0.213383	ENSG00000079246	1
BP	GO:0071539	protein localization to centrosome	44226	17/8591	0.057787	0.213383	ENSG00000173230	1
BP	GO:1901099	negative regulation of signal transduction in absence of ligand	44226	17/8591	0.057787	0.213383	ENSG00000204389	1
BP	GO:1902235	regulation of endoplasmic reticulum stress-induced intrinsic apoptotic signaling pathway	44226	17/8591	0.057787	0.213383	ENSG00000204389	1
BP	GO:2001240	negative regulation of extrinsic apoptotic signaling pathway in absence of ligand	44226	17/8591	0.057787	0.213383	ENSG00000204389	1
BP	GO:0050768	negative regulation of neurogenesis	2/30	113/8591	0.0587462	0.213487	ENSG00000026025/ENSG00000115738	2
BP	GO:0090092	regulation of transmembrane receptor protein serine/threonine kinase signaling pathway	2/30	113/8591	0.0587462	0.213487	ENSG00000148516/ENSG00000204389	2
BP	GO:0002446	neutrophil mediated immunity	44285	256/8591	0.0587862	0.213487	ENSG00000127329/ENSG00000204389/ENSG00000079246	3
BP	GO:0010256	endomembrane system organization	44285	256/8591	0.0587862	0.213487	ENSG00000054654/ENSG00000173230/ENSG00000168497	3
BP	GO:0042119	neutrophil activation	44285	259/8591	0.0604649	0.213487	ENSG00000127329/ENSG00000204389/ENSG00000079246	3
BP	GO:0033365	protein localization to organelle	44316	430/8591	0.0606342	0.213487	ENSG00000183255/ENSG00000054654/ENSG00000173230/ENSG00000079246	4
BP	GO:0045597	positive regulation of cell differentiation	44316	431/8591	0.0610555	0.213487	ENSG00000174059/ENSG00000148516/ENSG00000115738/ENSG00000079246	4
BP	GO:0021795	cerebral cortex cell migration	44226	18/8591	0.0610837	0.213487	ENSG00000054654	1
BP	GO:0031113	regulation of microtubule polymerization	44226	18/8591	0.0610837	0.213487	ENSG00000204389	1
BP	GO:0045123	cellular extravasation	44226	18/8591	0.0610837	0.213487	ENSG00000130300	1
BP	GO:0045601	regulation of endothelial cell differentiation	44226	18/8591	0.0610837	0.213487	ENSG00000148516	1
BP	GO:0050869	negative regulation of B cell activation	44226	18/8591	0.0610837	0.213487	ENSG00000115738	1
BP	GO:1904036	negative regulation of epithelial cell apoptotic process	44226	18/8591	0.0610837	0.213487	ENSG00000120156	1
BP	GO:1904358	positive regulation of telomere maintenance via telomere lengthening	44226	18/8591	0.0610837	0.213487	ENSG00000079246	1
BP	GO:1905508	protein localization to microtubule organizing center	44226	18/8591	0.0610837	0.213487	ENSG00000173230	1
BP	GO:2000249	regulation of actin cytoskeleton reorganization	44226	18/8591	0.0610837	0.213487	ENSG00000120156	1
BP	GO:0036230	granulocyte activation	44285	263/8591	0.0627387	0.217689	ENSG00000127329/ENSG00000204389/ENSG00000079246	3
BP	GO:0097435	supramolecular fiber organization	44285	263/8591	0.0627387	0.217689	ENSG00000167460/ENSG00000204389/ENSG00000026025	3
BP	GO:0014014	negative regulation of gliogenesis	44226	19/8591	0.0643693	0.217689	ENSG00000115738	1
BP	GO:0032757	positive regulation of interleukin-8 production	44226	19/8591	0.0643693	0.217689	ENSG00000204389	1
BP	GO:0045687	positive regulation of glial cell differentiation	44226	19/8591	0.0643693	0.217689	ENSG00000115738	1
BP	GO:0048512	circadian behavior	44226	19/8591	0.0643693	0.217689	ENSG00000115738	1
BP	GO:0051972	regulation of telomerase activity	44226	19/8591	0.0643693	0.217689	ENSG00000079246	1
BP	GO:0060236	regulation of mitotic spindle organization	44226	19/8591	0.0643693	0.217689	ENSG00000204389	1
BP	GO:0060612	adipose tissue development	44226	19/8591	0.0643693	0.217689	ENSG00000115738	1
BP	GO:0097345	mitochondrial outer membrane permeabilization	44226	19/8591	0.0643693	0.217689	ENSG00000204389	1
BP	GO:0043299	leukocyte degranulation	44285	267/8591	0.0650527	0.218848	ENSG00000127329/ENSG00000204389/ENSG00000079246	3
BP	GO:1902105	regulation of leukocyte differentiation	2/30	120/8591	0.065305	0.218848	ENSG00000148516/ENSG00000115738	2
BP	GO:0002444	myeloid leukocyte mediated immunity	44285	269/8591	0.0662246	0.218848	ENSG00000127329/ENSG00000204389/ENSG00000079246	3
BP	GO:0072593	reactive oxygen species metabolic process	2/30	121/8591	0.0662616	0.218848	ENSG00000174059/ENSG00000198763	2
BP	GO:0051961	negative regulation of nervous system development	2/30	122/8591	0.067223	0.218848	ENSG00000026025/ENSG00000115738	2
BP	GO:0002275	myeloid cell activation involved in immune response	44285	271/8591	0.0674065	0.218848	ENSG00000127329/ENSG00000204389/ENSG00000079246	3
BP	GO:0007622	rhythmic behavior	44226	20/8591	0.0676438	0.218848	ENSG00000115738	1
BP	GO:0010955	negative regulation of protein processing	44226	20/8591	0.0676438	0.218848	ENSG00000175899	1
BP	GO:0030225	macrophage differentiation	44226	20/8591	0.0676438	0.218848	ENSG00000115738	1
BP	GO:0031076	embryonic camera-type eye development	44226	20/8591	0.0676438	0.218848	ENSG00000148516	1
BP	GO:0032205	negative regulation of telomere maintenance	44226	20/8591	0.0676438	0.218848	ENSG00000079246	1
BP	GO:0072210	metanephric nephron development	44226	20/8591	0.0676438	0.218848	ENSG00000174059	1
BP	GO:1903318	negative regulation of protein maturation	44226	20/8591	0.0676438	0.218848	ENSG00000175899	1
BP	GO:2000378	negative regulation of reactive oxygen species metabolic process	44226	20/8591	0.0676438	0.218848	ENSG00000174059	1
BP	GO:0097190	apoptotic signaling pathway	44285	273/8591	0.0685983	0.221251	ENSG00000183255/ENSG00000137831/ENSG00000204389	3
BP	GO:0051093	negative regulation of developmental process	44316	449/8591	0.0689117	0.221578	ENSG00000148516/ENSG00000026025/ENSG00000115738/ENSG00000120156	4
BP	GO:0045646	regulation of erythrocyte differentiation	44226	21/8591	0.0709072	0.225909	ENSG00000115738	1
BP	GO:0048713	regulation of oligodendrocyte differentiation	44226	21/8591	0.0709072	0.225909	ENSG00000115738	1
BP	GO:0090224	regulation of spindle organization	44226	21/8591	0.0709072	0.225909	ENSG00000204389	1
BP	GO:0002548	monocyte chemotaxis	44226	22/8591	0.0741596	0.227932	ENSG00000102755	1
BP	GO:0003229	ventricular cardiac muscle tissue development	44226	22/8591	0.0741596	0.227932	ENSG00000115738	1
BP	GO:0010463	mesenchymal cell proliferation	44226	22/8591	0.0741596	0.227932	ENSG00000148516	1
BP	GO:0010823	negative regulation of mitochondrion organization	44226	22/8591	0.0741596	0.227932	ENSG00000204389	1
BP	GO:0022029	telencephalon cell migration	44226	22/8591	0.0741596	0.227932	ENSG00000054654	1
BP	GO:0030195	negative regulation of blood coagulation	44226	22/8591	0.0741596	0.227932	ENSG00000174059	1
BP	GO:0035850	epithelial cell differentiation involved in kidney development	44226	22/8591	0.0741596	0.227932	ENSG00000174059	1
BP	GO:0045620	negative regulation of lymphocyte differentiation	44226	22/8591	0.0741596	0.227932	ENSG00000115738	1
BP	GO:0051150	regulation of smooth muscle cell differentiation	44226	22/8591	0.0741596	0.227932	ENSG00000148516	1
BP	GO:0060412	ventricular septum morphogenesis	44226	22/8591	0.0741596	0.227932	ENSG00000115738	1
BP	GO:0061383	trabecula morphogenesis	44226	22/8591	0.0741596	0.227932	ENSG00000120156	1
BP	GO:1900047	negative regulation of hemostasis	44226	22/8591	0.0741596	0.227932	ENSG00000174059	1
BP	GO:0045664	regulation of neuron differentiation	44285	283/8591	0.0747033	0.22893	ENSG00000148516/ENSG00000026025/ENSG00000115738	3
BP	GO:1901698	response to nitrogen compound	44316	467/8591	0.0772796	0.228967	ENSG00000198786/ENSG00000198727/ENSG00000148516/ENSG00000120156	4
BP	GO:0008347	glial cell migration	44226	23/8591	0.077401	0.228967	ENSG00000054654	1
BP	GO:0021885	forebrain cell migration	44226	23/8591	0.077401	0.228967	ENSG00000054654	1
BP	GO:0032206	positive regulation of telomere maintenance	44226	23/8591	0.077401	0.228967	ENSG00000079246	1
BP	GO:0032653	regulation of interleukin-10 production	44226	23/8591	0.077401	0.228967	ENSG00000174059	1
BP	GO:0035872	nucleotide-binding domain, leucine rich repeat containing receptor signaling pathway	44226	23/8591	0.077401	0.228967	ENSG00000204389	1
BP	GO:0035924	cellular response to vascular endothelial growth factor stimulus	44226	23/8591	0.077401	0.228967	ENSG00000102755	1
BP	GO:0048546	digestive tract morphogenesis	44226	23/8591	0.077401	0.228967	ENSG00000115738	1
BP	GO:0070423	nucleotide-binding oligomerization domain containing signaling pathway	44226	23/8591	0.077401	0.228967	ENSG00000204389	1
BP	GO:1902110	positive regulation of mitochondrial membrane permeability involved in apoptotic process	44226	23/8591	0.077401	0.228967	ENSG00000204389	1
BP	GO:2000351	regulation of endothelial cell apoptotic process	44226	23/8591	0.077401	0.228967	ENSG00000120156	1
BP	GO:0010038	response to metal ion	2/30	133/8591	0.0781021	0.228967	ENSG00000198727/ENSG00000115738	2
BP	GO:0010721	negative regulation of cell development	2/30	133/8591	0.0781021	0.228967	ENSG00000026025/ENSG00000115738	2
BP	GO:0009887	animal organ morphogenesis	44316	470/8591	0.0787234	0.228967	ENSG00000174059/ENSG00000148516/ENSG00000115738/ENSG00000120156	4
BP	GO:0009152	purine ribonucleotide biosynthetic process	2/30	134/8591	0.0791176	0.228967	ENSG00000228253/ENSG00000198899	2
BP	GO:0043623	cellular protein complex assembly	44285	291/8591	0.0797596	0.228967	ENSG00000198786/ENSG00000204389/ENSG00000198763	3
BP	GO:0048863	stem cell differentiation	2/30	135/8591	0.0801374	0.228967	ENSG00000175899/ENSG00000079246	2
BP	GO:0001961	positive regulation of cytokine-mediated signaling pathway	44226	24/8591	0.0806314	0.228967	ENSG00000204389	1
BP	GO:0002763	positive regulation of myeloid leukocyte differentiation	44226	24/8591	0.0806314	0.228967	ENSG00000115738	1
BP	GO:0010518	positive regulation of phospholipase activity	44226	24/8591	0.0806314	0.228967	ENSG00000102755	1
BP	GO:0030857	negative regulation of epithelial cell differentiation	44226	24/8591	0.0806314	0.228967	ENSG00000148516	1
BP	GO:0032613	interleukin-10 production	44226	24/8591	0.0806314	0.228967	ENSG00000174059	1
BP	GO:0045824	negative regulation of innate immune response	44226	24/8591	0.0806314	0.228967	ENSG00000175899	1
BP	GO:0051893	regulation of focal adhesion assembly	44226	24/8591	0.0806314	0.228967	ENSG00000120156	1
BP	GO:0090109	regulation of cell-substrate junction assembly	44226	24/8591	0.0806314	0.228967	ENSG00000120156	1
BP	GO:1902686	mitochondrial outer membrane permeabilization involved in programmed cell death	44226	24/8591	0.0806314	0.228967	ENSG00000204389	1
BP	GO:2001239	regulation of extrinsic apoptotic signaling pathway in absence of ligand	44226	24/8591	0.0806314	0.228967	ENSG00000204389	1
BP	GO:0097193	intrinsic apoptotic signaling pathway	2/30	136/8591	0.0811614	0.229847	ENSG00000183255/ENSG00000204389	2
BP	GO:0060548	negative regulation of cell death	44316	477/8591	0.0821463	0.229984	ENSG00000183255/ENSG00000174059/ENSG00000204389/ENSG00000120156	4
BP	GO:0006164	purine nucleotide biosynthetic process	2/30	137/8591	0.0821896	0.229984	ENSG00000228253/ENSG00000198899	2
BP	GO:0048598	embryonic morphogenesis	44285	295/8591	0.082344	0.229984	ENSG00000102755/ENSG00000148516/ENSG00000115738	3
BP	GO:0045732	positive regulation of protein catabolic process	2/30	138/8591	0.0832219	0.229984	ENSG00000183255/ENSG00000204389	2
BP	GO:0010638	positive regulation of organelle organization	44285	297/8591	0.0836501	0.229984	ENSG00000204389/ENSG00000120156/ENSG00000079246	3
BP	GO:0007566	embryo implantation	44226	25/8591	0.0838508	0.229984	ENSG00000163453	1
BP	GO:0010332	response to gamma radiation	44226	25/8591	0.0838508	0.229984	ENSG00000079246	1
BP	GO:0035794	positive regulation of mitochondrial membrane permeability	44226	25/8591	0.0838508	0.229984	ENSG00000204389	1
BP	GO:0072698	protein localization to microtubule cytoskeleton	44226	25/8591	0.0838508	0.229984	ENSG00000173230	1
BP	GO:1902108	regulation of mitochondrial membrane permeability involved in apoptotic process	44226	25/8591	0.0838508	0.229984	ENSG00000204389	1
BP	GO:1903573	negative regulation of response to endoplasmic reticulum stress	44226	25/8591	0.0838508	0.229984	ENSG00000204389	1
BP	GO:1905710	positive regulation of membrane permeability	44226	25/8591	0.0838508	0.229984	ENSG00000204389	1
BP	GO:0009260	ribonucleotide biosynthetic process	2/30	140/8591	0.0852987	0.232377	ENSG00000228253/ENSG00000198899	2
BP	GO:0034220	ion transmembrane transport	44316	485/8591	0.08615	0.232377	ENSG00000228253/ENSG00000198899/ENSG00000152818/ENSG00000198727	4
BP	GO:0031396	regulation of protein ubiquitination	2/30	141/8591	0.0863432	0.232377	ENSG00000183255/ENSG00000204389	2
BP	GO:0072522	purine-containing compound biosynthetic process	2/30	141/8591	0.0863432	0.232377	ENSG00000228253/ENSG00000198899	2
BP	GO:0032720	negative regulation of tumor necrosis factor production	44226	26/8591	0.0870594	0.232377	ENSG00000174059	1
BP	GO:0046686	response to cadmium ion	44226	26/8591	0.0870594	0.232377	ENSG00000198727	1
BP	GO:0050819	negative regulation of coagulation	44226	26/8591	0.0870594	0.232377	ENSG00000174059	1
BP	GO:0060760	positive regulation of response to cytokine stimulus	44226	26/8591	0.0870594	0.232377	ENSG00000204389	1
BP	GO:1903313	positive regulation of mRNA metabolic process	44226	26/8591	0.0870594	0.232377	ENSG00000204389	1
BP	GO:1903391	regulation of adherens junction organization	44226	26/8591	0.0870594	0.232377	ENSG00000120156	1
BP	GO:0046390	ribose phosphate biosynthetic process	2/30	142/8591	0.0873916	0.232377	ENSG00000228253/ENSG00000198899	2
BP	GO:1903362	regulation of cellular protein catabolic process	2/30	142/8591	0.0873916	0.232377	ENSG00000183255/ENSG00000204389	2
BP	GO:0051129	negative regulation of cellular component organization	44285	304/8591	0.0882931	0.233985	ENSG00000204389/ENSG00000026025/ENSG00000079246	3
BP	GO:0032102	negative regulation of response to external stimulus	2/30	143/8591	0.088444	0.233985	ENSG00000174059/ENSG00000120156	2
BP	GO:0048562	embryonic organ morphogenesis	2/30	144/8591	0.0895002	0.234623	ENSG00000148516/ENSG00000115738	2
BP	GO:0071356	cellular response to tumor necrosis factor	2/30	144/8591	0.0895002	0.234623	ENSG00000130300/ENSG00000204389	2
BP	GO:0032663	regulation of interleukin-2 production	44226	27/8591	0.090257	0.234623	ENSG00000174059	1
BP	GO:0044380	protein localization to cytoskeleton	44226	27/8591	0.090257	0.234623	ENSG00000173230	1
BP	GO:0071674	mononuclear cell migration	44226	27/8591	0.090257	0.234623	ENSG00000102755	1
BP	GO:0072577	endothelial cell apoptotic process	44226	27/8591	0.090257	0.234623	ENSG00000120156	1
BP	GO:1903556	negative regulation of tumor necrosis factor superfamily cytokine production	44226	27/8591	0.090257	0.234623	ENSG00000174059	1
BP	GO:0007568	aging	2/30	146/8591	0.0916243	0.237587	ENSG00000198899/ENSG00000115738	2
BP	GO:0071363	cellular response to growth factor stimulus	44285	310/8591	0.0923602	0.237589	ENSG00000102755/ENSG00000148516/ENSG00000204389	3
BP	GO:0030098	lymphocyte differentiation	2/30	147/8591	0.0926921	0.237589	ENSG00000148516/ENSG00000115738	2
BP	GO:0031110	regulation of microtubule polymerization or depolymerization	44226	28/8591	0.0934439	0.237589	ENSG00000204389	1
BP	GO:0036498	IRE1-mediated unfolded protein response	44226	28/8591	0.0934439	0.237589	ENSG00000204389	1
BP	GO:0061005	cell differentiation involved in kidney development	44226	28/8591	0.0934439	0.237589	ENSG00000174059	1
BP	GO:0061180	mammary gland epithelium development	44226	28/8591	0.0934439	0.237589	ENSG00000115738	1
BP	GO:0071479	cellular response to ionizing radiation	44226	28/8591	0.0934439	0.237589	ENSG00000079246	1
BP	GO:2000573	positive regulation of DNA biosynthetic process	44226	28/8591	0.0934439	0.237589	ENSG00000079246	1
BP	GO:0030155	regulation of cell adhesion	44285	312/8591	0.0937336	0.237747	ENSG00000152818/ENSG00000148516/ENSG00000120156	3
BP	GO:0080135	regulation of cellular response to stress	44285	313/8591	0.0944235	0.238132	ENSG00000183255/ENSG00000174059/ENSG00000204389	3
BP	GO:0002218	activation of innate immune response	2/30	149/8591	0.0948387	0.238132	ENSG00000204389/ENSG00000079246	2
BP	GO:0001817	regulation of cytokine production	44285	314/8591	0.0951156	0.238132	ENSG00000174059/ENSG00000204389/ENSG00000079246	3
BP	GO:0002274	myeloid leukocyte activation	44285	315/8591	0.0958099	0.238132	ENSG00000127329/ENSG00000204389/ENSG00000079246	3
BP	GO:1903320	regulation of protein modification by small protein conjugation or removal	2/30	150/8591	0.0959176	0.238132	ENSG00000183255/ENSG00000204389	2
BP	GO:0051347	positive regulation of transferase activity	44285	316/8591	0.0965064	0.238132	ENSG00000102755/ENSG00000120156/ENSG00000079246	3
BP	GO:0032210	regulation of telomere maintenance via telomerase	44226	29/8591	0.09662	0.238132	ENSG00000079246	1
BP	GO:0046785	microtubule polymerization	44226	29/8591	0.09662	0.238132	ENSG00000204389	1
BP	GO:0060350	endochondral bone morphogenesis	44226	29/8591	0.09662	0.238132	ENSG00000120156	1
BP	GO:0060395	SMAD protein signal transduction	44226	29/8591	0.09662	0.238132	ENSG00000026025	1
BP	GO:0071230	cellular response to amino acid stimulus	44226	29/8591	0.09662	0.238132	ENSG00000148516	1
BP	GO:0090307	mitotic spindle assembly	44226	29/8591	0.09662	0.238132	ENSG00000204389	1
BP	GO:0034612	response to tumor necrosis factor	2/30	151/8591	0.0970001	0.238506	ENSG00000130300/ENSG00000204389	2
BP	GO:0043010	camera-type eye development	2/30	152/8591	0.0980862	0.240611	ENSG00000148516/ENSG00000026025	2
BP	GO:0070848	response to growth factor	44285	320/8591	0.0993135	0.241939	ENSG00000102755/ENSG00000148516/ENSG00000204389	3
BP	GO:0002028	regulation of sodium ion transport	44226	30/8591	0.0997853	0.241939	ENSG00000152818	1
BP	GO:0006303	double-strand break repair via nonhomologous end joining	44226	30/8591	0.0997853	0.241939	ENSG00000079246	1
BP	GO:0010517	regulation of phospholipase activity	44226	30/8591	0.0997853	0.241939	ENSG00000102755	1
BP	GO:0033762	response to glucagon	44226	30/8591	0.0997853	0.241939	ENSG00000198727	1
BP	GO:0035239	tube morphogenesis	2/30	155/8591	0.101366	0.243928	ENSG00000148516/ENSG00000115738	2
BP	GO:0051345	positive regulation of hydrolase activity	44285	323/8591	0.101441	0.243928	ENSG00000175899/ENSG00000102755/ENSG00000204389	3
BP	GO:0032623	interleukin-2 production	44226	31/8591	0.10294	0.243928	ENSG00000174059	1
BP	GO:0032677	regulation of interleukin-8 production	44226	31/8591	0.10294	0.243928	ENSG00000204389	1
BP	GO:0043627	response to estrogen	44226	31/8591	0.10294	0.243928	ENSG00000120156	1
BP	GO:0046902	regulation of mitochondrial membrane permeability	44226	31/8591	0.10294	0.243928	ENSG00000204389	1
BP	GO:0060193	positive regulation of lipase activity	44226	31/8591	0.10294	0.243928	ENSG00000102755	1
BP	GO:0070059	intrinsic apoptotic signaling pathway in response to endoplasmic reticulum stress	44226	31/8591	0.10294	0.243928	ENSG00000204389	1
BP	GO:1904356	regulation of telomere maintenance via telomere lengthening	44226	31/8591	0.10294	0.243928	ENSG00000079246	1
BP	GO:2001021	negative regulation of response to DNA damage stimulus	44226	31/8591	0.10294	0.243928	ENSG00000183255	1
BP	GO:0045596	negative regulation of cell differentiation	44285	327/8591	0.104307	0.246609	ENSG00000148516/ENSG00000026025/ENSG00000115738	3
BP	GO:0007596	blood coagulation	2/30	158/8591	0.104677	0.246923	ENSG00000175899/ENSG00000174059	2
BP	GO:0030101	natural killer cell activation	44226	32/8591	0.106084	0.248584	ENSG00000115738	1
BP	GO:0072384	organelle transport along microtubule	44226	32/8591	0.106084	0.248584	ENSG00000054654	1
BP	GO:0007599	hemostasis	2/30	160/8591	0.1069	0.248584	ENSG00000175899/ENSG00000174059	2
BP	GO:0050817	coagulation	2/30	161/8591	0.108017	0.248584	ENSG00000175899/ENSG00000174059	2
BP	GO:0002366	leukocyte activation involved in immune response	44285	333/8591	0.108668	0.248584	ENSG00000127329/ENSG00000204389/ENSG00000079246	3
BP	GO:0001667	ameboidal-type cell migration	2/30	162/8591	0.109138	0.248584	ENSG00000054654/ENSG00000120156	2
BP	GO:0007004	telomere maintenance via telomerase	44226	33/8591	0.109217	0.248584	ENSG00000079246	1
BP	GO:0014015	positive regulation of gliogenesis	44226	33/8591	0.109217	0.248584	ENSG00000115738	1
BP	GO:0030279	negative regulation of ossification	44226	33/8591	0.109217	0.248584	ENSG00000115738	1
BP	GO:0033077	T cell differentiation in thymus	44226	33/8591	0.109217	0.248584	ENSG00000148516	1
BP	GO:0050710	negative regulation of cytokine secretion	44226	33/8591	0.109217	0.248584	ENSG00000174059	1
BP	GO:0061045	negative regulation of wound healing	44226	33/8591	0.109217	0.248584	ENSG00000174059	1
BP	GO:0071398	cellular response to fatty acid	44226	33/8591	0.109217	0.248584	ENSG00000079246	1
BP	GO:2000177	regulation of neural precursor cell proliferation	44226	33/8591	0.109217	0.248584	ENSG00000115738	1
BP	GO:0002263	cell activation involved in immune response	44285	335/8591	0.110138	0.248584	ENSG00000127329/ENSG00000204389/ENSG00000079246	3
BP	GO:0001570	vasculogenesis	44226	34/8591	0.11234	0.248584	ENSG00000174059	1
BP	GO:0003281	ventricular septum development	44226	34/8591	0.11234	0.248584	ENSG00000115738	1
BP	GO:0007045	cell-substrate adherens junction assembly	44226	34/8591	0.11234	0.248584	ENSG00000120156	1
BP	GO:0010803	regulation of tumor necrosis factor-mediated signaling pathway	44226	34/8591	0.11234	0.248584	ENSG00000204389	1
BP	GO:0032436	positive regulation of proteasomal ubiquitin-dependent protein catabolic process	44226	34/8591	0.11234	0.248584	ENSG00000204389	1
BP	GO:0032637	interleukin-8 production	44226	34/8591	0.11234	0.248584	ENSG00000204389	1
BP	GO:0034502	protein localization to chromosome	44226	34/8591	0.11234	0.248584	ENSG00000079246	1
BP	GO:0045428	regulation of nitric oxide biosynthetic process	44226	34/8591	0.11234	0.248584	ENSG00000174059	1
BP	GO:0045685	regulation of glial cell differentiation	44226	34/8591	0.11234	0.248584	ENSG00000115738	1
BP	GO:0048041	focal adhesion assembly	44226	34/8591	0.11234	0.248584	ENSG00000120156	1
BP	GO:0051145	smooth muscle cell differentiation	44226	34/8591	0.11234	0.248584	ENSG00000148516	1
BP	GO:0060411	cardiac septum morphogenesis	44226	34/8591	0.11234	0.248584	ENSG00000115738	1
BP	GO:0090559	regulation of membrane permeability	44226	34/8591	0.11234	0.248584	ENSG00000204389	1
BP	GO:1901222	regulation of NIK/NF-kappaB signaling	44226	34/8591	0.11234	0.248584	ENSG00000137831	1
BP	GO:0010639	negative regulation of organelle organization	2/30	165/8591	0.112517	0.248584	ENSG00000204389/ENSG00000079246	2
BP	GO:0001816	cytokine production	44285	341/8591	0.114596	0.251348	ENSG00000174059/ENSG00000204389/ENSG00000079246	3
BP	GO:0000726	non-recombinational repair	44226	35/8591	0.115452	0.251348	ENSG00000079246	1
BP	GO:0002088	lens development in camera-type eye	44226	35/8591	0.115452	0.251348	ENSG00000026025	1
BP	GO:0002753	cytoplasmic pattern recognition receptor signaling pathway	44226	35/8591	0.115452	0.251348	ENSG00000204389	1
BP	GO:0006278	RNA-dependent DNA biosynthetic process	44226	35/8591	0.115452	0.251348	ENSG00000079246	1
BP	GO:0032507	maintenance of protein location in cell	44226	35/8591	0.115452	0.251348	ENSG00000054654	1
BP	GO:0032508	DNA duplex unwinding	44226	35/8591	0.115452	0.251348	ENSG00000079246	1
BP	GO:0018108	peptidyl-tyrosine phosphorylation	2/30	169/8591	0.117067	0.254334	ENSG00000102755/ENSG00000120156	2
BP	GO:0045089	positive regulation of innate immune response	2/30	170/8591	0.118212	0.25439	ENSG00000204389/ENSG00000079246	2
BP	GO:0031100	animal organ regeneration	44226	36/8591	0.118553	0.25439	ENSG00000198727	1
BP	GO:0032481	positive regulation of type I interferon production	44226	36/8591	0.118553	0.25439	ENSG00000079246	1
BP	GO:0038034	signal transduction in absence of ligand	44226	36/8591	0.118553	0.25439	ENSG00000204389	1
BP	GO:0097192	extrinsic apoptotic signaling pathway in absence of ligand	44226	36/8591	0.118553	0.25439	ENSG00000204389	1
BP	GO:1901888	regulation of cell junction assembly	44226	36/8591	0.118553	0.25439	ENSG00000120156	1
BP	GO:0034504	protein localization to nucleus	2/30	171/8591	0.11936	0.255596	ENSG00000183255/ENSG00000054654	2
BP	GO:0006809	nitric oxide biosynthetic process	44226	37/8591	0.121644	0.256846	ENSG00000174059	1
BP	GO:0030512	negative regulation of transforming growth factor beta receptor signaling pathway	44226	37/8591	0.121644	0.256846	ENSG00000204389	1
BP	GO:0045185	maintenance of protein location	44226	37/8591	0.121644	0.256846	ENSG00000054654	1
BP	GO:1903035	negative regulation of response to wounding	44226	37/8591	0.121644	0.256846	ENSG00000174059	1
BP	GO:1903845	negative regulation of cellular response to transforming growth factor beta stimulus	44226	37/8591	0.121644	0.256846	ENSG00000204389	1
BP	GO:0009165	nucleotide biosynthetic process	2/30	173/8591	0.121664	0.256846	ENSG00000228253/ENSG00000198899	2
BP	GO:0018212	peptidyl-tyrosine modification	2/30	173/8591	0.121664	0.256846	ENSG00000102755/ENSG00000120156	2
BP	GO:0001558	regulation of cell growth	2/30	174/8591	0.12282	0.258244	ENSG00000163453/ENSG00000204389	2
BP	GO:1901293	nucleoside phosphate biosynthetic process	2/30	174/8591	0.12282	0.258244	ENSG00000228253/ENSG00000198899	2
BP	GO:0001654	eye development	2/30	175/8591	0.12398	0.260158	ENSG00000148516/ENSG00000026025	2
BP	GO:0002253	activation of immune response	44285	354/8591	0.124491	0.260675	ENSG00000175899/ENSG00000204389/ENSG00000079246	3
BP	GO:0072332	intrinsic apoptotic signaling pathway by p53 class mediator	44226	38/8591	0.124725	0.260675	ENSG00000183255	1
BP	GO:2001233	regulation of apoptotic signaling pathway	2/30	178/8591	0.127474	0.264971	ENSG00000183255/ENSG00000204389	2
BP	GO:0001938	positive regulation of endothelial cell proliferation	44226	39/8591	0.127795	0.264971	ENSG00000120156	1
BP	GO:0006998	nuclear envelope organization	44226	39/8591	0.127795	0.264971	ENSG00000054654	1
BP	GO:0010833	telomere maintenance via telomere lengthening	44226	39/8591	0.127795	0.264971	ENSG00000079246	1
BP	GO:0031331	positive regulation of cellular catabolic process	2/30	179/8591	0.128645	0.266205	ENSG00000183255/ENSG00000204389	2
BP	GO:0032204	regulation of telomere maintenance	44226	40/8591	0.130854	0.268123	ENSG00000079246	1
BP	GO:0034333	adherens junction assembly	44226	40/8591	0.130854	0.268123	ENSG00000120156	1
BP	GO:0046209	nitric oxide metabolic process	44226	40/8591	0.130854	0.268123	ENSG00000174059	1
BP	GO:1904035	regulation of epithelial cell apoptotic process	44226	40/8591	0.130854	0.268123	ENSG00000120156	1
BP	GO:1905897	regulation of response to endoplasmic reticulum stress	44226	40/8591	0.130854	0.268123	ENSG00000204389	1
BP	GO:0045785	positive regulation of cell adhesion	2/30	183/8591	0.133352	0.272706	ENSG00000152818/ENSG00000120156	2
BP	GO:0031109	microtubule polymerization or depolymerization	44226	41/8591	0.133904	0.2733	ENSG00000204389	1
BP	GO:0007044	cell-substrate junction assembly	44226	42/8591	0.136943	0.274674	ENSG00000120156	1
BP	GO:0010595	positive regulation of endothelial cell migration	44226	42/8591	0.136943	0.274674	ENSG00000120156	1
BP	GO:0033273	response to vitamin	44226	42/8591	0.136943	0.274674	ENSG00000198727	1
BP	GO:0034446	substrate adhesion-dependent cell spreading	44226	42/8591	0.136943	0.274674	ENSG00000120156	1
BP	GO:0048010	vascular endothelial growth factor receptor signaling pathway	44226	42/8591	0.136943	0.274674	ENSG00000102755	1
BP	GO:0048709	oligodendrocyte differentiation	44226	42/8591	0.136943	0.274674	ENSG00000115738	1
BP	GO:0050810	regulation of steroid biosynthetic process	44226	42/8591	0.136943	0.274674	ENSG00000163453	1
BP	GO:1901800	positive regulation of proteasomal protein catabolic process	44226	42/8591	0.136943	0.274674	ENSG00000204389	1
BP	GO:2001057	reactive nitrogen species metabolic process	44226	42/8591	0.136943	0.274674	ENSG00000174059	1
BP	GO:0070925	organelle assembly	44285	373/8591	0.13951	0.276503	ENSG00000054654/ENSG00000174059/ENSG00000204389	3
BP	GO:0098609	cell-cell adhesion	44285	373/8591	0.13951	0.276503	ENSG00000174059/ENSG00000148516/ENSG00000149564	3
BP	GO:0030193	regulation of blood coagulation	44226	43/8591	0.139971	0.276503	ENSG00000174059	1
BP	GO:0031532	actin cytoskeleton reorganization	44226	43/8591	0.139971	0.276503	ENSG00000120156	1
BP	GO:0032392	DNA geometric change	44226	43/8591	0.139971	0.276503	ENSG00000079246	1
BP	GO:0035335	peptidyl-tyrosine dephosphorylation	44226	43/8591	0.139971	0.276503	ENSG00000127329	1
BP	GO:0045639	positive regulation of myeloid cell differentiation	44226	43/8591	0.139971	0.276503	ENSG00000115738	1
BP	GO:1900046	regulation of hemostasis	44226	43/8591	0.139971	0.276503	ENSG00000174059	1
BP	GO:0060249	anatomical structure homeostasis	2/30	190/8591	0.141686	0.279362	ENSG00000174059/ENSG00000079246	2
BP	GO:0001656	metanephros development	44226	44/8591	0.14299	0.279821	ENSG00000174059	1
BP	GO:0042472	inner ear morphogenesis	44226	44/8591	0.14299	0.279821	ENSG00000148516	1
BP	GO:1903426	regulation of reactive oxygen species biosynthetic process	44226	44/8591	0.14299	0.279821	ENSG00000174059	1
BP	GO:1990830	cellular response to leukemia inhibitory factor	44226	44/8591	0.14299	0.279821	ENSG00000079246	1
BP	GO:0003279	cardiac septum development	44226	45/8591	0.145998	0.284111	ENSG00000115738	1
BP	GO:0032526	response to retinoic acid	44226	45/8591	0.145998	0.284111	ENSG00000163453	1
BP	GO:1990823	response to leukemia inhibitory factor	44226	45/8591	0.145998	0.284111	ENSG00000079246	1
BP	GO:0002474	antigen processing and presentation of peptide antigen via MHC class I	44226	46/8591	0.148996	0.288334	ENSG00000204592	1
BP	GO:0060191	regulation of lipase activity	44226	46/8591	0.148996	0.288334	ENSG00000102755	1
BP	GO:1902106	negative regulation of leukocyte differentiation	44226	46/8591	0.148996	0.288334	ENSG00000115738	1
BP	GO:0043549	regulation of kinase activity	44285	388/8591	0.151798	0.290352	ENSG00000102755/ENSG00000120156/ENSG00000079246	3
BP	GO:0002698	negative regulation of immune effector process	44226	47/8591	0.151983	0.290352	ENSG00000175899	1
BP	GO:0008637	apoptotic mitochondrial changes	44226	47/8591	0.151983	0.290352	ENSG00000204389	1
BP	GO:0045446	endothelial cell differentiation	44226	47/8591	0.151983	0.290352	ENSG00000148516	1
BP	GO:0050818	regulation of coagulation	44226	47/8591	0.151983	0.290352	ENSG00000174059	1
BP	GO:0051651	maintenance of location in cell	44226	47/8591	0.151983	0.290352	ENSG00000054654	1
BP	GO:0070542	response to fatty acid	44226	47/8591	0.151983	0.290352	ENSG00000079246	1
BP	GO:0051090	regulation of sequence-specific DNA binding transcription factor activity	2/30	200/8591	0.153787	0.292829	ENSG00000204389/ENSG00000115738	2
BP	GO:0022617	extracellular matrix disassembly	44226	48/8591	0.154961	0.292829	ENSG00000175899	1
BP	GO:0043502	regulation of muscle adaptation	44226	48/8591	0.154961	0.292829	ENSG00000152818	1
BP	GO:0051592	response to calcium ion	44226	48/8591	0.154961	0.292829	ENSG00000198727	1
BP	GO:1904019	epithelial cell apoptotic process	44226	48/8591	0.154961	0.292829	ENSG00000120156	1
BP	GO:2000278	regulation of DNA biosynthetic process	44226	48/8591	0.154961	0.292829	ENSG00000079246	1
BP	GO:0043434	response to peptide hormone	2/30	202/8591	0.156233	0.2947	ENSG00000198727/ENSG00000120156	2
BP	GO:0042493	response to drug	2/30	203/8591	0.157459	0.295233	ENSG00000198727/ENSG00000079246	2
BP	GO:0048568	embryonic organ development	2/30	203/8591	0.157459	0.295233	ENSG00000148516/ENSG00000115738	2
BP	GO:0043200	response to amino acid	44226	49/8591	0.157928	0.295233	ENSG00000148516	1
BP	GO:0048704	embryonic skeletal system morphogenesis	44226	49/8591	0.157928	0.295233	ENSG00000148516	1
BP	GO:0060349	bone morphogenesis	44226	49/8591	0.157928	0.295233	ENSG00000120156	1
BP	GO:0006644	phospholipid metabolic process	2/30	205/8591	0.159916	0.297001	ENSG00000102755/ENSG00000120156	2
BP	GO:0009314	response to radiation	2/30	205/8591	0.159916	0.297001	ENSG00000115738/ENSG00000079246	2
BP	GO:0002040	sprouting angiogenesis	44226	50/8591	0.160886	0.297001	ENSG00000120156	1
BP	GO:0002687	positive regulation of leukocyte migration	44226	50/8591	0.160886	0.297001	ENSG00000130300	1
BP	GO:0007569	cell aging	44226	50/8591	0.160886	0.297001	ENSG00000115738	1
BP	GO:0051591	response to cAMP	44226	50/8591	0.160886	0.297001	ENSG00000120156	1
BP	GO:0072009	nephron epithelium development	44226	50/8591	0.160886	0.297001	ENSG00000174059	1
BP	GO:0009896	positive regulation of catabolic process	2/30	206/8591	0.161148	0.297001	ENSG00000183255/ENSG00000204389	2
BP	GO:0007052	mitotic spindle organization	44226	51/8591	0.163833	0.299835	ENSG00000204389	1
BP	GO:0030218	erythrocyte differentiation	44226	51/8591	0.163833	0.299835	ENSG00000115738	1
BP	GO:0051225	spindle assembly	44226	51/8591	0.163833	0.299835	ENSG00000204389	1
BP	GO:0071156	regulation of cell cycle arrest	44226	51/8591	0.163833	0.299835	ENSG00000115738	1
BP	GO:0042176	regulation of protein catabolic process	2/30	210/8591	0.166093	0.303087	ENSG00000183255/ENSG00000204389	2
BP	GO:0072089	stem cell proliferation	44226	52/8591	0.166771	0.303087	ENSG00000174059	1
BP	GO:1902850	microtubule cytoskeleton organization involved in mitosis	44226	52/8591	0.166771	0.303087	ENSG00000204389	1
BP	GO:1903409	reactive oxygen species biosynthetic process	44226	52/8591	0.166771	0.303087	ENSG00000174059	1
BP	GO:0006979	response to oxidative stress	2/30	212/8591	0.168576	0.304394	ENSG00000198786/ENSG00000204389	2
BP	GO:0009725	response to hormone	44285	408/8591	0.168722	0.304394	ENSG00000163453/ENSG00000198727/ENSG00000120156	3
BP	GO:0003231	cardiac ventricle development	44226	53/8591	0.169698	0.304394	ENSG00000115738	1
BP	GO:0030330	DNA damage response, signal transduction by p53 class mediator	44226	53/8591	0.169698	0.304394	ENSG00000183255	1
BP	GO:0034101	erythrocyte homeostasis	44226	53/8591	0.169698	0.304394	ENSG00000115738	1
BP	GO:0042471	ear morphogenesis	44226	53/8591	0.169698	0.304394	ENSG00000148516	1
BP	GO:0045667	regulation of osteoblast differentiation	44226	53/8591	0.169698	0.304394	ENSG00000115738	1
BP	GO:0002683	negative regulation of immune system process	2/30	213/8591	0.16982	0.304394	ENSG00000175899/ENSG00000115738	2
BP	GO:0000165	MAPK cascade	44285	411/8591	0.171311	0.306253	ENSG00000102755/ENSG00000130300/ENSG00000120156	3
BP	GO:0050727	regulation of inflammatory response	2/30	215/8591	0.172313	0.306253	ENSG00000175899/ENSG00000120156	2
BP	GO:0002761	regulation of myeloid leukocyte differentiation	44226	54/8591	0.172615	0.306253	ENSG00000115738	1
BP	GO:0030183	B cell differentiation	44226	54/8591	0.172615	0.306253	ENSG00000115738	1
BP	GO:0050715	positive regulation of cytokine secretion	44226	54/8591	0.172615	0.306253	ENSG00000174059	1
BP	GO:0090101	negative regulation of transmembrane receptor protein serine/threonine kinase signaling pathway	44226	54/8591	0.172615	0.306253	ENSG00000204389	1
BP	GO:0043687	post-translational protein modification	2/30	216/8591	0.173562	0.307411	ENSG00000163453/ENSG00000126777	2
BP	GO:0032101	regulation of response to external stimulus	44285	415/8591	0.17478	0.309045	ENSG00000175899/ENSG00000174059/ENSG00000120156	3
BP	GO:0043618	regulation of transcription from RNA polymerase II promoter in response to stress	44226	55/8591	0.175523	0.309833	ENSG00000204389	1
BP	GO:0031349	positive regulation of defense response	2/30	219/8591	0.177319	0.311268	ENSG00000204389/ENSG00000079246	2
BP	GO:0050778	positive regulation of immune response	44285	419/8591	0.178271	0.311268	ENSG00000175899/ENSG00000204389/ENSG00000079246	3
BP	GO:0010970	transport along microtubule	44226	56/8591	0.178421	0.311268	ENSG00000054654	1
BP	GO:0010977	negative regulation of neuron projection development	44226	56/8591	0.178421	0.311268	ENSG00000026025	1
BP	GO:0035725	sodium ion transmembrane transport	44226	56/8591	0.178421	0.311268	ENSG00000152818	1
BP	GO:0099111	microtubule-based transport	44226	56/8591	0.178421	0.311268	ENSG00000054654	1
BP	GO:2001237	negative regulation of extrinsic apoptotic signaling pathway	44226	56/8591	0.178421	0.311268	ENSG00000204389	1
BP	GO:0014013	regulation of gliogenesis	44226	57/8591	0.181308	0.314208	ENSG00000115738	1
BP	GO:0019218	regulation of steroid metabolic process	44226	57/8591	0.181308	0.314208	ENSG00000163453	1
BP	GO:0032434	regulation of proteasomal ubiquitin-dependent protein catabolic process	44226	57/8591	0.181308	0.314208	ENSG00000204389	1
BP	GO:0034332	adherens junction organization	44226	57/8591	0.181308	0.314208	ENSG00000120156	1
BP	GO:0043066	negative regulation of apoptotic process	44285	423/8591	0.181783	0.314449	ENSG00000183255/ENSG00000204389/ENSG00000120156	3
BP	GO:0002521	leukocyte differentiation	2/30	223/8591	0.18235	0.314449	ENSG00000148516/ENSG00000115738	2
BP	GO:0016049	cell growth	2/30	223/8591	0.18235	0.314449	ENSG00000163453/ENSG00000204389	2
BP	GO:0008284	positive regulation of cell proliferation	44285	424/8591	0.182664	0.314471	ENSG00000102755/ENSG00000115738/ENSG00000120156	3
BP	GO:0032273	positive regulation of protein polymerization	44226	58/8591	0.184186	0.315532	ENSG00000204389	1
BP	GO:0045580	regulation of T cell differentiation	44226	58/8591	0.184186	0.315532	ENSG00000148516	1
BP	GO:0048593	camera-type eye morphogenesis	44226	58/8591	0.184186	0.315532	ENSG00000148516	1
BP	GO:0051249	regulation of lymphocyte activation	2/30	226/8591	0.186139	0.316377	ENSG00000148516/ENSG00000115738	2
BP	GO:0001936	regulation of endothelial cell proliferation	44226	59/8591	0.187055	0.316377	ENSG00000120156	1
BP	GO:0007030	Golgi organization	44226	59/8591	0.187055	0.316377	ENSG00000173230	1
BP	GO:0030968	endoplasmic reticulum unfolded protein response	44226	59/8591	0.187055	0.316377	ENSG00000204389	1
BP	GO:0042476	odontogenesis	44226	59/8591	0.187055	0.316377	ENSG00000174059	1
BP	GO:0043500	muscle adaptation	44226	59/8591	0.187055	0.316377	ENSG00000152818	1
BP	GO:0043620	regulation of DNA-templated transcription in response to stress	44226	59/8591	0.187055	0.316377	ENSG00000204389	1
BP	GO:0001501	skeletal system development	2/30	227/8591	0.187404	0.316377	ENSG00000148516/ENSG00000120156	2
BP	GO:1903706	regulation of hemopoiesis	2/30	227/8591	0.187404	0.316377	ENSG00000148516/ENSG00000115738	2
BP	GO:0023014	signal transduction by protein phosphorylation	44285	430/8591	0.187976	0.316831	ENSG00000102755/ENSG00000130300/ENSG00000120156	3
BP	GO:0050709	negative regulation of protein secretion	44226	60/8591	0.189913	0.318087	ENSG00000174059	1
BP	GO:0060218	hematopoietic stem cell differentiation	44226	60/8591	0.189913	0.318087	ENSG00000079246	1
BP	GO:0060491	regulation of cell projection assembly	44226	60/8591	0.189913	0.318087	ENSG00000054654	1
BP	GO:0032844	regulation of homeostatic process	2/30	229/8591	0.189939	0.318087	ENSG00000115738/ENSG00000079246	2
BP	GO:0043069	negative regulation of programmed cell death	44285	434/8591	0.191542	0.318728	ENSG00000183255/ENSG00000204389/ENSG00000120156	3
BP	GO:0045860	positive regulation of protein kinase activity	2/30	231/8591	0.192479	0.318728	ENSG00000102755/ENSG00000079246	2
BP	GO:0051493	regulation of cytoskeleton organization	2/30	231/8591	0.192479	0.318728	ENSG00000204389/ENSG00000120156	2
BP	GO:0032680	regulation of tumor necrosis factor production	44226	61/8591	0.192762	0.318728	ENSG00000174059	1
BP	GO:0045598	regulation of fat cell differentiation	44226	61/8591	0.192762	0.318728	ENSG00000115738	1
BP	GO:0048706	embryonic skeletal system development	44226	61/8591	0.192762	0.318728	ENSG00000148516	1
BP	GO:0050777	negative regulation of immune response	44226	61/8591	0.192762	0.318728	ENSG00000175899	1
BP	GO:0051101	regulation of DNA binding	44226	61/8591	0.192762	0.318728	ENSG00000115738	1
BP	GO:0043410	positive regulation of MAPK cascade	2/30	233/8591	0.195025	0.319999	ENSG00000102755/ENSG00000120156	2
BP	GO:0003014	renal system process	44226	62/8591	0.195601	0.319999	ENSG00000174059	1
BP	GO:0010634	positive regulation of epithelial cell migration	44226	62/8591	0.195601	0.319999	ENSG00000120156	1
BP	GO:0034620	cellular response to unfolded protein	44226	62/8591	0.195601	0.319999	ENSG00000204389	1
BP	GO:0050728	negative regulation of inflammatory response	44226	62/8591	0.195601	0.319999	ENSG00000120156	1
BP	GO:0050878	regulation of body fluid levels	2/30	234/8591	0.196299	0.319999	ENSG00000175899/ENSG00000174059	2
BP	GO:1901652	response to peptide	2/30	234/8591	0.196299	0.319999	ENSG00000198727/ENSG00000120156	2
BP	GO:0001934	positive regulation of protein phosphorylation	44285	441/8591	0.197826	0.319999	ENSG00000102755/ENSG00000120156/ENSG00000079246	3
BP	GO:0002792	negative regulation of peptide secretion	44226	63/8591	0.19843	0.319999	ENSG00000174059	1
BP	GO:0030856	regulation of epithelial cell differentiation	44226	63/8591	0.19843	0.319999	ENSG00000148516	1
BP	GO:0030879	mammary gland development	44226	63/8591	0.19843	0.319999	ENSG00000115738	1
BP	GO:0032640	tumor necrosis factor production	44226	63/8591	0.19843	0.319999	ENSG00000174059	1
BP	GO:0042770	signal transduction in response to DNA damage	44226	63/8591	0.19843	0.319999	ENSG00000183255	1
BP	GO:0048565	digestive tract development	44226	63/8591	0.19843	0.319999	ENSG00000115738	1
BP	GO:0051250	negative regulation of lymphocyte activation	44226	63/8591	0.19843	0.319999	ENSG00000115738	1
BP	GO:1903555	regulation of tumor necrosis factor superfamily cytokine production	44226	63/8591	0.19843	0.319999	ENSG00000174059	1
BP	GO:1902532	negative regulation of intracellular signal transduction	2/30	237/8591	0.20013	0.322243	ENSG00000183255/ENSG00000204389	2
BP	GO:0030705	cytoskeleton-dependent intracellular transport	44226	64/8591	0.20125	0.322606	ENSG00000054654	1
BP	GO:2001251	negative regulation of chromosome organization	44226	64/8591	0.20125	0.322606	ENSG00000079246	1
BP	GO:0042330	taxis	2/30	238/8591	0.201409	0.322606	ENSG00000102755/ENSG00000115738	2
BP	GO:0071345	cellular response to cytokine stimulus	44285	446/8591	0.202348	0.322606	ENSG00000130300/ENSG00000204389/ENSG00000079246	3
BP	GO:0002576	platelet degranulation	44226	65/8591	0.20406	0.322606	ENSG00000175899	1
BP	GO:0006997	nucleus organization	44226	65/8591	0.20406	0.322606	ENSG00000054654	1
BP	GO:0032479	regulation of type I interferon production	44226	65/8591	0.20406	0.322606	ENSG00000079246	1
BP	GO:0038061	NIK/NF-kappaB signaling	44226	65/8591	0.20406	0.322606	ENSG00000137831	1
BP	GO:0046683	response to organophosphorus	44226	65/8591	0.20406	0.322606	ENSG00000120156	1
BP	GO:0061351	neural precursor cell proliferation	44226	65/8591	0.20406	0.322606	ENSG00000115738	1
BP	GO:0071706	tumor necrosis factor superfamily cytokine production	44226	65/8591	0.20406	0.322606	ENSG00000174059	1
BP	GO:1902107	positive regulation of leukocyte differentiation	44226	65/8591	0.20406	0.322606	ENSG00000115738	1
BP	GO:0002262	myeloid cell homeostasis	44226	66/8591	0.206861	0.324149	ENSG00000115738	1
BP	GO:0016525	negative regulation of angiogenesis	44226	66/8591	0.206861	0.324149	ENSG00000120156	1
BP	GO:0031124	mRNA 3'-end processing	44226	66/8591	0.206861	0.324149	ENSG00000070756	1
BP	GO:0032606	type I interferon production	44226	66/8591	0.206861	0.324149	ENSG00000079246	1
BP	GO:0045471	response to ethanol	44226	66/8591	0.206861	0.324149	ENSG00000198727	1
BP	GO:0002443	leukocyte mediated immunity	44285	451/8591	0.206897	0.324149	ENSG00000127329/ENSG00000204389/ENSG00000079246	3
BP	GO:0042327	positive regulation of phosphorylation	44285	454/8591	0.209639	0.326507	ENSG00000102755/ENSG00000120156/ENSG00000079246	3
BP	GO:0051384	response to glucocorticoid	44226	67/8591	0.209652	0.326507	ENSG00000163453	1
BP	GO:0071248	cellular response to metal ion	44226	67/8591	0.209652	0.326507	ENSG00000115738	1
BP	GO:2000181	negative regulation of blood vessel morphogenesis	44226	67/8591	0.209652	0.326507	ENSG00000120156	1
BP	GO:0030534	adult behavior	44226	68/8591	0.212434	0.329216	ENSG00000115738	1
BP	GO:0050821	protein stabilization	44226	68/8591	0.212434	0.329216	ENSG00000204389	1
BP	GO:0072073	kidney epithelium development	44226	68/8591	0.212434	0.329216	ENSG00000174059	1
BP	GO:0007507	heart development	2/30	247/8591	0.212966	0.329216	ENSG00000115738/ENSG00000120156	2
BP	GO:0051051	negative regulation of transport	2/30	247/8591	0.212966	0.329216	ENSG00000174059/ENSG00000204389	2
BP	GO:0014074	response to purine-containing compound	44226	69/8591	0.215206	0.330235	ENSG00000120156	1
BP	GO:0031345	negative regulation of cell projection organization	44226	69/8591	0.215206	0.330235	ENSG00000026025	1
BP	GO:0042542	response to hydrogen peroxide	44226	69/8591	0.215206	0.330235	ENSG00000198786	1
BP	GO:0046718	viral entry into host cell	44226	69/8591	0.215206	0.330235	ENSG00000204389	1
BP	GO:0055123	digestive system development	44226	69/8591	0.215206	0.330235	ENSG00000115738	1
BP	GO:0055114	oxidation-reduction process	44285	462/8591	0.216993	0.331313	ENSG00000198786/ENSG00000198727/ENSG00000198763	3
BP	GO:1902533	positive regulation of intracellular signal transduction	44285	463/8591	0.217917	0.331313	ENSG00000102755/ENSG00000204389/ENSG00000120156	3
BP	GO:0007156	homophilic cell adhesion via plasma membrane adhesion molecules	44226	70/8591	0.217968	0.331313	ENSG00000149564	1
BP	GO:0010212	response to ionizing radiation	44226	70/8591	0.217968	0.331313	ENSG00000079246	1
BP	GO:0035967	cellular response to topologically incorrect protein	44226	70/8591	0.217968	0.331313	ENSG00000204389	1
BP	GO:0051053	negative regulation of DNA metabolic process	44226	70/8591	0.217968	0.331313	ENSG00000079246	1
BP	GO:0044089	positive regulation of cellular component biogenesis	2/30	251/8591	0.218128	0.331313	ENSG00000204389/ENSG00000120156	2
BP	GO:0030308	negative regulation of cell growth	44226	71/8591	0.220722	0.333798	ENSG00000204389	1
BP	GO:0043484	regulation of RNA splicing	44226	71/8591	0.220722	0.333798	ENSG00000204389	1
BP	GO:0051897	positive regulation of protein kinase B signaling	44226	71/8591	0.220722	0.333798	ENSG00000120156	1
BP	GO:0007423	sensory organ development	2/30	254/8591	0.222007	0.334772	ENSG00000148516/ENSG00000026025	2
BP	GO:0042060	wound healing	2/30	254/8591	0.222007	0.334772	ENSG00000175899/ENSG00000174059	2
BP	GO:0002695	negative regulation of leukocyte activation	44226	72/8591	0.223466	0.335038	ENSG00000115738	1
BP	GO:0051092	positive regulation of NF-kappaB transcription factor activity	44226	72/8591	0.223466	0.335038	ENSG00000204389	1
BP	GO:0090288	negative regulation of cellular response to growth factor stimulus	44226	72/8591	0.223466	0.335038	ENSG00000204389	1
BP	GO:1901343	negative regulation of vasculature development	44226	72/8591	0.223466	0.335038	ENSG00000120156	1
BP	GO:0002694	regulation of leukocyte activation	2/30	256/8591	0.224597	0.336252	ENSG00000148516/ENSG00000115738	2
BP	GO:0051338	regulation of transferase activity	44285	471/8591	0.225338	0.336879	ENSG00000102755/ENSG00000120156/ENSG00000079246	3
BP	GO:0002685	regulation of leukocyte migration	44226	73/8591	0.2262	0.337307	ENSG00000130300	1
BP	GO:0009790	embryo development	44285	472/8591	0.22627	0.337307	ENSG00000102755/ENSG00000148516/ENSG00000115738	3
BP	GO:0050684	regulation of mRNA processing	44226	74/8591	0.228925	0.339543	ENSG00000204389	1
BP	GO:0097529	myeloid leukocyte migration	44226	74/8591	0.228925	0.339543	ENSG00000102755	1
BP	GO:1903707	negative regulation of hemopoiesis	44226	74/8591	0.228925	0.339543	ENSG00000115738	1
BP	GO:0014070	response to organic cyclic compound	44285	475/8591	0.22907	0.339543	ENSG00000163453/ENSG00000198727/ENSG00000120156	3
BP	GO:2001252	positive regulation of chromosome organization	44226	75/8591	0.231642	0.342869	ENSG00000079246	1
BP	GO:0000723	telomere maintenance	44226	76/8591	0.234348	0.344921	ENSG00000079246	1
BP	GO:0010594	regulation of endothelial cell migration	44226	76/8591	0.234348	0.344921	ENSG00000120156	1
BP	GO:0061041	regulation of wound healing	44226	76/8591	0.234348	0.344921	ENSG00000174059	1
BP	GO:0071241	cellular response to inorganic substance	44226	76/8591	0.234348	0.344921	ENSG00000115738	1
BP	GO:0045087	innate immune response	44285	481/8591	0.234692	0.344941	ENSG00000175899/ENSG00000204389/ENSG00000079246	3
BP	GO:0030449	regulation of complement activation	44226	77/8591	0.237046	0.345968	ENSG00000175899	1
BP	GO:0048592	eye morphogenesis	44226	77/8591	0.237046	0.345968	ENSG00000148516	1
BP	GO:0048839	inner ear development	44226	77/8591	0.237046	0.345968	ENSG00000148516	1
BP	GO:0051100	negative regulation of binding	44226	77/8591	0.237046	0.345968	ENSG00000115738	1
BP	GO:0061136	regulation of proteasomal protein catabolic process	44226	77/8591	0.237046	0.345968	ENSG00000204389	1
BP	GO:0031344	regulation of cell projection organization	2/30	267/8591	0.238889	0.346025	ENSG00000054654/ENSG00000026025	2
BP	GO:0035295	tube development	2/30	267/8591	0.238889	0.346025	ENSG00000148516/ENSG00000115738	2
BP	GO:0031397	negative regulation of protein ubiquitination	44226	78/8591	0.239734	0.346025	ENSG00000204389	1
BP	GO:0031960	response to corticosteroid	44226	78/8591	0.239734	0.346025	ENSG00000163453	1
BP	GO:0050679	positive regulation of epithelial cell proliferation	44226	78/8591	0.239734	0.346025	ENSG00000120156	1
BP	GO:1901215	negative regulation of neuron death	44226	78/8591	0.239734	0.346025	ENSG00000174059	1
BP	GO:2000257	regulation of protein activation cascade	44226	78/8591	0.239734	0.346025	ENSG00000175899	1
BP	GO:2000377	regulation of reactive oxygen species metabolic process	44226	78/8591	0.239734	0.346025	ENSG00000174059	1
BP	GO:0022603	regulation of anatomical structure morphogenesis	44285	489/8591	0.242232	0.348448	ENSG00000102755/ENSG00000174059/ENSG00000120156	3
BP	GO:0034097	response to cytokine	44285	489/8591	0.242232	0.348448	ENSG00000130300/ENSG00000204389/ENSG00000079246	3
BP	GO:2001236	regulation of extrinsic apoptotic signaling pathway	44226	79/8591	0.242413	0.348448	ENSG00000204389	1
BP	GO:0046890	regulation of lipid biosynthetic process	44226	80/8591	0.245083	0.350803	ENSG00000163453	1
BP	GO:0070374	positive regulation of ERK1 and ERK2 cascade	44226	80/8591	0.245083	0.350803	ENSG00000120156	1
BP	GO:0050865	regulation of cell activation	2/30	273/8591	0.246712	0.350803	ENSG00000148516/ENSG00000115738	2
BP	GO:0001959	regulation of cytokine-mediated signaling pathway	44226	81/8591	0.247744	0.350803	ENSG00000204389	1
BP	GO:0003018	vascular process in circulatory system	44226	81/8591	0.247744	0.350803	ENSG00000120156	1
BP	GO:0006986	response to unfolded protein	44226	81/8591	0.247744	0.350803	ENSG00000204389	1
BP	GO:0030260	entry into host cell	44226	81/8591	0.247744	0.350803	ENSG00000204389	1
BP	GO:0044409	entry into host	44226	81/8591	0.247744	0.350803	ENSG00000204389	1
BP	GO:0050866	negative regulation of cell activation	44226	81/8591	0.247744	0.350803	ENSG00000115738	1
BP	GO:0051806	entry into cell of other organism involved in symbiotic interaction	44226	81/8591	0.247744	0.350803	ENSG00000204389	1
BP	GO:0051828	entry into other organism involved in symbiotic interaction	44226	81/8591	0.247744	0.350803	ENSG00000204389	1
BP	GO:0016032	viral process	44285	497/8591	0.249817	0.351699	ENSG00000204389/ENSG00000026025/ENSG00000079246	3
BP	GO:0007051	spindle organization	44226	82/8591	0.250396	0.351699	ENSG00000204389	1
BP	GO:0007623	circadian rhythm	44226	82/8591	0.250396	0.351699	ENSG00000115738	1
BP	GO:0030595	leukocyte chemotaxis	44226	82/8591	0.250396	0.351699	ENSG00000102755	1
BP	GO:0070507	regulation of microtubule cytoskeleton organization	44226	82/8591	0.250396	0.351699	ENSG00000204389	1
BP	GO:0071478	cellular response to radiation	44226	82/8591	0.250396	0.351699	ENSG00000079246	1
BP	GO:0007584	response to nutrient	44226	83/8591	0.253039	0.354458	ENSG00000198727	1
BP	GO:0090501	RNA phosphodiester bond hydrolysis	44226	83/8591	0.253039	0.354458	ENSG00000204389	1
BP	GO:0032200	telomere organization	44226	84/8591	0.255673	0.355763	ENSG00000079246	1
BP	GO:0051216	cartilage development	44226	84/8591	0.255673	0.355763	ENSG00000148516	1
BP	GO:1903311	regulation of mRNA metabolic process	44226	84/8591	0.255673	0.355763	ENSG00000204389	1
BP	GO:1903321	negative regulation of protein modification by small protein conjugation or removal	44226	84/8591	0.255673	0.355763	ENSG00000204389	1
BP	GO:2001020	regulation of response to DNA damage stimulus	44226	84/8591	0.255673	0.355763	ENSG00000183255	1
BP	GO:0030278	regulation of ossification	44226	85/8591	0.258298	0.358225	ENSG00000115738	1
BP	GO:0071456	cellular response to hypoxia	44226	85/8591	0.258298	0.358225	ENSG00000174059	1
BP	GO:0098602	single organism cell adhesion	2/30	282/8591	0.258471	0.358225	ENSG00000148516/ENSG00000120156	2
BP	GO:0030036	actin cytoskeleton organization	2/30	283/8591	0.259779	0.358756	ENSG00000167460/ENSG00000120156	2
BP	GO:0050707	regulation of cytokine secretion	44226	86/8591	0.260914	0.358756	ENSG00000174059	1
BP	GO:0050864	regulation of B cell activation	44226	86/8591	0.260914	0.358756	ENSG00000115738	1
BP	GO:0060759	regulation of response to cytokine stimulus	44226	86/8591	0.260914	0.358756	ENSG00000204389	1
BP	GO:1903034	regulation of response to wounding	44226	86/8591	0.260914	0.358756	ENSG00000174059	1
BP	GO:1903708	positive regulation of hemopoiesis	44226	86/8591	0.260914	0.358756	ENSG00000115738	1
BP	GO:0006814	sodium ion transport	44226	87/8591	0.263521	0.36139	ENSG00000152818	1
BP	GO:1901796	regulation of signal transduction by p53 class mediator	44226	87/8591	0.263521	0.36139	ENSG00000183255	1
BP	GO:0002920	regulation of humoral immune response	44226	88/8591	0.266119	0.361436	ENSG00000175899	1
BP	GO:0006888	ER to Golgi vesicle-mediated transport	44226	88/8591	0.266119	0.361436	ENSG00000173230	1
BP	GO:0036294	cellular response to decreased oxygen levels	44226	88/8591	0.266119	0.361436	ENSG00000174059	1
BP	GO:0043488	regulation of mRNA stability	44226	88/8591	0.266119	0.361436	ENSG00000204389	1
BP	GO:0045665	negative regulation of neuron differentiation	44226	88/8591	0.266119	0.361436	ENSG00000026025	1
BP	GO:0051054	positive regulation of DNA metabolic process	44226	88/8591	0.266119	0.361436	ENSG00000079246	1
BP	GO:1903052	positive regulation of proteolysis involved in cellular protein catabolic process	44226	88/8591	0.266119	0.361436	ENSG00000204389	1
BP	GO:0006397	mRNA processing	2/30	288/8591	0.266321	0.361436	ENSG00000070756/ENSG00000204389	2
BP	GO:0007088	regulation of mitotic nuclear division	44226	89/8591	0.268708	0.363731	ENSG00000204389	1
BP	GO:0032845	negative regulation of homeostatic process	44226	89/8591	0.268708	0.363731	ENSG00000079246	1
BP	GO:0007565	female pregnancy	44226	90/8591	0.271289	0.365802	ENSG00000163453	1
BP	GO:0043583	ear development	44226	90/8591	0.271289	0.365802	ENSG00000148516	1
BP	GO:1902806	regulation of cell cycle G1/S phase transition	44226	90/8591	0.271289	0.365802	ENSG00000115738	1
BP	GO:0035966	response to topologically incorrect protein	44226	91/8591	0.27386	0.368794	ENSG00000204389	1
BP	GO:0048002	antigen processing and presentation of peptide antigen	44226	92/8591	0.276423	0.371288	ENSG00000204592	1
BP	GO:1903531	negative regulation of secretion by cell	44226	92/8591	0.276423	0.371288	ENSG00000174059	1
BP	GO:0002064	epithelial cell development	44226	93/8591	0.278977	0.372802	ENSG00000026025	1
BP	GO:0002244	hematopoietic progenitor cell differentiation	44226	93/8591	0.278977	0.372802	ENSG00000079246	1
BP	GO:0007626	locomotory behavior	44226	93/8591	0.278977	0.372802	ENSG00000115738	1
BP	GO:1902905	positive regulation of supramolecular fiber organization	44226	93/8591	0.278977	0.372802	ENSG00000204389	1
BP	GO:0002573	myeloid leukocyte differentiation	44226	94/8591	0.281523	0.372866	ENSG00000115738	1
BP	GO:0010821	regulation of mitochondrion organization	44226	94/8591	0.281523	0.372866	ENSG00000204389	1
BP	GO:0031099	regeneration	44226	94/8591	0.281523	0.372866	ENSG00000198727	1
BP	GO:0032271	regulation of protein polymerization	44226	94/8591	0.281523	0.372866	ENSG00000204389	1
BP	GO:0034329	cell junction assembly	44226	94/8591	0.281523	0.372866	ENSG00000120156	1
BP	GO:0043542	endothelial cell migration	44226	94/8591	0.281523	0.372866	ENSG00000120156	1
BP	GO:0071453	cellular response to oxygen levels	44226	94/8591	0.281523	0.372866	ENSG00000174059	1
BP	GO:0006302	double-strand break repair	44226	95/8591	0.284059	0.373856	ENSG00000079246	1
BP	GO:0006457	protein folding	44226	95/8591	0.284059	0.373856	ENSG00000204389	1
BP	GO:0031398	positive regulation of protein ubiquitination	44226	95/8591	0.284059	0.373856	ENSG00000183255	1
BP	GO:0032886	regulation of microtubule-based process	44226	95/8591	0.284059	0.373856	ENSG00000204389	1
BP	GO:0051147	regulation of muscle cell differentiation	44226	95/8591	0.284059	0.373856	ENSG00000148516	1
BP	GO:0040008	regulation of growth	2/30	302/8591	0.284652	0.374165	ENSG00000163453/ENSG00000204389	2
BP	GO:0000904	cell morphogenesis involved in differentiation	2/30	303/8591	0.285961	0.374823	ENSG00000115738/ENSG00000120156	2
BP	GO:0002221	pattern recognition receptor signaling pathway	44226	96/8591	0.286587	0.374823	ENSG00000204389	1
BP	GO:0043487	regulation of RNA stability	44226	96/8591	0.286587	0.374823	ENSG00000204389	1
BP	GO:0097305	response to alcohol	44226	96/8591	0.286587	0.374823	ENSG00000198727	1
BP	GO:0009611	response to wounding	2/30	305/8591	0.288579	0.375767	ENSG00000175899/ENSG00000174059	2
BP	GO:0002673	regulation of acute inflammatory response	44226	97/8591	0.289107	0.375767	ENSG00000175899	1
BP	GO:0030217	T cell differentiation	44226	97/8591	0.289107	0.375767	ENSG00000148516	1
BP	GO:0060348	bone development	44226	97/8591	0.289107	0.375767	ENSG00000120156	1
BP	GO:1901654	response to ketone	44226	97/8591	0.289107	0.375767	ENSG00000163453	1
BP	GO:0006694	steroid biosynthetic process	44226	98/8591	0.291618	0.377621	ENSG00000163453	1
BP	GO:0050663	cytokine secretion	44226	98/8591	0.291618	0.377621	ENSG00000174059	1
BP	GO:0051896	regulation of protein kinase B signaling	44226	98/8591	0.291618	0.377621	ENSG00000120156	1
BP	GO:0032412	regulation of ion transmembrane transporter activity	44226	99/8591	0.29412	0.37992	ENSG00000152818	1
BP	GO:0051783	regulation of nuclear division	44226	99/8591	0.29412	0.37992	ENSG00000204389	1
BP	GO:0061061	muscle structure development	2/30	311/8591	0.296429	0.381725	ENSG00000152818/ENSG00000148516	2
BP	GO:0043406	positive regulation of MAP kinase activity	44226	100/8591	0.296613	0.381725	ENSG00000102755	1
BP	GO:1903322	positive regulation of protein modification by small protein conjugation or removal	44226	100/8591	0.296613	0.381725	ENSG00000183255	1
BP	GO:0007169	transmembrane receptor protein tyrosine kinase signaling pathway	2/30	313/8591	0.299045	0.383978	ENSG00000102755/ENSG00000120156	2
BP	GO:0022898	regulation of transmembrane transporter activity	44226	101/8591	0.299099	0.383978	ENSG00000152818	1
BP	GO:0050714	positive regulation of protein secretion	44226	102/8591	0.301575	0.386682	ENSG00000174059	1
BP	GO:0010632	regulation of epithelial cell migration	44226	103/8591	0.304044	0.389185	ENSG00000120156	1
BP	GO:0090407	organophosphate biosynthetic process	2/30	317/8591	0.304272	0.389185	ENSG00000228253/ENSG00000198899	2
BP	GO:0019882	antigen processing and presentation	44226	104/8591	0.306503	0.390129	ENSG00000204592	1
BP	GO:0031647	regulation of protein stability	44226	104/8591	0.306503	0.390129	ENSG00000204389	1
BP	GO:0044706	multi-multicellular organism process	44226	104/8591	0.306503	0.390129	ENSG00000163453	1
BP	GO:0051048	negative regulation of secretion	44226	104/8591	0.306503	0.390129	ENSG00000174059	1
BP	GO:0019221	cytokine-mediated signaling pathway	2/30	319/8591	0.306884	0.390138	ENSG00000130300/ENSG00000204389	2
BP	GO:0051224	negative regulation of protein transport	44226	105/8591	0.308955	0.390396	ENSG00000174059	1
BP	GO:0060326	cell chemotaxis	44226	105/8591	0.308955	0.390396	ENSG00000102755	1
BP	GO:0070613	regulation of protein processing	44226	105/8591	0.308955	0.390396	ENSG00000175899	1
BP	GO:0097191	extrinsic apoptotic signaling pathway	44226	105/8591	0.308955	0.390396	ENSG00000204389	1
BP	GO:1903317	regulation of protein maturation	44226	105/8591	0.308955	0.390396	ENSG00000175899	1
BP	GO:0045444	fat cell differentiation	44226	106/8591	0.311398	0.392061	ENSG00000115738	1
BP	GO:0048738	cardiac muscle tissue development	44226	106/8591	0.311398	0.392061	ENSG00000115738	1
BP	GO:1904950	negative regulation of establishment of protein localization	44226	106/8591	0.311398	0.392061	ENSG00000174059	1
BP	GO:0046649	lymphocyte activation	2/30	323/8591	0.312104	0.392477	ENSG00000148516/ENSG00000115738	2
BP	GO:0001894	tissue homeostasis	44226	107/8591	0.313832	0.39276	ENSG00000174059	1
BP	GO:0009636	response to toxic substance	44226	107/8591	0.313832	0.39276	ENSG00000198727	1
BP	GO:0032409	regulation of transporter activity	44226	107/8591	0.313832	0.39276	ENSG00000152818	1
BP	GO:0045216	cell-cell junction organization	44226	107/8591	0.313832	0.39276	ENSG00000120156	1
BP	GO:0000302	response to reactive oxygen species	44226	108/8591	0.316259	0.394851	ENSG00000198786	1
BP	GO:0002793	positive regulation of peptide secretion	44226	108/8591	0.316259	0.394851	ENSG00000174059	1
BP	GO:0006470	protein dephosphorylation	44226	109/8591	0.318677	0.396449	ENSG00000127329	1
BP	GO:0045926	negative regulation of growth	44226	109/8591	0.318677	0.396449	ENSG00000204389	1
BP	GO:0071897	DNA biosynthetic process	44226	109/8591	0.318677	0.396449	ENSG00000079246	1
BP	GO:0007050	cell cycle arrest	44226	110/8591	0.321086	0.398972	ENSG00000115738	1
BP	GO:0007346	regulation of mitotic cell cycle	2/30	331/8591	0.322524	0.400283	ENSG00000204389/ENSG00000115738	2
BP	GO:0048872	homeostasis of number of cells	44226	111/8591	0.323488	0.401002	ENSG00000115738	1
BP	GO:0043491	protein kinase B signaling	44226	112/8591	0.325881	0.403491	ENSG00000120156	1
BP	GO:0098742	cell-cell adhesion via plasma-membrane adhesion molecules	44226	113/8591	0.328266	0.405963	ENSG00000149564	1
BP	GO:0043408	regulation of MAPK cascade	2/30	336/8591	0.329022	0.406416	ENSG00000102755/ENSG00000120156	2
BP	GO:0031329	regulation of cellular catabolic process	2/30	337/8591	0.33032	0.407456	ENSG00000183255/ENSG00000204389	2
BP	GO:0007009	plasma membrane organization	44226	114/8591	0.330643	0.407456	ENSG00000168497	1
BP	GO:0031334	positive regulation of protein complex assembly	44226	116/8591	0.335373	0.412312	ENSG00000204389	1
BP	GO:0051701	interaction with host	44226	116/8591	0.335373	0.412312	ENSG00000204389	1
BP	GO:0031123	RNA 3'-end processing	44226	117/8591	0.337726	0.413744	ENSG00000070756	1
BP	GO:1901214	regulation of neuron death	44226	117/8591	0.337726	0.413744	ENSG00000174059	1
BP	GO:2000027	regulation of organ morphogenesis	44226	117/8591	0.337726	0.413744	ENSG00000174059	1
BP	GO:0006956	complement activation	44226	118/8591	0.34007	0.416128	ENSG00000175899	1
BP	GO:0070372	regulation of ERK1 and ERK2 cascade	44226	119/8591	0.342407	0.418497	ENSG00000120156	1
BP	GO:0034330	cell junction organization	44226	123/8591	0.351674	0.42882	ENSG00000120156	1
BP	GO:0051258	protein polymerization	44226	123/8591	0.351674	0.42882	ENSG00000204389	1
BP	GO:0021700	developmental maturation	44226	124/8591	0.35397	0.430892	ENSG00000115738	1
BP	GO:0001818	negative regulation of cytokine production	44226	125/8591	0.356259	0.430892	ENSG00000174059	1
BP	GO:0006310	DNA recombination	44226	125/8591	0.356259	0.430892	ENSG00000079246	1
BP	GO:0010631	epithelial cell migration	44226	125/8591	0.356259	0.430892	ENSG00000120156	1
BP	GO:0045165	cell fate commitment	44226	125/8591	0.356259	0.430892	ENSG00000115738	1
BP	GO:0051091	positive regulation of sequence-specific DNA binding transcription factor activity	44226	125/8591	0.356259	0.430892	ENSG00000204389	1
BP	GO:0090596	sensory organ morphogenesis	44226	125/8591	0.356259	0.430892	ENSG00000148516	1
BP	GO:0045859	regulation of protein kinase activity	2/30	358/8591	0.357431	0.431156	ENSG00000102755/ENSG00000079246	2
BP	GO:0010951	negative regulation of endopeptidase activity	44226	126/8591	0.358541	0.431156	ENSG00000175899	1
BP	GO:0045637	regulation of myeloid cell differentiation	44226	126/8591	0.358541	0.431156	ENSG00000115738	1
BP	GO:0090132	epithelium migration	44226	126/8591	0.358541	0.431156	ENSG00000120156	1
BP	GO:1904062	regulation of cation transmembrane transport	44226	126/8591	0.358541	0.431156	ENSG00000152818	1
BP	GO:0070371	ERK1 and ERK2 cascade	44226	127/8591	0.360814	0.432894	ENSG00000120156	1
BP	GO:1903050	regulation of proteolysis involved in cellular protein catabolic process	44226	127/8591	0.360814	0.432894	ENSG00000204389	1
BP	GO:0006402	mRNA catabolic process	44226	128/8591	0.363079	0.434614	ENSG00000204389	1
BP	GO:0090257	regulation of muscle system process	44226	128/8591	0.363079	0.434614	ENSG00000152818	1
BP	GO:0044257	cellular protein catabolic process	2/30	364/8591	0.365119	0.435819	ENSG00000183255/ENSG00000204389	2
BP	GO:0002526	acute inflammatory response	44226	129/8591	0.365337	0.435819	ENSG00000175899	1
BP	GO:0051235	maintenance of location	44226	129/8591	0.365337	0.435819	ENSG00000054654	1
BP	GO:0006606	protein import into nucleus	44226	130/8591	0.367587	0.436014	ENSG00000183255	1
BP	GO:0042113	B cell activation	44226	130/8591	0.367587	0.436014	ENSG00000115738	1
BP	GO:0044744	protein targeting to nucleus	44226	130/8591	0.367587	0.436014	ENSG00000183255	1
BP	GO:0090130	tissue migration	44226	130/8591	0.367587	0.436014	ENSG00000120156	1
BP	GO:1902593	single-organism nuclear import	44226	130/8591	0.367587	0.436014	ENSG00000183255	1
BP	GO:0050808	synapse organization	44226	131/8591	0.36983	0.437681	ENSG00000152818	1
BP	GO:0072376	protein activation cascade	44226	131/8591	0.36983	0.437681	ENSG00000175899	1
BP	GO:0034599	cellular response to oxidative stress	44226	132/8591	0.372064	0.439827	ENSG00000204389	1
BP	GO:0010564	regulation of cell cycle process	2/30	370/8591	0.372775	0.44017	ENSG00000204389/ENSG00000115738	2
BP	GO:0010466	negative regulation of peptidase activity	44226	133/8591	0.374291	0.441461	ENSG00000175899	1
BP	GO:0006954	inflammatory response	2/30	372/8591	0.37532	0.442176	ENSG00000175899/ENSG00000120156	2
BP	GO:0070997	neuron death	44226	134/8591	0.376511	0.443078	ENSG00000174059	1
BP	GO:0000082	G1/S transition of mitotic cell cycle	44226	135/8591	0.378722	0.44518	ENSG00000115738	1
BP	GO:0030522	intracellular receptor signaling pathway	44226	136/8591	0.380926	0.446265	ENSG00000204389	1
BP	GO:0034976	response to endoplasmic reticulum stress	44226	136/8591	0.380926	0.446265	ENSG00000204389	1
BP	GO:0051170	nuclear import	44226	136/8591	0.380926	0.446265	ENSG00000183255	1
BP	GO:0002758	innate immune response-activating signal transduction	44226	137/8591	0.383123	0.447834	ENSG00000204389	1
BP	GO:0072331	signal transduction by p53 class mediator	44226	137/8591	0.383123	0.447834	ENSG00000183255	1
BP	GO:0000122	negative regulation of transcription from RNA polymerase II promoter	2/30	379/8591	0.384199	0.44859	ENSG00000148516/ENSG00000204389	2
BP	GO:0048511	rhythmic process	44226	139/8591	0.387494	0.451932	ENSG00000115738	1
BP	GO:0032956	regulation of actin cytoskeleton organization	44226	140/8591	0.389668	0.453455	ENSG00000120156	1
BP	GO:0090068	positive regulation of cell cycle process	44226	140/8591	0.389668	0.453455	ENSG00000115738	1
BP	GO:0009416	response to light stimulus	44226	141/8591	0.391834	0.455469	ENSG00000115738	1
BP	GO:0050678	regulation of epithelial cell proliferation	44226	142/8591	0.393993	0.45747	ENSG00000120156	1
BP	GO:1901137	carbohydrate derivative biosynthetic process	2/30	390/8591	0.398054	0.460922	ENSG00000228253/ENSG00000198899	2
BP	GO:0006401	RNA catabolic process	44226	144/8591	0.39829	0.460922	ENSG00000204389	1
BP	GO:0044843	cell cycle G1/S phase transition	44226	144/8591	0.39829	0.460922	ENSG00000115738	1
BP	GO:0007067	mitotic nuclear division	44226	146/8591	0.402556	0.46483	ENSG00000204389	1
BP	GO:0071902	positive regulation of protein serine/threonine kinase activity	44226	146/8591	0.402556	0.46483	ENSG00000102755	1
BP	GO:0008202	steroid metabolic process	44226	148/8591	0.406794	0.467656	ENSG00000163453	1
BP	GO:0050863	regulation of T cell activation	44226	148/8591	0.406794	0.467656	ENSG00000148516	1
BP	GO:0071214	cellular response to abiotic stimulus	44226	148/8591	0.406794	0.467656	ENSG00000079246	1
BP	GO:1902903	regulation of supramolecular fiber organization	44226	148/8591	0.406794	0.467656	ENSG00000204389	1
BP	GO:0033044	regulation of chromosome organization	44226	149/8591	0.408902	0.468533	ENSG00000079246	1
BP	GO:0071103	DNA conformation change	44226	149/8591	0.408902	0.468533	ENSG00000079246	1
BP	GO:1903532	positive regulation of secretion by cell	44226	149/8591	0.408902	0.468533	ENSG00000174059	1
BP	GO:0017038	protein import	44226	155/8591	0.421397	0.482111	ENSG00000183255	1
BP	GO:0009894	regulation of catabolic process	2/30	409/8591	0.421674	0.482111	ENSG00000183255/ENSG00000204389	2
BP	GO:0010959	regulation of metal ion transport	44226	158/8591	0.427549	0.487005	ENSG00000152818	1
BP	GO:0043405	regulation of MAP kinase activity	44226	158/8591	0.427549	0.487005	ENSG00000102755	1
BP	GO:0051056	regulation of small GTPase mediated signal transduction	44226	158/8591	0.427549	0.487005	ENSG00000175899	1
BP	GO:0016071	mRNA metabolic process	2/30	414/8591	0.427819	0.487005	ENSG00000070756/ENSG00000204389	2
BP	GO:0045666	positive regulation of neuron differentiation	44226	159/8591	0.429585	0.488484	ENSG00000148516	1
BP	GO:0016567	protein ubiquitination	2/30	417/8591	0.431491	0.489726	ENSG00000183255/ENSG00000204389	2
BP	GO:0032970	regulation of actin filament-based process	44226	160/8591	0.431615	0.489726	ENSG00000120156	1
BP	GO:0006974	cellular response to DNA damage stimulus	2/30	418/8591	0.432713	0.489893	ENSG00000183255/ENSG00000079246	2
BP	GO:0030198	extracellular matrix organization	44226	161/8591	0.433637	0.489893	ENSG00000175899	1
BP	GO:0048193	Golgi vesicle transport	44226	161/8591	0.433637	0.489893	ENSG00000173230	1
BP	GO:1903037	regulation of leukocyte cell-cell adhesion	44226	161/8591	0.433637	0.489893	ENSG00000148516	1
BP	GO:0043062	extracellular structure organization	44226	162/8591	0.435653	0.491638	ENSG00000175899	1
BP	GO:0060271	cilium assembly	44226	163/8591	0.437661	0.493372	ENSG00000054654	1
BP	GO:1903047	mitotic cell cycle process	2/30	424/8591	0.440016	0.495492	ENSG00000204389/ENSG00000115738	2
BP	GO:0051047	positive regulation of secretion	44226	165/8591	0.441658	0.496806	ENSG00000174059	1
BP	GO:0000902	cell morphogenesis	2/30	427/8591	0.44365	0.49851	ENSG00000115738/ENSG00000120156	2
BP	GO:0045861	negative regulation of proteolysis	44226	167/8591	0.445627	0.500193	ENSG00000175899	1
BP	GO:0044782	cilium organization	44226	168/8591	0.447601	0.501332	ENSG00000054654	1
BP	GO:0051098	regulation of binding	44226	168/8591	0.447601	0.501332	ENSG00000115738	1
BP	GO:0030162	regulation of proteolysis	2/30	432/8591	0.44968	0.503122	ENSG00000175899/ENSG00000204389	2
BP	GO:0016485	protein processing	44226	170/8591	0.451529	0.50465	ENSG00000175899	1
BP	GO:0048871	multicellular organismal homeostasis	44226	172/8591	0.45543	0.508467	ENSG00000174059	1
BP	GO:0007015	actin filament organization	44226	174/8591	0.459305	0.512245	ENSG00000167460	1
BP	GO:0033993	response to lipid	2/30	443/8591	0.462827	0.515622	ENSG00000163453/ENSG00000079246	2
BP	GO:0007159	leukocyte cell-cell adhesion	44226	178/8591	0.466974	0.519135	ENSG00000148516	1
BP	GO:0045787	positive regulation of cell cycle	44226	178/8591	0.466974	0.519135	ENSG00000115738	1
BP	GO:0030163	protein catabolic process	2/30	449/8591	0.469926	0.521863	ENSG00000183255/ENSG00000204389	2
BP	GO:0090305	nucleic acid phosphodiester bond hydrolysis	44226	180/8591	0.470768	0.522243	ENSG00000204389	1
BP	GO:0051052	regulation of DNA metabolic process	44226	182/8591	0.474537	0.525412	ENSG00000079246	1
BP	GO:0032446	protein modification by small protein conjugation	2/30	453/8591	0.474631	0.525412	ENSG00000183255/ENSG00000204389	2
BP	GO:0014706	striated muscle tissue development	44226	183/8591	0.476412	0.526826	ENSG00000115738	1
BP	GO:0051604	protein maturation	44226	185/8591	0.480142	0.530389	ENSG00000175899	1
BP	GO:0016050	vesicle organization	44226	186/8591	0.481997	0.531315	ENSG00000174059	1
BP	GO:0043547	positive regulation of GTPase activity	44226	186/8591	0.481997	0.531315	ENSG00000175899	1
BP	GO:0048666	neuron development	2/30	460/8591	0.482808	0.531648	ENSG00000026025/ENSG00000115738	2
BP	GO:0040007	growth	2/30	461/8591	0.48397	0.532367	ENSG00000163453/ENSG00000204389	2
BP	GO:0045862	positive regulation of proteolysis	44226	188/8591	0.485689	0.533696	ENSG00000204389	1
BP	GO:0022407	regulation of cell-cell adhesion	44226	189/8591	0.487525	0.535151	ENSG00000148516	1
BP	GO:0043161	proteasome-mediated ubiquitin-dependent protein catabolic process	44226	190/8591	0.489355	0.536033	ENSG00000204389	1
BP	GO:0048545	response to steroid hormone	44226	190/8591	0.489355	0.536033	ENSG00000163453	1
BP	GO:0007517	muscle organ development	44226	191/8591	0.491178	0.537467	ENSG00000152818	1
BP	GO:0006959	humoral immune response	44226	192/8591	0.492995	0.537766	ENSG00000175899	1
BP	GO:0052548	regulation of endopeptidase activity	44226	192/8591	0.492995	0.537766	ENSG00000175899	1
BP	GO:0060537	muscle tissue development	44226	192/8591	0.492995	0.537766	ENSG00000115738	1
BP	GO:0032989	cellular component morphogenesis	2/30	471/8591	0.49551	0.539946	ENSG00000115738/ENSG00000120156	2
BP	GO:0016311	dephosphorylation	44226	195/8591	0.498409	0.541975	ENSG00000127329	1
BP	GO:0030099	myeloid cell differentiation	44226	195/8591	0.498409	0.541975	ENSG00000115738	1
BP	GO:0007389	pattern specification process	44226	196/8591	0.500202	0.542794	ENSG00000148516	1
BP	GO:0050708	regulation of protein secretion	44226	196/8591	0.500202	0.542794	ENSG00000174059	1
BP	GO:0042692	muscle cell differentiation	44226	197/8591	0.501988	0.544167	ENSG00000148516	1
BP	GO:0043254	regulation of protein complex assembly	44226	198/8591	0.503768	0.545531	ENSG00000204389	1
BP	GO:0048732	gland development	44226	200/8591	0.507309	0.548797	ENSG00000115738	1
BP	GO:0010975	regulation of neuron projection development	44226	201/8591	0.50907	0.549565	ENSG00000026025	1
BP	GO:0044708	single-organism behavior	44226	201/8591	0.50907	0.549565	ENSG00000115738	1
BP	GO:0031667	response to nutrient levels	44226	202/8591	0.510826	0.550323	ENSG00000198727	1
BP	GO:0042110	T cell activation	44226	202/8591	0.510826	0.550323	ENSG00000148516	1
BP	GO:0034765	regulation of ion transmembrane transport	44226	203/8591	0.512575	0.551639	ENSG00000152818	1
BP	GO:0002791	regulation of peptide secretion	44226	204/8591	0.514318	0.552377	ENSG00000174059	1
BP	GO:0052547	regulation of peptidase activity	44226	204/8591	0.514318	0.552377	ENSG00000175899	1
BP	GO:1901701	cellular response to oxygen-containing compound	2/30	490/8591	0.517014	0.554702	ENSG00000148516/ENSG00000079246	2
BP	GO:0051656	establishment of organelle localization	44226	206/8591	0.517787	0.554961	ENSG00000054654	1
BP	GO:0000278	mitotic cell cycle	2/30	492/8591	0.519245	0.555103	ENSG00000204389/ENSG00000115738	2
BP	GO:0034762	regulation of transmembrane transport	44226	207/8591	0.519512	0.555103	ENSG00000152818	1
BP	GO:0051346	negative regulation of hydrolase activity	44226	207/8591	0.519512	0.555103	ENSG00000175899	1
BP	GO:0000280	nuclear division	44226	208/8591	0.521232	0.556371	ENSG00000204389	1
BP	GO:0034655	nucleobase-containing compound catabolic process	44226	209/8591	0.522945	0.55763	ENSG00000204389	1
BP	GO:0010498	proteasomal protein catabolic process	44226	210/8591	0.524652	0.55888	ENSG00000204389	1
BP	GO:0051222	positive regulation of protein transport	44226	211/8591	0.526354	0.560122	ENSG00000174059	1
BP	GO:0009991	response to extracellular stimulus	44226	212/8591	0.528049	0.561355	ENSG00000198727	1
BP	GO:1901990	regulation of mitotic cell cycle phase transition	44226	215/8591	0.533101	0.566149	ENSG00000115738	1
BP	GO:1904951	positive regulation of establishment of protein localization	44226	221/8591	0.543048	0.576128	ENSG00000174059	1
BP	GO:0043087	regulation of GTPase activity	44226	222/8591	0.544686	0.576694	ENSG00000175899	1
BP	GO:0048285	organelle fission	44226	222/8591	0.544686	0.576694	ENSG00000204389	1
BP	GO:0071900	regulation of protein serine/threonine kinase activity	44226	226/8591	0.551181	0.58239	ENSG00000102755	1
BP	GO:1901987	regulation of cell cycle phase transition	44226	226/8591	0.551181	0.58239	ENSG00000115738	1
BP	GO:0046700	heterocycle catabolic process	44226	227/8591	0.552791	0.583501	ENSG00000204389	1
BP	GO:0044270	cellular nitrogen compound catabolic process	44226	228/8591	0.554395	0.584604	ENSG00000204389	1
BP	GO:0002697	regulation of immune effector process	44226	229/8591	0.555993	0.585698	ENSG00000175899	1
BP	GO:0019439	aromatic compound catabolic process	44226	231/8591	0.559173	0.588455	ENSG00000204389	1
BP	GO:0006913	nucleocytoplasmic transport	44226	233/8591	0.562332	0.591184	ENSG00000183255	1
BP	GO:0048667	cell morphogenesis involved in neuron differentiation	44226	234/8591	0.563903	0.59224	ENSG00000115738	1
BP	GO:0030031	cell projection assembly	44226	235/8591	0.565468	0.593288	ENSG00000054654	1
BP	GO:0006935	chemotaxis	44226	237/8591	0.568583	0.59536	ENSG00000102755	1
BP	GO:0051169	nuclear transport	44226	237/8591	0.568583	0.59536	ENSG00000183255	1
BP	GO:0008380	RNA splicing	44226	238/8591	0.570132	0.596385	ENSG00000204389	1
BP	GO:0051259	protein oligomerization	44226	239/8591	0.571676	0.597402	ENSG00000120156	1
BP	GO:0051640	organelle localization	44226	242/8591	0.576276	0.601006	ENSG00000054654	1
BP	GO:1901361	organic cyclic compound catabolic process	44226	242/8591	0.576276	0.601006	ENSG00000204389	1
BP	GO:0007264	small GTPase mediated signal transduction	44226	243/8591	0.577798	0.601394	ENSG00000175899	1
BP	GO:0009306	protein secretion	44226	243/8591	0.577798	0.601394	ENSG00000174059	1
BP	GO:0019058	viral life cycle	44226	245/8591	0.580827	0.603945	ENSG00000204389	1
BP	GO:0071417	cellular response to organonitrogen compound	44226	247/8591	0.583836	0.606469	ENSG00000148516	1
BP	GO:0016337	single organismal cell-cell adhesion	44226	251/8591	0.58979	0.612046	ENSG00000148516	1
BP	GO:0002790	peptide secretion	44226	255/8591	0.595661	0.617526	ENSG00000174059	1
BP	GO:0044057	regulation of system process	44226	265/8591	0.609987	0.631751	ENSG00000152818	1
BP	GO:0022411	cellular component disassembly	44226	268/8591	0.614188	0.635472	ENSG00000175899	1
BP	GO:0006281	DNA repair	44226	272/8591	0.619722	0.640563	ENSG00000079246	1
BP	GO:0071396	cellular response to lipid	44226	276/8591	0.625179	0.645565	ENSG00000079246	1
BP	GO:0007610	behavior	44226	279/8591	0.629221	0.648458	ENSG00000115738	1
BP	GO:0051301	cell division	44226	279/8591	0.629221	0.648458	ENSG00000147526	1
BP	GO:0043009	chordate embryonic development	44226	280/8591	0.63056	0.649197	ENSG00000148516	1
BP	GO:0009792	embryo development ending in birth or egg hatching	44226	282/8591	0.633222	0.651296	ENSG00000148516	1
BP	GO:0043269	regulation of ion transport	44226	289/8591	0.642395	0.660082	ENSG00000152818	1
BP	GO:0044772	mitotic cell cycle phase transition	44226	291/8591	0.644975	0.662082	ENSG00000115738	1
BP	GO:0006511	ubiquitin-dependent protein catabolic process	44226	294/8591	0.648812	0.665366	ENSG00000204389	1
BP	GO:0019941	modification-dependent protein catabolic process	44226	296/8591	0.651347	0.667311	ENSG00000204389	1
BP	GO:1901699	cellular response to nitrogen compound	44226	297/8591	0.652608	0.667926	ENSG00000148516	1
BP	GO:0043632	modification-dependent macromolecule catabolic process	44226	298/8591	0.653864	0.667926	ENSG00000204389	1
BP	GO:1903530	regulation of secretion by cell	44226	298/8591	0.653864	0.667926	ENSG00000174059	1
BP	GO:0032870	cellular response to hormone stimulus	44226	299/8591	0.655116	0.668551	ENSG00000163453	1
BP	GO:0045786	negative regulation of cell cycle	44226	301/8591	0.657608	0.669786	ENSG00000115738	1
BP	GO:0072594	establishment of protein localization to organelle	44226	301/8591	0.657608	0.669786	ENSG00000183255	1
BP	GO:0044770	cell cycle phase transition	44226	305/8591	0.662538	0.67415	ENSG00000115738	1
BP	GO:0031400	negative regulation of protein modification process	44226	306/8591	0.66376	0.674736	ENSG00000204389	1
BP	GO:0002757	immune response-activating signal transduction	44226	311/8591	0.669805	0.68022	ENSG00000204389	1
BP	GO:0006605	protein targeting	44226	316/8591	0.675745	0.685586	ENSG00000183255	1
BP	GO:0008610	lipid biosynthetic process	44226	320/8591	0.680422	0.689662	ENSG00000163453	1
BP	GO:0002764	immune response-regulating signaling pathway	44226	323/8591	0.683888	0.692503	ENSG00000204389	1
BP	GO:0051046	regulation of secretion	44226	329/8591	0.69071	0.698733	ENSG00000174059	1
BP	GO:0051603	proteolysis involved in cellular protein catabolic process	44226	337/8591	0.699584	0.707027	ENSG00000204389	1
BP	GO:0051223	regulation of protein transport	44226	354/8591	0.717634	0.724567	ENSG00000174059	1
BP	GO:0090087	regulation of peptide transport	44226	363/8591	0.72676	0.733073	ENSG00000174059	1
BP	GO:0070201	regulation of establishment of protein localization	44226	365/8591	0.728749	0.734371	ENSG00000174059	1
BP	GO:0030001	metal ion transport	44226	382/8591	0.7451	0.750124	ENSG00000152818	1
BP	GO:0031175	neuron projection development	44226	397/8591	0.758732	0.763114	ENSG00000026025	1
BP	GO:0010608	posttranscriptional regulation of gene expression	44226	419/8591	0.77746	0.781197	ENSG00000204389	1
BP	GO:0051050	positive regulation of transport	44226	426/8591	0.783118	0.786127	ENSG00000174059	1
BP	GO:0043086	negative regulation of catalytic activity	44226	439/8591	0.793259	0.795543	ENSG00000175899	1
BP	GO:0032880	regulation of protein localization	44226	458/8591	0.807261	0.808809	ENSG00000174059	1
BP	GO:0044703	multi-organism reproductive process	44226	462/8591	0.810089	0.810865	ENSG00000163453	1
BP	GO:0006259	DNA metabolic process	44226	491/8591	0.82943	0.82943	ENSG00000079246	1
CC	GO:0098800	inner mitochondrial membrane protein complex	44345	70/8986	2.54907e-06	0.000456284	ENSG00000198786/ENSG00000228253/ENSG00000198899/ENSG00000198727/ENSG00000198763	5
CC	GO:0098798	mitochondrial protein complex	44345	81/8986	5.26528e-06	0.000471243	ENSG00000198786/ENSG00000228253/ENSG00000198899/ENSG00000198727/ENSG00000198763	5
CC	GO:0098796	membrane protein complex	44437	347/8986	9.60695e-06	0.000558357	ENSG00000198786/ENSG00000228253/ENSG00000198899/ENSG00000152818/ENSG00000198727/ENSG00000204592/ENSG00000174059/ENSG00000198763	8
CC	GO:0005912	adherens junction	44406	255/8986	1.24773e-05	0.000558357	ENSG00000167460/ENSG00000102755/ENSG00000054654/ENSG00000204389/ENSG00000026025/ENSG00000149564/ENSG00000120156	7
CC	GO:0070161	anchoring junction	44406	266/8986	1.64284e-05	0.000588138	ENSG00000167460/ENSG00000102755/ENSG00000054654/ENSG00000204389/ENSG00000026025/ENSG00000149564/ENSG00000120156	7
CC	GO:0044455	mitochondrial membrane part	44345	109/8986	2.25518e-05	0.000672795	ENSG00000198786/ENSG00000228253/ENSG00000198899/ENSG00000198727/ENSG00000198763	5
CC	GO:0005924	cell-substrate adherens junction	44376	204/8986	3.90551e-05	0.000843158	ENSG00000167460/ENSG00000102755/ENSG00000054654/ENSG00000204389/ENSG00000026025/ENSG00000120156	6
CC	GO:0005925	focal adhesion	44376	204/8986	3.90551e-05	0.000843158	ENSG00000167460/ENSG00000102755/ENSG00000054654/ENSG00000204389/ENSG00000026025/ENSG00000120156	6
CC	GO:0030055	cell-substrate junction	44376	207/8986	4.23934e-05	0.000843158	ENSG00000167460/ENSG00000102755/ENSG00000054654/ENSG00000204389/ENSG00000026025/ENSG00000120156	6
CC	GO:0098803	respiratory chain complex	44284	44/8986	0.000366214	0.00652837	ENSG00000198786/ENSG00000198727/ENSG00000198763	3
CC	GO:0009925	basal plasma membrane	2/29	10/8986	0.000445369	0.00652837	ENSG00000174059/ENSG00000120156	2
CC	GO:0045263	proton-transporting ATP synthase complex, coupling factor F(o)	2/29	10/8986	0.000445369	0.00652837	ENSG00000228253/ENSG00000198899	2
CC	GO:0005746	mitochondrial respiratory chain	44284	48/8986	0.000474128	0.00652837	ENSG00000198786/ENSG00000198727/ENSG00000198763	3
CC	GO:1990204	oxidoreductase complex	44284	51/8986	0.000567167	0.00716702	ENSG00000198786/ENSG00000198727/ENSG00000198763	3
CC	GO:0070469	respiratory chain	44284	52/8986	0.000600589	0.00716702	ENSG00000198786/ENSG00000198727/ENSG00000198763	3
CC	GO:0031527	filopodium membrane	2/29	12/8986	0.000650597	0.00727855	ENSG00000152818/ENSG00000054654	2
CC	GO:0005753	mitochondrial proton-transporting ATP synthase complex	2/29	13/8986	0.000767349	0.00763086	ENSG00000228253/ENSG00000198899	2
CC	GO:0033177	proton-transporting two-sector ATPase complex, proton-transporting domain	2/29	13/8986	0.000767349	0.00763086	ENSG00000228253/ENSG00000198899	2
CC	GO:0005743	mitochondrial inner membrane	44345	238/8986	0.000882044	0.00799638	ENSG00000198786/ENSG00000228253/ENSG00000198899/ENSG00000198727/ENSG00000198763	5
CC	GO:0045259	proton-transporting ATP synthase complex	2/29	14/8986	0.000893451	0.00799638	ENSG00000228253/ENSG00000198899	2
CC	GO:0016235	aggresome	2/29	16/8986	0.00117347	0.0100024	ENSG00000054654/ENSG00000204389	2
CC	GO:0019866	organelle inner membrane	44345	258/8986	0.00126663	0.0103057	ENSG00000198786/ENSG00000228253/ENSG00000198899/ENSG00000198727/ENSG00000198763	5
CC	GO:0045178	basal part of cell	2/29	18/8986	0.0014902	0.0115976	ENSG00000174059/ENSG00000120156	2
CC	GO:0001725	stress fiber	2/29	26/8986	0.00311524	0.0199153	ENSG00000167460/ENSG00000120156	2
CC	GO:0005747	mitochondrial respiratory chain complex I	2/29	26/8986	0.00311524	0.0199153	ENSG00000198786/ENSG00000198763	2
CC	GO:0030964	NADH dehydrogenase complex	2/29	26/8986	0.00311524	0.0199153	ENSG00000198786/ENSG00000198763	2
CC	GO:0045271	respiratory chain complex I	2/29	26/8986	0.00311524	0.0199153	ENSG00000198786/ENSG00000198763	2
CC	GO:0097517	contractile actin filament bundle	2/29	26/8986	0.00311524	0.0199153	ENSG00000167460/ENSG00000120156	2
CC	GO:0098858	actin-based cell projection	44284	94/8986	0.00332629	0.0205312	ENSG00000152818/ENSG00000054654/ENSG00000120156	3
CC	GO:0005901	caveola	2/29	29/8986	0.00386841	0.0217677	ENSG00000130300/ENSG00000168497	2
CC	GO:0032432	actin filament bundle	2/29	29/8986	0.00386841	0.0217677	ENSG00000167460/ENSG00000120156	2
CC	GO:0031966	mitochondrial membrane	44345	334/8986	0.00391775	0.0217677	ENSG00000198786/ENSG00000228253/ENSG00000198899/ENSG00000198727/ENSG00000198763	5
CC	GO:0098590	plasma membrane region	44376	487/8986	0.00401304	0.0217677	ENSG00000152818/ENSG00000054654/ENSG00000174059/ENSG00000130300/ENSG00000168497/ENSG00000120156	6
CC	GO:0016469	proton-transporting two-sector ATPase complex	2/29	30/8986	0.00413645	0.0217772	ENSG00000228253/ENSG00000198899	2
CC	GO:0016234	inclusion body	2/29	32/8986	0.00469772	0.0233581	ENSG00000054654/ENSG00000204389	2
CC	GO:0042641	actomyosin	2/29	32/8986	0.00469772	0.0233581	ENSG00000167460/ENSG00000120156	2
CC	GO:0015629	actin cytoskeleton	44315	220/8986	0.00513455	0.0244969	ENSG00000167460/ENSG00000102755/ENSG00000152818/ENSG00000120156	4
CC	GO:0005740	mitochondrial envelope	44345	357/8986	0.00520047	0.0244969	ENSG00000198786/ENSG00000228253/ENSG00000198899/ENSG00000198727/ENSG00000198763	5
CC	GO:0044853	plasma membrane raft	2/29	37/8986	0.00624523	0.028664	ENSG00000130300/ENSG00000168497	2
CC	GO:0005884	actin filament	2/29	40/8986	0.00727063	0.0317425	ENSG00000167460/ENSG00000120156	2
CC	GO:0030863	cortical cytoskeleton	2/29	40/8986	0.00727063	0.0317425	ENSG00000167460/ENSG00000152818	2
CC	GO:0045121	membrane raft	44284	137/8986	0.00948108	0.040258	ENSG00000130300/ENSG00000168497/ENSG00000120156	3
CC	GO:0098857	membrane microdomain	44284	138/8986	0.00967091	0.040258	ENSG00000130300/ENSG00000168497/ENSG00000120156	3
CC	GO:0030175	filopodium	2/29	51/8986	0.0116273	0.0473018	ENSG00000152818/ENSG00000054654	2
CC	GO:0098589	membrane region	44284	171/8986	0.0172117	0.0676722	ENSG00000130300/ENSG00000168497/ENSG00000120156	3
CC	GO:0044448	cell cortex part	2/29	63/8986	0.0173906	0.0676722	ENSG00000167460/ENSG00000152818	2
CC	GO:0044429	mitochondrial part	44345	483/8986	0.0178876	0.068125	ENSG00000198786/ENSG00000228253/ENSG00000198899/ENSG00000198727/ENSG00000198763	5
CC	GO:0016010	dystrophin-associated glycoprotein complex	44225	10/8986	0.0318235	0.113928	ENSG00000152818	1
CC	GO:0031941	filamentous actin	44225	10/8986	0.0318235	0.113928	ENSG00000167460	1
CC	GO:0090665	glycoprotein complex	44225	10/8986	0.0318235	0.113928	ENSG00000152818	1
CC	GO:0045111	intermediate filament cytoskeleton	2/29	92/8986	0.0351953	0.118511	ENSG00000054654/ENSG00000026025	2
CC	GO:0099512	supramolecular fiber	44315	391/8986	0.0354657	0.118511	ENSG00000167460/ENSG00000054654/ENSG00000026025/ENSG00000120156	4
CC	GO:0099080	supramolecular complex	44315	392/8986	0.0357521	0.118511	ENSG00000167460/ENSG00000054654/ENSG00000026025/ENSG00000120156	4
CC	GO:0099081	supramolecular polymer	44315	392/8986	0.0357521	0.118511	ENSG00000167460/ENSG00000054654/ENSG00000026025/ENSG00000120156	4
CC	GO:0030017	sarcomere	2/29	94/8986	0.0366059	0.119136	ENSG00000167460/ENSG00000054654	2
CC	GO:0030141	secretory granule	44315	408/8986	0.0405199	0.127133	ENSG00000175899/ENSG00000127329/ENSG00000204389/ENSG00000079246	4
CC	GO:0005640	nuclear outer membrane	44225	13/8986	0.0411783	0.127133	ENSG00000054654	1
CC	GO:0044449	contractile fiber part	2/29	103/8986	0.0432187	0.127133	ENSG00000167460/ENSG00000054654	2
CC	GO:0016323	basolateral plasma membrane	2/29	104/8986	0.0439794	0.127133	ENSG00000174059/ENSG00000120156	2
CC	GO:0002102	podosome	44225	14/8986	0.0442771	0.127133	ENSG00000167460	1
CC	GO:0005865	striated muscle thin filament	44225	14/8986	0.0442771	0.127133	ENSG00000167460	1
CC	GO:0031258	lamellipodium membrane	44225	14/8986	0.0442771	0.127133	ENSG00000054654	1
CC	GO:0030016	myofibril	2/29	105/8986	0.0447452	0.127133	ENSG00000167460/ENSG00000054654	2
CC	GO:0043292	contractile fiber	2/29	113/8986	0.0510486	0.140872	ENSG00000167460/ENSG00000054654	2
CC	GO:0005938	cell cortex	2/29	115/8986	0.0526723	0.140872	ENSG00000167460/ENSG00000152818	2
CC	GO:0036379	myofilament	44225	17/8986	0.0535157	0.140872	ENSG00000167460	1
CC	GO:0070069	cytochrome complex	44225	17/8986	0.0535157	0.140872	ENSG00000198727	1
CC	GO:1990391	DNA repair complex	44225	17/8986	0.0535157	0.140872	ENSG00000079246	1
CC	GO:0042611	MHC protein complex	44225	18/8986	0.056576	0.145277	ENSG00000204592	1
CC	GO:0072562	blood microparticle	2/29	120/8986	0.0568123	0.145277	ENSG00000175899/ENSG00000204389	2
CC	GO:0099503	secretory vesicle	44315	458/8986	0.0576964	0.14546	ENSG00000175899/ENSG00000127329/ENSG00000204389/ENSG00000079246	4
CC	GO:0099513	polymeric cytoskeletal fiber	44284	286/8986	0.0634166	0.157661	ENSG00000167460/ENSG00000026025/ENSG00000120156	3
CC	GO:0005801	cis-Golgi network	44225	21/8986	0.0656998	0.158922	ENSG00000173230	1
CC	GO:0033017	sarcoplasmic reticulum membrane	44225	21/8986	0.0656998	0.158922	ENSG00000054654	1
CC	GO:0005788	endoplasmic reticulum lumen	2/29	133/8986	0.0680876	0.161859	ENSG00000163453/ENSG00000126777	2
CC	GO:0045171	intercellular bridge	44225	22/8986	0.0687221	0.161859	ENSG00000174059	1
CC	GO:0098797	plasma membrane protein complex	2/29	136/8986	0.0707888	0.164561	ENSG00000152818/ENSG00000204592	2
CC	GO:0031304	intrinsic component of mitochondrial inner membrane	44225	24/8986	0.0747383	0.168637	ENSG00000198727	1
CC	GO:0031305	integral component of mitochondrial inner membrane	44225	24/8986	0.0747383	0.168637	ENSG00000198727	1
CC	GO:0016324	apical plasma membrane	2/29	141/8986	0.0753686	0.168637	ENSG00000174059/ENSG00000120156	2
CC	GO:0030864	cortical actin cytoskeleton	44225	25/8986	0.0777324	0.171779	ENSG00000152818	1
CC	GO:0031594	neuromuscular junction	44225	26/8986	0.080717	0.176199	ENSG00000152818	1
CC	GO:0099568	cytoplasmic region	2/29	150/8986	0.0838465	0.180826	ENSG00000167460/ENSG00000152818	2
CC	GO:0005815	microtubule organizing center	44284	333/8986	0.0907295	0.19334	ENSG00000147526/ENSG00000204389/ENSG00000120156	3
CC	GO:0048471	perinuclear region of cytoplasm	44284	337/8986	0.0932553	0.196385	ENSG00000174059/ENSG00000130300/ENSG00000204389	3
CC	GO:0043235	receptor complex	2/29	161/8986	0.0945886	0.196876	ENSG00000102755/ENSG00000127329	2
CC	GO:0016529	sarcoplasmic reticulum	44225	32/8986	0.0984303	0.200104	ENSG00000054654	1
CC	GO:0070821	tertiary granule membrane	44225	32/8986	0.0984303	0.200104	ENSG00000127329	1
CC	GO:0034774	secretory granule lumen	2/29	166/8986	0.0995997	0.200104	ENSG00000175899/ENSG00000079246	2
CC	GO:0031253	cell projection membrane	2/29	167/8986	0.100611	0.200104	ENSG00000152818/ENSG00000054654	2
CC	GO:0060205	cytoplasmic vesicle lumen	2/29	175/8986	0.108807	0.211827	ENSG00000175899/ENSG00000079246	2
CC	GO:0031983	vesicle lumen	2/29	176/8986	0.109844	0.211827	ENSG00000175899/ENSG00000079246	2
CC	GO:0032592	integral component of mitochondrial membrane	44225	36/8986	0.110056	0.211827	ENSG00000198727	1
CC	GO:0031093	platelet alpha granule lumen	44225	37/8986	0.112939	0.212346	ENSG00000175899	1
CC	GO:0098573	intrinsic component of mitochondrial membrane	44225	37/8986	0.112939	0.212346	ENSG00000198727	1
CC	GO:0045177	apical part of cell	2/29	180/8986	0.114019	0.212346	ENSG00000174059/ENSG00000120156	2
CC	GO:0031252	cell leading edge	2/29	181/8986	0.11507	0.212346	ENSG00000054654/ENSG00000026025	2
CC	GO:0016528	sarcoplasm	44225	39/8986	0.118679	0.216771	ENSG00000054654	1
CC	GO:0009986	cell surface	44284	380/8986	0.122215	0.220974	ENSG00000174059/ENSG00000130300/ENSG00000120156	3
CC	GO:0098794	postsynapse	2/29	194/8986	0.128954	0.230112	ENSG00000152818/ENSG00000198763	2
CC	GO:0005902	microvillus	44225	43/8986	0.130052	0.230112	ENSG00000120156	1
CC	GO:0005911	cell-cell junction	2/29	196/8986	0.131125	0.230112	ENSG00000149564/ENSG00000120156	2
CC	GO:0031091	platelet alpha granule	44225	48/8986	0.144069	0.250373	ENSG00000175899	1
CC	GO:0042383	sarcolemma	44225	51/8986	0.152375	0.26226	ENSG00000152818	1
CC	GO:0035579	specific granule membrane	44225	52/8986	0.155126	0.264097	ENSG00000127329	1
CC	GO:0005923	bicellular tight junction	44225	53/8986	0.157868	0.264097	ENSG00000149564	1
CC	GO:0070160	occluding junction	44225	53/8986	0.157868	0.264097	ENSG00000149564	1
CC	GO:0005793	endoplasmic reticulum-Golgi intermediate compartment	44225	55/8986	0.163328	0.268217	ENSG00000173230	1
CC	GO:0030426	growth cone	44225	55/8986	0.163328	0.268217	ENSG00000152818	1
CC	GO:0030427	site of polarized growth	44225	56/8986	0.166044	0.270199	ENSG00000152818	1
CC	GO:0005795	Golgi stack	44225	59/8986	0.174144	0.278319	ENSG00000173230	1
CC	GO:0030018	Z disc	44225	59/8986	0.174144	0.278319	ENSG00000054654	1
CC	GO:0043296	apical junction complex	44225	60/8986	0.176826	0.279397	ENSG00000149564	1
CC	GO:0005777	peroxisome	44225	61/8986	0.179501	0.279397	ENSG00000026025	1
CC	GO:0042579	microbody	44225	61/8986	0.179501	0.279397	ENSG00000026025	1
CC	GO:0043005	neuron projection	44284	460/8986	0.183547	0.28037	ENSG00000198786/ENSG00000152818/ENSG00000026025	3
CC	GO:0101002	ficolin-1-rich granule	44225	63/8986	0.184825	0.28037	ENSG00000204389	1
CC	GO:1904813	ficolin-1-rich granule lumen	44225	63/8986	0.184825	0.28037	ENSG00000204389	1
CC	GO:0031674	I band	44225	64/8986	0.187474	0.281999	ENSG00000054654	1
CC	GO:0030176	integral component of endoplasmic reticulum membrane	44225	65/8986	0.190115	0.282802	ENSG00000126777	1
CC	GO:0000784	nuclear chromosome, telomeric region	44225	66/8986	0.192748	0.282802	ENSG00000079246	1
CC	GO:0005814	centriole	44225	66/8986	0.192748	0.282802	ENSG00000204389	1
CC	GO:0031012	extracellular matrix	2/29	254/8986	0.197219	0.285806	ENSG00000163453/ENSG00000026025	2
CC	GO:0031227	intrinsic component of endoplasmic reticulum membrane	44225	68/8986	0.197988	0.285806	ENSG00000126777	1
CC	GO:0005882	intermediate filament	44225	77/8986	0.221168	0.31041	ENSG00000026025	1
CC	GO:0000781	chromosome, telomeric region	44225	78/8986	0.223703	0.31041	ENSG00000079246	1
CC	GO:0030496	midbody	44225	78/8986	0.223703	0.31041	ENSG00000147526	1
CC	GO:0031256	leading edge membrane	44225	78/8986	0.223703	0.31041	ENSG00000054654	1
CC	GO:0070820	tertiary granule	44225	78/8986	0.223703	0.31041	ENSG00000127329	1
CC	GO:0031301	integral component of organelle membrane	44225	84/8986	0.238748	0.328737	ENSG00000198727	1
CC	GO:0014069	postsynaptic density	44225	89/8986	0.25107	0.335835	ENSG00000198763	1
CC	GO:0044450	microtubule organizing center part	44225	89/8986	0.25107	0.335835	ENSG00000204389	1
CC	GO:0031300	intrinsic component of organelle membrane	44225	90/8986	0.253511	0.335835	ENSG00000198727	1
CC	GO:0099572	postsynaptic specialization	44225	90/8986	0.253511	0.335835	ENSG00000198763	1
CC	GO:0030027	lamellipodium	44225	91/8986	0.255944	0.335835	ENSG00000054654	1
CC	GO:0031968	organelle outer membrane	44225	92/8986	0.25837	0.335835	ENSG00000054654	1
CC	GO:0032279	asymmetric synapse	44225	92/8986	0.25837	0.335835	ENSG00000198763	1
CC	GO:0019867	outer membrane	44225	93/8986	0.260788	0.335835	ENSG00000054654	1
CC	GO:0098984	neuron to neuron synapse	44225	93/8986	0.260788	0.335835	ENSG00000198763	1
CC	GO:0042581	specific granule	44225	94/8986	0.263199	0.336519	ENSG00000127329	1
CC	GO:0044456	synapse part	2/29	318/8986	0.274033	0.347885	ENSG00000152818/ENSG00000198763	2
CC	GO:0045211	postsynaptic membrane	44225	111/8986	0.303036	0.381996	ENSG00000152818	1
CC	GO:0032993	protein-DNA complex	44225	113/8986	0.307583	0.385017	ENSG00000079246	1
CC	GO:0009897	external side of plasma membrane	44225	127/8986	0.338624	0.420928	ENSG00000174059	1
CC	GO:0045202	synapse	2/29	387/8986	0.357044	0.439981	ENSG00000152818/ENSG00000198763	2
CC	GO:0030529	intracellular ribonucleoprotein complex	2/29	391/8986	0.361788	0.439981	ENSG00000204389/ENSG00000079246	2
CC	GO:1990904	ribonucleoprotein complex	2/29	393/8986	0.364156	0.439981	ENSG00000204389/ENSG00000079246	2
CC	GO:0005667	transcription factor complex	44225	140/8986	0.366241	0.439981	ENSG00000148516	1
CC	GO:0031965	nuclear membrane	44225	140/8986	0.366241	0.439981	ENSG00000054654	1
CC	GO:0000151	ubiquitin ligase complex	44225	142/8986	0.37039	0.441519	ENSG00000204389	1
CC	GO:0030667	secretory granule membrane	44225	143/8986	0.372455	0.441519	ENSG00000127329	1
CC	GO:0097060	synaptic membrane	44225	146/8986	0.378609	0.445862	ENSG00000152818	1
CC	GO:1902495	transmembrane transporter complex	44225	148/8986	0.38268	0.447157	ENSG00000198727	1
CC	GO:0098791	Golgi subcompartment	44225	149/8986	0.384705	0.447157	ENSG00000173230	1
CC	GO:1990351	transporter complex	44225	153/8986	0.392744	0.453556	ENSG00000198727	1
CC	GO:0031984	organelle subcompartment	44225	160/8986	0.406568	0.46651	ENSG00000173230	1
CC	GO:0098687	chromosomal region	44225	165/8986	0.416255	0.474584	ENSG00000079246	1
CC	GO:0005789	endoplasmic reticulum membrane	2/29	463/8986	0.444857	0.503984	ENSG00000126777/ENSG00000054654	2
CC	GO:0042175	nuclear outer membrane-endoplasmic reticulum membrane network	2/29	475/8986	0.458186	0.515819	ENSG00000126777/ENSG00000054654	2
CC	GO:0016607	nuclear speck	44225	195/8986	0.471253	0.526461	ENSG00000204389	1
CC	GO:0044463	cell projection part	2/29	489/8986	0.473521	0.526461	ENSG00000152818/ENSG00000054654	2
CC	GO:0005635	nuclear envelope	44225	211/8986	0.498504	0.550816	ENSG00000054654	1
CC	GO:0098552	side of membrane	44225	226/8986	0.522816	0.574136	ENSG00000174059	1
CC	GO:0044454	nuclear chromosome part	44225	255/8986	0.566634	0.61846	ENSG00000079246	1
CC	GO:0005813	centrosome	44225	264/8986	0.579423	0.628587	ENSG00000204389	1
CC	GO:0000228	nuclear chromosome	44225	272/8986	0.590485	0.636728	ENSG00000079246	1
CC	GO:0000323	lytic vacuole	44225	293/8986	0.618204	0.658681	ENSG00000174059	1
CC	GO:0005764	lysosome	44225	293/8986	0.618204	0.658681	ENSG00000174059	1
CC	GO:0030659	cytoplasmic vesicle membrane	44225	324/8986	0.655836	0.694643	ENSG00000127329	1
CC	GO:0012506	vesicle membrane	44225	334/8986	0.667192	0.702514	ENSG00000127329	1
CC	GO:0000139	Golgi membrane	44225	344/8986	0.678186	0.705787	ENSG00000173230	1
CC	GO:0005773	vacuole	44225	344/8986	0.678186	0.705787	ENSG00000174059	1
CC	GO:0016604	nuclear body	44225	357/8986	0.691955	0.715954	ENSG00000204389	1
CC	GO:1990234	transferase complex	44225	370/8986	0.705154	0.725418	ENSG00000204389	1
CC	GO:0005768	endosome	44225	409/8986	0.741558	0.758508	ENSG00000102755	1
CC	GO:0044427	chromosomal part	44225	422/8986	0.752698	0.765528	ENSG00000079246	1
CC	GO:0005730	nucleolus	44225	444/8986	0.770502	0.776395	ENSG00000079246	1
CC	GO:0044431	Golgi apparatus part	44225	446/8986	0.772058	0.776395	ENSG00000173230	1
CC	GO:0005694	chromosome	44225	476/8986	0.794207	0.794207	ENSG00000079246	1
MF	GO:0019838	growth factor binding	44315	62/8571	5.1489e-05	0.00684803	ENSG00000163453/ENSG00000175899/ENSG00000102755/ENSG00000120156	4
MF	GO:0015078	hydrogen ion transmembrane transporter activity	44284	58/8571	0.000948379	0.060042	ENSG00000228253/ENSG00000198899/ENSG00000198727	3
MF	GO:0008137	NADH dehydrogenase (ubiquinone) activity	2/29	22/8571	0.00244862	0.060042	ENSG00000198786/ENSG00000198763	2
MF	GO:0050136	NADH dehydrogenase (quinone) activity	2/29	22/8571	0.00244862	0.060042	ENSG00000198786/ENSG00000198763	2
MF	GO:0051015	actin filament binding	44284	85/8571	0.00285539	0.060042	ENSG00000167460/ENSG00000152818/ENSG00000054654	3
MF	GO:0003954	NADH dehydrogenase activity	2/29	24/8571	0.00291339	0.060042	ENSG00000198786/ENSG00000198763	2
MF	GO:0016655	oxidoreductase activity, acting on NAD(P)H, quinone or similar compound as acceptor	2/29	25/8571	0.0031601	0.060042	ENSG00000198786/ENSG00000198763	2
MF	GO:0004714	transmembrane receptor protein tyrosine kinase activity	2/29	29/8571	0.00424101	0.0627883	ENSG00000102755/ENSG00000120156	2
MF	GO:0016887	ATPase activity	44315	199/8571	0.00424883	0.0627883	ENSG00000228253/ENSG00000198899/ENSG00000204389/ENSG00000079246	4
MF	GO:0019199	transmembrane receptor protein kinase activity	2/29	38/8571	0.00720651	0.0958466	ENSG00000102755/ENSG00000120156	2
MF	GO:0032403	protein complex binding	44345	392/8571	0.00934154	0.112948	ENSG00000167460/ENSG00000152818/ENSG00000198727/ENSG00000054654/ENSG00000026025	5
MF	GO:0016651	oxidoreductase activity, acting on NAD(P)H	2/29	46/8571	0.0104341	0.115645	ENSG00000198786/ENSG00000198763	2
MF	GO:0015077	monovalent inorganic cation transmembrane transporter activity	44284	168/8571	0.0186025	0.190317	ENSG00000228253/ENSG00000198899/ENSG00000198727	3
MF	GO:0004713	protein tyrosine kinase activity	2/29	77/8571	0.0276556	0.202709	ENSG00000102755/ENSG00000120156	2
MF	GO:0003779	actin binding	44284	200/8571	0.0292904	0.202709	ENSG00000167460/ENSG00000152818/ENSG00000054654	3
MF	GO:0005212	structural constituent of eye lens	44225	10/8571	0.0333417	0.202709	ENSG00000026025	1
MF	GO:0008266	poly(U) RNA binding	44225	10/8571	0.0333417	0.202709	ENSG00000070756	1
MF	GO:0017111	nucleoside-triphosphatase activity	44315	370/8571	0.0345788	0.202709	ENSG00000228253/ENSG00000198899/ENSG00000204389/ENSG00000079246	4
MF	GO:0008187	poly-pyrimidine tract binding	44225	12/8571	0.03988	0.202709	ENSG00000070756	1
MF	GO:0035255	ionotropic glutamate receptor binding	44225	12/8571	0.03988	0.202709	ENSG00000198763	1
MF	GO:0070717	poly-purine tract binding	44225	12/8571	0.03988	0.202709	ENSG00000070756	1
MF	GO:0008022	protein C-terminus binding	2/29	94/8571	0.0398844	0.202709	ENSG00000026025/ENSG00000079246	2
MF	GO:0008092	cytoskeletal protein binding	44315	392/8571	0.0414338	0.202709	ENSG00000167460/ENSG00000126777/ENSG00000152818/ENSG00000054654	4
MF	GO:0016462	pyrophosphatase activity	44315	393/8571	0.0417628	0.202709	ENSG00000228253/ENSG00000198899/ENSG00000204389/ENSG00000079246	4
MF	GO:0016818	hydrolase activity, acting on acid anhydrides, in phosphorus-containing anhydrides	44315	393/8571	0.0417628	0.202709	ENSG00000228253/ENSG00000198899/ENSG00000204389/ENSG00000079246	4
MF	GO:0016817	hydrolase activity, acting on acid anhydrides	44315	394/8571	0.0420933	0.202709	ENSG00000228253/ENSG00000198899/ENSG00000204389/ENSG00000079246	4
MF	GO:0050839	cell adhesion molecule binding	44284	231/8571	0.0421845	0.202709	ENSG00000126777/ENSG00000152818/ENSG00000204389	3
MF	GO:0090079	translation regulator activity, nucleic acid binding	44225	13/8571	0.0431332	0.202709	ENSG00000070756	1
MF	GO:0097718	disordered domain specific binding	44225	14/8571	0.0463756	0.202709	ENSG00000204389	1
MF	GO:0001106	RNA polymerase II transcription corepressor activity	44225	15/8571	0.0496075	0.202709	ENSG00000204389	1
MF	GO:0005520	insulin-like growth factor binding	44225	15/8571	0.0496075	0.202709	ENSG00000163453	1
MF	GO:0019956	chemokine binding	44225	15/8571	0.0496075	0.202709	ENSG00000175899	1
MF	GO:0019901	protein kinase binding	44284	248/8571	0.0502963	0.202709	ENSG00000152818/ENSG00000168497/ENSG00000198763	3
MF	GO:0003714	transcription corepressor activity	2/29	112/8571	0.0546515	0.207035	ENSG00000148516/ENSG00000204389	2
MF	GO:0022890	inorganic cation transmembrane transporter activity	44284	258/8571	0.0554035	0.207035	ENSG00000228253/ENSG00000198899/ENSG00000198727	3
MF	GO:0001786	phosphatidylserine binding	44225	17/8571	0.0560396	0.207035	ENSG00000168497	1
MF	GO:0035254	glutamate receptor binding	44225	18/8571	0.0592398	0.207339	ENSG00000198763	1
MF	GO:0070888	E-box binding	44225	18/8571	0.0592398	0.207339	ENSG00000148516	1
MF	GO:0004003	ATP-dependent DNA helicase activity	44225	19/8571	0.0624296	0.212901	ENSG00000079246	1
MF	GO:0042162	telomeric DNA binding	44225	21/8571	0.0687778	0.223203	ENSG00000079246	1
MF	GO:0019894	kinesin binding	44225	22/8571	0.0719363	0.223203	ENSG00000126777	1
MF	GO:0045182	translation regulator activity	44225	22/8571	0.0719363	0.223203	ENSG00000070756	1
MF	GO:0019900	kinase binding	44284	288/8571	0.0721635	0.223203	ENSG00000152818/ENSG00000168497/ENSG00000198763	3
MF	GO:0016894	endonuclease activity, active with either ribo- or deoxyribonucleic acids and producing 3'-phosphomonoesters	44225	23/8571	0.0750845	0.22696	ENSG00000129538	1
MF	GO:0008307	structural constituent of muscle	44225	25/8571	0.08135	0.230923	ENSG00000167460	1
MF	GO:0048306	calcium-dependent protein binding	44225	26/8571	0.0844673	0.230923	ENSG00000175899	1
MF	GO:0008324	cation transmembrane transporter activity	44284	308/8571	0.0844808	0.230923	ENSG00000228253/ENSG00000198899/ENSG00000198727	3
MF	GO:0005080	protein kinase C binding	44225	27/8571	0.0875745	0.230923	ENSG00000168497	1
MF	GO:0045296	cadherin binding	2/29	147/8571	0.0878081	0.230923	ENSG00000126777/ENSG00000204389	2
MF	GO:0031625	ubiquitin protein ligase binding	2/29	148/8571	0.0888291	0.230923	ENSG00000204389/ENSG00000079246	2
MF	GO:0003678	DNA helicase activity	44225	28/8571	0.0906714	0.230923	ENSG00000079246	1
MF	GO:0072341	modified amino acid binding	44225	28/8571	0.0906714	0.230923	ENSG00000168497	1
MF	GO:0042623	ATPase activity, coupled	2/29	152/8571	0.0929495	0.230923	ENSG00000204389/ENSG00000079246	2
MF	GO:0097110	scaffold protein binding	44225	29/8571	0.0937582	0.230923	ENSG00000026025	1
MF	GO:0016835	carbon-oxygen lyase activity	44225	30/8571	0.0968349	0.233174	ENSG00000079246	1
MF	GO:0044389	ubiquitin-like protein ligase binding	2/29	157/8571	0.0981787	0.233174	ENSG00000204389/ENSG00000079246	2
MF	GO:0016491	oxidoreductase activity	44284	336/8571	0.103154	0.240692	ENSG00000198786/ENSG00000198727/ENSG00000198763	3
MF	GO:0002039	p53 binding	44225	33/8571	0.106005	0.243079	ENSG00000183255	1
MF	GO:0003684	damaged DNA binding	44225	36/8571	0.115084	0.255103	ENSG00000079246	1
MF	GO:0003725	double-stranded RNA binding	44225	36/8571	0.115084	0.255103	ENSG00000026025	1
MF	GO:0005200	structural constituent of cytoskeleton	44225	41/8571	0.13002	0.276529	ENSG00000026025	1
MF	GO:0051082	unfolded protein binding	44225	42/8571	0.132977	0.276529	ENSG00000204389	1
MF	GO:0003727	single-stranded RNA binding	44225	43/8571	0.135925	0.276529	ENSG00000070756	1
MF	GO:0004725	protein tyrosine phosphatase activity	44225	43/8571	0.135925	0.276529	ENSG00000127329	1
MF	GO:0031072	heat shock protein binding	44225	45/8571	0.141792	0.276529	ENSG00000204389	1
MF	GO:0042826	histone deacetylase binding	44225	46/8571	0.144712	0.276529	ENSG00000204389	1
MF	GO:0001191	transcriptional repressor activity, RNA polymerase II transcription factor binding	44225	47/8571	0.147621	0.276529	ENSG00000204389	1
MF	GO:0001618	virus receptor activity	44225	47/8571	0.147621	0.276529	ENSG00000204389	1
MF	GO:0004867	serine-type endopeptidase inhibitor activity	44225	47/8571	0.147621	0.276529	ENSG00000175899	1
MF	GO:0008026	ATP-dependent helicase activity	44225	47/8571	0.147621	0.276529	ENSG00000079246	1
MF	GO:0008094	DNA-dependent ATPase activity	44225	47/8571	0.147621	0.276529	ENSG00000079246	1
MF	GO:0070035	purine NTP-dependent helicase activity	44225	48/8571	0.150521	0.277158	ENSG00000079246	1
MF	GO:0001104	RNA polymerase II transcription cofactor activity	44225	49/8571	0.153411	0.277158	ENSG00000204389	1
MF	GO:0015075	ion transmembrane transporter activity	44284	404/8571	0.154548	0.277158	ENSG00000228253/ENSG00000198899/ENSG00000198727	3
MF	GO:0044325	ion channel binding	44225	50/8571	0.156292	0.277158	ENSG00000115738	1
MF	GO:0009055	electron carrier activity	44225	54/8571	0.167721	0.293513	ENSG00000198727	1
MF	GO:0005178	integrin binding	44225	56/8571	0.17338	0.299474	ENSG00000152818	1
MF	GO:0019955	cytokine binding	44225	59/8571	0.181798	0.306065	ENSG00000175899	1
MF	GO:0047485	protein N-terminus binding	44225	59/8571	0.181798	0.306065	ENSG00000204389	1
MF	GO:0002020	protease binding	44225	61/8571	0.187364	0.311493	ENSG00000175899	1
MF	GO:0022891	substrate-specific transmembrane transporter activity	44284	446/8571	0.189766	0.311592	ENSG00000228253/ENSG00000198899/ENSG00000198727	3
MF	GO:0004386	helicase activity	44225	71/8571	0.21465	0.348152	ENSG00000079246	1
MF	GO:0003712	transcription cofactor activity	2/29	265/8571	0.225567	0.357148	ENSG00000148516/ENSG00000204389	2
MF	GO:0008134	transcription factor binding	2/29	265/8571	0.225567	0.357148	ENSG00000174059/ENSG00000148516	2
MF	GO:0022857	transmembrane transporter activity	44284	493/8571	0.231484	0.360537	ENSG00000228253/ENSG00000198899/ENSG00000198727	3
MF	GO:0001076	transcription factor activity, RNA polymerase II transcription factor binding	44225	78/8571	0.233222	0.360537	ENSG00000204389	1
MF	GO:0004721	phosphoprotein phosphatase activity	44225	79/8571	0.23584	0.360537	ENSG00000127329	1
MF	GO:0000989	transcription factor activity, transcription factor binding	2/29	293/8571	0.260944	0.388418	ENSG00000148516/ENSG00000204389	2
MF	GO:0000988	transcription factor activity, protein binding	2/29	294/8571	0.262213	0.388418	ENSG00000148516/ENSG00000204389	2
MF	GO:0004866	endopeptidase inhibitor activity	44225	90/8571	0.264076	0.388418	ENSG00000175899	1
MF	GO:0004672	protein kinase activity	2/29	299/8571	0.268557	0.388418	ENSG00000102755/ENSG00000120156	2
MF	GO:0005198	structural molecule activity	2/29	300/8571	0.269826	0.388418	ENSG00000167460/ENSG00000026025	2
MF	GO:0061135	endopeptidase regulator activity	44225	93/8571	0.271601	0.388418	ENSG00000175899	1
MF	GO:0030414	peptidase inhibitor activity	44225	95/8571	0.276576	0.39002	ENSG00000175899	1
MF	GO:0016829	lyase activity	44225	96/8571	0.279051	0.39002	ENSG00000079246	1
MF	GO:0004519	endonuclease activity	44225	97/8571	0.281518	0.39002	ENSG00000129538	1
MF	GO:0001664	G-protein coupled receptor binding	44225	99/8571	0.286427	0.392038	ENSG00000204389	1
MF	GO:0001227	transcriptional repressor activity, RNA polymerase II transcription regulatory region sequence-specific binding	44225	100/8571	0.28887	0.392038	ENSG00000148516	1
MF	GO:1901681	sulfur compound binding	44225	104/8571	0.29856	0.401096	ENSG00000174059	1
MF	GO:0005509	calcium ion binding	2/29	330/8571	0.30788	0.405745	ENSG00000167460/ENSG00000162618	2
MF	GO:0061134	peptidase regulator activity	44225	108/8571	0.308122	0.405745	ENSG00000175899	1
MF	GO:0005088	Ras guanyl-nucleotide exchange factor activity	44225	114/8571	0.32223	0.420163	ENSG00000120156	1
MF	GO:0016773	phosphotransferase activity, alcohol group as acceptor	2/29	353/8571	0.336884	0.435005	ENSG00000102755/ENSG00000120156	2
MF	GO:0030246	carbohydrate binding	44225	123/8571	0.342872	0.438481	ENSG00000174059	1
MF	GO:0016791	phosphatase activity	44225	131/8571	0.36071	0.455597	ENSG00000127329	1
MF	GO:0042803	protein homodimerization activity	2/29	374/8571	0.363107	0.455597	ENSG00000167460/ENSG00000130300	2
MF	GO:0008270	zinc ion binding	2/29	380/8571	0.370541	0.460579	ENSG00000152818/ENSG00000148516	2
MF	GO:0005096	GTPase activator activity	44225	138/8571	0.375935	0.462956	ENSG00000175899	1
MF	GO:0003713	transcription coactivator activity	44225	147/8571	0.394995	0.469677	ENSG00000148516	1
MF	GO:0005085	guanyl-nucleotide exchange factor activity	44225	148/8571	0.397077	0.469677	ENSG00000120156	1
MF	GO:0016301	kinase activity	2/29	405/8571	0.401175	0.469677	ENSG00000102755/ENSG00000120156	2
MF	GO:0030695	GTPase regulator activity	44225	152/8571	0.405339	0.469677	ENSG00000175899	1
MF	GO:0044212	transcription regulatory region DNA binding	2/29	410/8571	0.407229	0.469677	ENSG00000148516/ENSG00000079246	2
MF	GO:0000975	regulatory region DNA binding	2/29	411/8571	0.408436	0.469677	ENSG00000148516/ENSG00000079246	2
MF	GO:0016788	hydrolase activity, acting on ester bonds	2/29	411/8571	0.408436	0.469677	ENSG00000127329/ENSG00000129538	2
MF	GO:0001067	regulatory region nucleic acid binding	2/29	412/8571	0.409643	0.469677	ENSG00000148516/ENSG00000079246	2
MF	GO:0004518	nuclease activity	44225	166/8571	0.433404	0.488498	ENSG00000129538	1
MF	GO:0060589	nucleoside-triphosphatase regulator activity	44225	166/8571	0.433404	0.488498	ENSG00000175899	1
MF	GO:0005543	phospholipid binding	44225	174/8571	0.448863	0.50167	ENSG00000168497	1
MF	GO:0042578	phosphoric ester hydrolase activity	44225	177/8571	0.454554	0.503797	ENSG00000127329	1
MF	GO:0004857	enzyme inhibitor activity	44225	199/8571	0.49459	0.54364	ENSG00000175899	1
MF	GO:0016772	transferase activity, transferring phosphorus-containing groups	2/29	489/8571	0.498915	0.543899	ENSG00000102755/ENSG00000120156	2
MF	GO:0046914	transition metal ion binding	2/29	495/8571	0.505537	0.546637	ENSG00000152818/ENSG00000148516	2
MF	GO:0043565	sequence-specific DNA binding	2/29	500/8571	0.511014	0.548104	ENSG00000173230/ENSG00000079246	2
MF	GO:0008047	enzyme activator activity	44225	240/8571	0.561762	0.597715	ENSG00000175899	1
MF	GO:0003729	mRNA binding	44225	255/8571	0.584114	0.614415	ENSG00000070756	1
MF	GO:0003682	chromatin binding	44225	259/8571	0.589886	0.614415	ENSG00000148516	1
MF	GO:0046982	protein heterodimerization activity	44225	260/8571	0.591317	0.614415	ENSG00000167460	1
MF	GO:0008289	lipid binding	44225	298/8571	0.642257	0.662172	ENSG00000168497	1
MF	GO:0019904	protein domain specific binding	44225	335/8571	0.685933	0.701763	ENSG00000204389	1
MF	GO:0000981	RNA polymerase II transcription factor activity, sequence-specific DNA binding	44225	348/8571	0.70002	0.710707	ENSG00000148516	1
MF	GO:0004930	G-protein coupled receptor activity	44225	442/8571	0.785196	0.791145	ENSG00000162618	1
MF	GO:0030234	enzyme regulator activity	44225	489/8571	0.818496	0.818496	ENSG00000175899	1

## Sheet: PTC
Category	ID	Description	GeneRatio	BgRatio	pvalue	padj	geneID	Count
BP	GO:0006397	mRNA processing	72/765	288/8591	1.38665e-16	5.5452e-13	ENSG00000204389/ENSG00000070756/ENSG00000185650/ENSG00000196504/ENSG00000125676/ENSG00000116560/ENSG00000131051/ENSG00000116754/ENSG00000136527/ENSG00000138668/ENSG00000139644/ENSG00000141543/ENSG00000060339/ENSG00000142192/ENSG00000165494/ENSG00000100813/ENSG00000099783/ENSG00000137776/ENSG00000135316/ENSG00000132485/ENSG00000112739/ENSG00000153914/ENSG00000090060/ENSG00000164548/ENSG00000167978…	72
BP	GO:0016071	mRNA metabolic process	88/765	414/8591	2.3985e-15	3.39638e-12	ENSG00000204389/ENSG00000070756/ENSG00000185650/ENSG00000128016/ENSG00000196504/ENSG00000204388/ENSG00000125676/ENSG00000116560/ENSG00000131051/ENSG00000116754/ENSG00000136527/ENSG00000138668/ENSG00000146278/ENSG00000139644/ENSG00000134744/ENSG00000141543/ENSG00000175197/ENSG00000060339/ENSG00000142192/ENSG00000165494/ENSG00000100813/ENSG00000099783/ENSG00000137776/ENSG00000135316/ENSG00000132485…	88
BP	GO:0008380	RNA splicing	62/765	238/8591	2.54792e-15	3.39638e-12	ENSG00000204389/ENSG00000196504/ENSG00000125676/ENSG00000116560/ENSG00000131051/ENSG00000116754/ENSG00000136527/ENSG00000138668/ENSG00000139644/ENSG00000141543/ENSG00000060339/ENSG00000165494/ENSG00000100813/ENSG00000124942/ENSG00000013441/ENSG00000099783/ENSG00000135316/ENSG00000132485/ENSG00000112739/ENSG00000153914/ENSG00000133226/ENSG00000090060/ENSG00000164548/ENSG00000167978/ENSG00000162664…	62
BP	GO:0050684	regulation of mRNA processing	30/765	74/8591	1.87823e-13	1.84011e-10	ENSG00000204389/ENSG00000185650/ENSG00000136527/ENSG00000139644/ENSG00000137776/ENSG00000153914/ENSG00000090060/ENSG00000054118/ENSG00000130254/ENSG00000135829/ENSG00000006712/ENSG00000147274/ENSG00000100722/ENSG00000198730/ENSG00000163510/ENSG00000166477/ENSG00000196235/ENSG00000116001/ENSG00000163166/ENSG00000139793/ENSG00000099995/ENSG00000061936/ENSG00000155827/ENSG00000108654/ENSG00000121774…	30
BP	GO:1903311	regulation of mRNA metabolic process	32/765	84/8591	2.30071e-13	1.84011e-10	ENSG00000204389/ENSG00000185650/ENSG00000128016/ENSG00000136527/ENSG00000139644/ENSG00000137776/ENSG00000153914/ENSG00000090060/ENSG00000054118/ENSG00000152518/ENSG00000130254/ENSG00000135829/ENSG00000006712/ENSG00000147274/ENSG00000100722/ENSG00000198730/ENSG00000163510/ENSG00000166477/ENSG00000196235/ENSG00000116001/ENSG00000163166/ENSG00000139793/ENSG00000099995/ENSG00000061936/ENSG00000155827…	32
BP	GO:0000377	RNA splicing, via transesterification reactions with bulged adenosine as nucleophile	45/765	182/8591	1.29424e-10	8.62613e-08	ENSG00000196504/ENSG00000116560/ENSG00000116754/ENSG00000136527/ENSG00000138668/ENSG00000141543/ENSG00000060339/ENSG00000165494/ENSG00000099783/ENSG00000135316/ENSG00000112739/ENSG00000153914/ENSG00000133226/ENSG00000090060/ENSG00000164548/ENSG00000167978/ENSG00000054118/ENSG00000102241/ENSG00000135829/ENSG00000087365/ENSG00000147274/ENSG00000164609/ENSG00000163510/ENSG00000164985/ENSG00000273559…	45
BP	GO:0000375	RNA splicing, via transesterification reactions	45/765	183/8591	1.57372e-10	8.99046e-08	ENSG00000196504/ENSG00000116560/ENSG00000116754/ENSG00000136527/ENSG00000138668/ENSG00000141543/ENSG00000060339/ENSG00000165494/ENSG00000099783/ENSG00000135316/ENSG00000112739/ENSG00000153914/ENSG00000133226/ENSG00000090060/ENSG00000164548/ENSG00000167978/ENSG00000054118/ENSG00000102241/ENSG00000135829/ENSG00000087365/ENSG00000147274/ENSG00000164609/ENSG00000163510/ENSG00000164985/ENSG00000273559…	45
BP	GO:0000398	mRNA splicing, via spliceosome	40/765	164/8591	2.17172e-09	1.08559e-06	ENSG00000196504/ENSG00000116560/ENSG00000136527/ENSG00000138668/ENSG00000141543/ENSG00000060339/ENSG00000165494/ENSG00000099783/ENSG00000135316/ENSG00000112739/ENSG00000153914/ENSG00000164548/ENSG00000167978/ENSG00000054118/ENSG00000102241/ENSG00000135829/ENSG00000087365/ENSG00000147274/ENSG00000164609/ENSG00000163510/ENSG00000164985/ENSG00000273559/ENSG00000116001/ENSG00000047315/ENSG00000139793…	40
BP	GO:0043484	regulation of RNA splicing	23/765	71/8591	2.13298e-08	9.47754e-06	ENSG00000204389/ENSG00000136527/ENSG00000139644/ENSG00000124942/ENSG00000013441/ENSG00000153914/ENSG00000162664/ENSG00000054118/ENSG00000147274/ENSG00000163510/ENSG00000119314/ENSG00000152601/ENSG00000116001/ENSG00000139793/ENSG00000099995/ENSG00000061936/ENSG00000108654/ENSG00000121774/ENSG00000115875/ENSG00000134453/ENSG00000126653/ENSG00000102081/ENSG00000112081	23
BP	GO:0045216	cell-cell junction organization	29/765	107/8591	2.99329e-08	1.13152e-05	ENSG00000154096/ENSG00000132849/ENSG00000140575/ENSG00000130402/ENSG00000147649/ENSG00000127603/ENSG00000112378/ENSG00000046604/ENSG00000163347/ENSG00000148498/ENSG00000163629/ENSG00000137801/ENSG00000134982/ENSG00000130396/ENSG00000072415/ENSG00000154639/ENSG00000035403/ENSG00000182985/ENSG00000169756/ENSG00000072110/ENSG00000152939/ENSG00000112715/ENSG00000164171/ENSG00000137710/ENSG00000163558…	29
BP	GO:0016032	viral process	81/765	497/8591	3.56621e-08	1.13152e-05	ENSG00000204389/ENSG00000120885/ENSG00000026025/ENSG00000125347/ENSG00000047410/ENSG00000204388/ENSG00000023445/ENSG00000125676/ENSG00000135480/ENSG00000162692/ENSG00000234745/ENSG00000153922/ENSG00000079246/ENSG00000177885/ENSG00000048649/ENSG00000117335/ENSG00000124795/ENSG00000162599/ENSG00000135316/ENSG00000108055/ENSG00000108424/ENSG00000163347/ENSG00000174953/ENSG00000055332/ENSG00000006125…	81
BP	GO:0043066	negative regulation of apoptotic process	72/765	423/8591	3.62407e-08	1.13152e-05	ENSG00000204389/ENSG00000120885/ENSG00000120129/ENSG00000183255/ENSG00000044574/ENSG00000233276/ENSG00000137331/ENSG00000121858/ENSG00000204388/ENSG00000023445/ENSG00000116044/ENSG00000125398/ENSG00000240583/ENSG00000139644/ENSG00000135046/ENSG00000023287/ENSG00000147649/ENSG00000054598/ENSG00000102265/ENSG00000154153/ENSG00000184557/ENSG00000136758/ENSG00000198914/ENSG00000146247/ENSG00000101966…	72
BP	GO:0034097	response to cytokine	80/765	489/8591	3.67835e-08	1.13152e-05	ENSG00000204389/ENSG00000125347/ENSG00000185650/ENSG00000029363/ENSG00000044574/ENSG00000047410/ENSG00000204388/ENSG00000023445/ENSG00000130522/ENSG00000162434/ENSG00000115053/ENSG00000113140/ENSG00000116044/ENSG00000125398/ENSG00000127022/ENSG00000162692/ENSG00000234745/ENSG00000134744/ENSG00000135046/ENSG00000136628/ENSG00000079246/ENSG00000177885/ENSG00000205542/ENSG00000054598/ENSG00000102265…	80
BP	GO:0006986	response to unfolded protein	24/765	81/8591	7.35797e-08	2.08313e-05	ENSG00000162772/ENSG00000204389/ENSG00000044574/ENSG00000162616/ENSG00000116044/ENSG00000144224/ENSG00000139644/ENSG00000173110/ENSG00000123240/ENSG00000110092/ENSG00000175197/ENSG00000025796/ENSG00000118217/ENSG00000055332/ENSG00000137801/ENSG00000143870/ENSG00000102580/ENSG00000164463/ENSG00000149257/ENSG00000164070/ENSG00000182934/ENSG00000113194/ENSG00000103429/ENSG00000087274	24
BP	GO:0006325	chromatin organization	65/765	374/8591	7.8137e-08	2.08313e-05	ENSG00000005483/ENSG00000047410/ENSG00000197061/ENSG00000116560/ENSG00000204256/ENSG00000125398/ENSG00000055609/ENSG00000111642/ENSG00000164190/ENSG00000127483/ENSG00000153922/ENSG00000054267/ENSG00000118058/ENSG00000101849/ENSG00000032219/ENSG00000048649/ENSG00000116539/ENSG00000173473/ENSG00000124795/ENSG00000173575/ENSG00000163602/ENSG00000077684/ENSG00000198900/ENSG00000136997/ENSG00000102038…	65
BP	GO:0000380	alternative mRNA splicing, via spliceosome	15/765	35/8591	9.1223e-08	2.28e-05	ENSG00000116560/ENSG00000136527/ENSG00000099783/ENSG00000153914/ENSG00000054118/ENSG00000135829/ENSG00000147274/ENSG00000164609/ENSG00000139793/ENSG00000099995/ENSG00000108654/ENSG00000134453/ENSG00000126653/ENSG00000174891/ENSG00000102081	15
BP	GO:0043069	negative regulation of programmed cell death	72/765	434/8591	1.05732e-07	2.4872e-05	ENSG00000204389/ENSG00000120885/ENSG00000120129/ENSG00000183255/ENSG00000044574/ENSG00000233276/ENSG00000137331/ENSG00000121858/ENSG00000204388/ENSG00000023445/ENSG00000116044/ENSG00000125398/ENSG00000240583/ENSG00000139644/ENSG00000135046/ENSG00000023287/ENSG00000147649/ENSG00000054598/ENSG00000102265/ENSG00000154153/ENSG00000184557/ENSG00000136758/ENSG00000198914/ENSG00000146247/ENSG00000101966…	72
BP	GO:0060548	negative regulation of cell death	77/765	477/8591	1.20582e-07	2.59997e-05	ENSG00000204389/ENSG00000120885/ENSG00000120129/ENSG00000183255/ENSG00000044574/ENSG00000233276/ENSG00000137331/ENSG00000121858/ENSG00000204388/ENSG00000023445/ENSG00000116044/ENSG00000125398/ENSG00000240583/ENSG00000139644/ENSG00000135046/ENSG00000023287/ENSG00000147649/ENSG00000054598/ENSG00000102265/ENSG00000154153/ENSG00000118523/ENSG00000184557/ENSG00000136758/ENSG00000198914/ENSG00000111912…	77
BP	GO:0043297	apical junction assembly	13/765	27/8591	1.2353e-07	2.59997e-05	ENSG00000132849/ENSG00000130402/ENSG00000147649/ENSG00000163347/ENSG00000148498/ENSG00000163629/ENSG00000134982/ENSG00000072415/ENSG00000035403/ENSG00000152939/ENSG00000163558/ENSG00000044115/ENSG00000143545	13
BP	GO:0016569	covalent chromatin modification	51/765	270/8591	1.47515e-07	2.94956e-05	ENSG00000005483/ENSG00000116560/ENSG00000204256/ENSG00000055609/ENSG00000111642/ENSG00000164190/ENSG00000153922/ENSG00000054267/ENSG00000118058/ENSG00000101849/ENSG00000032219/ENSG00000048649/ENSG00000116539/ENSG00000173473/ENSG00000124795/ENSG00000173575/ENSG00000163602/ENSG00000077684/ENSG00000102038/ENSG00000147548/ENSG00000006712/ENSG00000178913/ENSG00000198730/ENSG00000071794/ENSG00000166477…	51
BP	GO:0035966	response to topologically incorrect protein	25/765	91/8591	2.02306e-07	3.85249e-05	ENSG00000162772/ENSG00000204389/ENSG00000120885/ENSG00000044574/ENSG00000162616/ENSG00000116044/ENSG00000144224/ENSG00000139644/ENSG00000173110/ENSG00000123240/ENSG00000110092/ENSG00000175197/ENSG00000025796/ENSG00000118217/ENSG00000055332/ENSG00000137801/ENSG00000143870/ENSG00000102580/ENSG00000164463/ENSG00000149257/ENSG00000164070/ENSG00000182934/ENSG00000113194/ENSG00000103429/ENSG00000087274	25
BP	GO:0080135	regulation of cellular response to stress	56/765	313/8591	2.41196e-07	4.38429e-05	ENSG00000204389/ENSG00000120885/ENSG00000099860/ENSG00000029363/ENSG00000183255/ENSG00000044574/ENSG00000233276/ENSG00000137331/ENSG00000047410/ENSG00000204388/ENSG00000116560/ENSG00000154096/ENSG00000116044/ENSG00000139644/ENSG00000023287/ENSG00000175197/ENSG00000110172/ENSG00000129003/ENSG00000124795/ENSG00000118523/ENSG00000111912/ENSG00000055332/ENSG00000102580/ENSG00000136997/ENSG00000135829…	56
BP	GO:0014070	response to organic cyclic compound	75/765	475/8591	4.41545e-07	7.67712e-05	ENSG00000120885/ENSG00000120129/ENSG00000125740/ENSG00000163453/ENSG00000185650/ENSG00000127914/ENSG00000044574/ENSG00000130522/ENSG00000087460/ENSG00000138592/ENSG00000113140/ENSG00000162692/ENSG00000138668/ENSG00000240583/ENSG00000134744/ENSG00000135046/ENSG00000101773/ENSG00000110092/ENSG00000180530/ENSG00000198727/ENSG00000118523/ENSG00000046604/ENSG00000163347/ENSG00000174953/ENSG00000102554…	75
BP	GO:0071103	DNA conformation change	33/765	149/8591	6.33068e-07	0.000105485	ENSG00000047410/ENSG00000197061/ENSG00000204256/ENSG00000125398/ENSG00000111642/ENSG00000127483/ENSG00000153922/ENSG00000135046/ENSG00000079246/ENSG00000048649/ENSG00000116539/ENSG00000100813/ENSG00000173575/ENSG00000198900/ENSG00000102038/ENSG00000135829/ENSG00000154767/ENSG00000006712/ENSG00000104320/ENSG00000205531/ENSG00000132780/ENSG00000102974/ENSG00000113810/ENSG00000170004/ENSG00000112249…	33
BP	GO:0034976	response to endoplasmic reticulum stress	31/765	136/8591	7.13135e-07	0.000109705	ENSG00000162772/ENSG00000204389/ENSG00000120885/ENSG00000044574/ENSG00000116044/ENSG00000144224/ENSG00000139644/ENSG00000110092/ENSG00000175197/ENSG00000125827/ENSG00000025796/ENSG00000118217/ENSG00000113163/ENSG00000055332/ENSG00000137801/ENSG00000143870/ENSG00000102580/ENSG00000014123/ENSG00000164463/ENSG00000132824/ENSG00000136813/ENSG00000128829/ENSG00000182934/ENSG00000135018/ENSG00000141682…	31
BP	GO:2001233	regulation of apoptotic signaling pathway	37/765	178/8591	7.13264e-07	0.000109705	ENSG00000162772/ENSG00000204389/ENSG00000120885/ENSG00000135916/ENSG00000029363/ENSG00000183255/ENSG00000233276/ENSG00000121858/ENSG00000204388/ENSG00000116560/ENSG00000116044/ENSG00000139644/ENSG00000023287/ENSG00000175197/ENSG00000146247/ENSG00000137801/ENSG00000126709/ENSG00000180370/ENSG00000170242/ENSG00000136603/ENSG00000132824/ENSG00000118503/ENSG00000143514/ENSG00000138448/ENSG00000087470…	37
BP	GO:0034330	cell junction organization	29/765	123/8591	7.7241e-07	0.000114403	ENSG00000154096/ENSG00000132849/ENSG00000140575/ENSG00000130402/ENSG00000147649/ENSG00000127603/ENSG00000112378/ENSG00000046604/ENSG00000163347/ENSG00000148498/ENSG00000163629/ENSG00000137801/ENSG00000134982/ENSG00000130396/ENSG00000072415/ENSG00000154639/ENSG00000035403/ENSG00000182985/ENSG00000169756/ENSG00000072110/ENSG00000152939/ENSG00000112715/ENSG00000164171/ENSG00000137710/ENSG00000163558…	29
BP	GO:0048872	homeostasis of number of cells	27/765	111/8591	9.63013e-07	0.000137539	ENSG00000005483/ENSG00000125398/ENSG00000115738/ENSG00000135046/ENSG00000118058/ENSG00000032219/ENSG00000082641/ENSG00000100813/ENSG00000204120/ENSG00000110693/ENSG00000164442/ENSG00000130396/ENSG00000119314/ENSG00000136603/ENSG00000168610/ENSG00000118503/ENSG00000134954/ENSG00000141682/ENSG00000131437/ENSG00000112715/ENSG00000204103/ENSG00000115904/ENSG00000205213/ENSG00000087274/ENSG00000113013…	27
BP	GO:0070830	bicellular tight junction assembly	11/765	23/8591	1.29375e-06	0.000178403	ENSG00000132849/ENSG00000130402/ENSG00000147649/ENSG00000163347/ENSG00000148498/ENSG00000163629/ENSG00000134982/ENSG00000072415/ENSG00000152939/ENSG00000163558/ENSG00000143545	11
BP	GO:0000122	negative regulation of transcription from RNA polymerase II promoter	62/765	379/8591	1.39356e-06	0.000183332	ENSG00000162772/ENSG00000204389/ENSG00000125740/ENSG00000128016/ENSG00000047410/ENSG00000116560/ENSG00000130522/ENSG00000124831/ENSG00000125398/ENSG00000111642/ENSG00000164190/ENSG00000139644/ENSG00000101773/ENSG00000110092/ENSG00000175197/ENSG00000101849/ENSG00000147649/ENSG00000054598/ENSG00000180530/ENSG00000162599/ENSG00000163602/ENSG00000102554/ENSG00000136997/ENSG00000110693/ENSG00000100811…	62
BP	GO:0009790	embryo development	73/765	472/8591	1.42118e-06	0.000183332	ENSG00000120129/ENSG00000087460/ENSG00000116044/ENSG00000125398/ENSG00000164190/ENSG00000136527/ENSG00000115738/ENSG00000163435/ENSG00000101773/ENSG00000141543/ENSG00000118058/ENSG00000177885/ENSG00000054598/ENSG00000126870/ENSG00000184557/ENSG00000198707/ENSG00000113163/ENSG00000198886/ENSG00000198900/ENSG00000136997/ENSG00000110693/ENSG00000204138/ENSG00000006712/ENSG00000136826/ENSG00000164442…	73
BP	GO:0006457	protein folding	24/765	95/8591	1.86718e-06	0.000233339	ENSG00000204389/ENSG00000120885/ENSG00000044574/ENSG00000204388/ENSG00000162616/ENSG00000127022/ENSG00000173110/ENSG00000110172/ENSG00000125827/ENSG00000118217/ENSG00000138398/ENSG00000117899/ENSG00000143870/ENSG00000146731/ENSG00000136770/ENSG00000153201/ENSG00000164070/ENSG00000170275/ENSG00000078369/ENSG00000164031/ENSG00000113013/ENSG00000166170/ENSG00000113068/ENSG00000150991	24
BP	GO:0051592	response to calcium ion	16/765	48/8591	1.98055e-06	0.000240007	ENSG00000120129/ENSG00000125740/ENSG00000044574/ENSG00000130522/ENSG00000113140/ENSG00000138668/ENSG00000140575/ENSG00000110092/ENSG00000198727/ENSG00000137801/ENSG00000060237/ENSG00000146648/ENSG00000078401/ENSG00000087274/ENSG00000116161/ENSG00000169504	16
BP	GO:0090169	regulation of spindle assembly	9/765	16/8591	2.16668e-06	0.000248565	ENSG00000204389/ENSG00000047410/ENSG00000204388/ENSG00000112701/ENSG00000108055/ENSG00000101972/ENSG00000197102/ENSG00000072501/ENSG00000119541	9
BP	GO:0071363	cellular response to growth factor stimulus	53/765	310/8591	2.17549e-06	0.000248565	ENSG00000204389/ENSG00000185650/ENSG00000128016/ENSG00000044574/ENSG00000115053/ENSG00000138592/ENSG00000113140/ENSG00000130513/ENSG00000125398/ENSG00000162692/ENSG00000140575/ENSG00000141543/ENSG00000177885/ENSG00000054598/ENSG00000135720/ENSG00000099783/ENSG00000118523/ENSG00000163347/ENSG00000148498/ENSG00000101966/ENSG00000137801/ENSG00000152518/ENSG00000136997/ENSG00000110693/ENSG00000136826…	53
BP	GO:0070848	response to growth factor	54/765	320/8591	2.62532e-06	0.000291629	ENSG00000204389/ENSG00000185650/ENSG00000128016/ENSG00000044574/ENSG00000047410/ENSG00000115053/ENSG00000138592/ENSG00000113140/ENSG00000130513/ENSG00000125398/ENSG00000162692/ENSG00000140575/ENSG00000141543/ENSG00000177885/ENSG00000054598/ENSG00000135720/ENSG00000099783/ENSG00000118523/ENSG00000163347/ENSG00000148498/ENSG00000101966/ENSG00000137801/ENSG00000152518/ENSG00000136997/ENSG00000110693…	54
BP	GO:0071345	cellular response to cytokine stimulus	69/765	446/8591	2.779e-06	0.000300358	ENSG00000204389/ENSG00000125347/ENSG00000185650/ENSG00000029363/ENSG00000044574/ENSG00000047410/ENSG00000204388/ENSG00000023445/ENSG00000162434/ENSG00000115053/ENSG00000116044/ENSG00000125398/ENSG00000127022/ENSG00000162692/ENSG00000234745/ENSG00000134744/ENSG00000136628/ENSG00000079246/ENSG00000177885/ENSG00000205542/ENSG00000054598/ENSG00000115009/ENSG00000135316/ENSG00000184557/ENSG00000163347…	69
BP	GO:0071407	cellular response to organic cyclic compound	48/765	273/8591	2.97211e-06	0.000312775	ENSG00000120885/ENSG00000185650/ENSG00000127914/ENSG00000044574/ENSG00000087460/ENSG00000138592/ENSG00000240583/ENSG00000134744/ENSG00000135046/ENSG00000180530/ENSG00000102554/ENSG00000054118/ENSG00000152518/ENSG00000136997/ENSG00000123104/ENSG00000130254/ENSG00000070961/ENSG00000135829/ENSG00000136826/ENSG00000014123/ENSG00000134644/ENSG00000164463/ENSG00000180370/ENSG00000178913/ENSG00000168610…	48
BP	GO:0007043	cell-cell junction assembly	14/765	39/8591	3.19079e-06	0.000327179	ENSG00000132849/ENSG00000130402/ENSG00000147649/ENSG00000163347/ENSG00000148498/ENSG00000163629/ENSG00000134982/ENSG00000072415/ENSG00000035403/ENSG00000152939/ENSG00000163558/ENSG00000130234/ENSG00000044115/ENSG00000143545	14
BP	GO:0090224	regulation of spindle organization	10/765	21/8591	4.20053e-06	0.000419948	ENSG00000204389/ENSG00000047410/ENSG00000204388/ENSG00000112701/ENSG00000108055/ENSG00000101972/ENSG00000197102/ENSG00000164114/ENSG00000072501/ENSG00000119541	10
BP	GO:0048024	regulation of mRNA splicing, via spliceosome	15/765	46/8591	5.64863e-06	0.000548162	ENSG00000136527/ENSG00000153914/ENSG00000054118/ENSG00000147274/ENSG00000163510/ENSG00000116001/ENSG00000139793/ENSG00000099995/ENSG00000061936/ENSG00000108654/ENSG00000121774/ENSG00000115875/ENSG00000126653/ENSG00000102081/ENSG00000112081	15
BP	GO:0001885	endothelial cell development	11/765	26/8591	5.75714e-06	0.000548162	ENSG00000233276/ENSG00000136451/ENSG00000163347/ENSG00000130396/ENSG00000113448/ENSG00000152939/ENSG00000125968/ENSG00000137710/ENSG00000087274/ENSG00000147065/ENSG00000169504	11
BP	GO:0006338	chromatin remodeling	21/765	82/8591	6.48094e-06	0.000602727	ENSG00000047410/ENSG00000197061/ENSG00000125398/ENSG00000111642/ENSG00000153922/ENSG00000048649/ENSG00000173473/ENSG00000124795/ENSG00000198900/ENSG00000136997/ENSG00000102038/ENSG00000142599/ENSG00000196591/ENSG00000196235/ENSG00000132780/ENSG00000163939/ENSG00000139613/ENSG00000132510/ENSG00000100888/ENSG00000162601/ENSG00000136938	21
BP	GO:1902115	regulation of organelle assembly	20/765	76/8591	6.86784e-06	0.000624193	ENSG00000204389/ENSG00000054654/ENSG00000047410/ENSG00000204388/ENSG00000112701/ENSG00000108055/ENSG00000101972/ENSG00000047849/ENSG00000197102/ENSG00000078401/ENSG00000111596/ENSG00000204842/ENSG00000138587/ENSG00000072501/ENSG00000115839/ENSG00000204371/ENSG00000137710/ENSG00000119541/ENSG00000032742/ENSG00000147065	20
BP	GO:1901698	response to nitrogen compound	70/765	467/8591	7.31859e-06	0.000650379	ENSG00000198786/ENSG00000120129/ENSG00000125740/ENSG00000185650/ENSG00000127914/ENSG00000044574/ENSG00000121858/ENSG00000130522/ENSG00000087460/ENSG00000113140/ENSG00000116044/ENSG00000125398/ENSG00000162692/ENSG00000240583/ENSG00000139644/ENSG00000134744/ENSG00000135046/ENSG00000140575/ENSG00000110092/ENSG00000177885/ENSG00000102265/ENSG00000173473/ENSG00000198727/ENSG00000118523/ENSG00000184557…	70
BP	GO:0007017	microtubule-based process	50/765	300/8591	8.86833e-06	0.000770966	ENSG00000204389/ENSG00000054654/ENSG00000126777/ENSG00000127914/ENSG00000135968/ENSG00000047410/ENSG00000204388/ENSG00000100815/ENSG00000078674/ENSG00000135837/ENSG00000110172/ENSG00000126870/ENSG00000112701/ENSG00000135720/ENSG00000127603/ENSG00000108055/ENSG00000108424/ENSG00000130779/ENSG00000143924/ENSG00000006125/ENSG00000101972/ENSG00000047849/ENSG00000046651/ENSG00000134982/ENSG00000197102…	50
BP	GO:1901673	regulation of mitotic spindle assembly	7/765	11/8591	1.03638e-05	0.000881809	ENSG00000204389/ENSG00000047410/ENSG00000204388/ENSG00000108055/ENSG00000101972/ENSG00000072501/ENSG00000119541	7
BP	GO:0003158	endothelium development	16/765	54/8591	1.11271e-05	0.000908109	ENSG00000233276/ENSG00000136451/ENSG00000163347/ENSG00000130396/ENSG00000204217/ENSG00000113448/ENSG00000152939/ENSG00000132510/ENSG00000101384/ENSG00000125968/ENSG00000137710/ENSG00000087274/ENSG00000147065/ENSG00000138449/ENSG00000143878/ENSG00000169504	16
BP	GO:0034968	histone lysine methylation	16/765	54/8591	1.11271e-05	0.000908109	ENSG00000005483/ENSG00000055609/ENSG00000054267/ENSG00000118058/ENSG00000032219/ENSG00000116539/ENSG00000147548/ENSG00000198730/ENSG00000110066/ENSG00000163166/ENSG00000116731/ENSG00000168298/ENSG00000164091/ENSG00000117000/ENSG00000204371/ENSG00000137815	16
BP	GO:2001236	regulation of extrinsic apoptotic signaling pathway	20/765	79/8591	1.29213e-05	0.00103344	ENSG00000162772/ENSG00000204389/ENSG00000135916/ENSG00000233276/ENSG00000121858/ENSG00000204388/ENSG00000023287/ENSG00000146247/ENSG00000137801/ENSG00000126709/ENSG00000180370/ENSG00000136603/ENSG00000118503/ENSG00000138448/ENSG00000141682/ENSG00000198964/ENSG00000044115/ENSG00000162734/ENSG00000135926/ENSG00000006327	20
BP	GO:0018023	peptidyl-lysine trimethylation	9/765	19/8591	1.36785e-05	0.00105193	ENSG00000054267/ENSG00000118058/ENSG00000032219/ENSG00000198730/ENSG00000110066/ENSG00000163166/ENSG00000168298/ENSG00000164091/ENSG00000137815	9
BP	GO:0060236	regulation of mitotic spindle organization	9/765	19/8591	1.36785e-05	0.00105193	ENSG00000204389/ENSG00000047410/ENSG00000204388/ENSG00000108055/ENSG00000101972/ENSG00000197102/ENSG00000164114/ENSG00000072501/ENSG00000119541	9
BP	GO:0060271	cilium assembly	32/765	163/8591	1.40384e-05	0.00105923	ENSG00000054654/ENSG00000127914/ENSG00000100815/ENSG00000137942/ENSG00000078674/ENSG00000126870/ENSG00000168385/ENSG00000198707/ENSG00000047849/ENSG00000046651/ENSG00000197102/ENSG00000127328/ENSG00000167552/ENSG00000125257/ENSG00000116747/ENSG00000135315/ENSG00000134874/ENSG00000204104/ENSG00000117155/ENSG00000135541/ENSG00000101350/ENSG00000138587/ENSG00000137601/ENSG00000125124/ENSG00000131437…	32
BP	GO:0016571	histone methylation	18/765	67/8591	1.44414e-05	0.00106946	ENSG00000005483/ENSG00000055609/ENSG00000054267/ENSG00000118058/ENSG00000032219/ENSG00000116539/ENSG00000147548/ENSG00000006712/ENSG00000198730/ENSG00000110066/ENSG00000102974/ENSG00000163166/ENSG00000116731/ENSG00000168298/ENSG00000164091/ENSG00000117000/ENSG00000204371/ENSG00000137815	18
BP	GO:0001701	in utero embryonic development	31/765	156/8591	1.48075e-05	0.00107664	ENSG00000163435/ENSG00000101773/ENSG00000177885/ENSG00000054598/ENSG00000184557/ENSG00000113163/ENSG00000198886/ENSG00000136997/ENSG00000110693/ENSG00000164442/ENSG00000198730/ENSG00000104320/ENSG00000136603/ENSG00000152601/ENSG00000278311/ENSG00000132780/ENSG00000162909/ENSG00000146648/ENSG00000078401/ENSG00000111596/ENSG00000112893/ENSG00000131437/ENSG00000137845/ENSG00000112715/ENSG00000100888…	31
BP	GO:0010035	response to inorganic substance	40/765	225/8591	1.5252e-05	0.00108916	ENSG00000198786/ENSG00000120129/ENSG00000125740/ENSG00000044574/ENSG00000233276/ENSG00000130522/ENSG00000113140/ENSG00000116044/ENSG00000162692/ENSG00000138668/ENSG00000240583/ENSG00000115738/ENSG00000135046/ENSG00000140575/ENSG00000141543/ENSG00000110092/ENSG00000118058/ENSG00000198727/ENSG00000163347/ENSG00000137801/ENSG00000136997/ENSG00000198804/ENSG00000136826/ENSG00000060237/ENSG00000116984…	40
BP	GO:0002064	epithelial cell development	22/765	93/8591	1.56056e-05	0.00109485	ENSG00000026025/ENSG00000233276/ENSG00000125398/ENSG00000054267/ENSG00000140575/ENSG00000032219/ENSG00000136451/ENSG00000163347/ENSG00000102554/ENSG00000130396/ENSG00000136068/ENSG00000113448/ENSG00000102531/ENSG00000152939/ENSG00000101384/ENSG00000125968/ENSG00000137710/ENSG00000167642/ENSG00000087274/ENSG00000147065/ENSG00000143545/ENSG00000169504	22
BP	GO:0009725	response to hormone	62/765	408/8591	1.61716e-05	0.001115	ENSG00000120129/ENSG00000125740/ENSG00000163453/ENSG00000185650/ENSG00000121858/ENSG00000130522/ENSG00000087460/ENSG00000138592/ENSG00000113140/ENSG00000116044/ENSG00000240583/ENSG00000135046/ENSG00000140575/ENSG00000110092/ENSG00000177885/ENSG00000102265/ENSG00000180530/ENSG00000173473/ENSG00000198727/ENSG00000118523/ENSG00000184557/ENSG00000146247/ENSG00000046604/ENSG00000163347/ENSG00000054118…	62
BP	GO:2001242	regulation of intrinsic apoptotic signaling pathway	19/765	74/8591	1.70597e-05	0.0011563	ENSG00000204389/ENSG00000120885/ENSG00000029363/ENSG00000183255/ENSG00000233276/ENSG00000116560/ENSG00000116044/ENSG00000139644/ENSG00000175197/ENSG00000170242/ENSG00000136603/ENSG00000132824/ENSG00000087470/ENSG00000135018/ENSG00000141682/ENSG00000178719/ENSG00000166170/ENSG00000112299/ENSG00000060138	19
BP	GO:0034620	cellular response to unfolded protein	17/765	62/8591	1.85874e-05	0.0012258	ENSG00000162772/ENSG00000204389/ENSG00000044574/ENSG00000116044/ENSG00000139644/ENSG00000123240/ENSG00000110092/ENSG00000175197/ENSG00000025796/ENSG00000118217/ENSG00000055332/ENSG00000143870/ENSG00000102580/ENSG00000164463/ENSG00000182934/ENSG00000103429/ENSG00000087274	17
BP	GO:0034329	cell junction assembly	22/765	94/8591	1.86982e-05	0.0012258	ENSG00000154096/ENSG00000132849/ENSG00000140575/ENSG00000130402/ENSG00000147649/ENSG00000127603/ENSG00000163347/ENSG00000148498/ENSG00000163629/ENSG00000137801/ENSG00000134982/ENSG00000072415/ENSG00000035403/ENSG00000169756/ENSG00000072110/ENSG00000152939/ENSG00000112715/ENSG00000164171/ENSG00000163558/ENSG00000130234/ENSG00000044115/ENSG00000143545	22
BP	GO:0044087	regulation of cellular component biogenesis	63/765	419/8591	1.9366e-05	0.00124911	ENSG00000204389/ENSG00000054654/ENSG00000120885/ENSG00000029363/ENSG00000047410/ENSG00000204388/ENSG00000154096/ENSG00000125398/ENSG00000137942/ENSG00000140575/ENSG00000079246/ENSG00000177885/ENSG00000205542/ENSG00000112701/ENSG00000127603/ENSG00000108055/ENSG00000118523/ENSG00000163347/ENSG00000102554/ENSG00000130779/ENSG00000055332/ENSG00000137801/ENSG00000101972/ENSG00000047849/ENSG00000134982…	63
BP	GO:0090307	mitotic spindle assembly	11/765	29/8591	2.00859e-05	0.00127498	ENSG00000204389/ENSG00000047410/ENSG00000204388/ENSG00000108055/ENSG00000108424/ENSG00000101972/ENSG00000164114/ENSG00000101350/ENSG00000072501/ENSG00000119541/ENSG00000107949	11
BP	GO:0035735	intraciliary transport involved in cilium assembly	9/765	20/8591	2.29145e-05	0.00139186	ENSG00000100815/ENSG00000078674/ENSG00000126870/ENSG00000204104/ENSG00000117155/ENSG00000101350/ENSG00000131437/ENSG00000122970/ENSG00000032742	9
BP	GO:0070849	response to epidermal growth factor	9/765	20/8591	2.29145e-05	0.00139186	ENSG00000047410/ENSG00000115053/ENSG00000125398/ENSG00000140575/ENSG00000054598/ENSG00000152518/ENSG00000136997/ENSG00000146648/ENSG00000125968	9
BP	GO:0019058	viral life cycle	42/765	245/8591	2.33761e-05	0.00139186	ENSG00000204389/ENSG00000047410/ENSG00000204388/ENSG00000125676/ENSG00000153922/ENSG00000048649/ENSG00000117335/ENSG00000124795/ENSG00000162599/ENSG00000108055/ENSG00000108424/ENSG00000163347/ENSG00000055332/ENSG00000102189/ENSG00000138385/ENSG00000102241/ENSG00000135829/ENSG00000110651/ENSG00000139726/ENSG00000175029/ENSG00000163565/ENSG00000154639/ENSG00000153201/ENSG00000196235/ENSG00000146648…	42
BP	GO:0071478	cellular response to radiation	20/765	82/8591	2.3406e-05	0.00139186	ENSG00000044574/ENSG00000164190/ENSG00000240583/ENSG00000079246/ENSG00000177885/ENSG00000072042/ENSG00000136997/ENSG00000100811/ENSG00000154767/ENSG00000170242/ENSG00000163565/ENSG00000128829/ENSG00000173848/ENSG00000122008/ENSG00000005339/ENSG00000078369/ENSG00000136560/ENSG00000196549/ENSG00000102081/ENSG00000143878	20
BP	GO:0051701	interaction with host	25/765	116/8591	2.36676e-05	0.00139186	ENSG00000204389/ENSG00000204388/ENSG00000177885/ENSG00000117335/ENSG00000108055/ENSG00000108424/ENSG00000163347/ENSG00000055332/ENSG00000136997/ENSG00000110651/ENSG00000154639/ENSG00000146648/ENSG00000128829/ENSG00000078747/ENSG00000138448/ENSG00000164116/ENSG00000001036/ENSG00000164171/ENSG00000130234/ENSG00000119541/ENSG00000102753/ENSG00000123124/ENSG00000112343/ENSG00000196126/ENSG00000150991	25
BP	GO:1905897	regulation of response to endoplasmic reticulum stress	13/765	40/8591	2.48008e-05	0.00143737	ENSG00000204389/ENSG00000120885/ENSG00000044574/ENSG00000116044/ENSG00000139644/ENSG00000175197/ENSG00000102580/ENSG00000132824/ENSG00000135018/ENSG00000141682/ENSG00000103429/ENSG00000178719/ENSG00000184787	13
BP	GO:0001655	urogenital system development	28/765	138/8591	2.55634e-05	0.0014604	ENSG00000154734/ENSG00000169344/ENSG00000125398/ENSG00000164190/ENSG00000115738/ENSG00000135046/ENSG00000140575/ENSG00000054598/ENSG00000173473/ENSG00000162599/ENSG00000198914/ENSG00000198707/ENSG00000025796/ENSG00000136997/ENSG00000117318/ENSG00000204104/ENSG00000163659/ENSG00000135333/ENSG00000135541/ENSG00000260027/ENSG00000131437/ENSG00000273706/ENSG00000112715/ENSG00000101384/ENSG00000104327…	28
BP	GO:0044782	cilium organization	32/765	168/8591	2.65755e-05	0.00149684	ENSG00000054654/ENSG00000127914/ENSG00000100815/ENSG00000137942/ENSG00000078674/ENSG00000126870/ENSG00000168385/ENSG00000198707/ENSG00000047849/ENSG00000046651/ENSG00000197102/ENSG00000127328/ENSG00000167552/ENSG00000125257/ENSG00000116747/ENSG00000135315/ENSG00000134874/ENSG00000204104/ENSG00000117155/ENSG00000135541/ENSG00000101350/ENSG00000138587/ENSG00000137601/ENSG00000125124/ENSG00000131437…	32
BP	GO:2001234	negative regulation of apoptotic signaling pathway	23/765	103/8591	2.73805e-05	0.00149871	ENSG00000204389/ENSG00000120885/ENSG00000183255/ENSG00000233276/ENSG00000121858/ENSG00000204388/ENSG00000116044/ENSG00000139644/ENSG00000023287/ENSG00000146247/ENSG00000137801/ENSG00000126709/ENSG00000170242/ENSG00000118503/ENSG00000138448/ENSG00000198964/ENSG00000178719/ENSG00000044115/ENSG00000162734/ENSG00000135926/ENSG00000166170/ENSG00000112299/ENSG00000060138	23
BP	GO:1902580	single-organism cellular localization	62/765	415/8591	2.758e-05	0.00149871	ENSG00000228253/ENSG00000054654/ENSG00000127914/ENSG00000183255/ENSG00000047410/ENSG00000198899/ENSG00000127022/ENSG00000100815/ENSG00000137942/ENSG00000078674/ENSG00000123240/ENSG00000130402/ENSG00000205542/ENSG00000126870/ENSG00000127603/ENSG00000204569/ENSG00000154305/ENSG00000108424/ENSG00000137501/ENSG00000130779/ENSG00000113163/ENSG00000112902/ENSG00000205726/ENSG00000138385/ENSG00000197102…	62
BP	GO:0002753	cytoplasmic pattern recognition receptor signaling pathway	12/765	35/8591	2.7733e-05	0.00149871	ENSG00000204389/ENSG00000204388/ENSG00000023445/ENSG00000101966/ENSG00000112851/ENSG00000132466/ENSG00000134644/ENSG00000101782/ENSG00000118503/ENSG00000078747/ENSG00000257103/ENSG00000150991	12
BP	GO:0016049	cell growth	39/765	223/8591	2.86665e-05	0.00152508	ENSG00000204389/ENSG00000163453/ENSG00000204388/ENSG00000125398/ENSG00000055044/ENSG00000113070/ENSG00000147654/ENSG00000140575/ENSG00000022267/ENSG00000150938/ENSG00000127603/ENSG00000170017/ENSG00000118523/ENSG00000112902/ENSG00000077684/ENSG00000112851/ENSG00000154556/ENSG00000170242/ENSG00000163110/ENSG00000204217/ENSG00000035403/ENSG00000168564/ENSG00000146648/ENSG00000135333/ENSG00000128829…	39
BP	GO:0030705	cytoskeleton-dependent intracellular transport	17/765	64/8591	2.92434e-05	0.00152508	ENSG00000054654/ENSG00000100815/ENSG00000137942/ENSG00000078674/ENSG00000130402/ENSG00000126870/ENSG00000197102/ENSG00000167552/ENSG00000132842/ENSG00000204104/ENSG00000117155/ENSG00000054523/ENSG00000101350/ENSG00000131437/ENSG00000122970/ENSG00000032742/ENSG00000167553	17
BP	GO:0048511	rhythmic process	28/765	139/8591	2.93651e-05	0.00152508	ENSG00000137673/ENSG00000116560/ENSG00000130522/ENSG00000154734/ENSG00000138668/ENSG00000115738/ENSG00000135046/ENSG00000118058/ENSG00000054598/ENSG00000180530/ENSG00000054118/ENSG00000198900/ENSG00000136997/ENSG00000135829/ENSG00000196591/ENSG00000117318/ENSG00000117139/ENSG00000146648/ENSG00000134954/ENSG00000112715/ENSG00000005339/ENSG00000123095/ENSG00000125968/ENSG00000205213/ENSG00000108654…	28
BP	GO:0070925	organelle assembly	57/765	373/8591	3.03697e-05	0.00155703	ENSG00000204389/ENSG00000054654/ENSG00000127914/ENSG00000047410/ENSG00000204388/ENSG00000100815/ENSG00000137942/ENSG00000078674/ENSG00000023287/ENSG00000126870/ENSG00000112701/ENSG00000108055/ENSG00000168385/ENSG00000198707/ENSG00000108424/ENSG00000101972/ENSG00000047849/ENSG00000046651/ENSG00000197102/ENSG00000127328/ENSG00000167552/ENSG00000125257/ENSG00000116747/ENSG00000135315/ENSG00000164114…	57
BP	GO:0051270	regulation of cellular component movement	62/765	417/8591	3.20008e-05	0.00161989	ENSG00000054654/ENSG00000127914/ENSG00000044574/ENSG00000154096/ENSG00000113140/ENSG00000116044/ENSG00000125398/ENSG00000113070/ENSG00000164190/ENSG00000135046/ENSG00000140575/ENSG00000130402/ENSG00000205542/ENSG00000060339/ENSG00000102265/ENSG00000115009/ENSG00000127603/ENSG00000154305/ENSG00000046604/ENSG00000112902/ENSG00000137801/ENSG00000136997/ENSG00000136826/ENSG00000134982/ENSG00000110651…	62
BP	GO:0022604	regulation of cell morphogenesis	36/765	201/8591	3.43307e-05	0.00170073	ENSG00000196504/ENSG00000154096/ENSG00000113140/ENSG00000135046/ENSG00000130402/ENSG00000127603/ENSG00000146247/ENSG00000112902/ENSG00000153707/ENSG00000163110/ENSG00000133026/ENSG00000136603/ENSG00000204217/ENSG00000257923/ENSG00000169756/ENSG00000131504/ENSG00000135333/ENSG00000146463/ENSG00000173848/ENSG00000087470/ENSG00000006652/ENSG00000131437/ENSG00000112715/ENSG00000150760/ENSG00000125968…	36
BP	GO:0006974	cellular response to DNA damage stimulus	62/765	418/8591	3.44484e-05	0.00170073	ENSG00000120885/ENSG00000029363/ENSG00000183255/ENSG00000137331/ENSG00000197061/ENSG00000116560/ENSG00000164190/ENSG00000196586/ENSG00000102699/ENSG00000101773/ENSG00000110092/ENSG00000175197/ENSG00000079246/ENSG00000177885/ENSG00000149136/ENSG00000124795/ENSG00000108055/ENSG00000173575/ENSG00000101966/ENSG00000136997/ENSG00000204120/ENSG00000100811/ENSG00000113318/ENSG00000135829/ENSG00000154767…	62
BP	GO:0071214	cellular response to abiotic stimulus	29/765	148/8591	3.65244e-05	0.00177299	ENSG00000137673/ENSG00000125347/ENSG00000044574/ENSG00000125398/ENSG00000164190/ENSG00000240583/ENSG00000079246/ENSG00000177885/ENSG00000072042/ENSG00000136997/ENSG00000100811/ENSG00000154767/ENSG00000170242/ENSG00000163565/ENSG00000169967/ENSG00000146648/ENSG00000128829/ENSG00000173848/ENSG00000122008/ENSG00000249242/ENSG00000005339/ENSG00000164171/ENSG00000078369/ENSG00000163399/ENSG00000136560…	29
BP	GO:0045446	endothelial cell differentiation	14/765	47/8591	3.67988e-05	0.00177299	ENSG00000233276/ENSG00000136451/ENSG00000163347/ENSG00000130396/ENSG00000204217/ENSG00000113448/ENSG00000152939/ENSG00000132510/ENSG00000101384/ENSG00000125968/ENSG00000137710/ENSG00000087274/ENSG00000147065/ENSG00000169504	14
BP	GO:0018022	peptidyl-lysine methylation	16/765	59/8591	3.78675e-05	0.00178156	ENSG00000005483/ENSG00000055609/ENSG00000054267/ENSG00000118058/ENSG00000032219/ENSG00000116539/ENSG00000147548/ENSG00000198730/ENSG00000110066/ENSG00000163166/ENSG00000116731/ENSG00000168298/ENSG00000164091/ENSG00000117000/ENSG00000204371/ENSG00000137815	16
BP	GO:0030968	endoplasmic reticulum unfolded protein response	16/765	59/8591	3.78675e-05	0.00178156	ENSG00000162772/ENSG00000204389/ENSG00000044574/ENSG00000116044/ENSG00000139644/ENSG00000110092/ENSG00000175197/ENSG00000025796/ENSG00000118217/ENSG00000055332/ENSG00000143870/ENSG00000102580/ENSG00000164463/ENSG00000182934/ENSG00000103429/ENSG00000087274	16
BP	GO:0016570	histone modification	38/765	218/8591	3.90535e-05	0.00181599	ENSG00000005483/ENSG00000116560/ENSG00000055609/ENSG00000111642/ENSG00000164190/ENSG00000054267/ENSG00000118058/ENSG00000101849/ENSG00000032219/ENSG00000116539/ENSG00000163602/ENSG00000077684/ENSG00000147548/ENSG00000006712/ENSG00000178913/ENSG00000198730/ENSG00000166477/ENSG00000196591/ENSG00000117139/ENSG00000110066/ENSG00000102974/ENSG00000153827/ENSG00000163166/ENSG00000116731/ENSG00000170004…	38
BP	GO:0010243	response to organonitrogen compound	60/765	403/8591	4.1311e-05	0.0018664	ENSG00000198786/ENSG00000120129/ENSG00000125740/ENSG00000185650/ENSG00000127914/ENSG00000044574/ENSG00000121858/ENSG00000130522/ENSG00000087460/ENSG00000113140/ENSG00000116044/ENSG00000125398/ENSG00000162692/ENSG00000240583/ENSG00000139644/ENSG00000135046/ENSG00000140575/ENSG00000110092/ENSG00000177885/ENSG00000102265/ENSG00000173473/ENSG00000198727/ENSG00000118523/ENSG00000184557/ENSG00000146247…	60
BP	GO:1903312	negative regulation of mRNA metabolic process	10/765	26/8591	4.18549e-05	0.0018664	ENSG00000136527/ENSG00000139644/ENSG00000147274/ENSG00000100722/ENSG00000198730/ENSG00000196235/ENSG00000061936/ENSG00000155827/ENSG00000115875/ENSG00000102081	10
BP	GO:2001238	positive regulation of extrinsic apoptotic signaling pathway	10/765	26/8591	4.18549e-05	0.0018664	ENSG00000162772/ENSG00000135916/ENSG00000121858/ENSG00000137801/ENSG00000180370/ENSG00000136603/ENSG00000141682/ENSG00000044115/ENSG00000162734/ENSG00000006327	10
BP	GO:0072001	renal system development	26/765	127/8591	4.20044e-05	0.0018664	ENSG00000154734/ENSG00000169344/ENSG00000125398/ENSG00000164190/ENSG00000115738/ENSG00000140575/ENSG00000054598/ENSG00000162599/ENSG00000198914/ENSG00000198707/ENSG00000025796/ENSG00000136997/ENSG00000117318/ENSG00000204104/ENSG00000163659/ENSG00000135333/ENSG00000135541/ENSG00000260027/ENSG00000131437/ENSG00000273706/ENSG00000112715/ENSG00000101384/ENSG00000104327/ENSG00000205213/ENSG00000196549…	26
BP	GO:0030031	cell projection assembly	40/765	235/8591	4.31022e-05	0.00189413	ENSG00000054654/ENSG00000127914/ENSG00000100815/ENSG00000137942/ENSG00000078674/ENSG00000126870/ENSG00000168385/ENSG00000198707/ENSG00000102554/ENSG00000047849/ENSG00000046651/ENSG00000134982/ENSG00000197102/ENSG00000127328/ENSG00000167552/ENSG00000125257/ENSG00000116747/ENSG00000135315/ENSG00000035403/ENSG00000134874/ENSG00000204104/ENSG00000117155/ENSG00000135541/ENSG00000101350/ENSG00000138587…	40
BP	GO:0071364	cellular response to epidermal growth factor stimulus	8/765	17/8591	4.47104e-05	0.00193513	ENSG00000115053/ENSG00000125398/ENSG00000140575/ENSG00000054598/ENSG00000152518/ENSG00000136997/ENSG00000146648/ENSG00000125968	8
BP	GO:0031124	mRNA 3'-end processing	17/765	66/8591	4.5003e-05	0.00193513	ENSG00000070756/ENSG00000185650/ENSG00000125676/ENSG00000116754/ENSG00000141543/ENSG00000142192/ENSG00000090060/ENSG00000006712/ENSG00000100722/ENSG00000198730/ENSG00000166477/ENSG00000196235/ENSG00000155827/ENSG00000125351/ENSG00000115875/ENSG00000108349/ENSG00000168710	17
BP	GO:0061157	mRNA destabilization	7/765	13/8591	4.59294e-05	0.00195395	ENSG00000128016/ENSG00000138668/ENSG00000152518/ENSG00000204120/ENSG00000134644/ENSG00000135870/ENSG00000112531	7
BP	GO:0008361	regulation of cell size	16/765	60/8591	4.74425e-05	0.00199708	ENSG00000240583/ENSG00000023287/ENSG00000127603/ENSG00000112902/ENSG00000152558/ENSG00000204217/ENSG00000135333/ENSG00000078401/ENSG00000006652/ENSG00000112715/ENSG00000136802/ENSG00000133104/ENSG00000137710/ENSG00000087274/ENSG00000147065/ENSG00000006327	16
BP	GO:0009314	response to radiation	36/765	205/8591	5.28935e-05	0.00218606	ENSG00000120129/ENSG00000044574/ENSG00000233276/ENSG00000130522/ENSG00000162692/ENSG00000164190/ENSG00000240583/ENSG00000115738/ENSG00000135046/ENSG00000110092/ENSG00000079246/ENSG00000118058/ENSG00000177885/ENSG00000072042/ENSG00000136997/ENSG00000100811/ENSG00000154767/ENSG00000162607/ENSG00000170242/ENSG00000163565/ENSG00000116747/ENSG00000146648/ENSG00000128829/ENSG00000173848/ENSG00000122008…	36
BP	GO:0071496	cellular response to external stimulus	27/765	136/8591	5.30253e-05	0.00218606	ENSG00000162772/ENSG00000137673/ENSG00000125347/ENSG00000044574/ENSG00000116044/ENSG00000125398/ENSG00000240583/ENSG00000055332/ENSG00000070961/ENSG00000163565/ENSG00000204217/ENSG00000163545/ENSG00000169967/ENSG00000126775/ENSG00000134755/ENSG00000146648/ENSG00000128829/ENSG00000149212/ENSG00000249242/ENSG00000087470/ENSG00000141682/ENSG00000164171/ENSG00000204371/ENSG00000163399/ENSG00000005893…	27
BP	GO:0051384	response to glucocorticoid	17/765	67/8591	5.53939e-05	0.00226041	ENSG00000120129/ENSG00000125740/ENSG00000163453/ENSG00000138592/ENSG00000113140/ENSG00000240583/ENSG00000135046/ENSG00000110092/ENSG00000163347/ENSG00000152518/ENSG00000070961/ENSG00000164463/ENSG00000146648/ENSG00000078401/ENSG00000162688/ENSG00000110492/ENSG00000198840	17
BP	GO:0007423	sensory organ development	42/765	254/8591	5.60512e-05	0.00226413	ENSG00000026025/ENSG00000154096/ENSG00000113140/ENSG00000125398/ENSG00000100815/ENSG00000164190/ENSG00000054598/ENSG00000198707/ENSG00000118217/ENSG00000100811/ENSG00000070961/ENSG00000204138/ENSG00000136826/ENSG00000164442/ENSG00000101596/ENSG00000136603/ENSG00000168610/ENSG00000196591/ENSG00000204217/ENSG00000117139/ENSG00000204104/ENSG00000197324/ENSG00000146648/ENSG00000078401/ENSG00000135541…	42
BP	GO:0033993	response to lipid	64/765	443/8591	5.82984e-05	0.00232088	ENSG00000120885/ENSG00000120129/ENSG00000125740/ENSG00000163453/ENSG00000130522/ENSG00000087460/ENSG00000138592/ENSG00000113140/ENSG00000125398/ENSG00000162692/ENSG00000138668/ENSG00000240583/ENSG00000134744/ENSG00000135046/ENSG00000101773/ENSG00000110092/ENSG00000079246/ENSG00000147649/ENSG00000180530/ENSG00000115009/ENSG00000118523/ENSG00000046604/ENSG00000163347/ENSG00000054118/ENSG00000112851…	64
BP	GO:0032392	DNA geometric change	13/765	43/8591	5.86169e-05	0.00232088	ENSG00000111642/ENSG00000153922/ENSG00000135046/ENSG00000079246/ENSG00000173575/ENSG00000102038/ENSG00000135829/ENSG00000154767/ENSG00000104320/ENSG00000170004/ENSG00000112249/ENSG00000100888/ENSG00000189403	13
BP	GO:0043009	chordate embryonic development	45/765	280/8591	6.23907e-05	0.00244608	ENSG00000087460/ENSG00000125398/ENSG00000164190/ENSG00000163435/ENSG00000101773/ENSG00000141543/ENSG00000177885/ENSG00000054598/ENSG00000126870/ENSG00000184557/ENSG00000113163/ENSG00000198886/ENSG00000136997/ENSG00000110693/ENSG00000204138/ENSG00000164442/ENSG00000198730/ENSG00000104320/ENSG00000136603/ENSG00000152601/ENSG00000204217/ENSG00000278311/ENSG00000132780/ENSG00000204104/ENSG00000162909…	45
BP	GO:0000902	cell morphogenesis	62/765	427/8591	6.56438e-05	0.00254863	ENSG00000120885/ENSG00000196504/ENSG00000154096/ENSG00000113140/ENSG00000115738/ENSG00000135046/ENSG00000140575/ENSG00000130402/ENSG00000177885/ENSG00000127603/ENSG00000170017/ENSG00000146247/ENSG00000148498/ENSG00000113163/ENSG00000112902/ENSG00000110693/ENSG00000153707/ENSG00000163110/ENSG00000133026/ENSG00000136068/ENSG00000136603/ENSG00000142599/ENSG00000204217/ENSG00000035403/ENSG00000257923…	62
BP	GO:0097190	apoptotic signaling pathway	44/765	273/8591	7.01821e-05	0.00269864	ENSG00000162772/ENSG00000204389/ENSG00000120885/ENSG00000135916/ENSG00000029363/ENSG00000183255/ENSG00000233276/ENSG00000121858/ENSG00000204388/ENSG00000116560/ENSG00000116044/ENSG00000137831/ENSG00000139644/ENSG00000023287/ENSG00000175197/ENSG00000112378/ENSG00000146247/ENSG00000137801/ENSG00000126709/ENSG00000180370/ENSG00000170242/ENSG00000104320/ENSG00000163565/ENSG00000136603/ENSG00000132824…	44
BP	GO:0032886	regulation of microtubule-based process	21/765	95/8591	7.09484e-05	0.00270212	ENSG00000204389/ENSG00000047410/ENSG00000204388/ENSG00000110172/ENSG00000112701/ENSG00000127603/ENSG00000108055/ENSG00000130779/ENSG00000101972/ENSG00000134982/ENSG00000197102/ENSG00000153201/ENSG00000164114/ENSG00000204104/ENSG00000131504/ENSG00000125124/ENSG00000072501/ENSG00000131437/ENSG00000198718/ENSG00000118200/ENSG00000119541	21
BP	GO:0031440	regulation of mRNA 3'-end processing	8/765	18/8591	7.42274e-05	0.00271889	ENSG00000185650/ENSG00000006712/ENSG00000100722/ENSG00000198730/ENSG00000166477/ENSG00000196235/ENSG00000155827/ENSG00000168710	8
BP	GO:0009792	embryo development ending in birth or egg hatching	45/765	282/8591	7.43052e-05	0.00271889	ENSG00000087460/ENSG00000125398/ENSG00000164190/ENSG00000163435/ENSG00000101773/ENSG00000141543/ENSG00000177885/ENSG00000054598/ENSG00000126870/ENSG00000184557/ENSG00000113163/ENSG00000198886/ENSG00000136997/ENSG00000110693/ENSG00000204138/ENSG00000164442/ENSG00000198730/ENSG00000104320/ENSG00000136603/ENSG00000152601/ENSG00000204217/ENSG00000278311/ENSG00000132780/ENSG00000204104/ENSG00000162909…	45
BP	GO:0072234	metanephric nephron tubule development	6/765	10/8591	7.50925e-05	0.00271889	ENSG00000169344/ENSG00000125398/ENSG00000198914/ENSG00000104327/ENSG00000205213/ENSG00000125618	6
BP	GO:0080182	histone H3-K4 trimethylation	6/765	10/8591	7.50925e-05	0.00271889	ENSG00000118058/ENSG00000032219/ENSG00000198730/ENSG00000168298/ENSG00000164091/ENSG00000137815	6
BP	GO:2000737	negative regulation of stem cell differentiation	6/765	10/8591	7.50925e-05	0.00271889	ENSG00000116044/ENSG00000152518/ENSG00000168610/ENSG00000101384/ENSG00000244754/ENSG00000113013	6
BP	GO:0032870	cellular response to hormone stimulus	47/765	299/8591	7.5468e-05	0.00271889	ENSG00000120129/ENSG00000125740/ENSG00000163453/ENSG00000185650/ENSG00000130522/ENSG00000087460/ENSG00000138592/ENSG00000116044/ENSG00000240583/ENSG00000135046/ENSG00000177885/ENSG00000180530/ENSG00000173473/ENSG00000184557/ENSG00000146247/ENSG00000054118/ENSG00000152518/ENSG00000136997/ENSG00000130254/ENSG00000070961/ENSG00000014123/ENSG00000164463/ENSG00000134982/ENSG00000178913/ENSG00000127920…	47
BP	GO:0072009	nephron epithelium development	14/765	50/8591	7.84796e-05	0.00280214	ENSG00000169344/ENSG00000125398/ENSG00000140575/ENSG00000054598/ENSG00000198914/ENSG00000136997/ENSG00000135541/ENSG00000260027/ENSG00000273706/ENSG00000112715/ENSG00000101384/ENSG00000104327/ENSG00000205213/ENSG00000125618	14
BP	GO:0000381	regulation of alternative mRNA splicing, via spliceosome	9/765	23/8591	8.7242e-05	0.00306036	ENSG00000136527/ENSG00000153914/ENSG00000054118/ENSG00000147274/ENSG00000139793/ENSG00000099995/ENSG00000108654/ENSG00000126653/ENSG00000102081	9
BP	GO:0042073	intraciliary transport	9/765	23/8591	8.7242e-05	0.00306036	ENSG00000100815/ENSG00000078674/ENSG00000126870/ENSG00000204104/ENSG00000117155/ENSG00000101350/ENSG00000131437/ENSG00000122970/ENSG00000032742	9
BP	GO:0071396	cellular response to lipid	44/765	276/8591	9.12687e-05	0.00317377	ENSG00000120885/ENSG00000087460/ENSG00000138592/ENSG00000125398/ENSG00000240583/ENSG00000134744/ENSG00000135046/ENSG00000079246/ENSG00000147649/ENSG00000180530/ENSG00000115009/ENSG00000163347/ENSG00000054118/ENSG00000152518/ENSG00000136997/ENSG00000130254/ENSG00000070961/ENSG00000006712/ENSG00000136826/ENSG00000014123/ENSG00000164463/ENSG00000178913/ENSG00000198730/ENSG00000196591/ENSG00000113448…	44
BP	GO:0045596	negative regulation of cell differentiation	50/765	327/8591	9.21923e-05	0.00317825	ENSG00000026025/ENSG00000125347/ENSG00000135916/ENSG00000128016/ENSG00000197061/ENSG00000154096/ENSG00000116044/ENSG00000125398/ENSG00000078674/ENSG00000115738/ENSG00000135046/ENSG00000110092/ENSG00000175197/ENSG00000130402/ENSG00000107890/ENSG00000112902/ENSG00000152518/ENSG00000136997/ENSG00000132466/ENSG00000110693/ENSG00000006712/ENSG00000198730/ENSG00000136603/ENSG00000168610/ENSG00000166477…	50
BP	GO:1901654	response to ketone	21/765	97/8591	9.76838e-05	0.00328686	ENSG00000120129/ENSG00000125740/ENSG00000163453/ENSG00000087460/ENSG00000138592/ENSG00000240583/ENSG00000110092/ENSG00000046604/ENSG00000163347/ENSG00000137801/ENSG00000136997/ENSG00000070961/ENSG00000136826/ENSG00000132780/ENSG00000146648/ENSG00000054523/ENSG00000078401/ENSG00000140526/ENSG00000078369/ENSG00000147065/ENSG00000162409	21
BP	GO:0000226	microtubule cytoskeleton organization	36/765	211/8591	9.81031e-05	0.00328686	ENSG00000204389/ENSG00000054654/ENSG00000127914/ENSG00000135968/ENSG00000047410/ENSG00000204388/ENSG00000078674/ENSG00000135837/ENSG00000110172/ENSG00000112701/ENSG00000135720/ENSG00000108055/ENSG00000108424/ENSG00000130779/ENSG00000101972/ENSG00000047849/ENSG00000134982/ENSG00000197102/ENSG00000153201/ENSG00000034677/ENSG00000164114/ENSG00000204104/ENSG00000147526/ENSG00000117155/ENSG00000101350…	36
BP	GO:0042493	response to drug	35/765	203/8591	9.84052e-05	0.00328686	ENSG00000125740/ENSG00000044574/ENSG00000112499/ENSG00000130522/ENSG00000087460/ENSG00000116044/ENSG00000196586/ENSG00000138668/ENSG00000240583/ENSG00000102699/ENSG00000135046/ENSG00000110092/ENSG00000079246/ENSG00000118058/ENSG00000198727/ENSG00000163347/ENSG00000174780/ENSG00000137801/ENSG00000198900/ENSG00000136997/ENSG00000154767/ENSG00000170242/ENSG00000125257/ENSG00000168610/ENSG00000196591…	35
BP	GO:1990823	response to leukemia inhibitory factor	13/765	45/8591	9.89533e-05	0.00328686	ENSG00000029363/ENSG00000115053/ENSG00000079246/ENSG00000184557/ENSG00000102554/ENSG00000136826/ENSG00000175029/ENSG00000117139/ENSG00000115875/ENSG00000106829/ENSG00000173960/ENSG00000116161/ENSG00000112081	13
BP	GO:0030218	erythrocyte differentiation	14/765	51/8591	9.94525e-05	0.00328686	ENSG00000005483/ENSG00000115738/ENSG00000032219/ENSG00000082641/ENSG00000100813/ENSG00000110693/ENSG00000164442/ENSG00000119314/ENSG00000168610/ENSG00000134954/ENSG00000112715/ENSG00000204103/ENSG00000087274/ENSG00000113013	14
BP	GO:0035967	cellular response to topologically incorrect protein	17/765	70/8591	0.000100345	0.00328917	ENSG00000162772/ENSG00000204389/ENSG00000044574/ENSG00000116044/ENSG00000139644/ENSG00000123240/ENSG00000110092/ENSG00000175197/ENSG00000025796/ENSG00000118217/ENSG00000055332/ENSG00000143870/ENSG00000102580/ENSG00000164463/ENSG00000182934/ENSG00000103429/ENSG00000087274	17
BP	GO:0033044	regulation of chromosome organization	28/765	149/8591	0.000106952	0.00347724	ENSG00000120129/ENSG00000047410/ENSG00000116560/ENSG00000164190/ENSG00000138668/ENSG00000079246/ENSG00000118058/ENSG00000112701/ENSG00000174953/ENSG00000136997/ENSG00000113141/ENSG00000146731/ENSG00000006712/ENSG00000121274/ENSG00000134982/ENSG00000178913/ENSG00000198730/ENSG00000104320/ENSG00000198887/ENSG00000102974/ENSG00000153827/ENSG00000163166/ENSG00000112715/ENSG00000204371/ENSG00000119335…	28
BP	GO:0009411	response to UV	16/765	64/8591	0.000110421	0.00353428	ENSG00000233276/ENSG00000240583/ENSG00000110092/ENSG00000136997/ENSG00000100811/ENSG00000154767/ENSG00000162607/ENSG00000170242/ENSG00000116747/ENSG00000146648/ENSG00000128829/ENSG00000122008/ENSG00000005339/ENSG00000135945/ENSG00000196549/ENSG00000102081	16
BP	GO:0006479	protein methylation	19/765	84/8591	0.000112116	0.00353428	ENSG00000005483/ENSG00000055609/ENSG00000054267/ENSG00000118058/ENSG00000032219/ENSG00000116539/ENSG00000147548/ENSG00000168300/ENSG00000006712/ENSG00000198730/ENSG00000110066/ENSG00000102974/ENSG00000163166/ENSG00000116731/ENSG00000168298/ENSG00000164091/ENSG00000117000/ENSG00000204371/ENSG00000137815	19
BP	GO:0008213	protein alkylation	19/765	84/8591	0.000112116	0.00353428	ENSG00000005483/ENSG00000055609/ENSG00000054267/ENSG00000118058/ENSG00000032219/ENSG00000116539/ENSG00000147548/ENSG00000168300/ENSG00000006712/ENSG00000198730/ENSG00000110066/ENSG00000102974/ENSG00000163166/ENSG00000116731/ENSG00000168298/ENSG00000164091/ENSG00000117000/ENSG00000204371/ENSG00000137815	19
BP	GO:0097191	extrinsic apoptotic signaling pathway	22/765	105/8591	0.000112406	0.00353428	ENSG00000162772/ENSG00000204389/ENSG00000135916/ENSG00000233276/ENSG00000121858/ENSG00000204388/ENSG00000023287/ENSG00000146247/ENSG00000137801/ENSG00000126709/ENSG00000180370/ENSG00000136603/ENSG00000099875/ENSG00000118503/ENSG00000118412/ENSG00000138448/ENSG00000141682/ENSG00000198964/ENSG00000044115/ENSG00000162734/ENSG00000135926/ENSG00000006327	22
BP	GO:0072359	circulatory system development	69/765	498/8591	0.000113125	0.00353428	ENSG00000233276/ENSG00000162434/ENSG00000115053/ENSG00000154734/ENSG00000154096/ENSG00000113140/ENSG00000116044/ENSG00000125398/ENSG00000100815/ENSG00000164190/ENSG00000240583/ENSG00000115738/ENSG00000023287/ENSG00000175197/ENSG00000147649/ENSG00000054598/ENSG00000122870/ENSG00000136451/ENSG00000118523/ENSG00000184557/ENSG00000046604/ENSG00000102554/ENSG00000113163/ENSG00000112902/ENSG00000006125…	69
BP	GO:0061326	renal tubule development	12/765	40/8591	0.000122368	0.00372898	ENSG00000169344/ENSG00000125398/ENSG00000198914/ENSG00000136997/ENSG00000135541/ENSG00000260027/ENSG00000273706/ENSG00000112715/ENSG00000101384/ENSG00000104327/ENSG00000205213/ENSG00000125618	12
[truncated: 4,999 more rows]

## Sheet: DTC
Category	ID	Description	GeneRatio	BgRatio	pvalue	padj	geneID	Count
[truncated: 1,791 more rows]

[truncated: 8 more sheets: LOH, PC, IC, MC, MON, DC, B cells, NK-T]
