# Supplementary material for: A Partial Picture of the Single-Cell Transcriptomics of Human IgA Nephropathy
Source: Front Immunol. 2021 Apr 16;12:645988. doi: 10.3389/fimmu.2021.645988 (PMC8085501; doi:10.3389/fimmu.2021.645988)
Supplement: Supplementary Table 12 — Kyoto encyclopedia of genes and genomes (KEGG) enrichment analysis for individual cell types performed with the “cluster Profiler” R package using DEGs ( Supplementary Table 10 ). [file Table_12.xlsx]

## Sheet: MES
ID	Description	GeneRatio	BgRatio	pvalue	padj	geneID	Count
hsa04915	Estrogen signaling pathway	7/42	92/7003	9.95323e-07	9.31897e-05	ENSG00000177606/ENSG00000080824/ENSG00000166598/ENSG00000170345/ENSG00000087460/ENSG00000096384/ENSG00000145675	7
hsa05418	Fluid shear stress and atherosclerosis	8/42	135/7003	1.05299e-06	9.31897e-05	ENSG00000177606/ENSG00000080824/ENSG00000166598/ENSG00000170345/ENSG00000162692/ENSG00000105974/ENSG00000096384/ENSG00000145675	8
hsa04918	Thyroid hormone synthesis	5/42	73/7003	6.75224e-05	0.00398382	ENSG00000166598/ENSG00000044574/ENSG00000087460/ENSG00000233276/ENSG00000143153	5
hsa04612	Antigen processing and presentation	4/42	41/7003	9.63852e-05	0.00426504	ENSG00000167004/ENSG00000080824/ENSG00000044574/ENSG00000096384	4
hsa04657	IL-17 signaling pathway	5/42	89/7003	0.000173875	0.00615517	ENSG00000177606/ENSG00000080824/ENSG00000166598/ENSG00000170345/ENSG00000096384	5
hsa04668	TNF signaling pathway	5/42	102/7003	0.000329463	0.00971914	ENSG00000177606/ENSG00000170345/ENSG00000162692/ENSG00000145675/ENSG00000171223	5
hsa05210	Colorectal cancer	4/42	71/7003	0.000811937	0.0205304	ENSG00000177606/ENSG00000170345/ENSG00000099860/ENSG00000145675	4
hsa00190	Oxidative phosphorylation	5/42	128/7003	0.00093315	0.0206459	ENSG00000228253/ENSG00000212907/ENSG00000198786/ENSG00000198899/ENSG00000198727	5
hsa04260	Cardiac muscle contraction	4/42	77/7003	0.00110184	0.0216696	ENSG00000167460/ENSG00000143153/ENSG00000198727/ENSG00000118194	4
hsa05012	Parkinson's disease	5/42	138/7003	0.00130819	0.023155	ENSG00000228253/ENSG00000212907/ENSG00000198786/ENSG00000198899/ENSG00000198727	5
hsa05224	Breast cancer	5/42	145/7003	0.00163032	0.0262334	ENSG00000177606/ENSG00000170345/ENSG00000099860/ENSG00000114315/ENSG00000145675	5
hsa01522	Endocrine resistance	4/42	91/7003	0.00204817	0.0278008	ENSG00000177606/ENSG00000170345/ENSG00000087460/ENSG00000145675	4
hsa04659	Th17 cell differentiation	4/42	93/7003	0.00221824	0.0278008	ENSG00000177606/ENSG00000080824/ENSG00000170345/ENSG00000096384	4
hsa05142	Chagas disease (American trypanosomiasis)	4/42	95/7003	0.00239784	0.0278008	ENSG00000177606/ENSG00000170345/ENSG00000087460/ENSG00000145675	4
hsa05215	Prostate cancer	4/42	96/7003	0.0024913	0.0278008	ENSG00000080824/ENSG00000166598/ENSG00000096384/ENSG00000145675	4
hsa04141	Protein processing in endoplasmic reticulum	5/42	160/7003	0.00251306	0.0278008	ENSG00000167004/ENSG00000080824/ENSG00000166598/ENSG00000044574/ENSG00000096384	5
hsa04380	Osteoclast differentiation	4/42	110/7003	0.00407547	0.0413945	ENSG00000177606/ENSG00000170345/ENSG00000145675/ENSG00000171223	4
hsa04670	Leukocyte transendothelial migration	4/42	111/7003	0.00420961	0.0413945	ENSG00000163347/ENSG00000162692/ENSG00000154096/ENSG00000145675	4
hsa04024	cAMP signaling pathway	5/42	195/7003	0.00585916	0.0545827	ENSG00000177606/ENSG00000170345/ENSG00000087460/ENSG00000143153/ENSG00000145675	5
hsa04926	Relaxin signaling pathway	4/42	128/7003	0.00696821	0.0595275	ENSG00000177606/ENSG00000170345/ENSG00000087460/ENSG00000145675	4
hsa05031	Amphetamine addiction	3/42	66/7003	0.00706258	0.0595275	ENSG00000177606/ENSG00000170345/ENSG00000087460	3
hsa04662	B cell receptor signaling pathway	3/42	68/7003	0.00767111	0.0617175	ENSG00000177606/ENSG00000170345/ENSG00000145675	3
hsa04210	Apoptosis	4/42	135/7003	0.00838672	0.0645413	ENSG00000177606/ENSG00000170345/ENSG00000099860/ENSG00000145675	4
hsa04261	Adrenergic signaling in cardiomyocytes	4/42	141/7003	0.00974425	0.0710894	ENSG00000167460/ENSG00000087460/ENSG00000143153/ENSG00000118194	4
hsa05100	Bacterial invasion of epithelial cells	3/42	75/7003	0.0100409	0.0710894	ENSG00000105974/ENSG00000145675/ENSG00000198087	3
hsa05414	Dilated cardiomyopathy (DCM)	3/42	88/7003	0.015465	0.105281	ENSG00000167460/ENSG00000087460/ENSG00000118194	3
hsa04620	Toll-like receptor signaling pathway	3/42	95/7003	0.0189522	0.113777	ENSG00000177606/ENSG00000170345/ENSG00000145675	3
hsa04914	Progesterone-mediated oocyte maturation	3/42	95/7003	0.0189522	0.113777	ENSG00000080824/ENSG00000096384/ENSG00000145675	3
hsa04933	AGE-RAGE signaling pathway in diabetic complications	3/42	96/7003	0.0194832	0.113777	ENSG00000177606/ENSG00000162692/ENSG00000145675	3
hsa05231	Choline metabolism in cancer	3/42	97/7003	0.0200224	0.113777	ENSG00000177606/ENSG00000170345/ENSG00000145675	3
hsa04960	Aldosterone-regulated sodium reabsorption	2/42	37/7003	0.0204817	0.113777	ENSG00000143153/ENSG00000145675	2
hsa04660	T cell receptor signaling pathway	3/42	98/7003	0.0205699	0.113777	ENSG00000177606/ENSG00000170345/ENSG00000145675	3
hsa04973	Carbohydrate digestion and absorption	2/42	41/7003	0.024841	0.132445	ENSG00000143153/ENSG00000145675	2
hsa05016	Huntington's disease	4/42	188/7003	0.0254415	0.132445	ENSG00000228253/ENSG00000198899/ENSG00000233276/ENSG00000198727	4
hsa04961	Endocrine and other factor-regulated calcium reabsorption	2/42	46/7003	0.0307708	0.155612	ENSG00000087460/ENSG00000143153	2
hsa05030	Cocaine addiction	2/42	47/7003	0.032018	0.157422	ENSG00000177606/ENSG00000087460	2
hsa04728	Dopaminergic synapse	3/42	125/7003	0.0384676	0.181119	ENSG00000170345/ENSG00000170759/ENSG00000087460	3
hsa04923	Regulation of lipolysis in adipocytes	2/42	53/7003	0.0399076	0.181119	ENSG00000087460/ENSG00000145675	2
hsa05130	Pathogenic Escherichia coli infection	2/42	53/7003	0.0399076	0.181119	ENSG00000163347/ENSG00000115053	2
hsa05213	Endometrial cancer	2/42	57/7003	0.0455349	0.201492	ENSG00000099860/ENSG00000145675	2
hsa05140	Leishmaniasis	2/42	58/7003	0.0469853	0.202839	ENSG00000177606/ENSG00000170345	2
hsa05166	HTLV-I infection	4/42	231/7003	0.0485509	0.204607	ENSG00000177606/ENSG00000170345/ENSG00000162692/ENSG00000145675	4
hsa05161	Hepatitis B	3/42	141/7003	0.0518619	0.213478	ENSG00000177606/ENSG00000170345/ENSG00000145675	3
hsa04932	Non-alcoholic fatty liver disease (NAFLD)	3/42	144/7003	0.0545965	0.219627	ENSG00000177606/ENSG00000145675/ENSG00000198727	3
hsa05223	Non-small cell lung cancer	2/42	64/7003	0.0560353	0.220405	ENSG00000099860/ENSG00000145675	2
hsa04218	Cellular senescence	3/42	148/7003	0.0583496	0.222138	ENSG00000099860/ENSG00000064393/ENSG00000145675	3
hsa04921	Oxytocin signaling pathway	3/42	152/7003	0.0622231	0.222138	ENSG00000177606/ENSG00000170345/ENSG00000087460	3
hsa04917	Prolactin signaling pathway	2/42	68/7003	0.062382	0.222138	ENSG00000170345/ENSG00000145675	2
hsa05211	Renal cell carcinoma	2/42	68/7003	0.062382	0.222138	ENSG00000177606/ENSG00000145675	2
hsa04976	Bile secretion	2/42	69/7003	0.0640058	0.222138	ENSG00000087460/ENSG00000143153	2
hsa05323	Rheumatoid arthritis	2/42	69/7003	0.0640058	0.222138	ENSG00000177606/ENSG00000170345	2
hsa05214	Glioma	2/42	70/7003	0.0656439	0.223442	ENSG00000099860/ENSG00000145675	2
hsa05133	Pertussis	2/42	72/7003	0.0689623	0.229921	ENSG00000177606/ENSG00000170345	2
hsa05212	Pancreatic cancer	2/42	74/7003	0.0723357	0.229921	ENSG00000099860/ENSG00000145675	2
hsa04621	NOD-like receptor signaling pathway	3/42	163/7003	0.0734806	0.229921	ENSG00000177606/ENSG00000080824/ENSG00000096384	3
hsa04971	Gastric acid secretion	2/42	75/7003	0.0740424	0.229921	ENSG00000087460/ENSG00000143153	2
hsa05218	Melanoma	2/42	75/7003	0.0740424	0.229921	ENSG00000099860/ENSG00000145675	2
hsa05010	Alzheimer's disease	3/42	166/7003	0.0767006	0.229926	ENSG00000228253/ENSG00000198899/ENSG00000198727	3
hsa05220	Chronic myeloid leukemia	2/42	77/7003	0.0774948	0.229926	ENSG00000099860/ENSG00000145675	2
hsa04658	Th1 and Th2 cell differentiation	2/42	78/7003	0.0792401	0.229926	ENSG00000177606/ENSG00000170345	2
hsa05132	Salmonella infection	2/42	78/7003	0.0792401	0.229926	ENSG00000177606/ENSG00000170345	2
hsa05410	Hypertrophic cardiomyopathy (HCM)	2/42	82/7003	0.0863439	0.244986	ENSG00000167460/ENSG00000118194	2
hsa05167	Kaposi's sarcoma-associated herpesvirus infection	3/42	177/7003	0.089034	0.244986	ENSG00000177606/ENSG00000170345/ENSG00000145675	3
hsa05169	Epstein-Barr virus infection	3/42	177/7003	0.089034	0.244986	ENSG00000187514/ENSG00000177606/ENSG00000145675	3
hsa04911	Insulin secretion	2/42	84/7003	0.0899665	0.244986	ENSG00000087460/ENSG00000143153	2
hsa04012	ErbB signaling pathway	2/42	85/7003	0.0917947	0.246177	ENSG00000177606/ENSG00000145675	2
hsa04064	NF-kappa B signaling pathway	2/42	86/7003	0.0936341	0.247362	ENSG00000099860/ENSG00000162692	2
hsa04970	Salivary secretion	2/42	89/7003	0.0992167	0.258255	ENSG00000087460/ENSG00000143153	2
hsa05222	Small cell lung cancer	2/42	91/7003	0.10299	0.258962	ENSG00000099860/ENSG00000145675	2
hsa05203	Viral carcinogenesis	3/42	190/7003	0.104623	0.258962	ENSG00000197061/ENSG00000177606/ENSG00000145675	3
hsa04912	GnRH signaling pathway	2/42	92/7003	0.104892	0.258962	ENSG00000177606/ENSG00000087460	2
hsa04972	Pancreatic secretion	2/42	93/7003	0.106804	0.258962	ENSG00000087460/ENSG00000143153	2
hsa05146	Amoebiasis	2/42	93/7003	0.106804	0.258962	ENSG00000087460/ENSG00000145675	2
hsa04713	Circadian entrainment	2/42	96/7003	0.112595	0.26437	ENSG00000170345/ENSG00000087460	2
hsa04510	Focal adhesion	3/42	197/7003	0.113443	0.26437	ENSG00000177606/ENSG00000105974/ENSG00000145675	3
hsa04750	Inflammatory mediator regulation of TRP channels	2/42	97/7003	0.114544	0.26437	ENSG00000087460/ENSG00000145675	2
hsa05205	Proteoglycans in cancer	3/42	199/7003	0.116015	0.26437	ENSG00000105974/ENSG00000100234/ENSG00000145675	3
hsa04066	HIF-1 signaling pathway	2/42	98/7003	0.116502	0.26437	ENSG00000102265/ENSG00000145675	2
hsa03008	Ribosome biogenesis in eukaryotes	2/42	99/7003	0.118468	0.265429	ENSG00000210082/ENSG00000211459	2
hsa04964	Proximal tubule bicarbonate reclamation	1/42	22/7003	0.124132	0.274643	ENSG00000143153	1
hsa03060	Protein export	1/42	23/7003	0.129402	0.282767	ENSG00000044574	1
hsa04950	Maturity onset diabetes of the young	1/42	25/7003	0.139848	0.299896	ENSG00000114315	1
hsa04725	Cholinergic synapse	2/42	110/7003	0.140629	0.299896	ENSG00000170345/ENSG00000145675	2
hsa04919	Thyroid hormone signaling pathway	2/42	112/7003	0.144753	0.305015	ENSG00000143153/ENSG00000145675	2
hsa04151	PI3K-Akt signaling pathway	4/42	344/7003	0.149402	0.311109	ENSG00000080824/ENSG00000166598/ENSG00000096384/ENSG00000145675	4
hsa04722	Neurotrophin signaling pathway	2/42	118/7003	0.157276	0.323695	ENSG00000177606/ENSG00000145675	2
hsa04611	Platelet activation	2/42	120/7003	0.161497	0.328562	ENSG00000087460/ENSG00000145675	2
hsa04514	Cell adhesion molecules (CAMs)	2/42	122/7003	0.165739	0.333361	ENSG00000163347/ENSG00000162692	2
hsa04068	FoxO signaling pathway	2/42	128/7003	0.178585	0.347119	ENSG00000099860/ENSG00000145675	2
hsa05160	Hepatitis C	2/42	128/7003	0.178585	0.347119	ENSG00000163347/ENSG00000145675	2
hsa05020	Prion diseases	1/42	33/7003	0.180423	0.347119	ENSG00000044574	1
hsa05143	African trypanosomiasis	1/42	33/7003	0.180423	0.347119	ENSG00000162692	1
hsa04550	Signaling pathways regulating pluripotency of stem cells	2/42	134/7003	0.191586	0.363599	ENSG00000115738/ENSG00000145675	2
hsa05150	Staphylococcus aureus infection	1/42	36/7003	0.195152	0.363599	ENSG00000000971	1
hsa05216	Thyroid cancer	1/42	36/7003	0.195152	0.363599	ENSG00000099860	1
hsa04072	Phospholipase D signaling pathway	2/42	143/7003	0.211324	0.389628	ENSG00000087460/ENSG00000145675	2
hsa05416	Viral myocarditis	1/42	40/7003	0.214389	0.389655	ENSG00000105974	1
hsa04723	Retrograde endocannabinoid signaling	2/42	145/7003	0.215741	0.389655	ENSG00000212907/ENSG00000198786	2
hsa05226	Gastric cancer	2/42	147/7003	0.220168	0.393604	ENSG00000099860/ENSG00000145675	2
hsa03010	Ribosome	2/42	148/7003	0.222385	0.393604	ENSG00000210082/ENSG00000211459	2
hsa03050	Proteasome	1/42	43/7003	0.228522	0.393604	ENSG00000101182	1
hsa04962	Vasopressin-regulated water reabsorption	1/42	43/7003	0.228522	0.393604	ENSG00000087460	1
hsa05164	Influenza A	2/42	151/7003	0.229047	0.393604	ENSG00000177606/ENSG00000145675	2
hsa04390	Hippo signaling pathway	2/42	152/7003	0.231271	0.393605	ENSG00000118523/ENSG00000115738	2
hsa04330	Notch signaling pathway	1/42	45/7003	0.237805	0.39709	ENSG00000114315	1
hsa04930	Type II diabetes mellitus	1/42	45/7003	0.237805	0.39709	ENSG00000145675	1
hsa04010	MAPK signaling pathway	3/42	286/7003	0.244914	0.400762	ENSG00000177606/ENSG00000170345/ENSG00000099860	3
hsa05144	Malaria	1/42	47/7003	0.24698	0.400762	ENSG00000162692	1
hsa05168	Herpes simplex infection	2/42	160/7003	0.249117	0.400762	ENSG00000177606/ENSG00000170345	2
hsa05110	Vibrio cholerae infection	1/42	48/7003	0.251527	0.400762	ENSG00000087460	1
hsa04217	Necroptosis	2/42	162/7003	0.25359	0.400762	ENSG00000080824/ENSG00000096384	2
hsa05225	Hepatocellular carcinoma	2/42	162/7003	0.25359	0.400762	ENSG00000099860/ENSG00000145675	2
hsa04978	Mineral absorption	1/42	49/7003	0.256047	0.401005	ENSG00000143153	1
hsa04913	Ovarian steroidogenesis	1/42	50/7003	0.26054	0.401005	ENSG00000087460	1
hsa05014	Amyotrophic lateral sclerosis (ALS)	1/42	50/7003	0.26054	0.401005	ENSG00000233276	1
hsa05321	Inflammatory bowel disease (IBD)	1/42	51/7003	0.265007	0.403956	ENSG00000177606	1
hsa04530	Tight junction	2/42	168/7003	0.267022	0.403956	ENSG00000177606/ENSG00000163347	2
hsa00480	Glutathione metabolism	1/42	52/7003	0.269447	0.40417	ENSG00000233276	1
hsa03460	Fanconi anemia pathway	1/42	53/7003	0.273861	0.407034	ENSG00000114315	1
hsa05165	Human papillomavirus infection	3/42	305/7003	0.275955	0.407034	ENSG00000114315/ENSG00000087460/ENSG00000145675	3
hsa05034	Alcoholism	2/42	178/7003	0.289419	0.418491	ENSG00000197061/ENSG00000087460	2
hsa00310	Lysine degradation	1/42	58/7003	0.295545	0.418491	ENSG00000005483	1
hsa04213	Longevity regulating pathway - multiple species	1/42	58/7003	0.295545	0.418491	ENSG00000145675	1
hsa04370	VEGF signaling pathway	1/42	58/7003	0.295545	0.418491	ENSG00000145675	1
hsa04730	Long-term depression	1/42	58/7003	0.295545	0.418491	ENSG00000087460	1
hsa05202	Transcriptional misregulation in cancer	2/42	182/7003	0.298366	0.419134	ENSG00000115738/ENSG00000099860	2
hsa00590	Arachidonic acid metabolism	1/42	60/7003	0.30404	0.423741	ENSG00000233276	1
hsa05217	Basal cell carcinoma	1/42	61/7003	0.30825	0.426252	ENSG00000099860	1
hsa04137	Mitophagy - animal	1/42	64/7003	0.320731	0.429083	ENSG00000177606	1
hsa04924	Renin secretion	1/42	64/7003	0.320731	0.429083	ENSG00000087460	1
hsa05120	Epithelial cell signaling in Helicobacter pylori infection	1/42	64/7003	0.320731	0.429083	ENSG00000177606	1
hsa05230	Central carbon metabolism in cancer	1/42	64/7003	0.320731	0.429083	ENSG00000145675	1
hsa04664	Fc epsilon RI signaling pathway	1/42	65/7003	0.324843	0.429083	ENSG00000145675	1
hsa05221	Acute myeloid leukemia	1/42	65/7003	0.324843	0.429083	ENSG00000145675	1
hsa04115	p53 signaling pathway	1/42	68/7003	0.337032	0.441886	ENSG00000099860	1
hsa01524	Platinum drug resistance	1/42	70/7003	0.345038	0.449057	ENSG00000145675	1
hsa04610	Complement and coagulation cascades	1/42	72/7003	0.35295	0.456002	ENSG00000000971	1
hsa03018	RNA degradation	1/42	73/7003	0.356871	0.456138	ENSG00000070756	1
hsa04015	Rap1 signaling pathway	2/42	209/7003	0.35821	0.456138	ENSG00000087460/ENSG00000145675	2
hsa01521	EGFR tyrosine kinase inhibitor resistance	1/42	78/7003	0.376131	0.475537	ENSG00000145675	1
hsa04925	Aldosterone synthesis and secretion	1/42	79/7003	0.379915	0.476914	ENSG00000087460	1
hsa04350	TGF-beta signaling pathway	1/42	83/7003	0.394827	0.488702	ENSG00000115738	1
hsa04640	Hematopoietic cell lineage	1/42	83/7003	0.394827	0.488702	ENSG00000010278	1
hsa04144	Endocytosis	2/42	231/7003	0.405725	0.49194	ENSG00000170759/ENSG00000105974	2
hsa04211	Longevity regulating pathway	1/42	86/7003	0.405781	0.49194	ENSG00000145675	1
hsa04974	Protein digestion and absorption	1/42	86/7003	0.405781	0.49194	ENSG00000143153	1
hsa04540	Gap junction	1/42	87/7003	0.409389	0.492938	ENSG00000087460	1
hsa04666	Fc gamma R-mediated phagocytosis	1/42	88/7003	0.412976	0.493896	ENSG00000145675	1
hsa03015	mRNA surveillance pathway	1/42	89/7003	0.416541	0.494817	ENSG00000070756	1
hsa05032	Morphine addiction	1/42	90/7003	0.420085	0.495701	ENSG00000087460	1
hsa04070	Phosphatidylinositol signaling system	1/42	97/7003	0.444314	0.520818	ENSG00000145675	1
hsa04916	Melanogenesis	1/42	99/7003	0.451052	0.525239	ENSG00000087460	1
hsa04922	Glucagon signaling pathway	1/42	101/7003	0.457712	0.529509	ENSG00000087460	1
hsa04931	Insulin resistance	1/42	104/7003	0.467553	0.537382	ENSG00000145675	1
hsa04650	Natural killer cell mediated cytotoxicity	1/42	108/7003	0.480403	0.54859	ENSG00000145675	1
hsa04726	Serotonergic synapse	1/42	111/7003	0.489842	0.555782	ENSG00000087460	1
hsa04724	Glutamatergic synapse	1/42	114/7003	0.499114	0.559016	ENSG00000087460	1
hsa04071	Sphingolipid signaling pathway	1/42	115/7003	0.502167	0.559016	ENSG00000145675	1
hsa05322	Systemic lupus erythematosus	1/42	115/7003	0.502167	0.559016	ENSG00000197061	1
hsa04152	AMPK signaling pathway	1/42	117/7003	0.50822	0.562219	ENSG00000145675	1
hsa04270	Vascular smooth muscle contraction	1/42	120/7003	0.517165	0.568561	ENSG00000087460	1
hsa04110	Cell cycle	1/42	122/7003	0.52304	0.57147	ENSG00000099860	1
hsa04140	Autophagy - animal	1/42	127/7003	0.537424	0.580025	ENSG00000145675	1
hsa05162	Measles	1/42	127/7003	0.537424	0.580025	ENSG00000145675	1
hsa04910	Insulin signaling pathway	1/42	135/7003	0.559562	0.599513	ENSG00000145675	1
hsa04371	Apelin signaling pathway	1/42	136/7003	0.562255	0.599513	ENSG00000118523	1
hsa04310	Wnt signaling pathway	1/42	138/7003	0.567594	0.601582	ENSG00000177606	1
hsa04150	mTOR signaling pathway	1/42	144/7003	0.583231	0.614476	ENSG00000145675	1
hsa04630	Jak-STAT signaling pathway	1/42	159/7003	0.61995	0.649296	ENSG00000145675	1
hsa04022	cGMP-PKG signaling pathway	1/42	161/7003	0.6246	0.650319	ENSG00000143153	1
hsa03013	RNA transport	1/42	167/7003	0.638221	0.660615	ENSG00000070756	1
hsa04062	Chemokine signaling pathway	1/42	171/7003	0.647032	0.665841	ENSG00000145675	1
hsa04360	Axon guidance	1/42	174/7003	0.653503	0.668613	ENSG00000145675	1
hsa04020	Calcium signaling pathway	1/42	180/7003	0.666099	0.677583	ENSG00000087460	1
hsa04810	Regulation of actin cytoskeleton	1/42	211/7003	0.724384	0.732663	ENSG00000145675	1
hsa04014	Ras signaling pathway	1/42	234/7003	0.761085	0.76541	ENSG00000145675	1
hsa05206	MicroRNAs in cancer	1/42	296/7003	0.83786	0.83786	ENSG00000100234	1

## Sheet: EC
ID	Description	GeneRatio	BgRatio	pvalue	padj	geneID	Count
hsa05012	Parkinson's disease	7/39	138/7003	8.99995e-06	0.00116099	ENSG00000198786/ENSG00000228253/ENSG00000212907/ENSG00000198899/ENSG00000198727/ENSG00000114353/ENSG00000198763	7
hsa00190	Oxidative phosphorylation	6/39	128/7003	6.59647e-05	0.0038183	ENSG00000198786/ENSG00000228253/ENSG00000212907/ENSG00000198899/ENSG00000198727/ENSG00000198763	6
hsa05418	Fluid shear stress and atherosclerosis	6/39	135/7003	8.87977e-05	0.0038183	ENSG00000080824/ENSG00000096384/ENSG00000166598/ENSG00000081189/ENSG00000198668/ENSG00000261371	6
hsa04915	Estrogen signaling pathway	5/39	92/7003	0.000141932	0.00447818	ENSG00000080824/ENSG00000096384/ENSG00000166598/ENSG00000198668/ENSG00000114353	5
hsa05215	Prostate cancer	5/39	96/7003	0.000173573	0.00447818	ENSG00000080824/ENSG00000096384/ENSG00000166598/ENSG00000100906/ENSG00000148516	5
hsa04657	IL-17 signaling pathway	4/39	89/7003	0.00142768	0.0257579	ENSG00000080824/ENSG00000096384/ENSG00000166598/ENSG00000100906	4
hsa04612	Antigen processing and presentation	3/39	41/7003	0.00147075	0.0257579	ENSG00000080824/ENSG00000096384/ENSG00000167004	3
hsa04659	Th17 cell differentiation	4/39	93/7003	0.00168022	0.0257579	ENSG00000080824/ENSG00000096384/ENSG00000100906/ENSG00000134352	4
hsa04141	Protein processing in endoplasmic reticulum	5/39	160/7003	0.00179707	0.0257579	ENSG00000080824/ENSG00000096384/ENSG00000166598/ENSG00000167004/ENSG00000086061	5
hsa04723	Retrograde endocannabinoid signaling	4/39	145/7003	0.00826566	0.106627	ENSG00000198786/ENSG00000212907/ENSG00000114353/ENSG00000198763	4
hsa04151	PI3K-Akt signaling pathway	6/39	344/7003	0.0111064	0.130248	ENSG00000080824/ENSG00000096384/ENSG00000102755/ENSG00000166598/ENSG00000166913/ENSG00000120156	6
hsa05010	Alzheimer's disease	4/39	166/7003	0.0131326	0.141176	ENSG00000228253/ENSG00000198899/ENSG00000198727/ENSG00000198668	4
hsa04914	Progesterone-mediated oocyte maturation	3/39	95/7003	0.0155326	0.154131	ENSG00000080824/ENSG00000096384/ENSG00000114353	3
hsa05202	Transcriptional misregulation in cancer	4/39	182/7003	0.0178678	0.164639	ENSG00000102755/ENSG00000081189/ENSG00000148516/ENSG00000115738	4
hsa04670	Leukocyte transendothelial migration	3/39	111/7003	0.0234223	0.201432	ENSG00000261371/ENSG00000114353/ENSG00000149564	3
hsa04015	Rap1 signaling pathway	4/39	209/7003	0.0280462	0.214294	ENSG00000102755/ENSG00000198668/ENSG00000114353/ENSG00000120156	4
hsa04114	Oocyte meiosis	3/39	121/7003	0.029277	0.214294	ENSG00000065613/ENSG00000198668/ENSG00000166913	3
hsa04514	Cell adhesion molecules (CAMs)	3/39	122/7003	0.0299015	0.214294	ENSG00000174059/ENSG00000261371/ENSG00000149564	3
hsa04371	Apelin signaling pathway	3/39	136/7003	0.0393856	0.267408	ENSG00000081189/ENSG00000198668/ENSG00000114353	3
hsa04261	Adrenergic signaling in cardiomyocytes	3/39	141/7003	0.0431043	0.278023	ENSG00000167460/ENSG00000198668/ENSG00000114353	3
hsa04924	Renin secretion	2/39	64/7003	0.049068	0.301418	ENSG00000198668/ENSG00000114353	2
hsa04921	Oxytocin signaling pathway	3/39	152/7003	0.0518867	0.304245	ENSG00000081189/ENSG00000198668/ENSG00000114353	3
hsa05323	Rheumatoid arthritis	2/39	69/7003	0.0561234	0.30501	ENSG00000102755/ENSG00000120156	2
hsa04022	cGMP-PKG signaling pathway	3/39	161/7003	0.059673	0.30501	ENSG00000081189/ENSG00000198668/ENSG00000114353	3
hsa05133	Pertussis	2/39	72/7003	0.0605185	0.30501	ENSG00000198668/ENSG00000114353	2
hsa04621	NOD-like receptor signaling pathway	3/39	163/7003	0.061475	0.30501	ENSG00000080824/ENSG00000096384/ENSG00000100906	3
hsa04971	Gastric acid secretion	2/39	75/7003	0.065029	0.310694	ENSG00000198668/ENSG00000114353	2
hsa04260	Cardiac muscle contraction	2/39	77/7003	0.0680978	0.311247	ENSG00000167460/ENSG00000198727	2
hsa03450	Non-homologous end-joining	1/39	13/7003	0.0700852	0.311247	ENSG00000079246	1
hsa05167	Kaposi's sarcoma-associated herpesvirus infection	3/39	177/7003	0.0747957	0.311247	ENSG00000198668/ENSG00000100906/ENSG00000134352	3
hsa05169	Epstein-Barr virus infection	3/39	177/7003	0.0747957	0.311247	ENSG00000100906/ENSG00000166913/ENSG00000026025	3
hsa05206	MicroRNAs in cancer	4/39	296/7003	0.080844	0.325903	ENSG00000124766/ENSG00000148516/ENSG00000026025/ENSG00000100234	4
hsa05016	Huntington's disease	3/39	188/7003	0.0860965	0.32946	ENSG00000228253/ENSG00000198899/ENSG00000198727	3
hsa05203	Viral carcinogenesis	3/39	190/7003	0.0882267	0.32946	ENSG00000100906/ENSG00000166913/ENSG00000134352	3
hsa04024	cAMP signaling pathway	3/39	195/7003	0.0936507	0.32946	ENSG00000198668/ENSG00000100906/ENSG00000114353	3
hsa05142	Chagas disease (American trypanosomiasis)	2/39	95/7003	0.0977036	0.32946	ENSG00000100906/ENSG00000114353	2
hsa05145	Toxoplasmosis	2/39	95/7003	0.0977036	0.32946	ENSG00000100906/ENSG00000114353	2
hsa04713	Circadian entrainment	2/39	96/7003	0.0994425	0.32946	ENSG00000198668/ENSG00000114353	2
hsa04066	HIF-1 signaling pathway	2/39	98/7003	0.102947	0.32946	ENSG00000102755/ENSG00000120156	2
hsa03008	Ribosome biogenesis in eukaryotes	2/39	99/7003	0.104712	0.32946	ENSG00000211459/ENSG00000210082	2
hsa04916	Melanogenesis	2/39	99/7003	0.104712	0.32946	ENSG00000198668/ENSG00000114353	2
hsa04950	Maturity onset diabetes of the young	1/39	25/7003	0.130516	0.400871	ENSG00000114315	1
hsa04722	Neurotrophin signaling pathway	2/39	118/7003	0.139701	0.406674	ENSG00000198668/ENSG00000100906	2
hsa04014	Ras signaling pathway	3/39	234/7003	0.140358	0.406674	ENSG00000102755/ENSG00000198668/ENSG00000120156	3
hsa04270	Vascular smooth muscle contraction	2/39	120/7003	0.143524	0.406674	ENSG00000122679/ENSG00000198668	2
hsa04744	Phototransduction	1/39	28/7003	0.145016	0.406674	ENSG00000198668	1
hsa04728	Dopaminergic synapse	2/39	125/7003	0.153179	0.420427	ENSG00000198668/ENSG00000114353	2
hsa04926	Relaxin signaling pathway	2/39	128/7003	0.159035	0.427405	ENSG00000100906/ENSG00000114353	2
hsa04550	Signaling pathways regulating pluripotency of stem cells	2/39	134/7003	0.170872	0.449848	ENSG00000134352/ENSG00000115738	2
hsa05161	Hepatitis B	2/39	141/7003	0.184871	0.476966	ENSG00000100906/ENSG00000166913	2
hsa03010	Ribosome	2/39	148/7003	0.199038	0.503448	ENSG00000211459/ENSG00000210082	2
hsa04390	Hippo signaling pathway	2/39	152/7003	0.207196	0.511344	ENSG00000166913/ENSG00000115738	2
hsa04010	MAPK signaling pathway	3/39	286/7003	0.212181	0.511344	ENSG00000102755/ENSG00000081189/ENSG00000120156	3
hsa04962	Vasopressin-regulated water reabsorption	1/39	43/7003	0.214051	0.511344	ENSG00000077380	1
hsa04330	Notch signaling pathway	1/39	45/7003	0.222835	0.514939	ENSG00000114315	1
hsa04217	Necroptosis	2/39	162/7003	0.227751	0.514939	ENSG00000080824/ENSG00000096384	2
hsa05030	Cocaine addiction	1/39	47/7003	0.231523	0.514939	ENSG00000114353	1
hsa05144	Malaria	1/39	47/7003	0.231523	0.514939	ENSG00000261371	1
hsa03013	RNA transport	2/39	167/7003	0.238093	0.520576	ENSG00000070756/ENSG00000100664	2
hsa05134	Legionellosis	1/39	50/7003	0.244378	0.521052	ENSG00000100906	1
hsa04062	Chemokine signaling pathway	2/39	171/7003	0.246389	0.521052	ENSG00000100906/ENSG00000114353	2
hsa03460	Fanconi anemia pathway	1/39	53/7003	0.257024	0.525954	ENSG00000114315	1
hsa04923	Regulation of lipolysis in adipocytes	1/39	53/7003	0.257024	0.525954	ENSG00000114353	1
hsa05034	Alcoholism	2/39	178/7003	0.260938	0.525954	ENSG00000198668/ENSG00000114353	2
hsa04730	Long-term depression	1/39	58/7003	0.277643	0.542377	ENSG00000114353	1
hsa05140	Leishmaniasis	1/39	58/7003	0.277643	0.542377	ENSG00000100906	1
hsa04623	Cytosolic DNA-sensing pathway	1/39	59/7003	0.2817	0.542377	ENSG00000100906	1
hsa05120	Epithelial cell signaling in Helicobacter pylori infection	1/39	64/7003	0.301651	0.546574	ENSG00000100906	1
hsa04920	Adipocytokine signaling pathway	1/39	65/7003	0.305576	0.546574	ENSG00000100906	1
hsa05131	Shigellosis	1/39	65/7003	0.305576	0.546574	ENSG00000100906	1
hsa05031	Amphetamine addiction	1/39	66/7003	0.30948	0.546574	ENSG00000198668	1
hsa04720	Long-term potentiation	1/39	67/7003	0.313362	0.546574	ENSG00000198668	1
hsa04662	B cell receptor signaling pathway	1/39	68/7003	0.317223	0.546574	ENSG00000100906	1
hsa04622	RIG-I-like receptor signaling pathway	1/39	69/7003	0.321063	0.546574	ENSG00000100906	1
hsa05214	Glioma	1/39	70/7003	0.324881	0.546574	ENSG00000198668	1
hsa04520	Adherens junction	1/39	71/7003	0.328679	0.546574	ENSG00000127329	1
hsa04610	Complement and coagulation cascades	1/39	72/7003	0.332456	0.546574	ENSG00000175899	1
hsa03018	RNA degradation	1/39	73/7003	0.336212	0.546574	ENSG00000070756	1
hsa04918	Thyroid hormone synthesis	1/39	73/7003	0.336212	0.546574	ENSG00000166598	1
hsa05220	Chronic myeloid leukemia	1/39	77/7003	0.351032	0.546574	ENSG00000100906	1
hsa04658	Th1 and Th2 cell differentiation	1/39	78/7003	0.354686	0.546574	ENSG00000100906	1
hsa05132	Salmonella infection	1/39	78/7003	0.354686	0.546574	ENSG00000077380	1
hsa04925	Aldosterone synthesis and secretion	1/39	79/7003	0.358321	0.546574	ENSG00000198668	1
hsa05410	Hypertrophic cardiomyopathy (HCM)	1/39	82/7003	0.369104	0.546574	ENSG00000167460	1
hsa04350	TGF-beta signaling pathway	1/39	83/7003	0.372659	0.546574	ENSG00000115738	1
hsa04640	Hematopoietic cell lineage	1/39	83/7003	0.372659	0.546574	ENSG00000174059	1
hsa04064	NF-kappa B signaling pathway	1/39	86/7003	0.383208	0.546574	ENSG00000100906	1
hsa04727	GABAergic synapse	1/39	86/7003	0.383208	0.546574	ENSG00000114353	1
hsa04540	Gap junction	1/39	87/7003	0.386685	0.546574	ENSG00000114353	1
hsa05414	Dilated cardiomyopathy (DCM)	1/39	88/7003	0.390144	0.546574	ENSG00000167460	1
hsa03015	mRNA surveillance pathway	1/39	89/7003	0.393584	0.546574	ENSG00000070756	1
hsa04970	Salivary secretion	1/39	89/7003	0.393584	0.546574	ENSG00000198668	1
hsa05032	Morphine addiction	1/39	90/7003	0.397004	0.546574	ENSG00000114353	1
hsa05222	Small cell lung cancer	1/39	91/7003	0.400406	0.546574	ENSG00000100906	1
hsa04912	GnRH signaling pathway	1/39	92/7003	0.403789	0.546574	ENSG00000198668	1
hsa04060	Cytokine-cytokine receptor interaction	2/39	252/7003	0.412242	0.546574	ENSG00000102755/ENSG00000134352	2
hsa04620	Toll-like receptor signaling pathway	1/39	95/7003	0.413827	0.546574	ENSG00000100906	1
hsa04070	Phosphatidylinositol signaling system	1/39	97/7003	0.420428	0.546574	ENSG00000198668	1
hsa04750	Inflammatory mediator regulation of TRP channels	1/39	97/7003	0.420428	0.546574	ENSG00000198668	1
hsa04660	T cell receptor signaling pathway	1/39	98/7003	0.423701	0.546574	ENSG00000100906	1
hsa04922	Glucagon signaling pathway	1/39	101/7003	0.433412	0.552188	ENSG00000198668	1
hsa04668	TNF signaling pathway	1/39	102/7003	0.436614	0.552188	ENSG00000100906	1
hsa04931	Insulin resistance	1/39	104/7003	0.442964	0.55478	ENSG00000100906	1
hsa04380	Osteoclast differentiation	1/39	110/7003	0.461599	0.565464	ENSG00000100906	1
hsa04725	Cholinergic synapse	1/39	110/7003	0.461599	0.565464	ENSG00000114353	1
hsa04726	Serotonergic synapse	1/39	111/7003	0.464645	0.565464	ENSG00000114353	1
hsa04724	Glutamatergic synapse	1/39	114/7003	0.473683	0.569348	ENSG00000114353	1
hsa04071	Sphingolipid signaling pathway	1/39	115/7003	0.476663	0.569348	ENSG00000114353	1
hsa04611	Platelet activation	1/39	120/7003	0.491316	0.581466	ENSG00000114353	1
hsa04110	Cell cycle	1/39	122/7003	0.497065	0.582921	ENSG00000166913	1
hsa04145	Phagosome	1/39	127/7003	0.511161	0.586703	ENSG00000077380	1
hsa05162	Measles	1/39	127/7003	0.511161	0.586703	ENSG00000100906	1
hsa05160	Hepatitis C	1/39	128/7003	0.513933	0.586703	ENSG00000100906	1
hsa04210	Apoptosis	1/39	135/7003	0.532917	0.597794	ENSG00000100906	1
hsa04910	Insulin signaling pathway	1/39	135/7003	0.532917	0.597794	ENSG00000198668	1
hsa04932	Non-alcoholic fatty liver disease (NAFLD)	1/39	144/7003	0.556267	0.616102	ENSG00000198727	1
hsa05224	Breast cancer	1/39	145/7003	0.55879	0.616102	ENSG00000114315	1
hsa04218	Cellular senescence	1/39	148/7003	0.566275	0.619064	ENSG00000198668	1
hsa05164	Influenza A	1/39	151/7003	0.573637	0.621842	ENSG00000100906	1
hsa04630	Jak-STAT signaling pathway	1/39	159/7003	0.592678	0.634006	ENSG00000134352	1
hsa05168	Herpes simplex infection	1/39	160/7003	0.594999	0.634006	ENSG00000100906	1
hsa05152	Tuberculosis	1/39	162/7003	0.599603	0.634006	ENSG00000198668	1
hsa04360	Axon guidance	1/39	174/7003	0.626173	0.656718	ENSG00000114353	1
hsa04020	Calcium signaling pathway	1/39	180/7003	0.638805	0.664563	ENSG00000198668	1
hsa04510	Focal adhesion	1/39	197/7003	0.67238	0.692223	ENSG00000102755	1
hsa05205	Proteoglycans in cancer	1/39	199/7003	0.676125	0.692223	ENSG00000100234	1
hsa05166	HTLV-I infection	1/39	231/7003	0.730656	0.742163	ENSG00000100906	1
hsa05165	Human papillomavirus infection	1/39	305/7003	0.824741	0.831185	ENSG00000114315	1
hsa04740	Olfactory transduction	1/39	377/7003	0.885158	0.885158	ENSG00000198668	1

## Sheet: PTC
ID	Description	GeneRatio	BgRatio	pvalue	padj	geneID	Count
hsa04141	Protein processing in endoplasmic reticulum	42/689	160/7003	1.44015e-09	4.01803e-07	ENSG00000080824/ENSG00000132002/ENSG00000120694/ENSG00000166598/ENSG00000096384/ENSG00000086061/ENSG00000167004/ENSG00000087074/ENSG00000044574/ENSG00000116044/ENSG00000125844/ENSG00000127022/ENSG00000074695/ENSG00000173110/ENSG00000138674/ENSG00000175197/ENSG00000008952/ENSG00000128272/ENSG00000198162/ENSG00000067167/ENSG00000025796/ENSG00000118217/ENSG00000055332/ENSG00000068912/ENSG00000143870…	42
hsa03040	Spliceosome	35/689	124/7003	4.44345e-09	5.03437e-07	ENSG00000119707/ENSG00000196504/ENSG00000125676/ENSG00000153187/ENSG00000115524/ENSG00000136527/ENSG00000173110/ENSG00000163714/ENSG00000141543/ENSG00000134186/ENSG00000100813/ENSG00000099783/ENSG00000164548/ENSG00000096401/ENSG00000087365/ENSG00000147274/ENSG00000084463/ENSG00000113649/ENSG00000164609/ENSG00000101161/ENSG00000100603/ENSG00000198231/ENSG00000099995/ENSG00000086589/ENSG00000136875…	35
hsa04520	Adherens junction	25/689	71/7003	5.4133e-09	5.03437e-07	ENSG00000140575/ENSG00000130402/ENSG00000106299/ENSG00000158195/ENSG00000148498/ENSG00000104067/ENSG00000105976/ENSG00000136153/ENSG00000101266/ENSG00000130396/ENSG00000142949/ENSG00000035403/ENSG00000100393/ENSG00000117155/ENSG00000072110/ENSG00000146648/ENSG00000140443/ENSG00000148737/ENSG00000177707/ENSG00000005339/ENSG00000151422/ENSG00000044115/ENSG00000184009/ENSG00000171105/ENSG00000196396	25
hsa04621	NOD-like receptor signaling pathway	30/689	163/7003	0.000507626	0.00674418	ENSG00000177606/ENSG00000080824/ENSG00000100906/ENSG00000096384/ENSG00000108691/ENSG00000163739/ENSG00000081041/ENSG00000265972/ENSG00000023445/ENSG00000162434/ENSG00000163734/ENSG00000164733/ENSG00000101966/ENSG00000112851/ENSG00000142166/ENSG00000123104/ENSG00000185515/ENSG00000115415/ENSG00000163565/ENSG00000105835/ENSG00000101333/ENSG00000104312/ENSG00000118503/ENSG00000117226/ENSG00000092439…	30
hsa04530	Tight junction	40/689	168/7003	7.02351e-08	4.8989e-06	ENSG00000177606/ENSG00000189143/ENSG00000092820/ENSG00000165376/ENSG00000150093/ENSG00000134318/ENSG00000132849/ENSG00000110092/ENSG00000130402/ENSG00000106299/ENSG00000067900/ENSG00000165215/ENSG00000163347/ENSG00000148498/ENSG00000104067/ENSG00000138071/ENSG00000130396/ENSG00000167552/ENSG00000072415/ENSG00000133026/ENSG00000221914/ENSG00000170606/ENSG00000095015/ENSG00000072110/ENSG00000158769…	40
hsa04657	IL-17 signaling pathway	17/689	89/7003	0.00540714	0.0348564	ENSG00000177606/ENSG00000170345/ENSG00000080824/ENSG00000100906/ENSG00000166598/ENSG00000096384/ENSG00000108691/ENSG00000125740/ENSG00000163739/ENSG00000081041/ENSG00000130522/ENSG00000163734/ENSG00000115009/ENSG00000124875/ENSG00000118503/ENSG00000109320/ENSG00000056736	17
hsa04510	Focal adhesion	43/689	197/7003	3.18799e-07	1.7789e-05	ENSG00000177606/ENSG00000023445/ENSG00000105855/ENSG00000150093/ENSG00000100852/ENSG00000091136/ENSG00000134318/ENSG00000110092/ENSG00000130402/ENSG00000177885/ENSG00000058272/ENSG00000145675/ENSG00000067900/ENSG00000137076/ENSG00000101966/ENSG00000137801/ENSG00000065534/ENSG00000105976/ENSG00000180370/ENSG00000091409/ENSG00000136068/ENSG00000035403/ENSG00000105971/ENSG00000187498/ENSG00000162909…	43
hsa05132	Salmonella infection	21/689	78/7003	1.27601e-05	0.00055643	ENSG00000177606/ENSG00000170345/ENSG00000163739/ENSG00000081041/ENSG00000163734/ENSG00000134318/ENSG00000135720/ENSG00000065243/ENSG00000106299/ENSG00000067900/ENSG00000158195/ENSG00000104067/ENSG00000197102/ENSG00000133026/ENSG00000136068/ENSG00000100345/ENSG00000187240/ENSG00000077380/ENSG00000109320/ENSG00000184009/ENSG00000163466	21
hsa05203	Viral carcinogenesis	38/689	190/7003	1.39606e-05	0.00055643	ENSG00000177606/ENSG00000100906/ENSG00000197061/ENSG00000162434/ENSG00000111642/ENSG00000134352/ENSG00000166913/ENSG00000110092/ENSG00000130402/ENSG00000177885/ENSG00000145675/ENSG00000128272/ENSG00000146592/ENSG00000124762/ENSG00000006747/ENSG00000055332/ENSG00000164924/ENSG00000114062/ENSG00000187555/ENSG00000168610/ENSG00000196591/ENSG00000067066/ENSG00000100393/ENSG00000162924/ENSG00000072110…	38
hsa04668	TNF signaling pathway	24/689	102/7003	3.68486e-05	0.00114908	ENSG00000177606/ENSG00000170345/ENSG00000100906/ENSG00000108691/ENSG00000163739/ENSG00000081041/ENSG00000171223/ENSG00000023445/ENSG00000090339/ENSG00000163734/ENSG00000162692/ENSG00000145675/ENSG00000115009/ENSG00000128272/ENSG00000146592/ENSG00000184557/ENSG00000003402/ENSG00000118503/ENSG00000069399/ENSG00000078401/ENSG00000078747/ENSG00000087470/ENSG00000101384/ENSG00000109320	24
hsa05215	Prostate cancer	23/689	96/7003	3.93011e-05	0.00114908	ENSG00000080824/ENSG00000100906/ENSG00000166598/ENSG00000096384/ENSG00000110092/ENSG00000177885/ENSG00000145675/ENSG00000128272/ENSG00000146592/ENSG00000124762/ENSG00000100393/ENSG00000146648/ENSG00000171862/ENSG00000140443/ENSG00000197461/ENSG00000148737/ENSG00000100485/ENSG00000171791/ENSG00000111276/ENSG00000005339/ENSG00000115904/ENSG00000169083/ENSG00000109320	23
hsa05205	Proteoglycans in cancer	38/689	199/7003	4.14118e-05	0.00114908	ENSG00000092820/ENSG00000151150/ENSG00000113070/ENSG00000145362/ENSG00000150093/ENSG00000134318/ENSG00000140575/ENSG00000179295/ENSG00000110092/ENSG00000177885/ENSG00000058272/ENSG00000145675/ENSG00000067900/ENSG00000124762/ENSG00000137801/ENSG00000105976/ENSG00000136997/ENSG00000123104/ENSG00000065361/ENSG00000136068/ENSG00000168610/ENSG00000105971/ENSG00000146648/ENSG00000138448/ENSG00000140443…	38
hsa05165	Human papillomavirus infection	52/689	305/7003	4.53041e-05	0.00114908	ENSG00000125347/ENSG00000114315/ENSG00000162434/ENSG00000087460/ENSG00000105855/ENSG00000111642/ENSG00000150093/ENSG00000091136/ENSG00000132849/ENSG00000110092/ENSG00000177885/ENSG00000145675/ENSG00000146592/ENSG00000124762/ENSG00000148498/ENSG00000055332/ENSG00000137801/ENSG00000142166/ENSG00000154001/ENSG00000114062/ENSG00000134982/ENSG00000091409/ENSG00000115415/ENSG00000072415/ENSG00000073711…	52
hsa05222	Small cell lung cancer	22/689	91/7003	4.97295e-05	0.00115621	ENSG00000100906/ENSG00000099860/ENSG00000023445/ENSG00000150093/ENSG00000091136/ENSG00000110092/ENSG00000145675/ENSG00000124762/ENSG00000101966/ENSG00000136997/ENSG00000130222/ENSG00000091409/ENSG00000187498/ENSG00000171862/ENSG00000138448/ENSG00000122008/ENSG00000171791/ENSG00000111276/ENSG00000164171/ENSG00000105810/ENSG00000134871/ENSG00000109320	22
hsa04810	Regulation of actin cytoskeleton	39/689	211/7003	6.98541e-05	0.00149918	ENSG00000092820/ENSG00000105855/ENSG00000150093/ENSG00000134318/ENSG00000140575/ENSG00000130402/ENSG00000205542/ENSG00000058272/ENSG00000145675/ENSG00000106299/ENSG00000067900/ENSG00000158195/ENSG00000145703/ENSG00000006747/ENSG00000065534/ENSG00000134982/ENSG00000180370/ENSG00000091409/ENSG00000154380/ENSG00000133026/ENSG00000035403/ENSG00000131504/ENSG00000072110/ENSG00000146648/ENSG00000138448…	39
hsa05213	Endometrial cancer	16/689	57/7003	7.9101e-05	0.00157637	ENSG00000099860/ENSG00000110092/ENSG00000177885/ENSG00000145675/ENSG00000124762/ENSG00000136997/ENSG00000130222/ENSG00000134982/ENSG00000118689/ENSG00000146648/ENSG00000171862/ENSG00000122008/ENSG00000148737/ENSG00000100485/ENSG00000115904/ENSG00000044115	16
hsa04210	Apoptosis	28/689	135/7003	9.70065e-05	0.00180432	ENSG00000177606/ENSG00000170345/ENSG00000100906/ENSG00000099860/ENSG00000121858/ENSG00000023445/ENSG00000164733/ENSG00000102699/ENSG00000175197/ENSG00000145675/ENSG00000128272/ENSG00000101966/ENSG00000163629/ENSG00000109861/ENSG00000003402/ENSG00000123104/ENSG00000130222/ENSG00000167552/ENSG00000162909/ENSG00000141682/ENSG00000171791/ENSG00000109320/ENSG00000184009/ENSG00000160049/ENSG00000167553…	28
hsa04670	Leukocyte transendothelial migration	24/689	111/7003	0.00015416	0.00268817	ENSG00000189143/ENSG00000092820/ENSG00000090339/ENSG00000154096/ENSG00000162692/ENSG00000165376/ENSG00000150093/ENSG00000100852/ENSG00000134318/ENSG00000107562/ENSG00000179295/ENSG00000130402/ENSG00000145675/ENSG00000114353/ENSG00000067900/ENSG00000165215/ENSG00000163347/ENSG00000130396/ENSG00000035403/ENSG00000072110/ENSG00000158769/ENSG00000044115/ENSG00000184009/ENSG00000147065	24
hsa04151	PI3K-Akt signaling pathway	55/689	344/7003	0.00016448	0.00269941	ENSG00000080824/ENSG00000166598/ENSG00000096384/ENSG00000162434/ENSG00000105855/ENSG00000150093/ENSG00000091136/ENSG00000166913/ENSG00000110092/ENSG00000177885/ENSG00000145675/ENSG00000128272/ENSG00000065243/ENSG00000146592/ENSG00000124762/ENSG00000137801/ENSG00000139679/ENSG00000142166/ENSG00000105976/ENSG00000136997/ENSG00000164924/ENSG00000154001/ENSG00000091409/ENSG00000127920/ENSG00000073711…	55
hsa05220	Chronic myeloid leukemia	18/689	77/7003	0.000370579	0.00574397	ENSG00000100906/ENSG00000099860/ENSG00000179295/ENSG00000110092/ENSG00000177885/ENSG00000145675/ENSG00000124762/ENSG00000136997/ENSG00000130222/ENSG00000175029/ENSG00000196591/ENSG00000167193/ENSG00000122008/ENSG00000100485/ENSG00000111276/ENSG00000105810/ENSG00000115904/ENSG00000109320	18
hsa04915	Estrogen signaling pathway	20/689	92/7003	0.000497026	0.00674418	ENSG00000177606/ENSG00000170345/ENSG00000080824/ENSG00000166598/ENSG00000096384/ENSG00000087460/ENSG00000113070/ENSG00000173110/ENSG00000177885/ENSG00000145675/ENSG00000128272/ENSG00000114353/ENSG00000146592/ENSG00000123104/ENSG00000101333/ENSG00000146648/ENSG00000100485/ENSG00000115904/ENSG00000156052/ENSG00000198668	20
hsa05161	Hepatitis B	27/689	141/7003	0.000503183	0.00674418	ENSG00000177606/ENSG00000170345/ENSG00000100906/ENSG00000162434/ENSG00000166913/ENSG00000110092/ENSG00000177885/ENSG00000145675/ENSG00000128272/ENSG00000146592/ENSG00000124762/ENSG00000142166/ENSG00000136997/ENSG00000164924/ENSG00000115415/ENSG00000168610/ENSG00000100393/ENSG00000095015/ENSG00000115267/ENSG00000171862/ENSG00000171791/ENSG00000111276/ENSG00000005339/ENSG00000105810/ENSG00000107201…	27
hsa05202	Transcriptional misregulation in cancer	32/689	182/7003	0.000766058	0.00971501	ENSG00000144802/ENSG00000099860/ENSG00000023445/ENSG00000171988/ENSG00000141027/ENSG00000115738/ENSG00000175197/ENSG00000118058/ENSG00000124762/ENSG00000178573/ENSG00000105976/ENSG00000136997/ENSG00000187098/ENSG00000007062/ENSG00000130222/ENSG00000089280/ENSG00000185630/ENSG00000196591/ENSG00000139318/ENSG00000162924/ENSG00000118971/ENSG00000140443/ENSG00000122008/ENSG00000197461/ENSG00000173801…	32
hsa05214	Glioma	16/689	70/7003	0.00100411	0.0121802	ENSG00000099860/ENSG00000110092/ENSG00000177885/ENSG00000145675/ENSG00000124762/ENSG00000130222/ENSG00000146648/ENSG00000171862/ENSG00000140443/ENSG00000122008/ENSG00000197461/ENSG00000100485/ENSG00000105810/ENSG00000115904/ENSG00000145349/ENSG00000198668	16
hsa05210	Colorectal cancer	16/689	71/7003	0.00118083	0.0137271	ENSG00000177606/ENSG00000170345/ENSG00000099860/ENSG00000110092/ENSG00000145675/ENSG00000124762/ENSG00000136997/ENSG00000113318/ENSG00000130222/ENSG00000134982/ENSG00000157500/ENSG00000122008/ENSG00000141682/ENSG00000148737/ENSG00000171791/ENSG00000006451	16
hsa05418	Fluid shear stress and atherosclerosis	25/689	135/7003	0.0013252	0.0142924	ENSG00000177606/ENSG00000170345/ENSG00000080824/ENSG00000166598/ENSG00000096384/ENSG00000108691/ENSG00000120129/ENSG00000090339/ENSG00000116044/ENSG00000162692/ENSG00000145675/ENSG00000068305/ENSG00000204217/ENSG00000105971/ENSG00000078401/ENSG00000138448/ENSG00000197461/ENSG00000112715/ENSG00000171791/ENSG00000109320/ENSG00000184009/ENSG00000169439/ENSG00000162409/ENSG00000161011/ENSG00000198668	25
hsa05160	Hepatitis C	24/689	128/7003	0.00137525	0.0142924	ENSG00000100906/ENSG00000125347/ENSG00000189143/ENSG00000162434/ENSG00000165376/ENSG00000177885/ENSG00000145675/ENSG00000124762/ENSG00000184557/ENSG00000165215/ENSG00000163347/ENSG00000055332/ENSG00000142166/ENSG00000110651/ENSG00000115415/ENSG00000168610/ENSG00000221914/ENSG00000146648/ENSG00000128829/ENSG00000100485/ENSG00000107201/ENSG00000115904/ENSG00000186951/ENSG00000109320	24
hsa05412	Arrhythmogenic right ventricular cardiomyopathy (ARVC)	16/689	72/7003	0.00138313	0.0142924	ENSG00000096696/ENSG00000105855/ENSG00000150093/ENSG00000046604/ENSG00000091409/ENSG00000134755/ENSG00000138448/ENSG00000170558/ENSG00000173801/ENSG00000148737/ENSG00000164171/ENSG00000213949/ENSG00000044115/ENSG00000184009/ENSG00000163069/ENSG00000160789	16
hsa05130	Pathogenic Escherichia coli infection	13/689	53/7003	0.00147709	0.0147182	ENSG00000092820/ENSG00000115053/ENSG00000150093/ENSG00000134318/ENSG00000106299/ENSG00000067900/ENSG00000163347/ENSG00000164924/ENSG00000167552/ENSG00000184009/ENSG00000167553/ENSG00000163466/ENSG00000123416	13
hsa03018	RNA degradation	16/689	73/7003	0.00161386	0.0153469	ENSG00000070756/ENSG00000133639/ENSG00000159388/ENSG00000183864/ENSG00000198677/ENSG00000141232/ENSG00000121274/ENSG00000088930/ENSG00000083520/ENSG00000111596/ENSG00000114127/ENSG00000039123/ENSG00000110367/ENSG00000113013/ENSG00000144381/ENSG00000090621	16
hsa04390	Hippo signaling pathway	27/689	152/7003	0.0016502	0.0153469	ENSG00000115738/ENSG00000166913/ENSG00000132849/ENSG00000110092/ENSG00000118523/ENSG00000148498/ENSG00000136997/ENSG00000169435/ENSG00000164924/ENSG00000134982/ENSG00000018408/ENSG00000072415/ENSG00000204217/ENSG00000221914/ENSG00000118971/ENSG00000143514/ENSG00000151748/ENSG00000148737/ENSG00000075711/ENSG00000125968/ENSG00000163558/ENSG00000044115/ENSG00000184009/ENSG00000187079/ENSG00000113645…	27
hsa05216	Thyroid cancer	10/689	36/7003	0.00188765	0.0169888	ENSG00000099860/ENSG00000047410/ENSG00000110092/ENSG00000124762/ENSG00000143549/ENSG00000136997/ENSG00000130222/ENSG00000122008/ENSG00000148737/ENSG00000125618	10
hsa05169	Epstein-Barr virus infection	30/689	177/7003	0.00201142	0.017537	ENSG00000177606/ENSG00000100906/ENSG00000026025/ENSG00000090339/ENSG00000162434/ENSG00000166913/ENSG00000173110/ENSG00000145675/ENSG00000124762/ENSG00000055332/ENSG00000136997/ENSG00000164924/ENSG00000101266/ENSG00000187555/ENSG00000168610/ENSG00000196591/ENSG00000173692/ENSG00000100393/ENSG00000118503/ENSG00000100603/ENSG00000128829/ENSG00000047315/ENSG00000171791/ENSG00000111276/ENSG00000005339…	30
hsa04933	AGE-RAGE signaling pathway in diabetic complications	19/689	96/7003	0.00221607	0.0183021	ENSG00000177606/ENSG00000120738/ENSG00000108691/ENSG00000090339/ENSG00000162692/ENSG00000110092/ENSG00000145675/ENSG00000115415/ENSG00000168610/ENSG00000101333/ENSG00000187498/ENSG00000131504/ENSG00000078401/ENSG00000112715/ENSG00000171791/ENSG00000111276/ENSG00000137193/ENSG00000134871/ENSG00000109320	19
hsa03015	mRNA surveillance pathway	18/689	89/7003	0.00223036	0.0183021	ENSG00000070756/ENSG00000100941/ENSG00000141543/ENSG00000165494/ENSG00000100813/ENSG00000133226/ENSG00000090060/ENSG00000154001/ENSG00000151461/ENSG00000073711/ENSG00000221914/ENSG00000157106/ENSG00000164091/ENSG00000125351/ENSG00000153944/ENSG00000108349/ENSG00000066027/ENSG00000090621	18
hsa04068	FoxO signaling pathway	23/689	128/7003	0.00304482	0.0237906	ENSG00000099860/ENSG00000121858/ENSG00000110092/ENSG00000177885/ENSG00000145675/ENSG00000145632/ENSG00000124762/ENSG00000130222/ENSG00000187555/ENSG00000168610/ENSG00000118689/ENSG00000100393/ENSG00000146648/ENSG00000118971/ENSG00000171862/ENSG00000140443/ENSG00000100485/ENSG00000111276/ENSG00000005339/ENSG00000115904/ENSG00000171105/ENSG00000118515/ENSG00000162409	23
hsa04137	Mitophagy - animal	14/689	64/7003	0.00315503	0.0237906	ENSG00000177606/ENSG00000138592/ENSG00000123240/ENSG00000106052/ENSG00000128272/ENSG00000187098/ENSG00000101266/ENSG00000164442/ENSG00000118689/ENSG00000136436/ENSG00000121749/ENSG00000135655/ENSG00000188554/ENSG00000161011	14
hsa05223	Non-small cell lung cancer	14/689	64/7003	0.00315503	0.0237906	ENSG00000099860/ENSG00000110092/ENSG00000177885/ENSG00000145675/ENSG00000124762/ENSG00000143924/ENSG00000130222/ENSG00000168610/ENSG00000118689/ENSG00000146648/ENSG00000122008/ENSG00000100485/ENSG00000105810/ENSG00000115904	14
hsa00310	Lysine degradation	13/689	58/7003	0.00349868	0.0256877	ENSG00000005483/ENSG00000181555/ENSG00000055609/ENSG00000118058/ENSG00000116539/ENSG00000084754/ENSG00000072210/ENSG00000147548/ENSG00000110066/ENSG00000116731/ENSG00000113790/ENSG00000183576/ENSG00000105953	13
hsa05131	Shigellosis	14/689	65/7003	0.00366712	0.026234	ENSG00000100906/ENSG00000150093/ENSG00000134318/ENSG00000106299/ENSG00000067900/ENSG00000158195/ENSG00000035403/ENSG00000104312/ENSG00000131504/ENSG00000167193/ENSG00000150760/ENSG00000109320/ENSG00000184009/ENSG00000163466	14
hsa05167	Kaposi's sarcoma-associated herpesvirus infection	29/689	177/7003	0.00395659	0.0275972	ENSG00000177606/ENSG00000170345/ENSG00000100906/ENSG00000163739/ENSG00000128016/ENSG00000081041/ENSG00000090339/ENSG00000162434/ENSG00000163734/ENSG00000134352/ENSG00000110092/ENSG00000145675/ENSG00000124762/ENSG00000055332/ENSG00000142166/ENSG00000136997/ENSG00000123104/ENSG00000115415/ENSG00000127920/ENSG00000168610/ENSG00000100393/ENSG00000126775/ENSG00000112715/ENSG00000005339/ENSG00000105810…	29
hsa05212	Pancreatic cancer	15/689	74/7003	0.0049285	0.0335378	ENSG00000099860/ENSG00000162434/ENSG00000110092/ENSG00000145675/ENSG00000124762/ENSG00000017797/ENSG00000130222/ENSG00000115415/ENSG00000168610/ENSG00000146648/ENSG00000122008/ENSG00000112715/ENSG00000105810/ENSG00000109320/ENSG00000006451	15
hsa04612	Antigen processing and presentation	10/689	41/7003	0.0053059	0.0348564	ENSG00000080824/ENSG00000096384/ENSG00000167004/ENSG00000044574/ENSG00000164733/ENSG00000127022/ENSG00000173110/ENSG00000231925/ENSG00000170606/ENSG00000179218	10
hsa05100	Bacterial invasion of epithelial cells	15/689	75/7003	0.00561738	0.0348564	ENSG00000198087/ENSG00000150093/ENSG00000145675/ENSG00000106299/ENSG00000158195/ENSG00000168385/ENSG00000138758/ENSG00000105976/ENSG00000035403/ENSG00000105971/ENSG00000167193/ENSG00000150760/ENSG00000044115/ENSG00000184009/ENSG00000163466	15
hsa05211	Renal cell carcinoma	14/689	68/7003	0.005622	0.0348564	ENSG00000177606/ENSG00000179295/ENSG00000177885/ENSG00000145675/ENSG00000124762/ENSG00000105976/ENSG00000180370/ENSG00000100393/ENSG00000134954/ENSG00000167193/ENSG00000112715/ENSG00000100485/ENSG00000005339/ENSG00000115904	14
hsa04110	Cell cycle	21/689	122/7003	0.00751147	0.0455587	ENSG00000099860/ENSG00000166913/ENSG00000164754/ENSG00000110092/ENSG00000124762/ENSG00000108055/ENSG00000136997/ENSG00000101972/ENSG00000164924/ENSG00000130222/ENSG00000253729/ENSG00000196591/ENSG00000100393/ENSG00000118971/ENSG00000072501/ENSG00000111276/ENSG00000005339/ENSG00000105810/ENSG00000129757/ENSG00000170027/ENSG00000114126	21
hsa01521	EGFR tyrosine kinase inhibitor resistance	15/689	78/7003	0.00816143	0.0484476	ENSG00000162434/ENSG00000177885/ENSG00000145675/ENSG00000105976/ENSG00000065361/ENSG00000168610/ENSG00000118689/ENSG00000146648/ENSG00000171862/ENSG00000140443/ENSG00000197461/ENSG00000112715/ENSG00000100485/ENSG00000171791/ENSG00000115904	15
hsa04064	NF-kappa B signaling pathway	16/689	86/7003	0.00886226	0.0515119	ENSG00000100906/ENSG00000099860/ENSG00000081041/ENSG00000023445/ENSG00000090339/ENSG00000162692/ENSG00000107562/ENSG00000101966/ENSG00000003402/ENSG00000101266/ENSG00000082805/ENSG00000118503/ENSG00000171791/ENSG00000107201/ENSG00000172175/ENSG00000109320	16
hsa04540	Gap junction	16/689	87/7003	0.00990155	0.0563782	ENSG00000087460/ENSG00000177885/ENSG00000114353/ENSG00000104067/ENSG00000123104/ENSG00000167552/ENSG00000101333/ENSG00000169967/ENSG00000146648/ENSG00000164116/ENSG00000197461/ENSG00000100485/ENSG00000115904/ENSG00000156052/ENSG00000167553/ENSG00000123416	16
hsa04330	Notch signaling pathway	10/689	45/7003	0.0105497	0.0572065	ENSG00000114315/ENSG00000175029/ENSG00000196591/ENSG00000080815/ENSG00000100393/ENSG00000100603/ENSG00000005339/ENSG00000101384/ENSG00000168214/ENSG00000138433	10
hsa04722	Neurotrophin signaling pathway	20/689	118/7003	0.0105992	0.0572065	ENSG00000177606/ENSG00000100906/ENSG00000179295/ENSG00000177885/ENSG00000145675/ENSG00000128272/ENSG00000080815/ENSG00000118689/ENSG00000104312/ENSG00000148053/ENSG00000095015/ENSG00000167193/ENSG00000100485/ENSG00000134313/ENSG00000171791/ENSG00000134243/ENSG00000115904/ENSG00000145349/ENSG00000109320/ENSG00000198668	20
hsa04918	Thyroid hormone synthesis	14/689	73/7003	0.0106621	0.0572065	ENSG00000166598/ENSG00000044574/ENSG00000233276/ENSG00000087460/ENSG00000081479/ENSG00000127022/ENSG00000128272/ENSG00000146592/ENSG00000143153/ENSG00000123104/ENSG00000101333/ENSG00000156052/ENSG00000163399/ENSG00000125618	14
hsa05162	Measles	21/689	127/7003	0.0118036	0.062136	ENSG00000100906/ENSG00000121858/ENSG00000162434/ENSG00000173110/ENSG00000110092/ENSG00000145675/ENSG00000117335/ENSG00000055332/ENSG00000142166/ENSG00000101266/ENSG00000115415/ENSG00000168610/ENSG00000118503/ENSG00000128829/ENSG00000118971/ENSG00000115267/ENSG00000111276/ENSG00000105810/ENSG00000107201/ENSG00000109320/ENSG00000147065	21
hsa04926	Relaxin signaling pathway	21/689	128/7003	0.0128608	0.0664474	ENSG00000177606/ENSG00000170345/ENSG00000100906/ENSG00000087460/ENSG00000177885/ENSG00000145675/ENSG00000128272/ENSG00000114353/ENSG00000146592/ENSG00000127920/ENSG00000101333/ENSG00000187498/ENSG00000146648/ENSG00000078401/ENSG00000112715/ENSG00000100485/ENSG00000115904/ENSG00000134871/ENSG00000078369/ENSG00000109320/ENSG00000069966	21
hsa04917	Prolactin signaling pathway	13/689	68/7003	0.0139512	0.0707705	ENSG00000170345/ENSG00000125347/ENSG00000110092/ENSG00000177885/ENSG00000145675/ENSG00000184557/ENSG00000115415/ENSG00000168610/ENSG00000118689/ENSG00000118971/ENSG00000100485/ENSG00000115904/ENSG00000109320	13
hsa01522	Endocrine resistance	16/689	91/7003	0.0150584	0.0745762	ENSG00000177606/ENSG00000170345/ENSG00000087460/ENSG00000113070/ENSG00000141027/ENSG00000110092/ENSG00000177885/ENSG00000145675/ENSG00000124762/ENSG00000146648/ENSG00000140443/ENSG00000100485/ENSG00000171791/ENSG00000111276/ENSG00000101384/ENSG00000115904	16
hsa04310	Wnt signaling pathway	22/689	138/7003	0.015236	0.0745762	ENSG00000177606/ENSG00000137673/ENSG00000134318/ENSG00000110092/ENSG00000101849/ENSG00000136997/ENSG00000101266/ENSG00000134982/ENSG00000175029/ENSG00000101333/ENSG00000080815/ENSG00000100393/ENSG00000095739/ENSG00000100592/ENSG00000118971/ENSG00000148737/ENSG00000100888/ENSG00000005339/ENSG00000145349/ENSG00000076716/ENSG00000116161/ENSG00000113712	22
hsa04062	Chemokine signaling pathway	26/689	171/7003	0.0159092	0.0765287	ENSG00000100906/ENSG00000108691/ENSG00000163739/ENSG00000081041/ENSG00000163734/ENSG00000134318/ENSG00000107562/ENSG00000177885/ENSG00000145675/ENSG00000115009/ENSG00000106299/ENSG00000114353/ENSG00000067900/ENSG00000148498/ENSG00000115415/ENSG00000127920/ENSG00000168610/ENSG00000101333/ENSG00000118689/ENSG00000124875/ENSG00000167193/ENSG00000100485/ENSG00000115904/ENSG00000078369/ENSG00000109320…	26
hsa04144	Endocytosis	33/689	231/7003	0.0175791	0.0831283	ENSG00000138592/ENSG00000170759/ENSG00000173110/ENSG00000106299/ENSG00000148498/ENSG00000006125/ENSG00000102189/ENSG00000107560/ENSG00000099290/ENSG00000172661/ENSG00000105971/ENSG00000114331/ENSG00000156675/ENSG00000066777/ENSG00000146648/ENSG00000078747/ENSG00000140443/ENSG00000136051/ENSG00000168461/ENSG00000133104/ENSG00000069329/ENSG00000163558/ENSG00000119541/ENSG00000242247/ENSG00000176783…	33
hsa05120	Epithelial cell signaling in Helicobacter pylori infection	12/689	64/7003	0.0205686	0.095644	ENSG00000177606/ENSG00000100906/ENSG00000163739/ENSG00000113070/ENSG00000179295/ENSG00000104067/ENSG00000105976/ENSG00000146648/ENSG00000158769/ENSG00000137845/ENSG00000109320/ENSG00000114573	12
hsa05221	Acute myeloid leukemia	12/689	65/7003	0.0230526	0.105437	ENSG00000110092/ENSG00000177885/ENSG00000145675/ENSG00000136997/ENSG00000168610/ENSG00000139318/ENSG00000173801/ENSG00000148737/ENSG00000100485/ENSG00000137193/ENSG00000115904/ENSG00000109320	12
hsa04217	Necroptosis	24/689	162/7003	0.0265918	0.117764	ENSG00000080824/ENSG00000096384/ENSG00000121858/ENSG00000023445/ENSG00000162434/ENSG00000102699/ENSG00000101966/ENSG00000055332/ENSG00000142166/ENSG00000003402/ENSG00000115415/ENSG00000168610/ENSG00000162909/ENSG00000118503/ENSG00000092439/ENSG00000087470/ENSG00000171791/ENSG00000145349/ENSG00000119541/ENSG00000171497/ENSG00000135821/ENSG00000113648/ENSG00000189403/ENSG00000161011	24
hsa05225	Hepatocellular carcinoma	24/689	162/7003	0.0265918	0.117764	ENSG00000099860/ENSG00000116044/ENSG00000110092/ENSG00000177885/ENSG00000145675/ENSG00000173473/ENSG00000124762/ENSG00000080503/ENSG00000105976/ENSG00000136997/ENSG00000130222/ENSG00000134982/ENSG00000163939/ENSG00000146648/ENSG00000171862/ENSG00000140443/ENSG00000122008/ENSG00000139613/ENSG00000148737/ENSG00000100485/ENSG00000105810/ENSG00000115904/ENSG00000184009/ENSG00000113712	24
hsa04514	Cell adhesion molecules (CAMs)	19/689	122/7003	0.0287326	0.123693	ENSG00000189143/ENSG00000090339/ENSG00000105855/ENSG00000162692/ENSG00000165376/ENSG00000150093/ENSG00000170017/ENSG00000165215/ENSG00000163347/ENSG00000090863/ENSG00000038427/ENSG00000091409/ENSG00000142949/ENSG00000182985/ENSG00000138448/ENSG00000158769/ENSG00000170558/ENSG00000177707/ENSG00000169439	19
hsa04066	HIF-1 signaling pathway	16/689	98/7003	0.0288174	0.123693	ENSG00000102265/ENSG00000145675/ENSG00000124762/ENSG00000168610/ENSG00000100393/ENSG00000099875/ENSG00000146648/ENSG00000078401/ENSG00000140443/ENSG00000112715/ENSG00000171791/ENSG00000111276/ENSG00000005339/ENSG00000145349/ENSG00000109320/ENSG00000171105	16
hsa04971	Gastric acid secretion	13/689	75/7003	0.0298559	0.124325	ENSG00000092820/ENSG00000087460/ENSG00000114353/ENSG00000143153/ENSG00000065534/ENSG00000123104/ENSG00000101333/ENSG00000156052/ENSG00000145349/ENSG00000163399/ENSG00000153822/ENSG00000157551/ENSG00000198668	13
hsa05218	Melanoma	13/689	75/7003	0.0298559	0.124325	ENSG00000099860/ENSG00000110092/ENSG00000145675/ENSG00000124762/ENSG00000105976/ENSG00000187098/ENSG00000130222/ENSG00000146648/ENSG00000171862/ENSG00000140443/ENSG00000122008/ENSG00000197461/ENSG00000105810	13
hsa04218	Cellular senescence	22/689	148/7003	0.0316889	0.130018	ENSG00000099860/ENSG00000185650/ENSG00000110092/ENSG00000145675/ENSG00000124762/ENSG00000064393/ENSG00000152518/ENSG00000136997/ENSG00000123104/ENSG00000130222/ENSG00000104320/ENSG00000118689/ENSG00000162909/ENSG00000118971/ENSG00000171862/ENSG00000134954/ENSG00000092439/ENSG00000105810/ENSG00000109320/ENSG00000171497/ENSG00000161011/ENSG00000198668	22
hsa04912	GnRH signaling pathway	15/689	92/7003	0.0339624	0.137326	ENSG00000177606/ENSG00000087460/ENSG00000113070/ENSG00000177885/ENSG00000128272/ENSG00000123104/ENSG00000101333/ENSG00000169967/ENSG00000095015/ENSG00000146648/ENSG00000100485/ENSG00000115904/ENSG00000156052/ENSG00000145349/ENSG00000198668	15
hsa05206	MicroRNAs in cancer	39/689	296/7003	0.0345513	0.137712	ENSG00000124766/ENSG00000026025/ENSG00000092820/ENSG00000085563/ENSG00000140416/ENSG00000277443/ENSG00000110092/ENSG00000177885/ENSG00000067900/ENSG00000124762/ENSG00000137801/ENSG00000138061/ENSG00000105976/ENSG00000136997/ENSG00000065361/ENSG00000134982/ENSG00000114861/ENSG00000168610/ENSG00000204217/ENSG00000100393/ENSG00000100697/ENSG00000146648/ENSG00000118971/ENSG00000171862/ENSG00000167193…	39
hsa03013	RNA transport	24/689	167/7003	0.0365834	0.142344	ENSG00000070756/ENSG00000107581/ENSG00000047410/ENSG00000125676/ENSG00000100941/ENSG00000100664/ENSG00000158417/ENSG00000075151/ENSG00000141543/ENSG00000100813/ENSG00000133226/ENSG00000108424/ENSG00000114416/ENSG00000263934/ENSG00000151461/ENSG00000153201/ENSG00000114867/ENSG00000125351/ENSG00000213024/ENSG00000164902/ENSG00000108349/ENSG00000090621/ENSG00000102081/ENSG00000063046	24
hsa04012	ErbB signaling pathway	14/689	85/7003	0.0367339	0.142344	ENSG00000177606/ENSG00000113070/ENSG00000177885/ENSG00000145675/ENSG00000124762/ENSG00000136997/ENSG00000065361/ENSG00000180370/ENSG00000146648/ENSG00000167193/ENSG00000100485/ENSG00000111276/ENSG00000115904/ENSG00000145349	14
hsa04630	Jak-STAT signaling pathway	23/689	159/7003	0.0375963	0.14369	ENSG00000162434/ENSG00000134352/ENSG00000179295/ENSG00000110092/ENSG00000177885/ENSG00000022267/ENSG00000145675/ENSG00000124762/ENSG00000184557/ENSG00000142166/ENSG00000136997/ENSG00000115415/ENSG00000168610/ENSG00000100393/ENSG00000146648/ENSG00000118971/ENSG00000197461/ENSG00000100485/ENSG00000171791/ENSG00000137193/ENSG00000005339/ENSG00000115904/ENSG00000143384	23
hsa05164	Influenza A	22/689	151/7003	0.038588	0.145487	ENSG00000177606/ENSG00000100906/ENSG00000132002/ENSG00000108691/ENSG00000121858/ENSG00000090339/ENSG00000162434/ENSG00000173110/ENSG00000145675/ENSG00000184557/ENSG00000055332/ENSG00000102580/ENSG00000142166/ENSG00000115415/ENSG00000100393/ENSG00000128829/ENSG00000115267/ENSG00000005339/ENSG00000107201/ENSG00000105323/ENSG00000109320/ENSG00000184009	22
hsa05168	Herpes simplex infection	23/689	160/7003	0.0400062	0.148823	ENSG00000177606/ENSG00000170345/ENSG00000100906/ENSG00000108691/ENSG00000162434/ENSG00000179295/ENSG00000184557/ENSG00000055332/ENSG00000142166/ENSG00000101266/ENSG00000187555/ENSG00000115415/ENSG00000067066/ENSG00000100393/ENSG00000128829/ENSG00000115267/ENSG00000005339/ENSG00000107201/ENSG00000115875/ENSG00000109320/ENSG00000107341/ENSG00000165119/ENSG00000112081	23
hsa05224	Breast cancer	21/689	145/7003	0.0449884	0.163625	ENSG00000177606/ENSG00000170345/ENSG00000099860/ENSG00000114315/ENSG00000110092/ENSG00000177885/ENSG00000145675/ENSG00000124762/ENSG00000136997/ENSG00000130222/ENSG00000134982/ENSG00000146648/ENSG00000171862/ENSG00000140443/ENSG00000122008/ENSG00000148737/ENSG00000100485/ENSG00000101384/ENSG00000105810/ENSG00000115904/ENSG00000113712	21
hsa04611	Platelet activation	18/689	120/7003	0.0451581	0.163625	ENSG00000087460/ENSG00000150093/ENSG00000134318/ENSG00000058272/ENSG00000145675/ENSG00000077420/ENSG00000114353/ENSG00000067900/ENSG00000137076/ENSG00000065534/ENSG00000123104/ENSG00000101333/ENSG00000164116/ENSG00000164171/ENSG00000163558/ENSG00000156052/ENSG00000184009/ENSG00000196914	18
hsa05410	Hypertrophic cardiomyopathy (HCM)	13/689	82/7003	0.0560451	0.200469	ENSG00000167460/ENSG00000140416/ENSG00000105855/ENSG00000150093/ENSG00000143549/ENSG00000091409/ENSG00000138448/ENSG00000164171/ENSG00000213949/ENSG00000184009/ENSG00000163069/ENSG00000162409/ENSG00000160789	13
hsa04392	Hippo signaling pathway - multiple species	6/689	29/7003	0.059332	0.20954	ENSG00000107551/ENSG00000169435/ENSG00000018408/ENSG00000151748/ENSG00000187079/ENSG00000113645	6
hsa04728	Dopaminergic synapse	18/689	125/7003	0.0630204	0.219784	ENSG00000170345/ENSG00000087460/ENSG00000170759/ENSG00000128272/ENSG00000114353/ENSG00000146592/ENSG00000123104/ENSG00000154001/ENSG00000127920/ENSG00000073711/ENSG00000101333/ENSG00000221914/ENSG00000156052/ENSG00000078369/ENSG00000145349/ENSG00000066027/ENSG00000069966/ENSG00000198668	18
hsa04115	p53 signaling pathway	11/689	68/7003	0.0665638	0.229275	ENSG00000099860/ENSG00000110092/ENSG00000112378/ENSG00000124762/ENSG00000137801/ENSG00000130222/ENSG00000118971/ENSG00000171862/ENSG00000149212/ENSG00000141682/ENSG00000105810	11
hsa03060	Protein export	5/689	23/7003	0.0687833	0.234031	ENSG00000044574/ENSG00000008952/ENSG00000174780/ENSG00000025796/ENSG00000182934	5
hsa04380	Osteoclast differentiation	16/689	110/7003	0.0711446	0.237027	ENSG00000177606/ENSG00000170345/ENSG00000100906/ENSG00000125740/ENSG00000171223/ENSG00000130522/ENSG00000162434/ENSG00000177885/ENSG00000145675/ENSG00000184557/ENSG00000142166/ENSG00000187098/ENSG00000115415/ENSG00000109320/ENSG00000164761/ENSG00000161011	16
hsa04145	Phagosome	18/689	127/7003	0.071363	0.237027	ENSG00000127022/ENSG00000150093/ENSG00000135720/ENSG00000137801/ENSG00000102189/ENSG00000197102/ENSG00000167552/ENSG00000138448/ENSG00000187240/ENSG00000164171/ENSG00000077380/ENSG00000003056/ENSG00000184009/ENSG00000179218/ENSG00000005893/ENSG00000167553/ENSG00000114573/ENSG00000123416	18
hsa04961	Endocrine and other factor-regulated calcium reabsorption	8/689	46/7003	0.0773003	0.253727	ENSG00000087460/ENSG00000143153/ENSG00000006125/ENSG00000070961/ENSG00000101333/ENSG00000104327/ENSG00000156052/ENSG00000163399	8
hsa04931	Insulin resistance	15/689	104/7003	0.0834578	0.268087	ENSG00000100906/ENSG00000179295/ENSG00000145675/ENSG00000146592/ENSG00000198408/ENSG00000184557/ENSG00000142949/ENSG00000168610/ENSG00000173281/ENSG00000171862/ENSG00000186951/ENSG00000109320/ENSG00000171105/ENSG00000196396/ENSG00000162409	15
hsa05226	Gastric cancer	20/689	147/7003	0.083597	0.268087	ENSG00000099860/ENSG00000085563/ENSG00000110092/ENSG00000177885/ENSG00000145675/ENSG00000124762/ENSG00000105976/ENSG00000136997/ENSG00000130222/ENSG00000134982/ENSG00000146648/ENSG00000122008/ENSG00000173801/ENSG00000148737/ENSG00000100485/ENSG00000171791/ENSG00000111276/ENSG00000115904/ENSG00000044115/ENSG00000113712	20
hsa04360	Axon guidance	23/689	174/7003	0.0865692	0.274464	ENSG00000150093/ENSG00000134318/ENSG00000107562/ENSG00000179295/ENSG00000145675/ENSG00000114353/ENSG00000067900/ENSG00000148498/ENSG00000112902/ENSG00000105976/ENSG00000099204/ENSG00000180370/ENSG00000154380/ENSG00000204217/ENSG00000169242/ENSG00000135333/ENSG00000092421/ENSG00000145349/ENSG00000074527/ENSG00000092964/ENSG00000196914/ENSG00000099250/ENSG00000124171	23
hsa05414	Dilated cardiomyopathy (DCM)	13/689	88/7003	0.0882791	0.27674	ENSG00000167460/ENSG00000087460/ENSG00000140416/ENSG00000105855/ENSG00000150093/ENSG00000143549/ENSG00000091409/ENSG00000138448/ENSG00000164171/ENSG00000213949/ENSG00000184009/ENSG00000163069/ENSG00000160789	13
hsa05416	Viral myocarditis	7/689	40/7003	0.0925304	0.286844	ENSG00000090339/ENSG00000075151/ENSG00000110092/ENSG00000154639/ENSG00000114867/ENSG00000184009/ENSG00000163069	7
hsa04261	Adrenergic signaling in cardiomyocytes	19/689	141/7003	0.0967706	0.294657	ENSG00000167460/ENSG00000087460/ENSG00000140416/ENSG00000128272/ENSG00000114353/ENSG00000146592/ENSG00000143549/ENSG00000143153/ENSG00000070961/ENSG00000154001/ENSG00000073711/ENSG00000101333/ENSG00000221914/ENSG00000171791/ENSG00000156052/ENSG00000145349/ENSG00000163399/ENSG00000066027/ENSG00000198668	19
hsa04071	Sphingolipid signaling pathway	16/689	115/7003	0.0971629	0.294657	ENSG00000134318/ENSG00000145675/ENSG00000114353/ENSG00000067900/ENSG00000154001/ENSG00000073711/ENSG00000101333/ENSG00000221914/ENSG00000100596/ENSG00000171862/ENSG00000198964/ENSG00000171791/ENSG00000143753/ENSG00000156052/ENSG00000109320/ENSG00000066027	16
hsa05219	Bladder cancer	7/689	41/7003	0.102632	0.307897	ENSG00000113070/ENSG00000110092/ENSG00000124762/ENSG00000137801/ENSG00000136997/ENSG00000146648/ENSG00000112715	7
hsa03008	Ribosome biogenesis in eukaryotes	14/689	99/7003	0.104376	0.309796	ENSG00000210082/ENSG00000211459/ENSG00000055044/ENSG00000263934/ENSG00000101266/ENSG00000088930/ENSG00000163811/ENSG00000101361/ENSG00000163938/ENSG00000114127/ENSG00000124383/ENSG00000107937/ENSG00000041802/ENSG00000130826	14
hsa04350	TGF-beta signaling pathway	12/689	83/7003	0.111606	0.32777	ENSG00000115738/ENSG00000067900/ENSG00000137801/ENSG00000136997/ENSG00000204217/ENSG00000117318/ENSG00000100393/ENSG00000095739/ENSG00000118707/ENSG00000005339/ENSG00000125968/ENSG00000113658	12
hsa05134	Legionellosis	8/689	50/7003	0.113232	0.329079	ENSG00000100906/ENSG00000163739/ENSG00000081041/ENSG00000163734/ENSG00000173110/ENSG00000013441/ENSG00000109320/ENSG00000144381	8
hsa00650	Butanoate metabolism	5/689	27/7003	0.119824	0.34465	ENSG00000183747/ENSG00000084754/ENSG00000112972/ENSG00000113790/ENSG00000066813	5
hsa04015	Rap1 signaling pathway	26/689	209/7003	0.123831	0.352539	ENSG00000087460/ENSG00000150093/ENSG00000145675/ENSG00000077420/ENSG00000114353/ENSG00000137076/ENSG00000148498/ENSG00000137801/ENSG00000105976/ENSG00000130396/ENSG00000101333/ENSG00000081026/ENSG00000169242/ENSG00000146648/ENSG00000167193/ENSG00000140443/ENSG00000197461/ENSG00000112715/ENSG00000125968/ENSG00000163558/ENSG00000156052/ENSG00000184009/ENSG00000006451/ENSG00000171105/ENSG00000124171…	26
hsa04662	B cell receptor signaling pathway	10/689	68/7003	0.127272	0.358676	ENSG00000177606/ENSG00000170345/ENSG00000100906/ENSG00000177885/ENSG00000145675/ENSG00000110651/ENSG00000100485/ENSG00000115904/ENSG00000172175/ENSG00000109320	10
hsa04919	Thyroid hormone signaling pathway	15/689	112/7003	0.134113	0.370391	ENSG00000141027/ENSG00000110092/ENSG00000145675/ENSG00000143153/ENSG00000123066/ENSG00000136997/ENSG00000115415/ENSG00000108510/ENSG00000196591/ENSG00000101333/ENSG00000100393/ENSG00000138448/ENSG00000005339/ENSG00000184009/ENSG00000163399	15
hsa04974	Protein digestion and absorption	12/689	86/7003	0.135412	0.370391	ENSG00000197635/ENSG00000138079/ENSG00000143153/ENSG00000134294/ENSG00000187498/ENSG00000196739/ENSG00000134871/ENSG00000182871/ENSG00000130234/ENSG00000163399/ENSG00000196549/ENSG00000174358	12
hsa05323	Rheumatoid arthritis	10/689	69/7003	0.136554	0.370391	ENSG00000177606/ENSG00000170345/ENSG00000108691/ENSG00000163739/ENSG00000090339/ENSG00000107562/ENSG00000115009/ENSG00000124875/ENSG00000112715/ENSG00000114573	10
hsa05142	Chagas disease (American trypanosomiasis)	13/689	95/7003	0.138067	0.370391	ENSG00000177606/ENSG00000170345/ENSG00000100906/ENSG00000108691/ENSG00000087460/ENSG00000145675/ENSG00000114353/ENSG00000003402/ENSG00000101333/ENSG00000221914/ENSG00000156052/ENSG00000109320/ENSG00000179218	13
hsa05145	Toxoplasmosis	13/689	95/7003	0.138067	0.370391	ENSG00000100906/ENSG00000023445/ENSG00000162434/ENSG00000150093/ENSG00000091136/ENSG00000173110/ENSG00000114353/ENSG00000101966/ENSG00000091409/ENSG00000115415/ENSG00000168610/ENSG00000171791/ENSG00000109320	13
hsa05166	HTLV-I infection	28/689	231/7003	0.14241	0.378403	ENSG00000177606/ENSG00000170345/ENSG00000162772/ENSG00000100906/ENSG00000120738/ENSG00000128016/ENSG00000090339/ENSG00000162434/ENSG00000127022/ENSG00000162692/ENSG00000110092/ENSG00000145675/ENSG00000128272/ENSG00000124762/ENSG00000137076/ENSG00000101966/ENSG00000136997/ENSG00000134982/ENSG00000100393/ENSG00000095015/ENSG00000118971/ENSG00000134954/ENSG00000197461/ENSG00000075711/ENSG00000005339…	28
hsa01524	Platinum drug resistance	10/689	70/7003	0.146183	0.382569	ENSG00000023445/ENSG00000145675/ENSG00000124762/ENSG00000101966/ENSG00000113318/ENSG00000136868/ENSG00000009413/ENSG00000077097/ENSG00000141682/ENSG00000171791	10
hsa04024	cAMP signaling pathway	24/689	195/7003	0.14672	0.382569	ENSG00000177606/ENSG00000170345/ENSG00000100906/ENSG00000087460/ENSG00000125398/ENSG00000134318/ENSG00000058272/ENSG00000145675/ENSG00000114353/ENSG00000146592/ENSG00000067900/ENSG00000198829/ENSG00000143153/ENSG00000070961/ENSG00000130396/ENSG00000125257/ENSG00000113448/ENSG00000100393/ENSG00000005339/ENSG00000145349/ENSG00000186951/ENSG00000109320/ENSG00000163399/ENSG00000198668	24
hsa00600	Sphingolipid metabolism	7/689	45/7003	0.148615	0.383922	ENSG00000148154/ENSG00000119537/ENSG00000162407/ENSG00000100596/ENSG00000102393/ENSG00000198964/ENSG00000143753	7
hsa05231	Choline metabolism in cancer	13/689	97/7003	0.154653	0.395855	ENSG00000177606/ENSG00000170345/ENSG00000112499/ENSG00000177885/ENSG00000145675/ENSG00000106299/ENSG00000158195/ENSG00000162407/ENSG00000146648/ENSG00000197461/ENSG00000070214/ENSG00000100485/ENSG00000115904	13
hsa04921	Oxytocin signaling pathway	19/689	152/7003	0.16368	0.406742	ENSG00000177606/ENSG00000170345/ENSG00000087460/ENSG00000134318/ENSG00000110092/ENSG00000058272/ENSG00000114353/ENSG00000067900/ENSG00000124762/ENSG00000065534/ENSG00000123104/ENSG00000101333/ENSG00000146648/ENSG00000164116/ENSG00000156052/ENSG00000145349/ENSG00000184009/ENSG00000162409/ENSG00000198668	19
hsa01040	Biosynthesis of unsaturated fatty acids	4/689	22/7003	0.16461	0.406742	ENSG00000084754/ENSG00000074696/ENSG00000149084/ENSG00000145284	4
hsa04964	Proximal tubule bicarbonate reclamation	4/689	22/7003	0.16461	0.406742	ENSG00000240583/ENSG00000143153/ENSG00000163399/ENSG00000080493	4
hsa04550	Signaling pathways regulating pluripotency of stem cells	17/689	134/7003	0.164738	0.406742	ENSG00000162434/ENSG00000134352/ENSG00000115738/ENSG00000177885/ENSG00000145675/ENSG00000084093/ENSG00000136997/ENSG00000080345/ENSG00000136826/ENSG00000134982/ENSG00000136603/ENSG00000168610/ENSG00000204217/ENSG00000117318/ENSG00000140443/ENSG00000125968/ENSG00000113658	17
hsa04924	Renin secretion	9/689	64/7003	0.17367	0.416574	ENSG00000087460/ENSG00000164733/ENSG00000240583/ENSG00000114353/ENSG00000123104/ENSG00000101333/ENSG00000164116/ENSG00000156052/ENSG00000198668	9
hsa01212	Fatty acid metabolism	7/689	47/7003	0.174692	0.416574	ENSG00000084754/ENSG00000074696/ENSG00000149084/ENSG00000068366/ENSG00000123983/ENSG00000145284/ENSG00000113790	7
hsa05030	Cocaine addiction	7/689	47/7003	0.174692	0.416574	ENSG00000177606/ENSG00000125740/ENSG00000087460/ENSG00000128272/ENSG00000114353/ENSG00000146592/ENSG00000109320	7
hsa05144	Malaria	7/689	47/7003	0.174692	0.416574	ENSG00000108691/ENSG00000090339/ENSG00000162692/ENSG00000137801/ENSG00000105976/ENSG00000110651/ENSG00000169439	7
hsa04614	Renin-angiotensin system	4/689	23/7003	0.184785	0.434341	ENSG00000130234/ENSG00000182220/ENSG00000196549/ENSG00000138792	4
hsa04920	Adipocytokine signaling pathway	9/689	65/7003	0.185257	0.434341	ENSG00000100906/ENSG00000179295/ENSG00000184557/ENSG00000168610/ENSG00000068366/ENSG00000123983/ENSG00000186951/ENSG00000109320/ENSG00000162409	9
hsa04922	Glucagon signaling pathway	13/689	101/7003	0.190754	0.443503	ENSG00000087460/ENSG00000128272/ENSG00000146592/ENSG00000123104/ENSG00000101333/ENSG00000100393/ENSG00000005339/ENSG00000275052/ENSG00000156052/ENSG00000145349/ENSG00000186951/ENSG00000162409/ENSG00000198668	13
hsa05146	Amoebiasis	12/689	93/7003	0.200567	0.462465	ENSG00000163739/ENSG00000087460/ENSG00000091136/ENSG00000130402/ENSG00000145675/ENSG00000101333/ENSG00000035403/ENSG00000187498/ENSG00000072110/ENSG00000156052/ENSG00000134871/ENSG00000109320	12
hsa04978	Mineral absorption	7/689	49/7003	0.20257	0.463255	ENSG00000143153/ENSG00000070961/ENSG00000136868/ENSG00000092439/ENSG00000163399/ENSG00000138449/ENSG00000174358	7
hsa05140	Leishmaniasis	8/689	58/7003	0.206887	0.467452	ENSG00000177606/ENSG00000170345/ENSG00000100906/ENSG00000162434/ENSG00000150093/ENSG00000115415/ENSG00000175130/ENSG00000109320	8
hsa04142	Lysosome	15/689	121/7003	0.207756	0.467452	ENSG00000164733/ENSG00000197746/ENSG00000109861/ENSG00000169919/ENSG00000065000/ENSG00000132842/ENSG00000090581/ENSG00000138760/ENSG00000102393/ENSG00000134243/ENSG00000135677/ENSG00000003056/ENSG00000005893/ENSG00000189067/ENSG00000104341	15
hsa04211	Longevity regulating pathway	11/689	86/7003	0.222203	0.495957	ENSG00000023287/ENSG00000145675/ENSG00000128272/ENSG00000146592/ENSG00000157500/ENSG00000118689/ENSG00000149212/ENSG00000140443/ENSG00000109320/ENSG00000171105/ENSG00000162409	11
hsa00970	Aminoacyl-tRNA biosynthesis	6/689	42/7003	0.227796	0.504405	ENSG00000136628/ENSG00000133706/ENSG00000113407/ENSG00000257218/ENSG00000115866/ENSG00000134440	6
hsa04010	MAPK signaling pathway	32/689	286/7003	0.243585	0.533021	ENSG00000177606/ENSG00000170345/ENSG00000160551/ENSG00000099860/ENSG00000120129/ENSG00000130522/ENSG00000173110/ENSG00000175197/ENSG00000177885/ENSG00000128272/ENSG00000105976/ENSG00000136997/ENSG00000130222/ENSG00000180370/ENSG00000136068/ENSG00000139318/ENSG00000169967/ENSG00000099875/ENSG00000169242/ENSG00000135090/ENSG00000148053/ENSG00000095015/ENSG00000146648/ENSG00000167193/ENSG00000140443…	32
hsa04962	Vasopressin-regulated water reabsorption	6/689	43/7003	0.24454	0.533021	ENSG00000087460/ENSG00000135720/ENSG00000146592/ENSG00000197102/ENSG00000187240/ENSG00000077380	6
hsa04910	Insulin signaling pathway	16/689	135/7003	0.251728	0.544435	ENSG00000177885/ENSG00000145675/ENSG00000184557/ENSG00000142949/ENSG00000099875/ENSG00000119729/ENSG00000173281/ENSG00000167193/ENSG00000100485/ENSG00000115904/ENSG00000163558/ENSG00000114302/ENSG00000171105/ENSG00000196396/ENSG00000162409/ENSG00000198668	16
hsa04512	ECM-receptor interaction	10/689	80/7003	0.25918	0.556239	ENSG00000105855/ENSG00000150093/ENSG00000091136/ENSG00000137801/ENSG00000091409/ENSG00000187498/ENSG00000138448/ENSG00000164171/ENSG00000134871/ENSG00000213949	10
hsa04371	Apelin signaling pathway	16/689	136/7003	0.261276	0.556458	ENSG00000120738/ENSG00000110092/ENSG00000114353/ENSG00000118523/ENSG00000065534/ENSG00000068305/ENSG00000123104/ENSG00000127920/ENSG00000101333/ENSG00000101384/ENSG00000156052/ENSG00000078369/ENSG00000108064/ENSG00000069966/ENSG00000162409/ENSG00000198668	16
hsa05133	Pertussis	9/689	72/7003	0.274638	0.580485	ENSG00000177606/ENSG00000170345/ENSG00000125347/ENSG00000150093/ENSG00000114353/ENSG00000149131/ENSG00000124875/ENSG00000109320/ENSG00000198668	9
hsa04725	Cholinergic synapse	13/689	110/7003	0.284093	0.595955	ENSG00000170345/ENSG00000145675/ENSG00000128272/ENSG00000114353/ENSG00000146592/ENSG00000123104/ENSG00000127920/ENSG00000101333/ENSG00000171791/ENSG00000156052/ENSG00000078369/ENSG00000145349/ENSG00000069966	13
hsa04960	Aldosterone-regulated sodium reabsorption	5/689	37/7003	0.297179	0.618754	ENSG00000145675/ENSG00000143153/ENSG00000163399/ENSG00000171105/ENSG00000118515	5
hsa04114	Oocyte meiosis	14/689	121/7003	0.301124	0.622323	ENSG00000065613/ENSG00000166913/ENSG00000108055/ENSG00000113742/ENSG00000123104/ENSG00000164924/ENSG00000154001/ENSG00000140443/ENSG00000072501/ENSG00000145349/ENSG00000169083/ENSG00000066027/ENSG00000170027/ENSG00000198668	14
hsa04659	Th17 cell differentiation	11/689	93/7003	0.305581	0.62689	ENSG00000177606/ENSG00000170345/ENSG00000080824/ENSG00000100906/ENSG00000096384/ENSG00000162434/ENSG00000134352/ENSG00000115415/ENSG00000168610/ENSG00000109320/ENSG00000069667	11
hsa04340	Hedgehog signaling pathway	6/689	47/7003	0.314503	0.640483	ENSG00000081479/ENSG00000110092/ENSG00000118971/ENSG00000131437/ENSG00000171791/ENSG00000113712	6
hsa05031	Amphetamine addiction	8/689	66/7003	0.321778	0.650551	ENSG00000177606/ENSG00000170345/ENSG00000125740/ENSG00000087460/ENSG00000128272/ENSG00000146592/ENSG00000145349/ENSG00000198668	8
hsa04720	Long-term potentiation	8/689	67/7003	0.337015	0.654777	ENSG00000128272/ENSG00000123104/ENSG00000101333/ENSG00000100393/ENSG00000005339/ENSG00000156052/ENSG00000145349/ENSG00000198668	8
hsa04713	Circadian entrainment	11/689	96/7003	0.343569	0.654777	ENSG00000170345/ENSG00000087460/ENSG00000114353/ENSG00000127920/ENSG00000101333/ENSG00000164116/ENSG00000156052/ENSG00000078369/ENSG00000145349/ENSG00000069966/ENSG00000198668	11
hsa04213	Longevity regulating pathway - multiple species	7/689	58/7003	0.343743	0.654777	ENSG00000173110/ENSG00000145675/ENSG00000196591/ENSG00000118689/ENSG00000140443/ENSG00000171105/ENSG00000162409	7
hsa04730	Long-term depression	7/689	58/7003	0.343743	0.654777	ENSG00000087460/ENSG00000114353/ENSG00000123104/ENSG00000101333/ENSG00000164116/ENSG00000140443/ENSG00000156052	7
hsa00380	Tryptophan metabolism	5/689	40/7003	0.357612	0.654777	ENSG00000084754/ENSG00000072210/ENSG00000138061/ENSG00000113790/ENSG00000105953	5
hsa04216	Ferroptosis	5/689	40/7003	0.357612	0.654777	ENSG00000171867/ENSG00000068366/ENSG00000123983/ENSG00000140941/ENSG00000138449	5
hsa04658	Th1 and Th2 cell differentiation	9/689	78/7003	0.359191	0.654777	ENSG00000177606/ENSG00000170345/ENSG00000100906/ENSG00000162434/ENSG00000178573/ENSG00000115415/ENSG00000101384/ENSG00000168214/ENSG00000109320	9
hsa04120	Ubiquitin mediated proteolysis	15/689	136/7003	0.359899	0.654777	ENSG00000023445/ENSG00000184557/ENSG00000101966/ENSG00000166266/ENSG00000114062/ENSG00000095015/ENSG00000072422/ENSG00000078747/ENSG00000153827/ENSG00000160714/ENSG00000186591/ENSG00000107341/ENSG00000086758/ENSG00000184787/ENSG00000123124	15
hsa04014	Ras signaling pathway	25/689	234/7003	0.361456	0.654777	ENSG00000179295/ENSG00000177885/ENSG00000145675/ENSG00000105976/ENSG00000017797/ENSG00000180370/ENSG00000130396/ENSG00000127920/ENSG00000162924/ENSG00000169242/ENSG00000148053/ENSG00000146648/ENSG00000134954/ENSG00000140443/ENSG00000197461/ENSG00000112715/ENSG00000100485/ENSG00000115904/ENSG00000078369/ENSG00000108061/ENSG00000109320/ENSG00000006451/ENSG00000171105/ENSG00000069966/ENSG00000198668	25
hsa00512	Mucin type O-glycan biosynthesis	4/689	31/7003	0.364336	0.654777	ENSG00000141429/ENSG00000158470/ENSG00000106392/ENSG00000178234	4
hsa04710	Circadian rhythm	4/689	31/7003	0.364336	0.654777	ENSG00000134107/ENSG00000123095/ENSG00000069667/ENSG00000162409	4
hsa04152	AMPK signaling pathway	13/689	117/7003	0.364683	0.654777	ENSG00000110092/ENSG00000145675/ENSG00000146592/ENSG00000154001/ENSG00000073711/ENSG00000221914/ENSG00000118689/ENSG00000140443/ENSG00000145284/ENSG00000119396/ENSG00000066027/ENSG00000171105/ENSG00000162409	13
hsa05010	Alzheimer's disease	18/689	166/7003	0.367574	0.654777	ENSG00000228253/ENSG00000198899/ENSG00000142192/ENSG00000198727/ENSG00000118217/ENSG00000133318/ENSG00000023228/ENSG00000123104/ENSG00000198804/ENSG00000101333/ENSG00000080815/ENSG00000162909/ENSG00000137845/ENSG00000182240/ENSG00000156052/ENSG00000196549/ENSG00000198938/ENSG00000198668	18
hsa04976	Bile secretion	8/689	69/7003	0.367784	0.654777	ENSG00000085563/ENSG00000087460/ENSG00000240583/ENSG00000143153/ENSG00000125257/ENSG00000144959/ENSG00000163399/ENSG00000080493	8
hsa04140	Autophagy - animal	14/689	127/7003	0.367971	0.654777	ENSG00000164733/ENSG00000023287/ENSG00000145675/ENSG00000003402/ENSG00000062716/ENSG00000102710/ENSG00000126775/ENSG00000128829/ENSG00000171862/ENSG00000140443/ENSG00000171791/ENSG00000005893/ENSG00000162409/ENSG00000189403	14
hsa04660	T cell receptor signaling pathway	11/689	98/7003	0.369347	0.654777	ENSG00000177606/ENSG00000170345/ENSG00000100906/ENSG00000177885/ENSG00000145675/ENSG00000180370/ENSG00000100485/ENSG00000075711/ENSG00000115904/ENSG00000172175/ENSG00000109320	11
hsa00900	Terpenoid backbone biosynthesis	3/689	22/7003	0.36991	0.654777	ENSG00000116005/ENSG00000084073/ENSG00000112972	3
hsa03430	Mismatch repair	3/689	22/7003	0.36991	0.654777	ENSG00000113318/ENSG00000119684/ENSG00000035928	3
hsa00061	Fatty acid biosynthesis	2/689	13/7003	0.370805	0.654777	ENSG00000068366/ENSG00000123983	2
hsa03450	Non-homologous end-joining	2/689	13/7003	0.370805	0.654777	ENSG00000079246/ENSG00000253729	2
hsa05012	Parkinson's disease	15/689	138/7003	0.381819	0.666683	ENSG00000228253/ENSG00000212907/ENSG00000198786/ENSG00000198899/ENSG00000114353/ENSG00000198727/ENSG00000188906/ENSG00000198886/ENSG00000023228/ENSG00000198804/ENSG00000198888/ENSG00000184787/ENSG00000198938/ENSG00000198763/ENSG00000198840	15
hsa04916	Melanogenesis	11/689	99/7003	0.382327	0.666683	ENSG00000087460/ENSG00000114353/ENSG00000187098/ENSG00000101333/ENSG00000100393/ENSG00000078401/ENSG00000148737/ENSG00000005339/ENSG00000156052/ENSG00000145349/ENSG00000198668	11
hsa05321	Inflammatory bowel disease (IBD)	6/689	51/7003	0.3871	0.670813	ENSG00000177606/ENSG00000178573/ENSG00000115415/ENSG00000168610/ENSG00000109320/ENSG00000069667	6
hsa04215	Apoptosis - multiple species	4/689	33/7003	0.410678	0.702939	ENSG00000023445/ENSG00000101966/ENSG00000141682/ENSG00000171791	4
hsa05143	African trypanosomiasis	4/689	33/7003	0.410678	0.702939	ENSG00000090339/ENSG00000162692/ENSG00000101333/ENSG00000156052	4
hsa04022	cGMP-PKG signaling pathway	17/689	161/7003	0.416938	0.709302	ENSG00000134318/ENSG00000058272/ENSG00000128272/ENSG00000114353/ENSG00000146592/ENSG00000067900/ENSG00000143153/ENSG00000065534/ENSG00000068305/ENSG00000123104/ENSG00000070961/ENSG00000101333/ENSG00000164116/ENSG00000156052/ENSG00000163399/ENSG00000171105/ENSG00000198668	17
hsa00062	Fatty acid elongation	3/689	24/7003	0.425103	0.718811	ENSG00000084754/ENSG00000074696/ENSG00000149084	3
hsa00071	Fatty acid degradation	5/689	44/7003	0.438519	0.737029	ENSG00000084754/ENSG00000072210/ENSG00000068366/ENSG00000123983/ENSG00000113790	5
hsa04911	Insulin secretion	9/689	84/7003	0.446293	0.745603	ENSG00000087460/ENSG00000128272/ENSG00000146592/ENSG00000143153/ENSG00000101333/ENSG00000186472/ENSG00000156052/ENSG00000145349/ENSG00000163399	9
hsa04723	Retrograde endocannabinoid signaling	15/689	145/7003	0.459331	0.762817	ENSG00000212907/ENSG00000198786/ENSG00000114353/ENSG00000198886/ENSG00000023228/ENSG00000123104/ENSG00000127920/ENSG00000101333/ENSG00000156052/ENSG00000078369/ENSG00000198888/ENSG00000069966/ENSG00000198763/ENSG00000198840/ENSG00000074416	15
hsa04260	Cardiac muscle contraction	8/689	77/7003	0.491165	0.810858	ENSG00000167460/ENSG00000140416/ENSG00000198727/ENSG00000143549/ENSG00000143153/ENSG00000198804/ENSG00000163399/ENSG00000198938	8
hsa00190	Oxidative phosphorylation	13/689	128/7003	0.495584	0.811997	ENSG00000228253/ENSG00000212907/ENSG00000198786/ENSG00000198899/ENSG00000198727/ENSG00000198886/ENSG00000023228/ENSG00000198804/ENSG00000198888/ENSG00000114573/ENSG00000198938/ENSG00000198763/ENSG00000198840	13
hsa00280	Valine, leucine and isoleucine degradation	5/689	47/7003	0.497675	0.811997	ENSG00000084754/ENSG00000072210/ENSG00000137992/ENSG00000112972/ENSG00000113790	5
hsa04666	Fc gamma R-mediated phagocytosis	9/689	88/7003	0.503655	0.816736	ENSG00000277443/ENSG00000145675/ENSG00000106299/ENSG00000158195/ENSG00000006747/ENSG00000162407/ENSG00000175130/ENSG00000167193/ENSG00000163466	9
hsa00450	Selenocompound metabolism	2/689	17/7003	0.509362	0.816736	ENSG00000116984/ENSG00000198682	2
hsa00910	Nitrogen metabolism	2/689	17/7003	0.509362	0.816736	ENSG00000074410/ENSG00000135821	2
hsa05110	Vibrio cholerae infection	5/689	48/7003	0.51688	0.817729	ENSG00000087460/ENSG00000104067/ENSG00000184009/ENSG00000114573/ENSG00000105438	5
hsa04970	Salivary secretion	9/689	89/7003	0.517746	0.817729	ENSG00000087460/ENSG00000143153/ENSG00000123104/ENSG00000070961/ENSG00000101333/ENSG00000164116/ENSG00000156052/ENSG00000163399/ENSG00000198668	9
hsa04925	Aldosterone synthesis and secretion	8/689	79/7003	0.521188	0.817729	ENSG00000087460/ENSG00000128272/ENSG00000146592/ENSG00000123104/ENSG00000101333/ENSG00000156052/ENSG00000145349/ENSG00000198668	8
hsa04270	Vascular smooth muscle contraction	12/689	120/7003	0.521705	0.817729	ENSG00000087460/ENSG00000134318/ENSG00000058272/ENSG00000067900/ENSG00000065534/ENSG00000123104/ENSG00000101333/ENSG00000164116/ENSG00000156052/ENSG00000122786/ENSG00000196914/ENSG00000198668	12
hsa04622	RIG-I-like receptor signaling pathway	7/689	69/7003	0.525177	0.818573	ENSG00000100906/ENSG00000095015/ENSG00000115267/ENSG00000107201/ENSG00000215301/ENSG00000109320/ENSG00000136560	7
hsa00561	Glycerolipid metabolism	6/689	59/7003	0.529924	0.821382	ENSG00000072210/ENSG00000162407/ENSG00000102393/ENSG00000160216/ENSG00000101577/ENSG00000074416	6
hsa04072	Phospholipase D signaling pathway	14/689	143/7003	0.549877	0.847601	ENSG00000087460/ENSG00000179295/ENSG00000177885/ENSG00000145675/ENSG00000139679/ENSG00000162407/ENSG00000101333/ENSG00000146648/ENSG00000197461/ENSG00000100485/ENSG00000115904/ENSG00000160216/ENSG00000006451/ENSG00000171105	14
hsa03320	PPAR signaling pathway	7/689	71/7003	0.556495	0.853089	ENSG00000068366/ENSG00000123983/ENSG00000145284/ENSG00000186951/ENSG00000113790/ENSG00000147872/ENSG00000150991	7
hsa04932	Non-alcoholic fatty liver disease (NAFLD)	14/689	144/7003	0.560821	0.85462	ENSG00000177606/ENSG00000175197/ENSG00000145675/ENSG00000128272/ENSG00000198727/ENSG00000184557/ENSG00000023228/ENSG00000198804/ENSG00000078747/ENSG00000186951/ENSG00000109320/ENSG00000171105/ENSG00000198938/ENSG00000162409	14
hsa05217	Basal cell carcinoma	6/689	61/7003	0.56362	0.85462	ENSG00000099860/ENSG00000124762/ENSG00000130222/ENSG00000134982/ENSG00000122008/ENSG00000148737	6
hsa00531	Glycosaminoglycan degradation	2/689	19/7003	0.570785	0.860805	ENSG00000169919/ENSG00000135677	2
hsa04724	Glutamatergic synapse	11/689	114/7003	0.574189	0.861283	ENSG00000087460/ENSG00000114353/ENSG00000123104/ENSG00000134294/ENSG00000127920/ENSG00000101333/ENSG00000111371/ENSG00000156052/ENSG00000078369/ENSG00000069966/ENSG00000135821	11
hsa05034	Alcoholism	17/689	178/7003	0.589913	0.880138	ENSG00000125740/ENSG00000197061/ENSG00000087460/ENSG00000177885/ENSG00000128272/ENSG00000114353/ENSG00000146592/ENSG00000127920/ENSG00000196591/ENSG00000148053/ENSG00000100485/ENSG00000115904/ENSG00000078369/ENSG00000132475/ENSG00000069966/ENSG00000113648/ENSG00000198668	17
hsa00410	beta-Alanine metabolism	3/689	31/7003	0.600414	0.89104	ENSG00000084754/ENSG00000072210/ENSG00000113790	3
hsa03460	Fanconi anemia pathway	5/689	53/7003	0.607643	0.892275	ENSG00000114315/ENSG00000162607/ENSG00000009413/ENSG00000122008/ENSG00000135945	5
hsa04923	Regulation of lipolysis in adipocytes	5/689	53/7003	0.607643	0.892275	ENSG00000087460/ENSG00000145675/ENSG00000114353/ENSG00000171105/ENSG00000074416	5
hsa04727	GABAergic synapse	8/689	86/7003	0.620461	0.904473	ENSG00000114353/ENSG00000134294/ENSG00000127920/ENSG00000111371/ENSG00000078369/ENSG00000115896/ENSG00000069966/ENSG00000135821	8
hsa00640	Propanoate metabolism	3/689	32/7003	0.622433	0.904473	ENSG00000084754/ENSG00000137992/ENSG00000113790	3
hsa05152	Tuberculosis	15/689	162/7003	0.63837	0.922825	ENSG00000162434/ENSG00000102189/ENSG00000115415/ENSG00000104312/ENSG00000100393/ENSG00000171791/ENSG00000005339/ENSG00000145349/ENSG00000172175/ENSG00000109320/ENSG00000005893/ENSG00000113013/ENSG00000144381/ENSG00000196914/ENSG00000198668	15
hsa05020	Prion diseases	3/689	33/7003	0.643609	0.92323	ENSG00000120738/ENSG00000044574/ENSG00000171867	3
hsa00920	Sulfur metabolism	1/689	10/7003	0.645269	0.92323	ENSG00000198682	1
hsa04726	Serotonergic synapse	10/689	111/7003	0.663557	0.944553	ENSG00000120129/ENSG00000087460/ENSG00000142192/ENSG00000114353/ENSG00000123104/ENSG00000127920/ENSG00000101333/ENSG00000156052/ENSG00000078369/ENSG00000069966	10
hsa05016	Huntington's disease	17/689	188/7003	0.68127	0.964845	ENSG00000228253/ENSG00000233276/ENSG00000198899/ENSG00000146592/ENSG00000084093/ENSG00000198727/ENSG00000006125/ENSG00000023228/ENSG00000198804/ENSG00000196591/ENSG00000101333/ENSG00000100393/ENSG00000047315/ENSG00000005339/ENSG00000156052/ENSG00000108064/ENSG00000198938	17
hsa04977	Vitamin digestion and absorption	2/689	24/7003	0.699152	0.985168	ENSG00000107611/ENSG00000168216	2
hsa04972	Pancreatic secretion	8/689	93/7003	0.707635	0.992112	ENSG00000087460/ENSG00000143153/ENSG00000123104/ENSG00000070961/ENSG00000101333/ENSG00000156052/ENSG00000163399/ENSG00000080493	8
hsa04640	Hematopoietic cell lineage	7/689	83/7003	0.721141	1	ENSG00000010278/ENSG00000091409/ENSG00000164171/ENSG00000213949/ENSG00000272398/ENSG00000196549/ENSG00000085063	7
hsa00510	N-Glycan biosynthesis	4/689	49/7003	0.724048	1	ENSG00000198162/ENSG00000118705/ENSG00000112893/ENSG00000104723	4
hsa04610	Complement and coagulation cascades	6/689	72/7003	0.724662	1	ENSG00000120885/ENSG00000117335/ENSG00000149131/ENSG00000003436/ENSG00000113889/ENSG00000085063	6
hsa04913	Ovarian steroidogenesis	4/689	50/7003	0.738807	1	ENSG00000087460/ENSG00000138061/ENSG00000140443/ENSG00000171105	4
hsa04979	Cholesterol metabolism	4/689	50/7003	0.738807	1	ENSG00000081479/ENSG00000007944/ENSG00000134243/ENSG00000144959	4
hsa03022	Basal transcription factors	3/689	39/7003	0.752833	1	ENSG00000178913/ENSG00000125651/ENSG00000110768	3
hsa03440	Homologous recombination	3/689	40/7003	0.768146	1	ENSG00000101773/ENSG00000185515/ENSG00000104320	3
hsa05230	Central carbon metabolism in cancer	5/689	64/7003	0.768244	1	ENSG00000145675/ENSG00000105976/ENSG00000136997/ENSG00000146648/ENSG00000171862	5
hsa04150	mTOR signaling pathway	12/689	144/7003	0.76986	1	ENSG00000177885/ENSG00000145675/ENSG00000130779/ENSG00000171862/ENSG00000140443/ENSG00000100485/ENSG00000115904/ENSG00000171105/ENSG00000114573/ENSG00000118515/ENSG00000162409/ENSG00000063046	12
hsa04744	Phototransduction	2/689	28/7003	0.77744	1	ENSG00000078369/ENSG00000198668	2
hsa04973	Carbohydrate digestion and absorption	3/689	41/7003	0.782677	1	ENSG00000145675/ENSG00000143153/ENSG00000163399	3
hsa00603	Glycosphingolipid biosynthesis - globo and isoglobo series	1/689	15/7003	0.788848	1	ENSG00000102393	1
hsa00140	Steroid hormone biosynthesis	4/689	54/7003	0.791881	1	ENSG00000138061/ENSG00000106258/ENSG00000149084/ENSG00000187134	4
hsa00760	Nicotinate and nicotinamide metabolism	2/689	29/7003	0.793997	1	ENSG00000105835/ENSG00000166741	2
hsa01523	Antifolate resistance	2/689	29/7003	0.793997	1	ENSG00000125257/ENSG00000109320	2
hsa03020	RNA polymerase	2/689	29/7003	0.793997	1	ENSG00000047315/ENSG00000105849	2
hsa00270	Cysteine and methionine metabolism	3/689	43/7003	0.809481	1	ENSG00000123505/ENSG00000116984/ENSG00000168710	3
hsa03050	Proteasome	3/689	43/7003	0.809481	1	ENSG00000173692/ENSG00000159377/ENSG00000101182	3
hsa03420	Nucleotide excision repair	3/689	43/7003	0.809481	1	ENSG00000154767/ENSG00000035928/ENSG00000110768	3
hsa00511	Other glycan degradation	1/689	16/7003	0.809667	1	ENSG00000001036	1
hsa04930	Type II diabetes mellitus	3/689	45/7003	0.833441	1	ENSG00000145675/ENSG00000184557/ENSG00000171105	3
hsa04620	Toll-like receptor signaling pathway	7/689	95/7003	0.838635	1	ENSG00000177606/ENSG00000170345/ENSG00000100906/ENSG00000145675/ENSG00000142166/ENSG00000115415/ENSG00000109320	7
hsa00670	One carbon pool by folate	1/689	18/7003	0.845357	1	ENSG00000116984	1
hsa00770	Pantothenate and CoA biosynthesis	1/689	18/7003	0.845357	1	ENSG00000112299	1
hsa04650	Natural killer cell mediated cytotoxicity	8/689	108/7003	0.846633	1	ENSG00000121858/ENSG00000090339/ENSG00000179295/ENSG00000177885/ENSG00000145675/ENSG00000142166/ENSG00000100485/ENSG00000115904	8
hsa00500	Starch and sucrose metabolism	2/689	33/7003	0.849798	1	ENSG00000249948/ENSG00000162688	2
hsa03410	Base excision repair	2/689	33/7003	0.849798	1	ENSG00000102699/ENSG00000189403	2
hsa04070	Phosphatidylinositol signaling system	7/689	97/7003	0.853742	1	ENSG00000145675/ENSG00000123104/ENSG00000011405/ENSG00000101333/ENSG00000145725/ENSG00000171862/ENSG00000198668	7
hsa04750	Inflammatory mediator regulation of TRP channels	7/689	97/7003	0.853742	1	ENSG00000087460/ENSG00000145675/ENSG00000123104/ENSG00000101333/ENSG00000156052/ENSG00000145349/ENSG00000198668	7
hsa00330	Arginine and proline metabolism	3/689	48/7003	0.864502	1	ENSG00000072210/ENSG00000123505/ENSG00000122884	3
hsa04672	Intestinal immune network for IgA production	2/689	35/7003	0.872204	1	ENSG00000162896/ENSG00000107562	2
hsa05014	Amyotrophic lateral sclerosis (ALS)	3/689	50/7003	0.88227	1	ENSG00000233276/ENSG00000104722/ENSG00000171791	3
hsa00220	Arginine biosynthesis	1/689	21/7003	0.886759	1	ENSG00000135821	1
hsa05032	Morphine addiction	6/689	90/7003	0.889351	1	ENSG00000087460/ENSG00000114353/ENSG00000127920/ENSG00000113448/ENSG00000078369/ENSG00000069966	6
hsa04664	Fc epsilon RI signaling pathway	4/689	65/7003	0.894258	1	ENSG00000177885/ENSG00000145675/ENSG00000100485/ENSG00000115904	4
hsa00340	Histidine metabolism	1/689	22/7003	0.897933	1	ENSG00000072210	1
hsa04940	Type I diabetes mellitus	1/689	23/7003	0.908007	1	ENSG00000144381	1
hsa00620	Pyruvate metabolism	2/689	39/7003	0.908056	1	ENSG00000072210/ENSG00000124767	2
hsa00860	Porphyrin and chlorophyll metabolism	2/689	40/7003	0.915419	1	ENSG00000136628/ENSG00000169919	2
hsa04914	Progesterone-mediated oocyte maturation	6/689	95/7003	0.916538	1	ENSG00000080824/ENSG00000096384/ENSG00000145675/ENSG00000114353/ENSG00000113742/ENSG00000140443	6
hsa04060	Cytokine-cytokine receptor interaction	19/689	252/7003	0.916604	1	ENSG00000108691/ENSG00000163739/ENSG00000081041/ENSG00000121858/ENSG00000163734/ENSG00000134352/ENSG00000107562/ENSG00000115009/ENSG00000142166/ENSG00000105976/ENSG00000204217/ENSG00000124875/ENSG00000146648/ENSG00000197461/ENSG00000112715/ENSG00000127863/ENSG00000056736/ENSG00000006327/ENSG00000164761	19
hsa04966	Collecting duct acid secretion	1/689	24/7003	0.917088	1	ENSG00000114573	1
hsa04950	Maturity onset diabetes of the young	1/689	25/7003	0.925273	1	ENSG00000114315	1
hsa00053	Ascorbate and aldarate metabolism	1/689	26/7003	0.932652	1	ENSG00000072210	1
hsa00565	Ether lipid metabolism	2/689	43/7003	0.934322	1	ENSG00000007168/ENSG00000162407	2
hsa04623	Cytosolic DNA-sensing pathway	3/689	59/7003	0.939034	1	ENSG00000100906/ENSG00000107201/ENSG00000109320	3
hsa00601	Glycosphingolipid biosynthesis - lacto and neolacto series	1/689	27/7003	0.939303	1	ENSG00000156413	1
hsa02010	ABC transporters	2/689	44/7003	0.93968	1	ENSG00000085563/ENSG00000125257	2
hsa05322	Systemic lupus erythematosus	7/689	115/7003	0.944198	1	ENSG00000197061/ENSG00000130402/ENSG00000138385/ENSG00000116747/ENSG00000072110/ENSG00000132475/ENSG00000113648	7
hsa00983	Drug metabolism - other enzymes	2/689	45/7003	0.944622	1	ENSG00000169919/ENSG00000172831	2
hsa00630	Glyoxylate and dicarboxylate metabolism	1/689	28/7003	0.945297	1	ENSG00000135821	1
hsa00020	Citrate cycle (TCA cycle)	1/689	30/7003	0.955572	1	ENSG00000105953	1
hsa00052	Galactose metabolism	1/689	30/7003	0.955572	1	ENSG00000102393	1
hsa00040	Pentose and glucuronate interconversions	1/689	33/7003	0.967485	1	ENSG00000169919	1
hsa00980	Metabolism of xenobiotics by cytochrome P450	3/689	68/7003	0.969509	1	ENSG00000138061/ENSG00000106258/ENSG00000187134	3
hsa00480	Glutathione metabolism	2/689	52/7003	0.969839	1	ENSG00000233276/ENSG00000204872	2
hsa00250	Alanine, aspartate and glutamate metabolism	1/689	35/7003	0.973596	1	ENSG00000135821	1
hsa03030	DNA replication	1/689	35/7003	0.973596	1	ENSG00000035928	1
hsa00562	Inositol phosphate metabolism	3/689	71/7003	0.975953	1	ENSG00000011405/ENSG00000101333/ENSG00000171862	3
hsa05150	Staphylococcus aureus infection	1/689	36/7003	0.976207	1	ENSG00000090339	1
hsa04370	VEGF signaling pathway	2/689	58/7003	0.982283	1	ENSG00000145675/ENSG00000112715	2
hsa00260	Glycine, serine and threonine metabolism	1/689	39/7003	0.982591	1	ENSG00000016391	1
hsa04975	Fat digestion and absorption	1/689	39/7003	0.982591	1	ENSG00000162407	1
hsa04721	Synaptic vesicle cycle	2/689	59/7003	0.983801	1	ENSG00000006125/ENSG00000114573	2
hsa04020	Calcium signaling pathway	10/689	180/7003	0.986878	1	ENSG00000087460/ENSG00000065534/ENSG00000123104/ENSG00000065361/ENSG00000070961/ENSG00000101333/ENSG00000146648/ENSG00000156052/ENSG00000145349/ENSG00000198668	10
hsa00830	Retinol metabolism	2/689	62/7003	0.987634	1	ENSG00000072042/ENSG00000106258	2
hsa04146	Peroxisome	3/689	80/7003	0.988396	1	ENSG00000068366/ENSG00000123983/ENSG00000113790	3
hsa00982	Drug metabolism - cytochrome P450	2/689	65/7003	0.990578	1	ENSG00000106258/ENSG00000094963	2
hsa00520	Amino sugar and nucleotide sugar metabolism	1/689	46/7003	0.991607	1	ENSG00000115652	1
hsa01230	Biosynthesis of amino acids	2/689	72/7003	0.995038	1	ENSG00000116984/ENSG00000135821	2
hsa00564	Glycerophospholipid metabolism	3/689	93/7003	0.996095	1	ENSG00000162407/ENSG00000160216/ENSG00000101577	3
hsa05204	Chemical carcinogenesis	2/689	79/7003	0.997408	1	ENSG00000138061/ENSG00000106258	2
hsa00240	Pyrimidine metabolism	3/689	99/7003	0.997666	1	ENSG00000047315/ENSG00000105849/ENSG00000187097	3
hsa00590	Arachidonic acid metabolism	1/689	60/7003	0.998054	1	ENSG00000233276	1
hsa00010	Glycolysis / Gluconeogenesis	1/689	66/7003	0.998961	1	ENSG00000072210	1
hsa01200	Carbon metabolism	3/689	115/7003	0.999427	1	ENSG00000084754/ENSG00000113790/ENSG00000105953	3
hsa00230	Purine metabolism	6/689	169/7003	0.999495	1	ENSG00000113448/ENSG00000198682/ENSG00000047315/ENSG00000164116/ENSG00000105849/ENSG00000187097	6
hsa03010	Ribosome	3/689	148/7003	0.999972	1	ENSG00000210082/ENSG00000211459/ENSG00000144029	3
hsa04080	Neuroactive ligand-receptor interaction	3/689	273/7003	1	1	ENSG00000148498/ENSG00000139679/ENSG00000144407	3
hsa04740	Olfactory transduction	3/689	377/7003	1	1	ENSG00000078369/ENSG00000145349/ENSG00000198668	3

## Sheet: DTC
ID	Description	GeneRatio	BgRatio	pvalue	padj	geneID	Count
hsa00190	Oxidative phosphorylation	11/58	128/7003	5.42441e-09	8.2451e-07	ENSG00000228253/ENSG00000212907/ENSG00000198786/ENSG00000198899/ENSG00000198727/ENSG00000198888/ENSG00000198804/ENSG00000198938/ENSG00000198886/ENSG00000198763/ENSG00000198840	11
hsa05012	Parkinson's disease	11/58	138/7003	1.20467e-08	9.15546e-07	ENSG00000228253/ENSG00000212907/ENSG00000198786/ENSG00000198899/ENSG00000198727/ENSG00000198888/ENSG00000198804/ENSG00000198938/ENSG00000198886/ENSG00000198763/ENSG00000198840	11
hsa04260	Cardiac muscle contraction	6/58	77/7003	3.73006e-05	0.00171961	ENSG00000143153/ENSG00000198727/ENSG00000198804/ENSG00000163399/ENSG00000198938/ENSG00000183023	6
hsa04141	Protein processing in endoplasmic reticulum	8/58	160/7003	4.52528e-05	0.00171961	ENSG00000166598/ENSG00000167004/ENSG00000080824/ENSG00000096384/ENSG00000074695/ENSG00000132002/ENSG00000127022/ENSG00000143870	8
hsa04915	Estrogen signaling pathway	6/58	92/7003	0.000101942	0.00309903	ENSG00000166598/ENSG00000080824/ENSG00000177606/ENSG00000096384/ENSG00000170345/ENSG00000198668	6
hsa04612	Antigen processing and presentation	4/58	41/7003	0.000341462	0.00865036	ENSG00000167004/ENSG00000080824/ENSG00000096384/ENSG00000127022	4
hsa04961	Endocrine and other factor-regulated calcium reabsorption	4/58	46/7003	0.00053355	0.0115857	ENSG00000143153/ENSG00000163399/ENSG00000104327/ENSG00000183023	4
hsa04657	IL-17 signaling pathway	5/58	89/7003	0.00079847	0.0137879	ENSG00000166598/ENSG00000080824/ENSG00000177606/ENSG00000096384/ENSG00000170345	5
hsa05418	Fluid shear stress and atherosclerosis	6/58	135/7003	0.000816391	0.0137879	ENSG00000166598/ENSG00000080824/ENSG00000177606/ENSG00000096384/ENSG00000170345/ENSG00000198668	6
hsa04723	Retrograde endocannabinoid signaling	6/58	145/7003	0.00118538	0.0180178	ENSG00000212907/ENSG00000198786/ENSG00000198888/ENSG00000198886/ENSG00000198763/ENSG00000198840	6
hsa05010	Alzheimer's disease	6/58	166/7003	0.00236628	0.0326978	ENSG00000228253/ENSG00000198899/ENSG00000198727/ENSG00000198804/ENSG00000198938/ENSG00000198668	6
hsa04918	Thyroid hormone synthesis	4/58	73/7003	0.00301515	0.0372483	ENSG00000143153/ENSG00000166598/ENSG00000163399/ENSG00000127022	4
hsa04971	Gastric acid secretion	4/58	75/7003	0.00332603	0.0372483	ENSG00000143153/ENSG00000163399/ENSG00000153822/ENSG00000198668	4
hsa04960	Aldosterone-regulated sodium reabsorption	3/58	37/7003	0.00343077	0.0372483	ENSG00000143153/ENSG00000176387/ENSG00000163399	3
hsa04659	Th17 cell differentiation	4/58	93/7003	0.00715726	0.0720504	ENSG00000080824/ENSG00000177606/ENSG00000096384/ENSG00000170345	4
hsa04978	Mineral absorption	3/58	49/7003	0.00758425	0.0720504	ENSG00000143153/ENSG00000163399/ENSG00000183023	3
hsa01040	Biosynthesis of unsaturated fatty acids	2/58	22/7003	0.0140029	0.118247	ENSG00000074696/ENSG00000084754	2
hsa04964	Proximal tubule bicarbonate reclamation	2/58	22/7003	0.0140029	0.118247	ENSG00000143153/ENSG00000163399	2
hsa00062	Fatty acid elongation	2/58	24/7003	0.0165549	0.129689	ENSG00000074696/ENSG00000084754	2
hsa05031	Amphetamine addiction	3/58	66/7003	0.0170643	0.129689	ENSG00000177606/ENSG00000170345/ENSG00000198668	3
hsa05016	Huntington's disease	5/58	188/7003	0.0191976	0.134418	ENSG00000228253/ENSG00000198899/ENSG00000198727/ENSG00000198804/ENSG00000198938	5
hsa05210	Colorectal cancer	3/58	71/7003	0.0207052	0.134418	ENSG00000177606/ENSG00000099860/ENSG00000170345	3
hsa04610	Complement and coagulation cascades	3/58	72/7003	0.0214807	0.134418	ENSG00000113889/ENSG00000188488/ENSG00000120885	3
hsa05133	Pertussis	3/58	72/7003	0.0214807	0.134418	ENSG00000177606/ENSG00000170345/ENSG00000198668	3
hsa04024	cAMP signaling pathway	5/58	195/7003	0.0221082	0.134418	ENSG00000143153/ENSG00000177606/ENSG00000163399/ENSG00000170345/ENSG00000198668	5
hsa05132	Salmonella infection	3/58	78/7003	0.0264665	0.154727	ENSG00000177606/ENSG00000170345/ENSG00000077380	3
hsa04261	Adrenergic signaling in cardiomyocytes	4/58	141/7003	0.0288945	0.162666	ENSG00000143153/ENSG00000163399/ENSG00000183023/ENSG00000198668	4
hsa04932	Non-alcoholic fatty liver disease (NAFLD)	4/58	144/7003	0.0308965	0.165531	ENSG00000198727/ENSG00000198804/ENSG00000177606/ENSG00000198938	4
hsa05224	Breast cancer	4/58	145/7003	0.0315816	0.165531	ENSG00000177606/ENSG00000099860/ENSG00000170345/ENSG00000114315	4
hsa04974	Protein digestion and absorption	3/58	86/7003	0.0339985	0.172259	ENSG00000143153/ENSG00000163399/ENSG00000183023	3
hsa04970	Salivary secretion	3/58	89/7003	0.0370815	0.181819	ENSG00000143153/ENSG00000163399/ENSG00000198668	3
hsa05166	HTLV-I infection	5/58	231/7003	0.0415866	0.191937	ENSG00000177606/ENSG00000170345/ENSG00000162772/ENSG00000127022/ENSG00000120738	5
hsa04022	cGMP-PKG signaling pathway	4/58	161/7003	0.0437718	0.191937	ENSG00000143153/ENSG00000163399/ENSG00000183023/ENSG00000198668	4
hsa05215	Prostate cancer	3/58	96/7003	0.044815	0.191937	ENSG00000166598/ENSG00000080824/ENSG00000096384	3
hsa04973	Carbohydrate digestion and absorption	2/58	41/7003	0.0449823	0.191937	ENSG00000143153/ENSG00000163399	2
hsa04621	NOD-like receptor signaling pathway	4/58	163/7003	0.0454587	0.191937	ENSG00000080824/ENSG00000177606/ENSG00000096384/ENSG00000265972	4
hsa01212	Fatty acid metabolism	2/58	47/7003	0.0574725	0.236103	ENSG00000074696/ENSG00000084754	2
hsa05140	Leishmaniasis	2/58	58/7003	0.0830075	0.329184	ENSG00000177606/ENSG00000170345	2
hsa04728	Dopaminergic synapse	3/58	125/7003	0.0844616	0.329184	ENSG00000170345/ENSG00000170759/ENSG00000198668	3
hsa04210	Apoptosis	3/58	135/7003	0.100719	0.379668	ENSG00000177606/ENSG00000099860/ENSG00000170345	3
hsa04371	Apelin signaling pathway	3/58	136/7003	0.10241	0.379668	ENSG00000183023/ENSG00000120738/ENSG00000198668	3
hsa04662	B cell receptor signaling pathway	2/58	68/7003	0.108646	0.384546	ENSG00000177606/ENSG00000170345	2
hsa04976	Bile secretion	2/58	69/7003	0.111316	0.384546	ENSG00000143153/ENSG00000163399	2
hsa05323	Rheumatoid arthritis	2/58	69/7003	0.111316	0.384546	ENSG00000177606/ENSG00000170345	2
hsa05214	Glioma	2/58	70/7003	0.114003	0.385077	ENSG00000099860/ENSG00000198668	2
hsa03018	RNA degradation	2/58	73/7003	0.122165	0.395572	ENSG00000144381/ENSG00000070756	2
hsa04218	Cellular senescence	3/58	148/7003	0.123571	0.395572	ENSG00000099860/ENSG00000064393/ENSG00000198668	3
hsa05212	Pancreatic cancer	2/58	74/7003	0.124917	0.395572	ENSG00000099860/ENSG00000017797	2
hsa04921	Oxytocin signaling pathway	3/58	152/7003	0.130959	0.401232	ENSG00000177606/ENSG00000170345/ENSG00000198668	3
hsa00910	Nitrogen metabolism	1/58	17/7003	0.131984	0.401232	ENSG00000074410	1
hsa04658	Th1 and Th2 cell differentiation	2/58	78/7003	0.136074	0.405555	ENSG00000177606/ENSG00000170345	2
hsa04911	Insulin secretion	2/58	84/7003	0.153206	0.434341	ENSG00000143153/ENSG00000163399	2
hsa03013	RNA transport	3/58	167/7003	0.159982	0.434341	ENSG00000070756/ENSG00000107581/ENSG00000100664	3
hsa00900	Terpenoid backbone biosynthesis	1/58	22/7003	0.167434	0.434341	ENSG00000116005	1
hsa01522	Endocrine resistance	2/58	91/7003	0.173695	0.434341	ENSG00000177606/ENSG00000170345	2
hsa04940	Type I diabetes mellitus	1/58	23/7003	0.174351	0.434341	ENSG00000144381	1
hsa04912	GnRH signaling pathway	2/58	92/7003	0.176659	0.434341	ENSG00000177606/ENSG00000198668	2
hsa04972	Pancreatic secretion	2/58	93/7003	0.179631	0.434341	ENSG00000143153/ENSG00000163399	2
hsa05167	Kaposi's sarcoma-associated herpesvirus infection	3/58	177/7003	0.180347	0.434341	ENSG00000177606/ENSG00000170345/ENSG00000198668	3
hsa04966	Collecting duct acid secretion	1/58	24/7003	0.181212	0.434341	ENSG00000184908	1
hsa04620	Toll-like receptor signaling pathway	2/58	95/7003	0.1856	0.434341	ENSG00000177606/ENSG00000170345	2
hsa04914	Progesterone-mediated oocyte maturation	2/58	95/7003	0.1856	0.434341	ENSG00000080824/ENSG00000096384	2
hsa05142	Chagas disease (American trypanosomiasis)	2/58	95/7003	0.1856	0.434341	ENSG00000177606/ENSG00000170345	2
hsa04950	Maturity onset diabetes of the young	1/58	25/7003	0.188016	0.434341	ENSG00000114315	1
hsa04713	Circadian entrainment	2/58	96/7003	0.188595	0.434341	ENSG00000170345/ENSG00000198668	2
hsa04933	AGE-RAGE signaling pathway in diabetic complications	2/58	96/7003	0.188595	0.434341	ENSG00000177606/ENSG00000120738	2
hsa05231	Choline metabolism in cancer	2/58	97/7003	0.191598	0.43467	ENSG00000177606/ENSG00000170345	2
hsa04660	T cell receptor signaling pathway	2/58	98/7003	0.194607	0.435004	ENSG00000177606/ENSG00000170345	2
hsa03008	Ribosome biogenesis in eukaryotes	2/58	99/7003	0.197622	0.435342	ENSG00000210082/ENSG00000211459	2
hsa00650	Butanoate metabolism	1/58	27/7003	0.201459	0.437454	ENSG00000084754	1
hsa04668	TNF signaling pathway	2/58	102/7003	0.206704	0.439319	ENSG00000177606/ENSG00000170345	2
hsa04744	Phototransduction	1/58	28/7003	0.208098	0.439319	ENSG00000198668	1
hsa00410	beta-Alanine metabolism	1/58	31/7003	0.227692	0.474099	ENSG00000084754	1
hsa04380	Osteoclast differentiation	2/58	110/7003	0.231128	0.474478	ENSG00000177606/ENSG00000170345	2
hsa00640	Propanoate metabolism	1/58	32/7003	0.234117	0.474478	ENSG00000084754	1
hsa04919	Thyroid hormone signaling pathway	2/58	112/7003	0.23727	0.47454	ENSG00000143153/ENSG00000163399	2
hsa05020	Prion diseases	1/58	33/7003	0.24049	0.474733	ENSG00000120738	1
hsa04722	Neurotrophin signaling pathway	2/58	118/7003	0.255746	0.498376	ENSG00000177606/ENSG00000198668	2
hsa05216	Thyroid cancer	1/58	36/7003	0.259295	0.498897	ENSG00000099860	1
hsa04114	Oocyte meiosis	2/58	121/7003	0.265001	0.503502	ENSG00000065613/ENSG00000198668	2
hsa00620	Pyruvate metabolism	1/58	39/7003	0.277643	0.518612	ENSG00000124767	1
hsa04145	Phagosome	2/58	127/7003	0.283517	0.518612	ENSG00000127022/ENSG00000077380	2
hsa00380	Tryptophan metabolism	1/58	40/7003	0.28366	0.518612	ENSG00000084754	1
hsa04926	Relaxin signaling pathway	2/58	128/7003	0.286601	0.518612	ENSG00000177606/ENSG00000170345	2
hsa04962	Vasopressin-regulated water reabsorption	1/58	43/7003	0.301414	0.539	ENSG00000077380	1
hsa00071	Fatty acid degradation	1/58	44/7003	0.307236	0.543021	ENSG00000084754	1
hsa04330	Notch signaling pathway	1/58	45/7003	0.31301	0.546867	ENSG00000114315	1
hsa00280	Valine, leucine and isoleucine degradation	1/58	47/7003	0.324416	0.551482	ENSG00000084754	1
hsa05030	Cocaine addiction	1/58	47/7003	0.324416	0.551482	ENSG00000177606	1
hsa05161	Hepatitis B	2/58	141/7003	0.326536	0.551482	ENSG00000177606/ENSG00000170345	2
hsa05134	Legionellosis	1/58	50/7003	0.341177	0.5685	ENSG00000144381	1
hsa05321	Inflammatory bowel disease (IBD)	1/58	51/7003	0.346673	0.5685	ENSG00000177606	1
hsa03010	Ribosome	2/58	148/7003	0.347832	0.5685	ENSG00000210082/ENSG00000211459	2
hsa05164	Influenza A	2/58	151/7003	0.356897	0.572047	ENSG00000177606/ENSG00000132002	2
hsa03460	Fanconi anemia pathway	1/58	53/7003	0.357529	0.572047	ENSG00000114315	1
hsa00140	Steroid hormone biosynthesis	1/58	54/7003	0.362891	0.574577	ENSG00000176387	1
hsa05213	Endometrial cancer	1/58	57/7003	0.378713	0.586553	ENSG00000099860	1
hsa05168	Herpes simplex infection	2/58	160/7003	0.383826	0.586553	ENSG00000177606/ENSG00000170345	2
hsa00310	Lysine degradation	1/58	58/7003	0.383901	0.586553	ENSG00000084754	1
hsa04217	Necroptosis	2/58	162/7003	0.389749	0.586553	ENSG00000080824/ENSG00000096384	2
hsa05152	Tuberculosis	2/58	162/7003	0.389749	0.586553	ENSG00000144381/ENSG00000198668	2
hsa05217	Basal cell carcinoma	1/58	61/7003	0.399211	0.591997	ENSG00000099860	1
hsa04137	Mitophagy - animal	1/58	64/7003	0.414146	0.591997	ENSG00000177606	1
hsa04924	Renin secretion	1/58	64/7003	0.414146	0.591997	ENSG00000198668	1
hsa05120	Epithelial cell signaling in Helicobacter pylori infection	1/58	64/7003	0.414146	0.591997	ENSG00000177606	1
hsa05223	Non-small cell lung cancer	1/58	64/7003	0.414146	0.591997	ENSG00000099860	1
hsa04010	MAPK signaling pathway	3/58	286/7003	0.424464	0.591997	ENSG00000177606/ENSG00000099860/ENSG00000170345	3
hsa04720	Long-term potentiation	1/58	67/7003	0.428716	0.591997	ENSG00000198668	1
hsa04115	p53 signaling pathway	1/58	68/7003	0.433493	0.591997	ENSG00000099860	1
hsa04917	Prolactin signaling pathway	1/58	68/7003	0.433493	0.591997	ENSG00000170345	1
hsa05211	Renal cell carcinoma	1/58	68/7003	0.433493	0.591997	ENSG00000177606	1
hsa05034	Alcoholism	2/58	178/7003	0.436208	0.591997	ENSG00000197061/ENSG00000198668	2
hsa04020	Calcium signaling pathway	2/58	180/7003	0.441889	0.594399	ENSG00000183023/ENSG00000198668	2
hsa05412	Arrhythmogenic right ventricular cardiomyopathy (ARVC)	1/58	72/7003	0.452213	0.60295	ENSG00000183023	1
hsa05100	Bacterial invasion of epithelial cells	1/58	75/7003	0.465852	0.610375	ENSG00000198087	1
hsa05218	Melanoma	1/58	75/7003	0.465852	0.610375	ENSG00000099860	1
hsa05203	Viral carcinogenesis	2/58	190/7003	0.469828	0.610375	ENSG00000177606/ENSG00000197061	2
hsa05220	Chronic myeloid leukemia	1/58	77/7003	0.474759	0.611553	ENSG00000099860	1
hsa04925	Aldosterone synthesis and secretion	1/58	79/7003	0.483519	0.617605	ENSG00000198668	1
hsa05410	Hypertrophic cardiomyopathy (HCM)	1/58	82/7003	0.496392	0.628763	ENSG00000183023	1
hsa04012	ErbB signaling pathway	1/58	85/7003	0.508949	0.63923	ENSG00000177606	1
hsa04064	NF-kappa B signaling pathway	1/58	86/7003	0.513066	0.63923	ENSG00000099860	1
hsa05414	Dilated cardiomyopathy (DCM)	1/58	88/7003	0.521198	0.643811	ENSG00000183023	1
hsa03015	mRNA surveillance pathway	1/58	89/7003	0.525214	0.643811	ENSG00000070756	1
hsa05222	Small cell lung cancer	1/58	91/7003	0.533147	0.648307	ENSG00000099860	1
hsa04151	PI3K-Akt signaling pathway	3/58	344/7003	0.547993	0.660455	ENSG00000166598/ENSG00000080824/ENSG00000096384	3
hsa04070	Phosphatidylinositol signaling system	1/58	97/7003	0.556173	0.660455	ENSG00000198668	1
hsa04750	Inflammatory mediator regulation of TRP channels	1/58	97/7003	0.556173	0.660455	ENSG00000198668	1
hsa04916	Melanogenesis	1/58	99/7003	0.563597	0.664083	ENSG00000198668	1
hsa04922	Glucagon signaling pathway	1/58	101/7003	0.570899	0.667513	ENSG00000198668	1
hsa04014	Ras signaling pathway	2/58	234/7003	0.582477	0.675851	ENSG00000017797/ENSG00000198668	2
hsa04725	Cholinergic synapse	1/58	110/7003	0.6023	0.693557	ENSG00000170345	1
hsa01200	Carbon metabolism	1/58	115/7003	0.618757	0.701874	ENSG00000084754	1
hsa05322	Systemic lupus erythematosus	1/58	115/7003	0.618757	0.701874	ENSG00000197061	1
hsa04270	Vascular smooth muscle contraction	1/58	120/7003	0.634545	0.710826	ENSG00000198668	1
hsa04142	Lysosome	1/58	121/7003	0.637624	0.710826	ENSG00000197746	1
hsa04110	Cell cycle	1/58	122/7003	0.640678	0.710826	ENSG00000099860	1
hsa03040	Spliceosome	1/58	124/7003	0.646711	0.712319	ENSG00000196504	1
hsa04068	FoxO signaling pathway	1/58	128/7003	0.658478	0.720063	ENSG00000099860	1
hsa04910	Insulin signaling pathway	1/58	135/7003	0.678152	0.736279	ENSG00000198668	1
hsa04310	Wnt signaling pathway	1/58	138/7003	0.686238	0.739775	ENSG00000177606	1
hsa05226	Gastric cancer	1/58	147/7003	0.709318	0.759271	ENSG00000099860	1
hsa05225	Hepatocellular carcinoma	1/58	162/7003	0.744132	0.790966	ENSG00000099860	1
hsa04530	Tight junction	1/58	168/7003	0.75688	0.798929	ENSG00000177606	1
hsa05169	Epstein-Barr virus infection	1/58	177/7003	0.77484	0.812246	ENSG00000177606	1
hsa05202	Transcriptional misregulation in cancer	1/58	182/7003	0.784247	0.816476	ENSG00000099860	1
hsa04510	Focal adhesion	1/58	197/7003	0.810212	0.83777	ENSG00000177606	1
hsa04740	Olfactory transduction	2/58	377/7003	0.827578	0.845436	ENSG00000183023/ENSG00000198668	2
hsa04015	Rap1 signaling pathway	1/58	209/7003	0.82875	0.845436	ENSG00000198668	1
hsa04144	Endocytosis	1/58	231/7003	0.858229	0.869672	ENSG00000170759	1
hsa05206	MicroRNAs in cancer	1/58	296/7003	0.919163	0.925244	ENSG00000124766	1
hsa05165	Human papillomavirus infection	1/58	305/7003	0.925244	0.925244	ENSG00000114315	1

## Sheet: LOH
ID	Description	GeneRatio	BgRatio	pvalue	padj	geneID	Count
hsa04141	Protein processing in endoplasmic reticulum	45/646	160/7003	3.16029e-12	8.56438e-10	ENSG00000166598/ENSG00000080824/ENSG00000167004/ENSG00000127022/ENSG00000125844/ENSG00000044574/ENSG00000074695/ENSG00000096384/ENSG00000008952/ENSG00000102580/ENSG00000179218/ENSG00000120694/ENSG00000143870/ENSG00000198162/ENSG00000068912/ENSG00000132002/ENSG00000118705/ENSG00000124783/ENSG00000025796/ENSG00000138674/ENSG00000086061/ENSG00000118217/ENSG00000131871/ENSG00000077232/ENSG00000067167…	45
hsa04621	NOD-like receptor signaling pathway	26/646	163/7003	0.00379264	0.0395309	ENSG00000080824/ENSG00000096384/ENSG00000177606/ENSG00000036828/ENSG00000182621/ENSG00000123104/ENSG00000265972/ENSG00000162434/ENSG00000142166/ENSG00000112851/ENSG00000087470/ENSG00000164733/ENSG00000101966/ENSG00000185515/ENSG00000081041/ENSG00000150995/ENSG00000163734/ENSG00000100906/ENSG00000092439/ENSG00000023445/ENSG00000163739/ENSG00000117226/ENSG00000108691/ENSG00000088888/ENSG00000100030…	26
hsa04520	Adherens junction	24/646	71/7003	7.72691e-09	1.047e-06	ENSG00000140575/ENSG00000130402/ENSG00000158195/ENSG00000044115/ENSG00000136153/ENSG00000035403/ENSG00000106299/ENSG00000142949/ENSG00000130396/ENSG00000196396/ENSG00000039068/ENSG00000101266/ENSG00000148737/ENSG00000105976/ENSG00000140443/ENSG00000198561/ENSG00000100393/ENSG00000005339/ENSG00000148498/ENSG00000151422/ENSG00000077782/ENSG00000163513/ENSG00000100030/ENSG00000072110	24
hsa04510	Focal adhesion	43/646	197/7003	5.04452e-08	4.55688e-06	ENSG00000177606/ENSG00000118785/ENSG00000100852/ENSG00000091136/ENSG00000145675/ENSG00000150093/ENSG00000130402/ENSG00000164171/ENSG00000058272/ENSG00000134318/ENSG00000067900/ENSG00000137076/ENSG00000115221/ENSG00000177885/ENSG00000035403/ENSG00000101966/ENSG00000138798/ENSG00000105855/ENSG00000180370/ENSG00000110092/ENSG00000136068/ENSG00000142156/ENSG00000091409/ENSG00000131504/ENSG00000081052…	43
hsa04151	PI3K-Akt signaling pathway	49/646	344/7003	0.00123178	0.0158958	ENSG00000166598/ENSG00000080824/ENSG00000096384/ENSG00000118785/ENSG00000166913/ENSG00000148053/ENSG00000091136/ENSG00000145675/ENSG00000150093/ENSG00000164171/ENSG00000162434/ENSG00000065243/ENSG00000115221/ENSG00000142166/ENSG00000177885/ENSG00000138798/ENSG00000105855/ENSG00000073711/ENSG00000102678/ENSG00000110092/ENSG00000184349/ENSG00000142156/ENSG00000182158/ENSG00000091409/ENSG00000164924…	49
hsa04142	Lysosome	31/646	121/7003	8.90707e-08	6.03454e-06	ENSG00000197746/ENSG00000117984/ENSG00000164733/ENSG00000109861/ENSG00000117410/ENSG00000132842/ENSG00000169919/ENSG00000090581/ENSG00000131238/ENSG00000134243/ENSG00000185896/ENSG00000003056/ENSG00000102805/ENSG00000135677/ENSG00000141367/ENSG00000010404/ENSG00000135047/ENSG00000135404/ENSG00000071553/ENSG00000104341/ENSG00000065000/ENSG00000256043/ENSG00000105929/ENSG00000005893/ENSG00000064601…	31
hsa04668	TNF signaling pathway	17/646	102/7003	0.0114267	0.0814904	ENSG00000177606/ENSG00000170345/ENSG00000145675/ENSG00000087470/ENSG00000171223/ENSG00000182158/ENSG00000003402/ENSG00000081041/ENSG00000163734/ENSG00000100906/ENSG00000078747/ENSG00000023445/ENSG00000163739/ENSG00000108691/ENSG00000100030/ENSG00000101384/ENSG00000184557	17
hsa04657	IL-17 signaling pathway	13/646	89/7003	0.0635328	0.21256	ENSG00000166598/ENSG00000080824/ENSG00000096384/ENSG00000177606/ENSG00000170345/ENSG00000125740/ENSG00000130522/ENSG00000081041/ENSG00000163734/ENSG00000100906/ENSG00000163739/ENSG00000108691/ENSG00000100030	13
hsa05165	Human papillomavirus infection	53/646	305/7003	3.40981e-06	0.00015401	ENSG00000118785/ENSG00000111642/ENSG00000087460/ENSG00000091136/ENSG00000145675/ENSG00000150093/ENSG00000114315/ENSG00000164171/ENSG00000132849/ENSG00000162434/ENSG00000115221/ENSG00000142166/ENSG00000177885/ENSG00000114062/ENSG00000138798/ENSG00000105855/ENSG00000055332/ENSG00000073711/ENSG00000134982/ENSG00000110092/ENSG00000142156/ENSG00000182158/ENSG00000091409/ENSG00000125347/ENSG00000151276…	53
hsa04659	Th17 cell differentiation	12/646	93/7003	0.146272	0.377521	ENSG00000080824/ENSG00000096384/ENSG00000177606/ENSG00000170345/ENSG00000134352/ENSG00000168610/ENSG00000162434/ENSG00000100906/ENSG00000100644/ENSG00000163513/ENSG00000100030/ENSG00000115415	12
hsa04064	NF-kappa B signaling pathway	8/646	86/7003	0.544831	0.852718	ENSG00000099860/ENSG00000101966/ENSG00000101266/ENSG00000003402/ENSG00000081041/ENSG00000100906/ENSG00000023445/ENSG00000082805	8
hsa04512	ECM-receptor interaction	21/646	80/7003	7.1829e-06	0.00026214	ENSG00000118785/ENSG00000091136/ENSG00000150093/ENSG00000164171/ENSG00000115221/ENSG00000105855/ENSG00000124145/ENSG00000142156/ENSG00000091409/ENSG00000081052/ENSG00000196776/ENSG00000169031/ENSG00000115884/ENSG00000173402/ENSG00000091128/ENSG00000082781/ENSG00000138448/ENSG00000187498/ENSG00000137801/ENSG00000026508/ENSG00000058085	21
hsa04530	Tight junction	34/646	168/7003	7.73845e-06	0.00026214	ENSG00000177606/ENSG00000092820/ENSG00000113946/ENSG00000128849/ENSG00000150093/ENSG00000130402/ENSG00000132849/ENSG00000189143/ENSG00000134318/ENSG00000134873/ENSG00000067900/ENSG00000106299/ENSG00000138071/ENSG00000133026/ENSG00000147065/ENSG00000110092/ENSG00000165215/ENSG00000130396/ENSG00000137710/ENSG00000143545/ENSG00000049759/ENSG00000151276/ENSG00000164007/ENSG00000159261/ENSG00000073350…	34
hsa04810	Regulation of actin cytoskeleton	39/646	211/7003	1.6241e-05	0.000489035	ENSG00000140575/ENSG00000092820/ENSG00000145675/ENSG00000150093/ENSG00000130402/ENSG00000164171/ENSG00000058272/ENSG00000134318/ENSG00000158195/ENSG00000067900/ENSG00000115221/ENSG00000035403/ENSG00000106299/ENSG00000138798/ENSG00000105855/ENSG00000133026/ENSG00000147065/ENSG00000134982/ENSG00000180370/ENSG00000102678/ENSG00000137710/ENSG00000091409/ENSG00000131504/ENSG00000196914/ENSG00000150760…	39
hsa04670	Leukocyte transendothelial migration	25/646	111/7003	1.87675e-05	0.0005086	ENSG00000092820/ENSG00000113946/ENSG00000179295/ENSG00000100852/ENSG00000145675/ENSG00000150093/ENSG00000130402/ENSG00000189143/ENSG00000134318/ENSG00000134873/ENSG00000067900/ENSG00000044115/ENSG00000035403/ENSG00000147065/ENSG00000165215/ENSG00000130396/ENSG00000164007/ENSG00000159261/ENSG00000114353/ENSG00000198561/ENSG00000149564/ENSG00000160007/ENSG00000181885/ENSG00000158769/ENSG00000072110	25
hsa05132	Salmonella infection	19/646	78/7003	6.04196e-05	0.00148852	ENSG00000177606/ENSG00000170345/ENSG00000135720/ENSG00000134318/ENSG00000158195/ENSG00000065243/ENSG00000067900/ENSG00000077380/ENSG00000106299/ENSG00000197102/ENSG00000133026/ENSG00000136068/ENSG00000081041/ENSG00000163734/ENSG00000187240/ENSG00000100345/ENSG00000163739/ENSG00000163466/ENSG00000100030	19
hsa05160	Hepatitis C	25/646	128/7003	0.000221601	0.00500449	ENSG00000113946/ENSG00000145675/ENSG00000168610/ENSG00000189143/ENSG00000162434/ENSG00000110651/ENSG00000134873/ENSG00000142166/ENSG00000177885/ENSG00000138798/ENSG00000055332/ENSG00000165215/ENSG00000125347/ENSG00000164007/ENSG00000159261/ENSG00000128829/ENSG00000100906/ENSG00000100485/ENSG00000115904/ENSG00000088888/ENSG00000181885/ENSG00000186951/ENSG00000100030/ENSG00000184557/ENSG00000115415	25
hsa04514	Cell adhesion molecules (CAMs)	24/646	122/7003	0.00026295	0.00548149	ENSG00000113946/ENSG00000090863/ENSG00000182985/ENSG00000150093/ENSG00000189143/ENSG00000134873/ENSG00000170017/ENSG00000105855/ENSG00000124145/ENSG00000142949/ENSG00000165215/ENSG00000091409/ENSG00000039068/ENSG00000164007/ENSG00000159261/ENSG00000169439/ENSG00000149564/ENSG00000115884/ENSG00000062038/ENSG00000181885/ENSG00000158769/ENSG00000038427/ENSG00000138448/ENSG00000134258	24
hsa05215	Prostate cancer	20/646	96/7003	0.000385466	0.00746152	ENSG00000166598/ENSG00000080824/ENSG00000096384/ENSG00000145675/ENSG00000177885/ENSG00000138798/ENSG00000110092/ENSG00000182158/ENSG00000148737/ENSG00000140443/ENSG00000100906/ENSG00000100393/ENSG00000197461/ENSG00000111276/ENSG00000100485/ENSG00000115904/ENSG00000005339/ENSG00000077782/ENSG00000100030/ENSG00000150907	20
hsa05213	Endometrial cancer	14/646	57/7003	0.000507486	0.00916858	ENSG00000145675/ENSG00000044115/ENSG00000177885/ENSG00000099860/ENSG00000138798/ENSG00000134982/ENSG00000110092/ENSG00000039068/ENSG00000148737/ENSG00000118689/ENSG00000122008/ENSG00000100485/ENSG00000115904/ENSG00000100030	14
hsa04915	Estrogen signaling pathway	19/646	92/7003	0.000600373	0.0101688	ENSG00000166598/ENSG00000080824/ENSG00000096384/ENSG00000177606/ENSG00000170345/ENSG00000182621/ENSG00000087460/ENSG00000123104/ENSG00000145675/ENSG00000198668/ENSG00000177885/ENSG00000156052/ENSG00000182158/ENSG00000150995/ENSG00000114353/ENSG00000113070/ENSG00000100485/ENSG00000115904/ENSG00000100030	19
hsa03060	Protein export	8/646	23/7003	0.000701984	0.0106307	ENSG00000044574/ENSG00000008952/ENSG00000025796/ENSG00000182934/ENSG00000166562/ENSG00000129128/ENSG00000174780/ENSG00000058262	8
hsa04961	Endocrine and other factor-regulated calcium reabsorption	12/646	46/7003	0.0007061	0.0106307	ENSG00000163399/ENSG00000143153/ENSG00000182621/ENSG00000087460/ENSG00000069849/ENSG00000070961/ENSG00000006125/ENSG00000160801/ENSG00000156052/ENSG00000141367/ENSG00000104327/ENSG00000111424	12
hsa04612	Antigen processing and presentation	11/646	41/7003	0.000907503	0.0129439	ENSG00000080824/ENSG00000167004/ENSG00000127022/ENSG00000044574/ENSG00000096384/ENSG00000179218/ENSG00000164733/ENSG00000019582/ENSG00000135047/ENSG00000231925/ENSG00000170606	11
hsa04919	Thyroid hormone signaling pathway	21/646	112/7003	0.00120172	0.0158958	ENSG00000163399/ENSG00000143153/ENSG00000182621/ENSG00000141027/ENSG00000145675/ENSG00000069849/ENSG00000123066/ENSG00000110092/ENSG00000136111/ENSG00000196591/ENSG00000084676/ENSG00000174437/ENSG00000108510/ENSG00000100393/ENSG00000100644/ENSG00000005339/ENSG00000100030/ENSG00000138448/ENSG00000150907/ENSG00000115415/ENSG00000125686	21
hsa05222	Small cell lung cancer	18/646	91/7003	0.00140338	0.0172871	ENSG00000091136/ENSG00000145675/ENSG00000150093/ENSG00000164171/ENSG00000099860/ENSG00000101966/ENSG00000110092/ENSG00000091409/ENSG00000081052/ENSG00000169031/ENSG00000100906/ENSG00000122008/ENSG00000023445/ENSG00000111276/ENSG00000091128/ENSG00000138448/ENSG00000187498/ENSG00000058085	18
hsa04918	Thyroid hormone synthesis	15/646	73/7003	0.00231712	0.0273017	ENSG00000166598/ENSG00000163399/ENSG00000143153/ENSG00000127022/ENSG00000044574/ENSG00000182621/ENSG00000087460/ENSG00000233276/ENSG00000123104/ENSG00000069849/ENSG00000156052/ENSG00000182158/ENSG00000150995/ENSG00000155660/ENSG00000125618	15
hsa04145	Phagosome	22/646	127/7003	0.0026772	0.0302301	ENSG00000127022/ENSG00000179218/ENSG00000114573/ENSG00000135720/ENSG00000150093/ENSG00000164171/ENSG00000077380/ENSG00000102189/ENSG00000197102/ENSG00000117410/ENSG00000185896/ENSG00000003056/ENSG00000135047/ENSG00000071553/ENSG00000187240/ENSG00000105929/ENSG00000005893/ENSG00000089250/ENSG00000082781/ENSG00000138448/ENSG00000058262/ENSG00000137801	22
hsa04971	Gastric acid secretion	15/646	75/7003	0.00305586	0.0331255	ENSG00000163399/ENSG00000143153/ENSG00000153822/ENSG00000092820/ENSG00000182621/ENSG00000087460/ENSG00000151704/ENSG00000123104/ENSG00000069849/ENSG00000198668/ENSG00000156052/ENSG00000150995/ENSG00000114353/ENSG00000065534/ENSG00000177807	15
hsa05220	Chronic myeloid leukemia	15/646	77/7003	0.00397833	0.0399306	ENSG00000085276/ENSG00000179295/ENSG00000145675/ENSG00000177885/ENSG00000099860/ENSG00000110092/ENSG00000196591/ENSG00000175029/ENSG00000100906/ENSG00000122008/ENSG00000111276/ENSG00000100485/ENSG00000115904/ENSG00000163513/ENSG00000100030	15
hsa03040	Spliceosome	21/646	124/7003	0.00436237	0.0413064	ENSG00000153187/ENSG00000196504/ENSG00000119707/ENSG00000125676/ENSG00000163714/ENSG00000115524/ENSG00000100813/ENSG00000099783/ENSG00000084463/ENSG00000096401/ENSG00000134186/ENSG00000087365/ENSG00000101161/ENSG00000170144/ENSG00000198231/ENSG00000113649/ENSG00000164548/ENSG00000141543/ENSG00000101343/ENSG00000021776/ENSG00000144028	21
hsa05216	Thyroid cancer	9/646	36/7003	0.00442024	0.0413064	ENSG00000047410/ENSG00000099860/ENSG00000110092/ENSG00000143549/ENSG00000039068/ENSG00000148737/ENSG00000122008/ENSG00000125618/ENSG00000100030	9
hsa05210	Colorectal cancer	14/646	71/7003	0.0047434	0.0428487	ENSG00000177606/ENSG00000170345/ENSG00000145675/ENSG00000157500/ENSG00000099860/ENSG00000134982/ENSG00000110092/ENSG00000148737/ENSG00000113318/ENSG00000122008/ENSG00000006451/ENSG00000163513/ENSG00000100030/ENSG00000141682	14
hsa04960	Aldosterone-regulated sodium reabsorption	9/646	37/7003	0.00537462	0.0457635	ENSG00000163399/ENSG00000143153/ENSG00000151704/ENSG00000145675/ENSG00000069849/ENSG00000111319/ENSG00000176387/ENSG00000049759/ENSG00000100030	9
hsa05412	Arrhythmogenic right ventricular cardiomyopathy (ARVC)	14/646	72/7003	0.0054038	0.0457635	ENSG00000096696/ENSG00000150093/ENSG00000046604/ENSG00000164171/ENSG00000044115/ENSG00000115221/ENSG00000105855/ENSG00000091409/ENSG00000148737/ENSG00000173801/ENSG00000174437/ENSG00000173402/ENSG00000082781/ENSG00000138448	14
hsa04068	FoxO signaling pathway	21/646	128/7003	0.00635295	0.0521712	ENSG00000145675/ENSG00000168610/ENSG00000177885/ENSG00000187555/ENSG00000121858/ENSG00000099860/ENSG00000138798/ENSG00000110092/ENSG00000118689/ENSG00000103479/ENSG00000140443/ENSG00000100393/ENSG00000111276/ENSG00000100485/ENSG00000115904/ENSG00000005339/ENSG00000163513/ENSG00000100030/ENSG00000112096/ENSG00000150907/ENSG00000127528	21
hsa05100	Bacterial invasion of epithelial cells	14/646	75/7003	0.00783894	0.062481	ENSG00000198087/ENSG00000145675/ENSG00000150093/ENSG00000158195/ENSG00000044115/ENSG00000035403/ENSG00000138758/ENSG00000106299/ENSG00000039068/ENSG00000141367/ENSG00000168385/ENSG00000105976/ENSG00000150760/ENSG00000163466	14
hsa05211	Renal cell carcinoma	13/646	68/7003	0.00834627	0.064624	ENSG00000177606/ENSG00000179295/ENSG00000145675/ENSG00000177885/ENSG00000180370/ENSG00000105976/ENSG00000100393/ENSG00000100644/ENSG00000100485/ENSG00000115904/ENSG00000005339/ENSG00000100030/ENSG00000134086	13
hsa01212	Fatty acid metabolism	10/646	47/7003	0.00930882	0.0700747	ENSG00000068366/ENSG00000074696/ENSG00000123983/ENSG00000149084/ENSG00000084754/ENSG00000131238/ENSG00000145284/ENSG00000110090/ENSG00000206527/ENSG00000170522	10
hsa01521	EGFR tyrosine kinase inhibitor resistance	14/646	78/7003	0.011073	0.081102	ENSG00000145675/ENSG00000168610/ENSG00000162434/ENSG00000177885/ENSG00000138798/ENSG00000118689/ENSG00000105976/ENSG00000140443/ENSG00000197461/ENSG00000100485/ENSG00000115904/ENSG00000100030/ENSG00000196712/ENSG00000065361	14
hsa01040	Biosynthesis of unsaturated fatty acids	6/646	22/7003	0.0124142	0.0862629	ENSG00000074696/ENSG00000149084/ENSG00000084754/ENSG00000145284/ENSG00000206527/ENSG00000170522	6
hsa05120	Epithelial cell signaling in Helicobacter pylori infection	12/646	64/7003	0.0128628	0.0871457	ENSG00000177606/ENSG00000179295/ENSG00000114573/ENSG00000117410/ENSG00000071553/ENSG00000105976/ENSG00000105929/ENSG00000113070/ENSG00000100906/ENSG00000163739/ENSG00000137845/ENSG00000158769	12
hsa04933	AGE-RAGE signaling pathway in diabetic complications	16/646	96/7003	0.0138869	0.0917893	ENSG00000177606/ENSG00000182621/ENSG00000145675/ENSG00000120738/ENSG00000168610/ENSG00000110092/ENSG00000131504/ENSG00000081052/ENSG00000169031/ENSG00000111276/ENSG00000108691/ENSG00000163513/ENSG00000100030/ENSG00000187498/ENSG00000150907/ENSG00000115415	16
hsa05131	Shigellosis	12/646	65/7003	0.0144973	0.0935422	ENSG00000150093/ENSG00000134318/ENSG00000158195/ENSG00000067900/ENSG00000035403/ENSG00000106299/ENSG00000131504/ENSG00000150760/ENSG00000100906/ENSG00000163466/ENSG00000100030/ENSG00000026508	12
hsa03015	mRNA surveillance pathway	15/646	89/7003	0.0153374	0.0966614	ENSG00000070756/ENSG00000100813/ENSG00000153944/ENSG00000100941/ENSG00000073711/ENSG00000133226/ENSG00000103342/ENSG00000154001/ENSG00000157106/ENSG00000066027/ENSG00000141543/ENSG00000165494/ENSG00000164091/ENSG00000165934/ENSG00000125351	15
hsa01522	Endocrine resistance	15/646	91/7003	0.0185715	0.111902	ENSG00000177606/ENSG00000170345/ENSG00000141027/ENSG00000087460/ENSG00000145675/ENSG00000177885/ENSG00000110092/ENSG00000140443/ENSG00000113070/ENSG00000111276/ENSG00000100485/ENSG00000115904/ENSG00000100030/ENSG00000101384/ENSG00000125686	15
hsa05218	Melanoma	13/646	75/7003	0.0185814	0.111902	ENSG00000145675/ENSG00000099860/ENSG00000187098/ENSG00000138798/ENSG00000102678/ENSG00000110092/ENSG00000039068/ENSG00000105976/ENSG00000140443/ENSG00000122008/ENSG00000197461/ENSG00000077782/ENSG00000100030	13
hsa00062	Fatty acid elongation	6/646	24/7003	0.0191214	0.11265	ENSG00000074696/ENSG00000149084/ENSG00000084754/ENSG00000131238/ENSG00000206527/ENSG00000170522	6
hsa00600	Sphingolipid metabolism	9/646	45/7003	0.0197515	0.113886	ENSG00000174607/ENSG00000119537/ENSG00000198964/ENSG00000148154/ENSG00000100596/ENSG00000162407/ENSG00000163082/ENSG00000143753/ENSG00000172292	9
hsa04917	Prolactin signaling pathway	12/646	68/7003	0.0203529	0.114909	ENSG00000170345/ENSG00000145675/ENSG00000168610/ENSG00000177885/ENSG00000110092/ENSG00000125347/ENSG00000118689/ENSG00000100485/ENSG00000115904/ENSG00000100030/ENSG00000184557/ENSG00000115415	12
hsa04210	Apoptosis	20/646	135/7003	0.0222563	0.123091	ENSG00000177606/ENSG00000170345/ENSG00000123104/ENSG00000163629/ENSG00000145675/ENSG00000117984/ENSG00000121858/ENSG00000099860/ENSG00000164733/ENSG00000109861/ENSG00000101966/ENSG00000003402/ENSG00000135047/ENSG00000150995/ENSG00000256043/ENSG00000102699/ENSG00000100906/ENSG00000023445/ENSG00000100030/ENSG00000141682	20
hsa04380	Osteoclast differentiation	17/646	110/7003	0.0230703	0.125041	ENSG00000177606/ENSG00000170345/ENSG00000145675/ENSG00000162434/ENSG00000142166/ENSG00000177885/ENSG00000125740/ENSG00000187098/ENSG00000130522/ENSG00000171223/ENSG00000164761/ENSG00000100906/ENSG00000163513/ENSG00000100030/ENSG00000184557/ENSG00000083799/ENSG00000115415	17
hsa05214	Glioma	12/646	70/7003	0.0251319	0.133082	ENSG00000145675/ENSG00000198668/ENSG00000177885/ENSG00000099860/ENSG00000138798/ENSG00000110092/ENSG00000140443/ENSG00000122008/ENSG00000197461/ENSG00000100485/ENSG00000115904/ENSG00000100030	12
hsa05203	Viral carcinogenesis	26/646	190/7003	0.0259602	0.133082	ENSG00000177606/ENSG00000111642/ENSG00000166913/ENSG00000197061/ENSG00000134352/ENSG00000145675/ENSG00000168610/ENSG00000130402/ENSG00000162434/ENSG00000177885/ENSG00000114062/ENSG00000187555/ENSG00000055332/ENSG00000110092/ENSG00000182158/ENSG00000164924/ENSG00000196591/ENSG00000067066/ENSG00000103479/ENSG00000100906/ENSG00000100393/ENSG00000111276/ENSG00000005339/ENSG00000100030/ENSG00000141682…	26
hsa04611	Platelet activation	18/646	120/7003	0.0260271	0.133082	ENSG00000182621/ENSG00000087460/ENSG00000123104/ENSG00000145675/ENSG00000150093/ENSG00000164171/ENSG00000058272/ENSG00000134318/ENSG00000067900/ENSG00000137076/ENSG00000156052/ENSG00000196914/ENSG00000150995/ENSG00000114353/ENSG00000164116/ENSG00000065534/ENSG00000160007/ENSG00000100030	18
hsa04540	Gap junction	14/646	87/7003	0.0271837	0.136422	ENSG00000182621/ENSG00000087460/ENSG00000123104/ENSG00000177885/ENSG00000138798/ENSG00000156052/ENSG00000150995/ENSG00000114353/ENSG00000164116/ENSG00000197461/ENSG00000100485/ENSG00000115904/ENSG00000100030/ENSG00000169967	14
hsa05110	Vibrio cholerae infection	9/646	48/7003	0.029221	0.14398	ENSG00000087460/ENSG00000114573/ENSG00000117410/ENSG00000071553/ENSG00000105438/ENSG00000155660/ENSG00000105929/ENSG00000064651/ENSG00000058262	9
hsa05223	Non-small cell lung cancer	11/646	64/7003	0.0307237	0.148681	ENSG00000145675/ENSG00000168610/ENSG00000177885/ENSG00000099860/ENSG00000138798/ENSG00000110092/ENSG00000118689/ENSG00000122008/ENSG00000100485/ENSG00000115904/ENSG00000100030	11
hsa05231	Choline metabolism in cancer	15/646	97/7003	0.0314157	0.149362	ENSG00000177606/ENSG00000170345/ENSG00000145675/ENSG00000158195/ENSG00000177885/ENSG00000106299/ENSG00000138798/ENSG00000162407/ENSG00000129353/ENSG00000100644/ENSG00000197461/ENSG00000100485/ENSG00000070214/ENSG00000115904/ENSG00000100030	15
hsa04970	Salivary secretion	14/646	89/7003	0.0323788	0.151287	ENSG00000163399/ENSG00000143153/ENSG00000182621/ENSG00000087460/ENSG00000123104/ENSG00000069849/ENSG00000198668/ENSG00000070961/ENSG00000101439/ENSG00000156052/ENSG00000150995/ENSG00000164116/ENSG00000089250/ENSG00000064651	14
hsa00510	N-Glycan biosynthesis	9/646	49/7003	0.0329828	0.151497	ENSG00000198162/ENSG00000118705/ENSG00000111885/ENSG00000112893/ENSG00000163902/ENSG00000163527/ENSG00000073849/ENSG00000071073/ENSG00000089597	9
hsa05161	Hepatitis B	20/646	141/7003	0.0337561	0.152465	ENSG00000177606/ENSG00000170345/ENSG00000166913/ENSG00000145675/ENSG00000168610/ENSG00000162434/ENSG00000142166/ENSG00000177885/ENSG00000110092/ENSG00000182158/ENSG00000164924/ENSG00000071553/ENSG00000100906/ENSG00000100393/ENSG00000111276/ENSG00000005339/ENSG00000088888/ENSG00000100030/ENSG00000095015/ENSG00000115415	20
hsa05212	Pancreatic cancer	12/646	74/7003	0.0370696	0.160828	ENSG00000145675/ENSG00000168610/ENSG00000162434/ENSG00000099860/ENSG00000138798/ENSG00000017797/ENSG00000110092/ENSG00000122008/ENSG00000006451/ENSG00000163513/ENSG00000100030/ENSG00000115415	12
hsa00310	Lysine degradation	10/646	58/7003	0.0376422	0.160828	ENSG00000005483/ENSG00000055609/ENSG00000181555/ENSG00000118058/ENSG00000116539/ENSG00000084754/ENSG00000147548/ENSG00000110066/ENSG00000152952/ENSG00000129151	10
hsa04730	Long-term depression	10/646	58/7003	0.0376422	0.160828	ENSG00000182621/ENSG00000087460/ENSG00000123104/ENSG00000156052/ENSG00000150995/ENSG00000114353/ENSG00000140443/ENSG00000164116/ENSG00000089250/ENSG00000100030	10
hsa04550	Signaling pathways regulating pluripotency of stem cells	19/646	134/7003	0.0379815	0.160828	ENSG00000134352/ENSG00000084093/ENSG00000145675/ENSG00000168610/ENSG00000162434/ENSG00000177885/ENSG00000080345/ENSG00000134982/ENSG00000135503/ENSG00000204217/ENSG00000140836/ENSG00000140443/ENSG00000113658/ENSG00000136603/ENSG00000136826/ENSG00000077782/ENSG00000100030/ENSG00000083168/ENSG00000163104	19
hsa04912	GnRH signaling pathway	14/646	92/7003	0.0414708	0.171922	ENSG00000177606/ENSG00000182621/ENSG00000087460/ENSG00000123104/ENSG00000198668/ENSG00000177885/ENSG00000156052/ENSG00000150995/ENSG00000113070/ENSG00000100485/ENSG00000115904/ENSG00000100030/ENSG00000169967/ENSG00000095015	14
hsa04120	Ubiquitin mediated proteolysis	19/646	136/7003	0.0432579	0.171922	ENSG00000114062/ENSG00000186591/ENSG00000101966/ENSG00000166266/ENSG00000003096/ENSG00000153827/ENSG00000049759/ENSG00000198642/ENSG00000115760/ENSG00000078747/ENSG00000023445/ENSG00000086758/ENSG00000107341/ENSG00000160714/ENSG00000134086/ENSG00000095015/ENSG00000184557/ENSG00000104517/ENSG00000103657	19
hsa05224	Breast cancer	20/646	145/7003	0.0435674	0.171922	ENSG00000177606/ENSG00000170345/ENSG00000145675/ENSG00000114315/ENSG00000177885/ENSG00000099860/ENSG00000138798/ENSG00000134982/ENSG00000102678/ENSG00000110092/ENSG00000148737/ENSG00000084676/ENSG00000140443/ENSG00000070018/ENSG00000122008/ENSG00000100485/ENSG00000115904/ENSG00000077782/ENSG00000100030/ENSG00000101384	20
hsa04015	Rap1 signaling pathway	27/646	209/7003	0.044666	0.171922	ENSG00000182621/ENSG00000087460/ENSG00000145675/ENSG00000150093/ENSG00000198668/ENSG00000137076/ENSG00000081026/ENSG00000138798/ENSG00000102678/ENSG00000184349/ENSG00000130396/ENSG00000156052/ENSG00000039068/ENSG00000151276/ENSG00000105976/ENSG00000114353/ENSG00000140443/ENSG00000198561/ENSG00000049130/ENSG00000197461/ENSG00000006451/ENSG00000148498/ENSG00000077782/ENSG00000100030/ENSG00000082074…	27
hsa05146	Amoebiasis	14/646	93/7003	0.044868	0.171922	ENSG00000182621/ENSG00000087460/ENSG00000091136/ENSG00000145675/ENSG00000130402/ENSG00000035403/ENSG00000156052/ENSG00000081052/ENSG00000169031/ENSG00000163739/ENSG00000091128/ENSG00000187498/ENSG00000072110/ENSG00000058085	14
hsa04392	Hippo signaling pathway - multiple species	6/646	29/7003	0.0456131	0.171922	ENSG00000113645/ENSG00000169435/ENSG00000018408/ENSG00000151748/ENSG00000187079/ENSG00000173542	6
hsa00190	Oxidative phosphorylation	18/646	128/7003	0.0456768	0.171922	ENSG00000228253/ENSG00000198786/ENSG00000212907/ENSG00000198899/ENSG00000198727/ENSG00000198938/ENSG00000198886/ENSG00000198840/ENSG00000198763/ENSG00000198804/ENSG00000198888/ENSG00000198712/ENSG00000198695/ENSG00000114573/ENSG00000023228/ENSG00000117410/ENSG00000071553/ENSG00000105929	18
hsa04926	Relaxin signaling pathway	18/646	128/7003	0.0456768	0.171922	ENSG00000177606/ENSG00000170345/ENSG00000182621/ENSG00000087460/ENSG00000145675/ENSG00000177885/ENSG00000182158/ENSG00000081052/ENSG00000114353/ENSG00000169031/ENSG00000089250/ENSG00000100906/ENSG00000100485/ENSG00000115904/ENSG00000069966/ENSG00000163513/ENSG00000100030/ENSG00000187498	18
hsa05226	Gastric cancer	20/646	147/7003	0.0491834	0.182585	ENSG00000145675/ENSG00000044115/ENSG00000177885/ENSG00000099860/ENSG00000138798/ENSG00000134982/ENSG00000102678/ENSG00000110092/ENSG00000039068/ENSG00000148737/ENSG00000085563/ENSG00000105976/ENSG00000173801/ENSG00000070018/ENSG00000122008/ENSG00000111276/ENSG00000100485/ENSG00000115904/ENSG00000163513/ENSG00000100030	20
hsa04974	Protein digestion and absorption	13/646	86/7003	0.0505511	0.184822	ENSG00000163399/ENSG00000143153/ENSG00000069849/ENSG00000197635/ENSG00000182871/ENSG00000142156/ENSG00000138079/ENSG00000081052/ENSG00000137509/ENSG00000169031/ENSG00000134294/ENSG00000187498/ENSG00000105281	13
hsa05130	Pathogenic Escherichia coli infection	9/646	53/7003	0.0513493	0.184822	ENSG00000092820/ENSG00000115053/ENSG00000150093/ENSG00000134318/ENSG00000067900/ENSG00000106299/ENSG00000164924/ENSG00000039068/ENSG00000163466	9
hsa05010	Alzheimer's disease	22/646	166/7003	0.0518321	0.184822	ENSG00000228253/ENSG00000198899/ENSG00000198727/ENSG00000198938/ENSG00000198804/ENSG00000198712/ENSG00000142192/ENSG00000182621/ENSG00000115310/ENSG00000123104/ENSG00000133318/ENSG00000023228/ENSG00000118217/ENSG00000198668/ENSG00000156052/ENSG00000186318/ENSG00000150995/ENSG00000089250/ENSG00000174437/ENSG00000137845/ENSG00000080815/ENSG00000100030	22
hsa05167	Kaposi's sarcoma-associated herpesvirus infection	23/646	177/7003	0.0572468	0.201479	ENSG00000177606/ENSG00000170345/ENSG00000134352/ENSG00000123104/ENSG00000145675/ENSG00000168610/ENSG00000162434/ENSG00000198668/ENSG00000142166/ENSG00000055332/ENSG00000110092/ENSG00000128016/ENSG00000081041/ENSG00000150995/ENSG00000163734/ENSG00000100906/ENSG00000100393/ENSG00000100644/ENSG00000005339/ENSG00000163739/ENSG00000069966/ENSG00000100030/ENSG00000115415	23
hsa05168	Herpes simplex infection	21/646	160/7003	0.0614931	0.209992	ENSG00000177606/ENSG00000170345/ENSG00000179295/ENSG00000162434/ENSG00000142166/ENSG00000187555/ENSG00000055332/ENSG00000019582/ENSG00000101266/ENSG00000128829/ENSG00000067066/ENSG00000100906/ENSG00000100393/ENSG00000005339/ENSG00000108691/ENSG00000107341/ENSG00000088888/ENSG00000134852/ENSG00000184557/ENSG00000165632/ENSG00000115415	21
hsa05164	Influenza A	20/646	151/7003	0.061933	0.209992	ENSG00000177606/ENSG00000102580/ENSG00000132002/ENSG00000145675/ENSG00000162434/ENSG00000142166/ENSG00000121858/ENSG00000137648/ENSG00000055332/ENSG00000128829/ENSG00000116679/ENSG00000100906/ENSG00000100393/ENSG00000005339/ENSG00000108691/ENSG00000088888/ENSG00000100030/ENSG00000160710/ENSG00000184557/ENSG00000115415	20
hsa04071	Sphingolipid signaling pathway	16/646	115/7003	0.0619902	0.209992	ENSG00000182621/ENSG00000145675/ENSG00000117984/ENSG00000134318/ENSG00000067900/ENSG00000198964/ENSG00000073711/ENSG00000100596/ENSG00000156052/ENSG00000154001/ENSG00000114353/ENSG00000163082/ENSG00000066027/ENSG00000143753/ENSG00000100030/ENSG00000172292	16
hsa04390	Hippo signaling pathway	20/646	152/7003	0.065449	0.216301	ENSG00000166913/ENSG00000132849/ENSG00000044115/ENSG00000113645/ENSG00000134982/ENSG00000110092/ENSG00000169435/ENSG00000164924/ENSG00000039068/ENSG00000204217/ENSG00000148737/ENSG00000073350/ENSG00000018408/ENSG00000151748/ENSG00000187079/ENSG00000148498/ENSG00000163513/ENSG00000072415/ENSG00000118523/ENSG00000173542	20
hsa04137	Mitophagy - animal	10/646	64/7003	0.0667864	0.218062	ENSG00000177606/ENSG00000138592/ENSG00000187098/ENSG00000101266/ENSG00000136436/ENSG00000118689/ENSG00000123240/ENSG00000100644/ENSG00000188554/ENSG00000135655	10
hsa05418	Fluid shear stress and atherosclerosis	18/646	135/7003	0.0700921	0.226131	ENSG00000166598/ENSG00000080824/ENSG00000096384/ENSG00000177606/ENSG00000170345/ENSG00000145675/ENSG00000198668/ENSG00000068305/ENSG00000124145/ENSG00000120129/ENSG00000135047/ENSG00000204217/ENSG00000169439/ENSG00000197461/ENSG00000115884/ENSG00000108691/ENSG00000138448/ENSG00000127528	18
hsa05221	Acute myeloid leukemia	10/646	65/7003	0.0727423	0.231083	ENSG00000145675/ENSG00000168610/ENSG00000177885/ENSG00000110092/ENSG00000148737/ENSG00000139318/ENSG00000173801/ENSG00000100485/ENSG00000115904/ENSG00000100030	10
hsa05202	Transcriptional misregulation in cancer	23/646	182/7003	0.0736023	0.231083	ENSG00000141027/ENSG00000118058/ENSG00000171988/ENSG00000144802/ENSG00000099860/ENSG00000185630/ENSG00000187098/ENSG00000196591/ENSG00000139318/ENSG00000105976/ENSG00000173801/ENSG00000140443/ENSG00000122008/ENSG00000023445/ENSG00000197461/ENSG00000111276/ENSG00000006468/ENSG00000089280/ENSG00000125618/ENSG00000163513/ENSG00000007062/ENSG00000172493/ENSG00000150907	23
hsa04371	Apelin signaling pathway	18/646	136/7003	0.0741855	0.231083	ENSG00000118785/ENSG00000182621/ENSG00000123104/ENSG00000120738/ENSG00000198668/ENSG00000068305/ENSG00000110092/ENSG00000156052/ENSG00000039068/ENSG00000150995/ENSG00000114353/ENSG00000089250/ENSG00000065534/ENSG00000069966/ENSG00000100030/ENSG00000101384/ENSG00000118523/ENSG00000127528	18
hsa04310	Wnt signaling pathway	18/646	138/7003	0.0828444	0.255123	ENSG00000104332/ENSG00000177606/ENSG00000182621/ENSG00000134318/ENSG00000101849/ENSG00000100592/ENSG00000134982/ENSG00000110092/ENSG00000137673/ENSG00000101266/ENSG00000148737/ENSG00000177565/ENSG00000175029/ENSG00000070018/ENSG00000100393/ENSG00000100888/ENSG00000005339/ENSG00000080815	18
hsa04012	ErbB signaling pathway	12/646	85/7003	0.0890886	0.27127	ENSG00000177606/ENSG00000178568/ENSG00000145675/ENSG00000177885/ENSG00000138798/ENSG00000180370/ENSG00000113070/ENSG00000111276/ENSG00000100485/ENSG00000115904/ENSG00000100030/ENSG00000065361	12
hsa04110	Cell cycle	16/646	122/7003	0.0943052	0.278844	ENSG00000166913/ENSG00000164754/ENSG00000108055/ENSG00000101972/ENSG00000253729/ENSG00000099860/ENSG00000110092/ENSG00000114126/ENSG00000072501/ENSG00000164924/ENSG00000196591/ENSG00000103479/ENSG00000100393/ENSG00000111276/ENSG00000005339/ENSG00000166483	16
hsa04931	Insulin resistance	14/646	104/7003	0.0955694	0.278844	ENSG00000179295/ENSG00000145675/ENSG00000168610/ENSG00000198408/ENSG00000142949/ENSG00000136111/ENSG00000196396/ENSG00000182158/ENSG00000110090/ENSG00000100906/ENSG00000186951/ENSG00000198380/ENSG00000184557/ENSG00000150907	14
hsa05142	Chagas disease (American trypanosomiasis)	13/646	95/7003	0.0956919	0.278844	ENSG00000177606/ENSG00000170345/ENSG00000182621/ENSG00000087460/ENSG00000179218/ENSG00000145675/ENSG00000156052/ENSG00000003402/ENSG00000114353/ENSG00000100906/ENSG00000108691/ENSG00000163513/ENSG00000100030	13
hsa05145	Toxoplasmosis	13/646	95/7003	0.0956919	0.278844	ENSG00000091136/ENSG00000168610/ENSG00000150093/ENSG00000162434/ENSG00000101966/ENSG00000091409/ENSG00000114353/ENSG00000100906/ENSG00000023445/ENSG00000091128/ENSG00000100030/ENSG00000115415/ENSG00000058085	13
hsa04062	Chemokine signaling pathway	21/646	171/7003	0.105995	0.305581	ENSG00000182621/ENSG00000145675/ENSG00000168610/ENSG00000134318/ENSG00000067900/ENSG00000177885/ENSG00000145824/ENSG00000106299/ENSG00000081041/ENSG00000118689/ENSG00000163734/ENSG00000114353/ENSG00000100906/ENSG00000100485/ENSG00000115904/ENSG00000163739/ENSG00000108691/ENSG00000148498/ENSG00000069966/ENSG00000100030/ENSG00000115415	21
hsa05414	Dilated cardiomyopathy (DCM)	12/646	88/7003	0.108615	0.309839	ENSG00000087460/ENSG00000150093/ENSG00000164171/ENSG00000115221/ENSG00000105855/ENSG00000143549/ENSG00000091409/ENSG00000174437/ENSG00000173402/ENSG00000167460/ENSG00000082781/ENSG00000138448	12
hsa04330	Notch signaling pathway	7/646	45/7003	0.116104	0.326871	ENSG00000114315/ENSG00000196591/ENSG00000175029/ENSG00000100393/ENSG00000005339/ENSG00000080815/ENSG00000101384	7
hsa04144	Endocytosis	27/646	231/7003	0.117021	0.326871	ENSG00000170759/ENSG00000138592/ENSG00000006125/ENSG00000242247/ENSG00000106299/ENSG00000102189/ENSG00000066777/ENSG00000107560/ENSG00000069329/ENSG00000049759/ENSG00000141367/ENSG00000114331/ENSG00000136100/ENSG00000099290/ENSG00000156675/ENSG00000097033/ENSG00000172661/ENSG00000140443/ENSG00000078747/ENSG00000039319/ENSG00000197081/ENSG00000124198/ENSG00000148498/ENSG00000163466/ENSG00000170248…	27
hsa04723	Retrograde endocannabinoid signaling	18/646	145/7003	0.118204	0.326871	ENSG00000198786/ENSG00000212907/ENSG00000198886/ENSG00000198840/ENSG00000198763/ENSG00000198888/ENSG00000182621/ENSG00000123104/ENSG00000074416/ENSG00000198695/ENSG00000023228/ENSG00000156052/ENSG00000150995/ENSG00000114353/ENSG00000069966/ENSG00000100030/ENSG00000145864/ENSG00000166206	18
hsa05162	Measles	16/646	127/7003	0.122895	0.336411	ENSG00000117335/ENSG00000145675/ENSG00000168610/ENSG00000162434/ENSG00000142166/ENSG00000121858/ENSG00000055332/ENSG00000147065/ENSG00000110092/ENSG00000101266/ENSG00000128829/ENSG00000100906/ENSG00000111276/ENSG00000088888/ENSG00000160710/ENSG00000115415	16
hsa04722	Neurotrophin signaling pathway	15/646	118/7003	0.125092	0.339001	ENSG00000177606/ENSG00000179295/ENSG00000148053/ENSG00000145675/ENSG00000198668/ENSG00000177885/ENSG00000134313/ENSG00000134243/ENSG00000118689/ENSG00000100906/ENSG00000100485/ENSG00000115904/ENSG00000080815/ENSG00000100030/ENSG00000095015	15
hsa04024	cAMP signaling pathway	23/646	195/7003	0.130102	0.346421	ENSG00000163399/ENSG00000143153/ENSG00000177606/ENSG00000170345/ENSG00000087460/ENSG00000198829/ENSG00000145675/ENSG00000069849/ENSG00000058272/ENSG00000134318/ENSG00000198668/ENSG00000070961/ENSG00000067900/ENSG00000130396/ENSG00000182158/ENSG00000114353/ENSG00000174437/ENSG00000100906/ENSG00000100393/ENSG00000125398/ENSG00000005339/ENSG00000186951/ENSG00000100030	23
hsa05410	Hypertrophic cardiomyopathy (HCM)	11/646	82/7003	0.131539	0.346421	ENSG00000150093/ENSG00000164171/ENSG00000115221/ENSG00000105855/ENSG00000143549/ENSG00000091409/ENSG00000174437/ENSG00000173402/ENSG00000167460/ENSG00000082781/ENSG00000138448	11
hsa04924	Renin secretion	9/646	64/7003	0.131665	0.346421	ENSG00000182621/ENSG00000087460/ENSG00000123104/ENSG00000198668/ENSG00000164733/ENSG00000156052/ENSG00000150995/ENSG00000114353/ENSG00000164116	9
hsa04964	Proximal tubule bicarbonate reclamation	4/646	22/7003	0.138963	0.362105	ENSG00000163399/ENSG00000143153/ENSG00000069849/ENSG00000167434	4
hsa04261	Adrenergic signaling in cardiomyocytes	17/646	141/7003	0.152133	0.385382	ENSG00000163399/ENSG00000143153/ENSG00000182621/ENSG00000087460/ENSG00000069849/ENSG00000198668/ENSG00000070961/ENSG00000073711/ENSG00000143549/ENSG00000156052/ENSG00000182158/ENSG00000154001/ENSG00000114353/ENSG00000174437/ENSG00000066027/ENSG00000167460/ENSG00000100030	17
hsa00512	Mucin type O-glycan biosynthesis	5/646	31/7003	0.152162	0.385382	ENSG00000115339/ENSG00000141429/ENSG00000106392/ENSG00000109586/ENSG00000158470	5
hsa04614	Renin-angiotensin system	4/646	23/7003	0.156692	0.390382	ENSG00000182220/ENSG00000113441/ENSG00000137509/ENSG00000064601	4
hsa04022	cGMP-PKG signaling pathway	19/646	161/7003	0.157017	0.390382	ENSG00000163399/ENSG00000143153/ENSG00000182621/ENSG00000123104/ENSG00000069849/ENSG00000058272/ENSG00000134318/ENSG00000198668/ENSG00000070961/ENSG00000067900/ENSG00000068305/ENSG00000156052/ENSG00000182158/ENSG00000150995/ENSG00000114353/ENSG00000164116/ENSG00000174437/ENSG00000065534/ENSG00000100030	19
hsa05416	Viral myocarditis	6/646	40/7003	0.158571	0.39066	ENSG00000075151/ENSG00000110092/ENSG00000114867/ENSG00000154639/ENSG00000173402/ENSG00000196352	6
hsa04978	Mineral absorption	7/646	49/7003	0.161303	0.393813	ENSG00000163399/ENSG00000143153/ENSG00000069849/ENSG00000070961/ENSG00000092439/ENSG00000157765/ENSG00000111424	7
hsa05225	Hepatocellular carcinoma	19/646	162/7003	0.163497	0.395603	ENSG00000145675/ENSG00000080503/ENSG00000173473/ENSG00000177885/ENSG00000099860/ENSG00000134982/ENSG00000110092/ENSG00000139613/ENSG00000148737/ENSG00000105976/ENSG00000140443/ENSG00000070018/ENSG00000122008/ENSG00000163939/ENSG00000100485/ENSG00000115904/ENSG00000163513/ENSG00000100030/ENSG00000117713	19
hsa04260	Cardiac muscle contraction	10/646	77/7003	0.169124	0.405597	ENSG00000198727/ENSG00000198938/ENSG00000163399/ENSG00000198804/ENSG00000143153/ENSG00000198712/ENSG00000069849/ENSG00000143549/ENSG00000174437/ENSG00000167460	10
hsa04662	B cell receptor signaling pathway	9/646	68/7003	0.171531	0.405974	ENSG00000177606/ENSG00000170345/ENSG00000145675/ENSG00000110651/ENSG00000177885/ENSG00000100906/ENSG00000100485/ENSG00000115904/ENSG00000100030	9
hsa05219	Bladder cancer	6/646	41/7003	0.172277	0.405974	ENSG00000138798/ENSG00000110092/ENSG00000039068/ENSG00000113070/ENSG00000100030/ENSG00000137801	6
hsa04728	Dopaminergic synapse	15/646	125/7003	0.17525	0.409419	ENSG00000170345/ENSG00000170759/ENSG00000182621/ENSG00000087460/ENSG00000123104/ENSG00000198668/ENSG00000073711/ENSG00000156052/ENSG00000182158/ENSG00000154001/ENSG00000150995/ENSG00000114353/ENSG00000066027/ENSG00000134852/ENSG00000069966	15
hsa05323	Rheumatoid arthritis	9/646	69/7003	0.182289	0.422225	ENSG00000177606/ENSG00000170345/ENSG00000114573/ENSG00000117410/ENSG00000135047/ENSG00000071553/ENSG00000105929/ENSG00000163739/ENSG00000108691	9
hsa04066	HIF-1 signaling pathway	12/646	98/7003	0.189941	0.435459	ENSG00000145675/ENSG00000168610/ENSG00000138798/ENSG00000102265/ENSG00000099875/ENSG00000140443/ENSG00000100393/ENSG00000100644/ENSG00000111276/ENSG00000005339/ENSG00000100030/ENSG00000134086	12
hsa04140	Autophagy - animal	15/646	127/7003	0.191216	0.435459	ENSG00000145675/ENSG00000117984/ENSG00000023287/ENSG00000164733/ENSG00000185896/ENSG00000003402/ENSG00000135047/ENSG00000150995/ENSG00000128829/ENSG00000097033/ENSG00000140443/ENSG00000005893/ENSG00000025039/ENSG00000100644/ENSG00000100030	15
hsa04010	MAPK signaling pathway	31/646	286/7003	0.193132	0.436155	ENSG00000177606/ENSG00000085276/ENSG00000170345/ENSG00000148053/ENSG00000177885/ENSG00000099860/ENSG00000135090/ENSG00000138798/ENSG00000160551/ENSG00000130522/ENSG00000180370/ENSG00000102678/ENSG00000120129/ENSG00000136068/ENSG00000184349/ENSG00000099875/ENSG00000139318/ENSG00000105976/ENSG00000140443/ENSG00000049130/ENSG00000197461/ENSG00000100485/ENSG00000115904/ENSG00000077782/ENSG00000163513…	31
hsa03013	RNA transport	19/646	167/7003	0.197974	0.43678	ENSG00000107581/ENSG00000070756/ENSG00000047410/ENSG00000125676/ENSG00000158417/ENSG00000075151/ENSG00000153201/ENSG00000108424/ENSG00000100813/ENSG00000100664/ENSG00000114416/ENSG00000100941/ENSG00000114867/ENSG00000133226/ENSG00000137574/ENSG00000102081/ENSG00000141543/ENSG00000263934/ENSG00000125351	19
hsa03008	Ribosome biogenesis in eukaryotes	12/646	99/7003	0.199335	0.43678	ENSG00000210082/ENSG00000211459/ENSG00000055044/ENSG00000088930/ENSG00000101266/ENSG00000163811/ENSG00000124383/ENSG00000101361/ENSG00000253797/ENSG00000114127/ENSG00000263934/ENSG00000041802	12
hsa04916	Melanogenesis	12/646	99/7003	0.199335	0.43678	ENSG00000182621/ENSG00000087460/ENSG00000198668/ENSG00000187098/ENSG00000156052/ENSG00000182158/ENSG00000148737/ENSG00000114353/ENSG00000049130/ENSG00000100393/ENSG00000005339/ENSG00000100030	12
hsa04962	Vasopressin-regulated water reabsorption	6/646	43/7003	0.201063	0.43678	ENSG00000087460/ENSG00000135720/ENSG00000077380/ENSG00000197102/ENSG00000182158/ENSG00000187240	6
hsa05012	Parkinson's disease	16/646	138/7003	0.201467	0.43678	ENSG00000228253/ENSG00000198786/ENSG00000212907/ENSG00000198899/ENSG00000198727/ENSG00000198938/ENSG00000198886/ENSG00000198840/ENSG00000198763/ENSG00000198804/ENSG00000198888/ENSG00000198712/ENSG00000198695/ENSG00000023228/ENSG00000188906/ENSG00000114353	16
hsa05016	Huntington's disease	21/646	188/7003	0.206459	0.444052	ENSG00000228253/ENSG00000198899/ENSG00000198727/ENSG00000198938/ENSG00000198804/ENSG00000198712/ENSG00000182621/ENSG00000233276/ENSG00000084093/ENSG00000023228/ENSG00000127946/ENSG00000006125/ENSG00000156052/ENSG00000182158/ENSG00000141367/ENSG00000150995/ENSG00000196591/ENSG00000047315/ENSG00000100393/ENSG00000005339/ENSG00000112096	21
hsa04922	Glucagon signaling pathway	12/646	101/7003	0.218728	0.466734	ENSG00000182621/ENSG00000087460/ENSG00000123104/ENSG00000198668/ENSG00000156052/ENSG00000182158/ENSG00000110090/ENSG00000150995/ENSG00000100393/ENSG00000005339/ENSG00000186951/ENSG00000150907	12
hsa03018	RNA degradation	9/646	73/7003	0.228113	0.482959	ENSG00000070756/ENSG00000198677/ENSG00000088930/ENSG00000159388/ENSG00000083520/ENSG00000183864/ENSG00000144381/ENSG00000114127/ENSG00000121274	9
hsa04350	TGF-beta signaling pathway	10/646	83/7003	0.232802	0.489064	ENSG00000067900/ENSG00000135503/ENSG00000204217/ENSG00000100393/ENSG00000039319/ENSG00000113658/ENSG00000005339/ENSG00000163513/ENSG00000100030/ENSG00000137801	10
hsa04972	Pancreatic secretion	11/646	93/7003	0.236289	0.492571	ENSG00000163399/ENSG00000143153/ENSG00000182621/ENSG00000087460/ENSG00000123104/ENSG00000069849/ENSG00000070961/ENSG00000156052/ENSG00000150995/ENSG00000174437/ENSG00000064651	11
hsa04920	Adipocytokine signaling pathway	8/646	65/7003	0.247787	0.512597	ENSG00000068366/ENSG00000179295/ENSG00000123983/ENSG00000168610/ENSG00000110090/ENSG00000100906/ENSG00000186951/ENSG00000184557	8
hsa00531	Glycosaminoglycan degradation	3/646	19/7003	0.253111	0.519645	ENSG00000169919/ENSG00000135677/ENSG00000010404	3
hsa05144	Malaria	6/646	47/7003	0.263174	0.536241	ENSG00000110651/ENSG00000105976/ENSG00000169439/ENSG00000115884/ENSG00000108691/ENSG00000137801	6
hsa04713	Circadian entrainment	11/646	96/7003	0.269305	0.544639	ENSG00000170345/ENSG00000182621/ENSG00000087460/ENSG00000198668/ENSG00000156052/ENSG00000150995/ENSG00000114353/ENSG00000164116/ENSG00000089250/ENSG00000069966/ENSG00000100030	11
hsa04720	Long-term potentiation	8/646	67/7003	0.274713	0.550267	ENSG00000182621/ENSG00000123104/ENSG00000198668/ENSG00000156052/ENSG00000150995/ENSG00000100393/ENSG00000005339/ENSG00000100030	8
hsa05169	Epstein-Barr virus infection	19/646	177/7003	0.276149	0.550267	ENSG00000177606/ENSG00000166913/ENSG00000145675/ENSG00000168610/ENSG00000162434/ENSG00000187555/ENSG00000055332/ENSG00000173692/ENSG00000164924/ENSG00000101266/ENSG00000128829/ENSG00000196591/ENSG00000047315/ENSG00000100906/ENSG00000100393/ENSG00000111276/ENSG00000005339/ENSG00000026025/ENSG00000026508	19
hsa05140	Leishmaniasis	7/646	58/7003	0.285007	0.563773	ENSG00000177606/ENSG00000170345/ENSG00000150093/ENSG00000162434/ENSG00000100906/ENSG00000100030/ENSG00000115415	7
hsa04218	Cellular senescence	16/646	148/7003	0.288708	0.566956	ENSG00000064393/ENSG00000185650/ENSG00000123104/ENSG00000145675/ENSG00000198668/ENSG00000099860/ENSG00000110092/ENSG00000152518/ENSG00000150995/ENSG00000104320/ENSG00000118689/ENSG00000103479/ENSG00000092439/ENSG00000163513/ENSG00000100030/ENSG00000150907	16
hsa04630	Jak-STAT signaling pathway	17/646	159/7003	0.296456	0.577983	ENSG00000179295/ENSG00000134352/ENSG00000145675/ENSG00000168610/ENSG00000162434/ENSG00000142166/ENSG00000177885/ENSG00000138798/ENSG00000110092/ENSG00000100393/ENSG00000197461/ENSG00000100485/ENSG00000115904/ENSG00000005339/ENSG00000131724/ENSG00000184557/ENSG00000115415	17
hsa05134	Legionellosis	6/646	50/7003	0.312588	0.601104	ENSG00000081041/ENSG00000163734/ENSG00000100906/ENSG00000013441/ENSG00000144381/ENSG00000163739	6
hsa04270	Vascular smooth muscle contraction	13/646	120/7003	0.312751	0.601104	ENSG00000182621/ENSG00000087460/ENSG00000123104/ENSG00000058272/ENSG00000134318/ENSG00000198668/ENSG00000067900/ENSG00000156052/ENSG00000196914/ENSG00000150995/ENSG00000164116/ENSG00000065534/ENSG00000100030	13
hsa01524	Platinum drug resistance	8/646	70/7003	0.316468	0.603964	ENSG00000145675/ENSG00000101966/ENSG00000077097/ENSG00000113318/ENSG00000023445/ENSG00000100030/ENSG00000141682/ENSG00000009413	8
hsa04114	Oocyte meiosis	13/646	121/7003	0.323489	0.606322	ENSG00000065613/ENSG00000166913/ENSG00000123104/ENSG00000113742/ENSG00000108055/ENSG00000198668/ENSG00000072501/ENSG00000164924/ENSG00000154001/ENSG00000150995/ENSG00000140443/ENSG00000066027/ENSG00000100030	13
hsa05152	Tuberculosis	17/646	162/7003	0.324064	0.606322	ENSG00000117984/ENSG00000162434/ENSG00000198668/ENSG00000102189/ENSG00000117410/ENSG00000185896/ENSG00000019582/ENSG00000196914/ENSG00000071553/ENSG00000105929/ENSG00000005893/ENSG00000100393/ENSG00000005339/ENSG00000144381/ENSG00000100030/ENSG00000115415/ENSG00000111424	17
hsa04726	Serotonergic synapse	12/646	111/7003	0.325439	0.606322	ENSG00000142192/ENSG00000182621/ENSG00000087460/ENSG00000123104/ENSG00000120129/ENSG00000156052/ENSG00000150995/ENSG00000114353/ENSG00000069966/ENSG00000100030/ENSG00000145864/ENSG00000166206	12
hsa04921	Oxytocin signaling pathway	16/646	152/7003	0.326653	0.606322	ENSG00000177606/ENSG00000170345/ENSG00000182621/ENSG00000087460/ENSG00000123104/ENSG00000058272/ENSG00000134318/ENSG00000198668/ENSG00000067900/ENSG00000110092/ENSG00000156052/ENSG00000150995/ENSG00000114353/ENSG00000164116/ENSG00000065534/ENSG00000100030	16
hsa03430	Mismatch repair	3/646	22/7003	0.331443	0.611028	ENSG00000035928/ENSG00000119684/ENSG00000113318	3
hsa00061	Fatty acid biosynthesis	2/646	13/7003	0.340451	0.619108	ENSG00000068366/ENSG00000123983	2
hsa03450	Non-homologous end-joining	2/646	13/7003	0.340451	0.619108	ENSG00000079246/ENSG00000253729	2
hsa04610	Complement and coagulation cascades	8/646	72/7003	0.344964	0.619108	ENSG00000120885/ENSG00000117335/ENSG00000149131/ENSG00000113889/ENSG00000188488/ENSG00000085063/ENSG00000003436/ENSG00000196352	8
hsa05133	Pertussis	8/646	72/7003	0.344964	0.619108	ENSG00000177606/ENSG00000170345/ENSG00000149131/ENSG00000150093/ENSG00000198668/ENSG00000125347/ENSG00000114353/ENSG00000100030	8
hsa00534	Glycosaminoglycan biosynthesis - heparan sulfate / heparin	3/646	23/7003	0.357656	0.637663	ENSG00000171004/ENSG00000162694/ENSG00000136720	3
hsa04215	Apoptosis - multiple species	4/646	33/7003	0.362943	0.64286	ENSG00000101966/ENSG00000115760/ENSG00000023445/ENSG00000141682	4
hsa04966	Collecting duct acid secretion	3/646	24/7003	0.383721	0.675249	ENSG00000114573/ENSG00000184908/ENSG00000105929	3
hsa04152	AMPK signaling pathway	12/646	117/7003	0.394377	0.689524	ENSG00000145675/ENSG00000119396/ENSG00000073711/ENSG00000110092/ENSG00000182158/ENSG00000145284/ENSG00000110090/ENSG00000154001/ENSG00000118689/ENSG00000140443/ENSG00000066027/ENSG00000150907	12
hsa04211	Longevity regulating pathway	9/646	86/7003	0.397407	0.690367	ENSG00000145675/ENSG00000023287/ENSG00000157500/ENSG00000182158/ENSG00000118689/ENSG00000140443/ENSG00000149212/ENSG00000112096/ENSG00000150907	9
hsa04014	Ras signaling pathway	23/646	234/7003	0.405982	0.700771	ENSG00000179295/ENSG00000148053/ENSG00000145675/ENSG00000198668/ENSG00000177885/ENSG00000138798/ENSG00000017797/ENSG00000180370/ENSG00000102678/ENSG00000184349/ENSG00000130396/ENSG00000105976/ENSG00000140443/ENSG00000049130/ENSG00000197461/ENSG00000100485/ENSG00000115904/ENSG00000006451/ENSG00000069966/ENSG00000077782/ENSG00000100030/ENSG00000196712/ENSG00000169242	23
hsa04217	Necroptosis	16/646	162/7003	0.425605	0.729993	ENSG00000080824/ENSG00000096384/ENSG00000168610/ENSG00000162434/ENSG00000142166/ENSG00000121858/ENSG00000087470/ENSG00000101966/ENSG00000055332/ENSG00000003402/ENSG00000113648/ENSG00000102699/ENSG00000092439/ENSG00000023445/ENSG00000083799/ENSG00000115415	16
hsa04360	Axon guidance	17/646	174/7003	0.439195	0.739362	ENSG00000099204/ENSG00000179295/ENSG00000145675/ENSG00000150093/ENSG00000134318/ENSG00000067900/ENSG00000180370/ENSG00000184349/ENSG00000074527/ENSG00000196914/ENSG00000204217/ENSG00000105976/ENSG00000137872/ENSG00000114353/ENSG00000148498/ENSG00000100030/ENSG00000169242	17
hsa04115	p53 signaling pathway	7/646	68/7003	0.439603	0.739362	ENSG00000099860/ENSG00000112378/ENSG00000110092/ENSG00000085117/ENSG00000141682/ENSG00000149212/ENSG00000137801	7
hsa05030	Cocaine addiction	5/646	47/7003	0.439659	0.739362	ENSG00000177606/ENSG00000087460/ENSG00000125740/ENSG00000182158/ENSG00000114353	5
hsa00511	Other glycan degradation	2/646	16/7003	0.44198	0.739362	ENSG00000001036/ENSG00000179163	2
hsa04925	Aldosterone synthesis and secretion	8/646	79/7003	0.446205	0.74085	ENSG00000182621/ENSG00000087460/ENSG00000123104/ENSG00000198668/ENSG00000156052/ENSG00000182158/ENSG00000150995/ENSG00000123358	8
hsa04213	Longevity regulating pathway - multiple species	6/646	58/7003	0.448337	0.74085	ENSG00000145675/ENSG00000196591/ENSG00000118689/ENSG00000140443/ENSG00000112096/ENSG00000150907	6
hsa00450	Selenocompound metabolism	2/646	17/7003	0.473905	0.773664	ENSG00000198682/ENSG00000116984	2
hsa00910	Nitrogen metabolism	2/646	17/7003	0.473905	0.773664	ENSG00000074410/ENSG00000167434	2
hsa04910	Insulin signaling pathway	13/646	135/7003	0.478605	0.776658	ENSG00000145675/ENSG00000198668/ENSG00000177885/ENSG00000142949/ENSG00000119729/ENSG00000196396/ENSG00000114302/ENSG00000099875/ENSG00000100485/ENSG00000115904/ENSG00000100030/ENSG00000184557/ENSG00000150907	13
hsa04911	Insulin secretion	8/646	84/7003	0.517254	0.834381	ENSG00000163399/ENSG00000143153/ENSG00000182621/ENSG00000087460/ENSG00000069849/ENSG00000156052/ENSG00000182158/ENSG00000186472	8
hsa04973	Carbohydrate digestion and absorption	4/646	41/7003	0.531074	0.851604	ENSG00000163399/ENSG00000143153/ENSG00000145675/ENSG00000069849	4
hsa04070	Phosphatidylinositol signaling system	9/646	97/7003	0.544406	0.852718	ENSG00000182621/ENSG00000123104/ENSG00000145675/ENSG00000198668/ENSG00000011405/ENSG00000150995/ENSG00000109452/ENSG00000163624/ENSG00000145725	9
hsa04727	GABAergic synapse	8/646	86/7003	0.544831	0.852718	ENSG00000111371/ENSG00000115896/ENSG00000114353/ENSG00000134294/ENSG00000069966/ENSG00000115993/ENSG00000145864/ENSG00000166206	8
hsa05230	Central carbon metabolism in cancer	6/646	64/7003	0.546546	0.852718	ENSG00000145675/ENSG00000105976/ENSG00000100644/ENSG00000077782/ENSG00000100030/ENSG00000105281	6
hsa03460	Fanconi anemia pathway	5/646	53/7003	0.548141	0.852718	ENSG00000114315/ENSG00000162607/ENSG00000122008/ENSG00000009413/ENSG00000135945	5
hsa00970	Aminoacyl-tRNA biosynthesis	4/646	42/7003	0.550648	0.852718	ENSG00000136628/ENSG00000133706/ENSG00000067704/ENSG00000257218	4
hsa04660	T cell receptor signaling pathway	9/646	98/7003	0.55719	0.857946	ENSG00000177606/ENSG00000170345/ENSG00000145675/ENSG00000177885/ENSG00000180370/ENSG00000100906/ENSG00000100485/ENSG00000115904/ENSG00000100030	9
hsa04072	Phospholipase D signaling pathway	13/646	143/7003	0.565334	0.865224	ENSG00000182621/ENSG00000179295/ENSG00000087460/ENSG00000145675/ENSG00000177885/ENSG00000138798/ENSG00000162407/ENSG00000049130/ENSG00000197461/ENSG00000100485/ENSG00000115904/ENSG00000006451/ENSG00000100030	13
hsa04725	Cholinergic synapse	10/646	110/7003	0.568302	0.865224	ENSG00000170345/ENSG00000182621/ENSG00000123104/ENSG00000145675/ENSG00000156052/ENSG00000182158/ENSG00000150995/ENSG00000114353/ENSG00000069966/ENSG00000100030	10
hsa05031	Amphetamine addiction	6/646	66/7003	0.577553	0.874396	ENSG00000177606/ENSG00000170345/ENSG00000087460/ENSG00000198668/ENSG00000125740/ENSG00000182158	6
hsa04658	Th1 and Th2 cell differentiation	7/646	78/7003	0.588308	0.881059	ENSG00000177606/ENSG00000170345/ENSG00000162434/ENSG00000100906/ENSG00000100030/ENSG00000101384/ENSG00000115415	7
hsa00071	Fatty acid degradation	4/646	44/7003	0.588457	0.881059	ENSG00000068366/ENSG00000123983/ENSG00000084754/ENSG00000110090	4
hsa05020	Prion diseases	3/646	33/7003	0.598325	0.886045	ENSG00000044574/ENSG00000120738/ENSG00000100030	3
hsa05143	African trypanosomiasis	3/646	33/7003	0.598325	0.886045	ENSG00000182621/ENSG00000156052/ENSG00000100342	3
hsa04724	Glutamatergic synapse	10/646	114/7003	0.614886	0.898993	ENSG00000182621/ENSG00000087460/ENSG00000123104/ENSG00000156052/ENSG00000111371/ENSG00000150995/ENSG00000114353/ENSG00000134294/ENSG00000069966/ENSG00000100030	10
hsa00900	Terpenoid backbone biosynthesis	2/646	22/7003	0.615591	0.898993	ENSG00000116005/ENSG00000084073	2
hsa00430	Taurine and hypotaurine metabolism	1/646	10/7003	0.620338	0.898993	ENSG00000167741	1
hsa00920	Sulfur metabolism	1/646	10/7003	0.620338	0.898993	ENSG00000198682	1
hsa05206	MicroRNAs in cancer	26/646	296/7003	0.636078	0.916899	ENSG00000138061/ENSG00000092820/ENSG00000124766/ENSG00000168610/ENSG00000067900/ENSG00000177885/ENSG00000100234/ENSG00000100697/ENSG00000134982/ENSG00000110092/ENSG00000137710/ENSG00000114861/ENSG00000204217/ENSG00000085563/ENSG00000105976/ENSG00000100393/ENSG00000197461/ENSG00000111276/ENSG00000100485/ENSG00000115904/ENSG00000005339/ENSG00000026025/ENSG00000100030/ENSG00000065361/ENSG00000137801…	26
hsa04721	Synaptic vesicle cycle	5/646	59/7003	0.645497	0.925554	ENSG00000114573/ENSG00000006125/ENSG00000117410/ENSG00000141367/ENSG00000105929	5
hsa04640	Hematopoietic cell lineage	7/646	83/7003	0.654852	0.934026	ENSG00000010278/ENSG00000164171/ENSG00000085063/ENSG00000091409/ENSG00000049130/ENSG00000196352/ENSG00000026508	7
hsa04620	Toll-like receptor signaling pathway	8/646	95/7003	0.659716	0.936037	ENSG00000177606/ENSG00000118785/ENSG00000170345/ENSG00000145675/ENSG00000142166/ENSG00000100906/ENSG00000100030/ENSG00000115415	8
hsa04666	Fc gamma R-mediated phagocytosis	7/646	88/7003	0.714536	1	ENSG00000145675/ENSG00000158195/ENSG00000106299/ENSG00000162407/ENSG00000145555/ENSG00000163466/ENSG00000100030	7
hsa00380	Tryptophan metabolism	3/646	40/7003	0.7275	1	ENSG00000138061/ENSG00000084754/ENSG00000002726	3
hsa03440	Homologous recombination	3/646	40/7003	0.7275	1	ENSG00000101773/ENSG00000185515/ENSG00000104320	3
hsa04664	Fc epsilon RI signaling pathway	5/646	65/7003	0.728579	1	ENSG00000145675/ENSG00000177885/ENSG00000100485/ENSG00000115904/ENSG00000100030	5
hsa04923	Regulation of lipolysis in adipocytes	4/646	53/7003	0.733461	1	ENSG00000087460/ENSG00000145675/ENSG00000074416/ENSG00000114353	4
hsa05166	HTLV-I infection	19/646	231/7003	0.736353	1	ENSG00000127022/ENSG00000177606/ENSG00000170345/ENSG00000179218/ENSG00000145675/ENSG00000162772/ENSG00000120738/ENSG00000162434/ENSG00000137076/ENSG00000101966/ENSG00000134982/ENSG00000110092/ENSG00000128016/ENSG00000100906/ENSG00000100393/ENSG00000197461/ENSG00000005339/ENSG00000163513/ENSG00000095015	19
hsa04146	Peroxisome	6/646	80/7003	0.759751	1	ENSG00000068366/ENSG00000123983/ENSG00000005469/ENSG00000117528/ENSG00000127980/ENSG00000112096	6
hsa00565	Ether lipid metabolism	3/646	43/7003	0.771906	1	ENSG00000174607/ENSG00000007168/ENSG00000162407	3
hsa03050	Proteasome	3/646	43/7003	0.771906	1	ENSG00000173692/ENSG00000159377/ENSG00000101182	3
hsa05034	Alcoholism	14/646	178/7003	0.773993	1	ENSG00000197061/ENSG00000087460/ENSG00000148053/ENSG00000198668/ENSG00000177885/ENSG00000125740/ENSG00000182158/ENSG00000113648/ENSG00000196591/ENSG00000114353/ENSG00000100485/ENSG00000115904/ENSG00000069966/ENSG00000100030	14
hsa04976	Bile secretion	5/646	69/7003	0.775594	1	ENSG00000163399/ENSG00000143153/ENSG00000087460/ENSG00000069849/ENSG00000085563	5
hsa02010	ABC transporters	3/646	44/7003	0.785329	1	ENSG00000085563/ENSG00000154265/ENSG00000117528	3
hsa04914	Progesterone-mediated oocyte maturation	7/646	95/7003	0.785741	1	ENSG00000080824/ENSG00000096384/ENSG00000145675/ENSG00000113742/ENSG00000114353/ENSG00000140443/ENSG00000100030	7
hsa04650	Natural killer cell mediated cytotoxicity	8/646	108/7003	0.791469	1	ENSG00000179295/ENSG00000145675/ENSG00000142166/ENSG00000177885/ENSG00000121858/ENSG00000100485/ENSG00000115904/ENSG00000100030	8
hsa04710	Circadian rhythm	2/646	31/7003	0.794078	1	ENSG00000134107/ENSG00000134852	2
hsa03320	PPAR signaling pathway	5/646	71/7003	0.796641	1	ENSG00000068366/ENSG00000123983/ENSG00000145284/ENSG00000110090/ENSG00000186951	5
hsa04930	Type II diabetes mellitus	3/646	45/7003	0.798092	1	ENSG00000145675/ENSG00000100030/ENSG00000184557	3
hsa04750	Inflammatory mediator regulation of TRP channels	7/646	97/7003	0.803443	1	ENSG00000182621/ENSG00000087460/ENSG00000123104/ENSG00000145675/ENSG00000198668/ENSG00000156052/ENSG00000150995	7
hsa00520	Amino sugar and nucleotide sugar metabolism	3/646	46/7003	0.810214	1	ENSG00000115652/ENSG00000100243/ENSG00000198380	3
hsa00670	One carbon pool by folate	1/646	18/7003	0.825233	1	ENSG00000116984	1
hsa05217	Basal cell carcinoma	4/646	61/7003	0.826889	1	ENSG00000099860/ENSG00000134982/ENSG00000148737/ENSG00000122008	4
hsa04913	Ovarian steroidogenesis	3/646	50/7003	0.852713	1	ENSG00000138061/ENSG00000087460/ENSG00000140443	3
hsa04979	Cholesterol metabolism	3/646	50/7003	0.852713	1	ENSG00000163956/ENSG00000134243/ENSG00000007944	3
hsa04020	Calcium signaling pathway	13/646	180/7003	0.859573	1	ENSG00000178568/ENSG00000182621/ENSG00000087460/ENSG00000123104/ENSG00000198668/ENSG00000070961/ENSG00000156052/ENSG00000150995/ENSG00000089250/ENSG00000174437/ENSG00000160991/ENSG00000065534/ENSG00000065361	13
hsa05321	Inflammatory bowel disease (IBD)	3/646	51/7003	0.861948	1	ENSG00000177606/ENSG00000168610/ENSG00000115415	3
hsa04150	mTOR signaling pathway	10/646	144/7003	0.867047	1	ENSG00000145675/ENSG00000114573/ENSG00000130779/ENSG00000177885/ENSG00000140443/ENSG00000070018/ENSG00000025039/ENSG00000100485/ENSG00000115904/ENSG00000100030	10
hsa04932	Non-alcoholic fatty liver disease (NAFLD)	10/646	144/7003	0.867047	1	ENSG00000198727/ENSG00000198938/ENSG00000198804/ENSG00000198712/ENSG00000177606/ENSG00000145675/ENSG00000023228/ENSG00000078747/ENSG00000186951/ENSG00000184557	10
hsa00220	Arginine biosynthesis	1/646	21/7003	0.869382	1	ENSG00000089250	1
hsa00340	Histidine metabolism	1/646	22/7003	0.881467	1	ENSG00000002726	1
hsa00514	Other types of O-glycan biosynthesis	1/646	22/7003	0.881467	1	ENSG00000073849	1
hsa00140	Steroid hormone biosynthesis	3/646	54/7003	0.886668	1	ENSG00000138061/ENSG00000149084/ENSG00000176387	3
hsa03022	Basal transcription factors	2/646	39/7003	0.886784	1	ENSG00000125651/ENSG00000165632	2
hsa04622	RIG-I-like receptor signaling pathway	4/646	69/7003	0.891425	1	ENSG00000100906/ENSG00000088888/ENSG00000095015/ENSG00000083799	4
hsa04940	Type I diabetes mellitus	1/646	23/7003	0.892436	1	ENSG00000144381	1
hsa00860	Porphyrin and chlorophyll metabolism	2/646	40/7003	0.895167	1	ENSG00000136628/ENSG00000169919	2
hsa04216	Ferroptosis	2/646	40/7003	0.895167	1	ENSG00000068366/ENSG00000123983	2
hsa05033	Nicotine addiction	2/646	40/7003	0.895167	1	ENSG00000145864/ENSG00000166206	2
hsa04977	Vitamin digestion and absorption	1/646	24/7003	0.902391	1	ENSG00000168216	1
hsa04950	Maturity onset diabetes of the young	1/646	25/7003	0.911426	1	ENSG00000114315	1
hsa00270	Cysteine and methionine metabolism	2/646	43/7003	0.916976	1	ENSG00000168710/ENSG00000116984	2
hsa03420	Nucleotide excision repair	2/646	43/7003	0.916976	1	ENSG00000035928/ENSG00000154767	2
hsa00561	Glycerolipid metabolism	3/646	59/7003	0.919186	1	ENSG00000074416/ENSG00000162407/ENSG00000143797	3
hsa04623	Cytosolic DNA-sensing pathway	3/646	59/7003	0.919186	1	ENSG00000100906/ENSG00000088888/ENSG00000160710	3
hsa00650	Butanoate metabolism	1/646	27/7003	0.927068	1	ENSG00000084754	1
hsa05032	Morphine addiction	5/646	90/7003	0.927541	1	ENSG00000087460/ENSG00000114353/ENSG00000069966/ENSG00000145864/ENSG00000166206	5
hsa04744	Phototransduction	1/646	28/7003	0.933821	1	ENSG00000198668	1
hsa04060	Cytokine-cytokine receptor interaction	17/646	252/7003	0.937913	1	ENSG00000134352/ENSG00000142166/ENSG00000121858/ENSG00000145824/ENSG00000138798/ENSG00000135503/ENSG00000164761/ENSG00000081041/ENSG00000204217/ENSG00000105976/ENSG00000163734/ENSG00000049130/ENSG00000197461/ENSG00000163739/ENSG00000108691/ENSG00000163513/ENSG00000131724	17
hsa04340	Hedgehog signaling pathway	2/646	47/7003	0.939479	1	ENSG00000110092/ENSG00000131437	2
hsa00760	Nicotinate and nicotinamide metabolism	1/646	29/7003	0.939951	1	ENSG00000112992	1
hsa03020	RNA polymerase	1/646	29/7003	0.939951	1	ENSG00000047315	1
hsa00330	Arginine and proline metabolism	2/646	48/7003	0.944125	1	ENSG00000089250/ENSG00000002726	2
hsa00410	beta-Alanine metabolism	1/646	31/7003	0.950561	1	ENSG00000084754	1
hsa05014	Amyotrophic lateral sclerosis (ALS)	2/646	50/7003	0.952419	1	ENSG00000233276/ENSG00000089250	2
hsa00640	Propanoate metabolism	1/646	32/7003	0.955142	1	ENSG00000084754	1
hsa00040	Pentose and glucuronate interconversions	1/646	33/7003	0.959299	1	ENSG00000169919	1
hsa00500	Starch and sucrose metabolism	1/646	33/7003	0.959299	1	ENSG00000162688	1
hsa03410	Base excision repair	1/646	33/7003	0.959299	1	ENSG00000102699	1
hsa00480	Glutathione metabolism	2/646	52/7003	0.95953	1	ENSG00000233276/ENSG00000167741	2
hsa05322	Systemic lupus erythematosus	6/646	115/7003	0.960977	1	ENSG00000197061/ENSG00000130402/ENSG00000138385/ENSG00000116747/ENSG00000113648/ENSG00000072110	6
hsa00562	Inositol phosphate metabolism	3/646	71/7003	0.965516	1	ENSG00000182621/ENSG00000011405/ENSG00000109452	3
hsa00250	Alanine, aspartate and glutamate metabolism	1/646	35/7003	0.966494	1	ENSG00000198380	1
hsa03030	DNA replication	1/646	35/7003	0.966494	1	ENSG00000035928	1
hsa04672	Intestinal immune network for IgA production	1/646	35/7003	0.966494	1	ENSG00000162896	1
hsa04370	VEGF signaling pathway	2/646	58/7003	0.975255	1	ENSG00000145675/ENSG00000100030	2
hsa00564	Glycerophospholipid metabolism	4/646	93/7003	0.97712	1	ENSG00000162407/ENSG00000139163/ENSG00000143797/ENSG00000163624	4
hsa04975	Fat digestion and absorption	1/646	39/7003	0.977298	1	ENSG00000162407	1
hsa00983	Drug metabolism - other enzymes	1/646	45/7003	0.987344	1	ENSG00000169919	1
hsa00280	Valine, leucine and isoleucine degradation	1/646	47/7003	0.989585	1	ENSG00000084754	1
hsa00590	Arachidonic acid metabolism	1/646	60/7003	0.99707	1	ENSG00000233276	1
hsa00830	Retinol metabolism	1/646	62/7003	0.99759	1	ENSG00000072042	1
hsa00980	Metabolism of xenobiotics by cytochrome P450	1/646	68/7003	0.998659	1	ENSG00000138061	1
hsa01230	Biosynthesis of amino acids	1/646	72/7003	0.999093	1	ENSG00000116984	1
hsa05204	Chemical carcinogenesis	1/646	79/7003	0.999543	1	ENSG00000138061	1
hsa04742	Taste transduction	1/646	81/7003	0.999624	1	ENSG00000111319	1
hsa00230	Purine metabolism	4/646	169/7003	0.999932	1	ENSG00000198682/ENSG00000047315/ENSG00000164116/ENSG00000001561	4
hsa00240	Pyrimidine metabolism	1/646	99/7003	0.999936	1	ENSG00000047315	1
hsa01200	Carbon metabolism	1/646	115/7003	0.999987	1	ENSG00000084754	1
hsa03010	Ribosome	2/646	148/7003	0.999992	1	ENSG00000210082/ENSG00000211459	2
hsa04080	Neuroactive ligand-receptor interaction	5/646	273/7003	1	1	ENSG00000160801/ENSG00000113580/ENSG00000148498/ENSG00000145864/ENSG00000166206	5
hsa04740	Olfactory transduction	1/646	377/7003	1	1	ENSG00000198668	1

## Sheet: PC
ID	Description	GeneRatio	BgRatio	pvalue	padj	geneID	Count
hsa03040	Spliceosome	26/323	124/7003	4.39678e-11	1.12118e-08	ENSG00000109971/ENSG00000141543/ENSG00000196504/ENSG00000115875/ENSG00000136527/ENSG00000115524/ENSG00000125676/ENSG00000173110/ENSG00000163714/ENSG00000112081/ENSG00000119707/ENSG00000084463/ENSG00000134186/ENSG00000161547/ENSG00000150316/ENSG00000213516/ENSG00000265241/ENSG00000100813/ENSG00000087365/ENSG00000096401/ENSG00000164609/ENSG00000119953/ENSG00000113649/ENSG00000146007/ENSG00000125870…	26
hsa04141	Protein processing in endoplasmic reticulum	22/323	160/7003	3.58465e-06	0.000457043	ENSG00000080824/ENSG00000096384/ENSG00000132002/ENSG00000086061/ENSG00000120694/ENSG00000087074/ENSG00000167004/ENSG00000109971/ENSG00000166598/ENSG00000175197/ENSG00000116044/ENSG00000044574/ENSG00000074695/ENSG00000173110/ENSG00000128272/ENSG00000136770/ENSG00000135018/ENSG00000118217/ENSG00000055332/ENSG00000198162/ENSG00000164070/ENSG00000128829	22
hsa04137	Mitophagy - animal	12/323	64/7003	2.84767e-05	0.00216747	ENSG00000177606/ENSG00000170315/ENSG00000164442/ENSG00000106052/ENSG00000128272/ENSG00000161011/ENSG00000138592/ENSG00000187098/ENSG00000101266/ENSG00000123240/ENSG00000136436/ENSG00000118689	12
hsa04210	Apoptosis	18/323	135/7003	4.26168e-05	0.00216747	ENSG00000177606/ENSG00000170345/ENSG00000099860/ENSG00000100906/ENSG00000116717/ENSG00000175197/ENSG00000141682/ENSG00000163629/ENSG00000128272/ENSG00000130222/ENSG00000143384/ENSG00000167553/ENSG00000172115/ENSG00000145675/ENSG00000023445/ENSG00000101966/ENSG00000123104/ENSG00000160049	18
hsa04621	NOD-like receptor signaling pathway	20/323	163/7003	5.43682e-05	0.00216747	ENSG00000080824/ENSG00000177606/ENSG00000096384/ENSG00000100906/ENSG00000081041/ENSG00000163734/ENSG00000265972/ENSG00000213585/ENSG00000105835/ENSG00000023445/ENSG00000101966/ENSG00000104312/ENSG00000163739/ENSG00000123104/ENSG00000185515/ENSG00000115415/ENSG00000165416/ENSG00000142166/ENSG00000117226/ENSG00000118503	20
hsa05167	Kaposi's sarcoma-associated herpesvirus infection	21/323	177/7003	5.84883e-05	0.00216747	ENSG00000177606/ENSG00000170345/ENSG00000100906/ENSG00000170315/ENSG00000081041/ENSG00000128016/ENSG00000163734/ENSG00000198668/ENSG00000112715/ENSG00000165025/ENSG00000090339/ENSG00000124762/ENSG00000172115/ENSG00000145675/ENSG00000055332/ENSG00000163739/ENSG00000105810/ENSG00000123104/ENSG00000115415/ENSG00000142166/ENSG00000126775	21
hsa04668	TNF signaling pathway	15/323	102/7003	5.94991e-05	0.00216747	ENSG00000177606/ENSG00000170345/ENSG00000100906/ENSG00000171223/ENSG00000081041/ENSG00000163734/ENSG00000184557/ENSG00000069399/ENSG00000128272/ENSG00000090339/ENSG00000145675/ENSG00000023445/ENSG00000163739/ENSG00000101384/ENSG00000118503	15
hsa05210	Colorectal cancer	12/323	71/7003	8.30032e-05	0.00264573	ENSG00000177606/ENSG00000170345/ENSG00000099860/ENSG00000116717/ENSG00000141682/ENSG00000130222/ENSG00000124762/ENSG00000172115/ENSG00000145675/ENSG00000144118/ENSG00000134982/ENSG00000113318	12
hsa05220	Chronic myeloid leukemia	12/323	77/7003	0.000185771	0.00478513	ENSG00000099860/ENSG00000100906/ENSG00000116717/ENSG00000177885/ENSG00000130222/ENSG00000179295/ENSG00000085276/ENSG00000124762/ENSG00000145675/ENSG00000105810/ENSG00000111276/ENSG00000196591	12
hsa05012	Parkinson's disease	17/323	138/7003	0.000187652	0.00478513	ENSG00000228253/ENSG00000212907/ENSG00000198786/ENSG00000170315/ENSG00000198899/ENSG00000198727/ENSG00000156467/ENSG00000154277/ENSG00000213585/ENSG00000169100/ENSG00000130414/ENSG00000023228/ENSG00000172115/ENSG00000152234/ENSG00000128609/ENSG00000185651/ENSG00000151729	17
hsa05222	Small cell lung cancer	13/323	91/7003	0.000248042	0.00575006	ENSG00000099860/ENSG00000100906/ENSG00000116717/ENSG00000091136/ENSG00000130222/ENSG00000124762/ENSG00000172115/ENSG00000145675/ENSG00000023445/ENSG00000101966/ENSG00000105810/ENSG00000111276/ENSG00000091409	13
hsa04915	Estrogen signaling pathway	13/323	92/7003	0.000277096	0.0058883	ENSG00000080824/ENSG00000177606/ENSG00000096384/ENSG00000170345/ENSG00000109971/ENSG00000166598/ENSG00000198668/ENSG00000177885/ENSG00000113070/ENSG00000173110/ENSG00000128272/ENSG00000145675/ENSG00000123104	13
hsa05134	Legionellosis	9/323	50/7003	0.000396446	0.00777644	ENSG00000100906/ENSG00000081041/ENSG00000144381/ENSG00000109971/ENSG00000163734/ENSG00000173110/ENSG00000013441/ENSG00000172115/ENSG00000163739	9
hsa04380	Osteoclast differentiation	14/323	110/7003	0.000491801	0.00895781	ENSG00000177606/ENSG00000170345/ENSG00000100906/ENSG00000171223/ENSG00000125740/ENSG00000184557/ENSG00000177885/ENSG00000161011/ENSG00000165025/ENSG00000187098/ENSG00000145675/ENSG00000115415/ENSG00000142166/ENSG00000185338	14
hsa04917	Prolactin signaling pathway	10/323	68/7003	0.00101449	0.0172464	ENSG00000170345/ENSG00000125347/ENSG00000184557/ENSG00000177885/ENSG00000114737/ENSG00000145675/ENSG00000120833/ENSG00000115415/ENSG00000185338/ENSG00000118689	10
hsa04612	Antigen processing and presentation	7/323	41/7003	0.00241296	0.0349176	ENSG00000080824/ENSG00000096384/ENSG00000167004/ENSG00000109971/ENSG00000044574/ENSG00000173110/ENSG00000170606	7
hsa03015	mRNA surveillance pathway	11/323	89/7003	0.00246477	0.0349176	ENSG00000070756/ENSG00000141543/ENSG00000100941/ENSG00000221914/ENSG00000133226/ENSG00000165494/ENSG00000090060/ENSG00000265241/ENSG00000100813/ENSG00000154001/ENSG00000073711	11
hsa04657	IL-17 signaling pathway	11/323	89/7003	0.00246477	0.0349176	ENSG00000080824/ENSG00000177606/ENSG00000096384/ENSG00000170345/ENSG00000100906/ENSG00000081041/ENSG00000125740/ENSG00000166598/ENSG00000163734/ENSG00000163739/ENSG00000118503	11
hsa05132	Salmonella infection	10/323	78/7003	0.00292162	0.0392112	ENSG00000177606/ENSG00000170345/ENSG00000081041/ENSG00000163734/ENSG00000134318/ENSG00000106299/ENSG00000163466/ENSG00000135720/ENSG00000163739/ENSG00000077380	10
hsa04218	Cellular senescence	15/323	148/7003	0.00328545	0.0418895	ENSG00000099860/ENSG00000116717/ENSG00000198668/ENSG00000130222/ENSG00000161011/ENSG00000213585/ENSG00000169100/ENSG00000104320/ENSG00000124762/ENSG00000064393/ENSG00000145675/ENSG00000105810/ENSG00000123104/ENSG00000151729/ENSG00000118689	15
hsa05164	Influenza A	15/323	151/7003	0.00397864	0.0457085	ENSG00000177606/ENSG00000132002/ENSG00000100906/ENSG00000109971/ENSG00000184557/ENSG00000173110/ENSG00000213585/ENSG00000090339/ENSG00000169100/ENSG00000172115/ENSG00000145675/ENSG00000055332/ENSG00000115415/ENSG00000142166/ENSG00000128829	15
hsa05145	Toxoplasmosis	11/323	95/7003	0.00412355	0.0457085	ENSG00000100906/ENSG00000109971/ENSG00000091136/ENSG00000173110/ENSG00000172115/ENSG00000023445/ENSG00000101966/ENSG00000115415/ENSG00000130164/ENSG00000185338/ENSG00000091409	11
hsa03013	RNA transport	16/323	167/7003	0.00426713	0.0457085	ENSG00000070756/ENSG00000100664/ENSG00000141543/ENSG00000107581/ENSG00000047410/ENSG00000100941/ENSG00000075151/ENSG00000125676/ENSG00000114416/ENSG00000133226/ENSG00000084623/ENSG00000265241/ENSG00000100813/ENSG00000263934/ENSG00000125977/ENSG00000137574	16
hsa05213	Endometrial cancer	8/323	57/7003	0.00430198	0.0457085	ENSG00000099860/ENSG00000116717/ENSG00000177885/ENSG00000130222/ENSG00000124762/ENSG00000145675/ENSG00000134982/ENSG00000118689	8
hsa05161	Hepatitis B	14/323	141/7003	0.00534254	0.0515508	ENSG00000177606/ENSG00000170345/ENSG00000100906/ENSG00000177885/ENSG00000128272/ENSG00000166913/ENSG00000122877/ENSG00000124762/ENSG00000172115/ENSG00000145675/ENSG00000105810/ENSG00000111276/ENSG00000115415/ENSG00000142166	14
hsa05216	Thyroid cancer	6/323	36/7003	0.00554177	0.0515508	ENSG00000099860/ENSG00000116717/ENSG00000047410/ENSG00000130222/ENSG00000124762/ENSG00000143549	6
hsa00190	Oxidative phosphorylation	13/323	128/7003	0.00592292	0.0515508	ENSG00000228253/ENSG00000212907/ENSG00000198786/ENSG00000198899/ENSG00000198727/ENSG00000156467/ENSG00000130414/ENSG00000023228/ENSG00000147614/ENSG00000152234/ENSG00000075673/ENSG00000128609/ENSG00000138777	13
hsa05160	Hepatitis C	13/323	128/7003	0.00592292	0.0515508	ENSG00000100906/ENSG00000125347/ENSG00000189143/ENSG00000184557/ENSG00000177885/ENSG00000221914/ENSG00000124762/ENSG00000145675/ENSG00000055332/ENSG00000115415/ENSG00000142166/ENSG00000130164/ENSG00000128829	13
hsa04064	NF-kappa B signaling pathway	10/323	86/7003	0.00594276	0.0515508	ENSG00000099860/ENSG00000100906/ENSG00000081041/ENSG00000165025/ENSG00000090339/ENSG00000082805/ENSG00000023445/ENSG00000101966/ENSG00000101266/ENSG00000118503	10
hsa03018	RNA degradation	9/323	73/7003	0.0060648	0.0515508	ENSG00000070756/ENSG00000144381/ENSG00000159388/ENSG00000133639/ENSG00000088930/ENSG00000198677/ENSG00000083520/ENSG00000113013/ENSG00000120699	9
hsa05203	Viral carcinogenesis	17/323	190/7003	0.00652715	0.0528549	ENSG00000177606/ENSG00000100906/ENSG00000141682/ENSG00000177885/ENSG00000197061/ENSG00000128272/ENSG00000166913/ENSG00000165025/ENSG00000122877/ENSG00000124762/ENSG00000145675/ENSG00000055332/ENSG00000147614/ENSG00000105810/ENSG00000111276/ENSG00000196591/ENSG00000204568	17
hsa05212	Pancreatic cancer	9/323	74/7003	0.00663277	0.0528549	ENSG00000099860/ENSG00000116717/ENSG00000130222/ENSG00000112715/ENSG00000124762/ENSG00000145675/ENSG00000144118/ENSG00000105810/ENSG00000115415	9
hsa05169	Epstein-Barr virus infection	16/323	177/7003	0.00745324	0.0575932	ENSG00000177606/ENSG00000100906/ENSG00000109971/ENSG00000106211/ENSG00000173110/ENSG00000166913/ENSG00000165025/ENSG00000090339/ENSG00000124762/ENSG00000145675/ENSG00000055332/ENSG00000101266/ENSG00000111276/ENSG00000196591/ENSG00000128829/ENSG00000118503	16
hsa05223	Non-small cell lung cancer	8/323	64/7003	0.00872373	0.065428	ENSG00000099860/ENSG00000116717/ENSG00000177885/ENSG00000130222/ENSG00000124762/ENSG00000145675/ENSG00000105810/ENSG00000118689	8
hsa05418	Fluid shear stress and atherosclerosis	13/323	135/7003	0.00917851	0.066872	ENSG00000080824/ENSG00000177606/ENSG00000096384/ENSG00000170345/ENSG00000166598/ENSG00000198668/ENSG00000116044/ENSG00000120129/ENSG00000161011/ENSG00000112715/ENSG00000090339/ENSG00000068305/ENSG00000145675	13
hsa05202	Transcriptional misregulation in cancer	16/323	182/7003	0.00964533	0.0683211	ENSG00000099860/ENSG00000115738/ENSG00000144802/ENSG00000116717/ENSG00000175197/ENSG00000141027/ENSG00000130222/ENSG00000132475/ENSG00000164120/ENSG00000187098/ENSG00000124762/ENSG00000023445/ENSG00000118058/ENSG00000111276/ENSG00000196591/ENSG00000171988	16
hsa04110	Cell cycle	12/323	122/7003	0.0102902	0.0709193	ENSG00000099860/ENSG00000116717/ENSG00000130222/ENSG00000166913/ENSG00000164754/ENSG00000114126/ENSG00000124762/ENSG00000129757/ENSG00000105810/ENSG00000111276/ENSG00000196591/ENSG00000101972	12
hsa05016	Huntington's disease	16/323	188/7003	0.0129212	0.0867081	ENSG00000228253/ENSG00000233276/ENSG00000198899/ENSG00000198727/ENSG00000156467/ENSG00000108064/ENSG00000213585/ENSG00000084093/ENSG00000169100/ENSG00000130414/ENSG00000023228/ENSG00000172115/ENSG00000152234/ENSG00000128609/ENSG00000196591/ENSG00000151729	16
hsa05162	Measles	12/323	127/7003	0.0138987	0.0890847	ENSG00000100906/ENSG00000109971/ENSG00000173110/ENSG00000145675/ENSG00000055332/ENSG00000105810/ENSG00000101266/ENSG00000111276/ENSG00000115415/ENSG00000142166/ENSG00000128829/ENSG00000118503	12
hsa00640	Propanoate metabolism	5/323	32/7003	0.0146068	0.0890847	ENSG00000163541/ENSG00000075239/ENSG00000084754/ENSG00000117054/ENSG00000111716	5
hsa01524	Platinum drug resistance	8/323	70/7003	0.0146728	0.0890847	ENSG00000141682/ENSG00000124762/ENSG00000172115/ENSG00000145675/ENSG00000023445/ENSG00000101966/ENSG00000136936/ENSG00000113318	8
hsa05214	Glioma	8/323	70/7003	0.0146728	0.0890847	ENSG00000099860/ENSG00000116717/ENSG00000198668/ENSG00000177885/ENSG00000130222/ENSG00000124762/ENSG00000145675/ENSG00000105810	8
hsa05168	Herpes simplex infection	14/323	160/7003	0.015541	0.0921618	ENSG00000177606/ENSG00000170345/ENSG00000100906/ENSG00000184557/ENSG00000115875/ENSG00000112081/ENSG00000179295/ENSG00000161547/ENSG00000172115/ENSG00000055332/ENSG00000101266/ENSG00000115415/ENSG00000142166/ENSG00000128829	14
hsa00310	Lysine degradation	7/323	58/7003	0.0165687	0.096023	ENSG00000005483/ENSG00000181555/ENSG00000075239/ENSG00000055609/ENSG00000084754/ENSG00000118058/ENSG00000147548	7
hsa01522	Endocrine resistance	9/323	91/7003	0.0238515	0.135158	ENSG00000177606/ENSG00000170345/ENSG00000177885/ENSG00000141027/ENSG00000113070/ENSG00000124762/ENSG00000145675/ENSG00000111276/ENSG00000101384	9
hsa05215	Prostate cancer	9/323	96/7003	0.0323577	0.177787	ENSG00000080824/ENSG00000096384/ENSG00000100906/ENSG00000166598/ENSG00000177885/ENSG00000128272/ENSG00000124762/ENSG00000145675/ENSG00000111276	9
hsa00650	Butanoate metabolism	4/323	27/7003	0.0337033	0.177787	ENSG00000134240/ENSG00000075239/ENSG00000084754/ENSG00000005187	4
hsa05130	Pathogenic Escherichia coli infection	6/323	53/7003	0.0340662	0.177787	ENSG00000115053/ENSG00000134318/ENSG00000106299/ENSG00000092820/ENSG00000163466/ENSG00000167553	6
hsa05224	Breast cancer	12/323	145/7003	0.0351467	0.177787	ENSG00000177606/ENSG00000170345/ENSG00000099860/ENSG00000114315/ENSG00000116717/ENSG00000177885/ENSG00000130222/ENSG00000124762/ENSG00000145675/ENSG00000134982/ENSG00000105810/ENSG00000101384	12
hsa04217	Necroptosis	13/323	162/7003	0.0360655	0.177787	ENSG00000080824/ENSG00000096384/ENSG00000161011/ENSG00000213585/ENSG00000169100/ENSG00000083937/ENSG00000055332/ENSG00000023445/ENSG00000101966/ENSG00000115415/ENSG00000142166/ENSG00000151729/ENSG00000118503	13
hsa04115	p53 signaling pathway	7/323	68/7003	0.0362546	0.177787	ENSG00000099860/ENSG00000116717/ENSG00000141682/ENSG00000130222/ENSG00000124762/ENSG00000172115/ENSG00000105810	7
hsa05211	Renal cell carcinoma	7/323	68/7003	0.0362546	0.177787	ENSG00000177606/ENSG00000177885/ENSG00000179295/ENSG00000112715/ENSG00000124762/ENSG00000145675/ENSG00000129521	7
hsa04144	Endocytosis	17/323	231/7003	0.0377344	0.181176	ENSG00000170315/ENSG00000109971/ENSG00000173110/ENSG00000151693/ENSG00000138592/ENSG00000106299/ENSG00000163466/ENSG00000083937/ENSG00000097033/ENSG00000170759/ENSG00000049759/ENSG00000069329/ENSG00000136100/ENSG00000205302/ENSG00000077549/ENSG00000130164/ENSG00000147010	17
hsa03008	Ribosome biogenesis in eukaryotes	9/323	99/7003	0.0383666	0.181176	ENSG00000211459/ENSG00000210082/ENSG00000055044/ENSG00000088930/ENSG00000263934/ENSG00000101361/ENSG00000163938/ENSG00000101266/ENSG00000126524	9
hsa05218	Melanoma	7/323	75/7003	0.056711	0.262933	ENSG00000099860/ENSG00000116717/ENSG00000130222/ENSG00000187098/ENSG00000124762/ENSG00000145675/ENSG00000105810	7
hsa04215	Apoptosis - multiple species	4/323	33/7003	0.0634809	0.289065	ENSG00000141682/ENSG00000172115/ENSG00000023445/ENSG00000101966	4
hsa05166	HTLV-I infection	16/323	231/7003	0.0672326	0.300035	ENSG00000177606/ENSG00000170345/ENSG00000120738/ENSG00000162772/ENSG00000100906/ENSG00000128016/ENSG00000128272/ENSG00000213585/ENSG00000090339/ENSG00000169100/ENSG00000122877/ENSG00000124762/ENSG00000145675/ENSG00000101966/ENSG00000134982/ENSG00000151729	16
hsa04932	Non-alcoholic fatty liver disease (NAFLD)	11/323	144/7003	0.0682432	0.300035	ENSG00000177606/ENSG00000175197/ENSG00000184557/ENSG00000198727/ENSG00000156467/ENSG00000128272/ENSG00000130414/ENSG00000023228/ENSG00000172115/ENSG00000145675/ENSG00000128609	11
hsa05120	Epithelial cell signaling in Helicobacter pylori infection	6/323	64/7003	0.0734956	0.317531	ENSG00000177606/ENSG00000100906/ENSG00000113070/ENSG00000179295/ENSG00000147614/ENSG00000163739	6
hsa00920	Sulfur metabolism	2/323	10/7003	0.0747131	0.317531	ENSG00000172115/ENSG00000198682	2
hsa05010	Alzheimer's disease	12/323	166/7003	0.0812828	0.339789	ENSG00000228253/ENSG00000198899/ENSG00000198668/ENSG00000198727/ENSG00000156467/ENSG00000130414/ENSG00000023228/ENSG00000172115/ENSG00000118217/ENSG00000152234/ENSG00000123104/ENSG00000128609	12
hsa03060	Protein export	3/323	23/7003	0.087103	0.358246	ENSG00000044574/ENSG00000174780/ENSG00000182934	3
hsa04960	Aldosterone-regulated sodium reabsorption	4/323	37/7003	0.0889944	0.360215	ENSG00000151704/ENSG00000176387/ENSG00000145675/ENSG00000049759	4
hsa04662	B cell receptor signaling pathway	6/323	68/7003	0.0924094	0.368194	ENSG00000177606/ENSG00000170345/ENSG00000100906/ENSG00000177885/ENSG00000165025/ENSG00000145675	6
hsa04722	Neurotrophin signaling pathway	9/323	118/7003	0.094022	0.368855	ENSG00000177606/ENSG00000100906/ENSG00000198668/ENSG00000177885/ENSG00000128272/ENSG00000179295/ENSG00000145675/ENSG00000104312/ENSG00000118689	9
hsa05323	Rheumatoid arthritis	6/323	69/7003	0.097513	0.376755	ENSG00000177606/ENSG00000170345/ENSG00000112715/ENSG00000090339/ENSG00000147614/ENSG00000163739	6
hsa05165	Human papillomavirus infection	19/323	305/7003	0.110919	0.422153	ENSG00000114315/ENSG00000125347/ENSG00000177885/ENSG00000091136/ENSG00000112715/ENSG00000221914/ENSG00000124762/ENSG00000145675/ENSG00000055332/ENSG00000154001/ENSG00000134982/ENSG00000105810/ENSG00000111276/ENSG00000073711/ENSG00000196591/ENSG00000115415/ENSG00000142166/ENSG00000101384/ENSG00000091409	19
hsa04151	PI3K-Akt signaling pathway	21/323	344/7003	0.113552	0.42582	ENSG00000080824/ENSG00000096384/ENSG00000166598/ENSG00000177885/ENSG00000091136/ENSG00000128272/ENSG00000143384/ENSG00000112715/ENSG00000166913/ENSG00000165025/ENSG00000221914/ENSG00000124762/ENSG00000145675/ENSG00000169242/ENSG00000154001/ENSG00000105810/ENSG00000111276/ENSG00000073711/ENSG00000142166/ENSG00000118689/ENSG00000091409	21
hsa04630	Jak-STAT signaling pathway	11/323	159/7003	0.116245	0.429599	ENSG00000184557/ENSG00000177885/ENSG00000179295/ENSG00000143384/ENSG00000114737/ENSG00000124762/ENSG00000145675/ENSG00000120833/ENSG00000115415/ENSG00000142166/ENSG00000185338	11
hsa04022	cGMP-PKG signaling pathway	11/323	161/7003	0.123814	0.451037	ENSG00000198668/ENSG00000128272/ENSG00000134318/ENSG00000213585/ENSG00000169100/ENSG00000068305/ENSG00000058272/ENSG00000136160/ENSG00000183023/ENSG00000123104/ENSG00000151729	11
hsa00970	Aminoacyl-tRNA biosynthesis	4/323	42/7003	0.126677	0.453021	ENSG00000136628/ENSG00000134440/ENSG00000133706/ENSG00000113407	4
hsa04213	Longevity regulating pathway - multiple species	5/323	58/7003	0.127912	0.453021	ENSG00000109971/ENSG00000173110/ENSG00000145675/ENSG00000196591/ENSG00000118689	5
hsa04971	Gastric acid secretion	6/323	75/7003	0.131155	0.458144	ENSG00000151704/ENSG00000198668/ENSG00000104267/ENSG00000157551/ENSG00000092820/ENSG00000123104	6
hsa04659	Th17 cell differentiation	7/323	93/7003	0.136716	0.471115	ENSG00000080824/ENSG00000177606/ENSG00000096384/ENSG00000170345/ENSG00000100906/ENSG00000115415/ENSG00000107485	7
hsa00071	Fatty acid degradation	4/323	44/7003	0.143355	0.487408	ENSG00000248144/ENSG00000075239/ENSG00000084754/ENSG00000117054	4
hsa05217	Basal cell carcinoma	5/323	61/7003	0.149124	0.489953	ENSG00000099860/ENSG00000116717/ENSG00000130222/ENSG00000124762/ENSG00000134982	5
hsa04658	Th1 and Th2 cell differentiation	6/323	78/7003	0.14981	0.489953	ENSG00000177606/ENSG00000170345/ENSG00000100906/ENSG00000115415/ENSG00000101384/ENSG00000107485	6
hsa04330	Notch signaling pathway	4/323	45/7003	0.152003	0.489953	ENSG00000114315/ENSG00000138433/ENSG00000196591/ENSG00000101384	4
hsa04930	Type II diabetes mellitus	4/323	45/7003	0.152003	0.489953	ENSG00000184557/ENSG00000145675/ENSG00000120833/ENSG00000185338	4
hsa04933	AGE-RAGE signaling pathway in diabetic complications	7/323	96/7003	0.153711	0.489953	ENSG00000177606/ENSG00000120738/ENSG00000112715/ENSG00000090339/ENSG00000145675/ENSG00000111276/ENSG00000115415	7
hsa00280	Valine, leucine and isoleucine degradation	4/323	47/7003	0.169867	0.528244	ENSG00000134240/ENSG00000075239/ENSG00000084754/ENSG00000117054	4
hsa01212	Fatty acid metabolism	4/323	47/7003	0.169867	0.528244	ENSG00000075239/ENSG00000084754/ENSG00000117054/ENSG00000149084	4
hsa04120	Ubiquitin mediated proteolysis	9/323	136/7003	0.175559	0.539367	ENSG00000184557/ENSG00000023445/ENSG00000101966/ENSG00000049759/ENSG00000166266/ENSG00000160714/ENSG00000108106/ENSG00000185651/ENSG00000185338	9
hsa05131	Shigellosis	5/323	65/7003	0.179521	0.543959	ENSG00000100906/ENSG00000134318/ENSG00000106299/ENSG00000163466/ENSG00000104312	5
hsa00450	Selenocompound metabolism	2/323	17/7003	0.183453	0.543959	ENSG00000179918/ENSG00000198682	2
hsa00910	Nitrogen metabolism	2/323	17/7003	0.183453	0.543959	ENSG00000074410/ENSG00000104267	2
hsa05031	Amphetamine addiction	5/323	66/7003	0.187461	0.549455	ENSG00000177606/ENSG00000170345/ENSG00000125740/ENSG00000198668/ENSG00000128272	5
hsa05020	Prion diseases	3/323	33/7003	0.193446	0.560555	ENSG00000120738/ENSG00000044574/ENSG00000168439	3
hsa04012	ErbB signaling pathway	6/323	85/7003	0.197524	0.56594	ENSG00000177606/ENSG00000177885/ENSG00000113070/ENSG00000124762/ENSG00000145675/ENSG00000111276	6
hsa04728	Dopaminergic synapse	8/323	125/7003	0.218949	0.620356	ENSG00000170345/ENSG00000198668/ENSG00000128272/ENSG00000221914/ENSG00000170759/ENSG00000154001/ENSG00000123104/ENSG00000073711	8
hsa04923	Regulation of lipolysis in adipocytes	4/323	53/7003	0.227292	0.636916	ENSG00000074416/ENSG00000145675/ENSG00000050628/ENSG00000011198	4
hsa05226	Gastric cancer	9/323	147/7003	0.237307	0.641368	ENSG00000099860/ENSG00000085563/ENSG00000116717/ENSG00000177885/ENSG00000130222/ENSG00000124762/ENSG00000145675/ENSG00000134982/ENSG00000111276	9
hsa04068	FoxO signaling pathway	8/323	128/7003	0.237854	0.641368	ENSG00000099860/ENSG00000116717/ENSG00000177885/ENSG00000130222/ENSG00000124762/ENSG00000145675/ENSG00000111276/ENSG00000118689	8
hsa04926	Relaxin signaling pathway	8/323	128/7003	0.237854	0.641368	ENSG00000177606/ENSG00000170345/ENSG00000100906/ENSG00000177885/ENSG00000128272/ENSG00000112715/ENSG00000145675/ENSG00000136160	8
hsa04010	MAPK signaling pathway	16/323	286/7003	0.246	0.641368	ENSG00000177606/ENSG00000170345/ENSG00000099860/ENSG00000109971/ENSG00000116717/ENSG00000175197/ENSG00000177885/ENSG00000106211/ENSG00000120129/ENSG00000173110/ENSG00000128272/ENSG00000130222/ENSG00000085276/ENSG00000112715/ENSG00000169242/ENSG00000011566	16
hsa04918	Thyroid hormone synthesis	5/323	73/7003	0.246198	0.641368	ENSG00000166598/ENSG00000233276/ENSG00000044574/ENSG00000128272/ENSG00000123104	5
hsa04530	Tight junction	10/323	168/7003	0.247196	0.641368	ENSG00000177606/ENSG00000189143/ENSG00000060138/ENSG00000134318/ENSG00000106299/ENSG00000092820/ENSG00000221914/ENSG00000167553/ENSG00000049759/ENSG00000170606	10
hsa04912	GnRH signaling pathway	6/323	92/7003	0.250059	0.641368	ENSG00000177606/ENSG00000198668/ENSG00000177885/ENSG00000113070/ENSG00000128272/ENSG00000123104	6
hsa04670	Leukocyte transendothelial migration	7/323	111/7003	0.25121	0.641368	ENSG00000189143/ENSG00000134318/ENSG00000179295/ENSG00000100852/ENSG00000092820/ENSG00000090339/ENSG00000145675	7
hsa05100	Bacterial invasion of epithelial cells	5/323	75/7003	0.26381	0.641368	ENSG00000106299/ENSG00000198087/ENSG00000163466/ENSG00000145675/ENSG00000138758	5
hsa04062	Chemokine signaling pathway	10/323	171/7003	0.264396	0.641368	ENSG00000100906/ENSG00000081041/ENSG00000163734/ENSG00000177885/ENSG00000134318/ENSG00000106299/ENSG00000145675/ENSG00000163739/ENSG00000115415/ENSG00000118689	10
hsa00620	Pyruvate metabolism	3/323	39/7003	0.267525	0.641368	ENSG00000124767/ENSG00000075239/ENSG00000111716	3
hsa00900	Terpenoid backbone biosynthesis	2/323	22/7003	0.269695	0.641368	ENSG00000134240/ENSG00000075239	2
hsa01040	Biosynthesis of unsaturated fatty acids	2/323	22/7003	0.269695	0.641368	ENSG00000084754/ENSG00000149084	2
hsa04964	Proximal tubule bicarbonate reclamation	2/323	22/7003	0.269695	0.641368	ENSG00000104267/ENSG00000080493	2
hsa04620	Toll-like receptor signaling pathway	6/323	95/7003	0.2737	0.641368	ENSG00000177606/ENSG00000170345/ENSG00000100906/ENSG00000145675/ENSG00000115415/ENSG00000142166	6
hsa04550	Signaling pathways regulating pluripotency of stem cells	8/323	134/7003	0.277211	0.641368	ENSG00000115738/ENSG00000177885/ENSG00000084093/ENSG00000145675/ENSG00000136603/ENSG00000134982/ENSG00000136826/ENSG00000080345	8
hsa05140	Leishmaniasis	4/323	58/7003	0.278335	0.641368	ENSG00000177606/ENSG00000170345/ENSG00000100906/ENSG00000115415	4
hsa03440	Homologous recombination	3/323	40/7003	0.280226	0.641368	ENSG00000104320/ENSG00000101773/ENSG00000185515	3
hsa04216	Ferroptosis	3/323	40/7003	0.280226	0.641368	ENSG00000140941/ENSG00000130066/ENSG00000168003	3
hsa05416	Viral myocarditis	3/323	40/7003	0.280226	0.641368	ENSG00000075151/ENSG00000090339/ENSG00000172115	3
hsa04260	Cardiac muscle contraction	5/323	77/7003	0.281699	0.641368	ENSG00000167460/ENSG00000198727/ENSG00000156467/ENSG00000143549/ENSG00000183023	5
hsa04371	Apelin signaling pathway	8/323	136/7003	0.290716	0.65329	ENSG00000120738/ENSG00000198668/ENSG00000108064/ENSG00000118523/ENSG00000068305/ENSG00000183023/ENSG00000123104/ENSG00000101384	8
hsa05219	Bladder cancer	3/323	41/7003	0.292981	0.65329	ENSG00000113070/ENSG00000112715/ENSG00000124762	3
hsa04152	AMPK signaling pathway	7/323	117/7003	0.294621	0.65329	ENSG00000119396/ENSG00000221914/ENSG00000145675/ENSG00000154001/ENSG00000073711/ENSG00000065882/ENSG00000118689	7
hsa04510	Focal adhesion	11/323	197/7003	0.299962	0.657875	ENSG00000177606/ENSG00000177885/ENSG00000091136/ENSG00000134318/ENSG00000112715/ENSG00000100852/ENSG00000058272/ENSG00000145675/ENSG00000023445/ENSG00000101966/ENSG00000091409	11
hsa00062	Fatty acid elongation	2/323	24/7003	0.304428	0.657875	ENSG00000084754/ENSG00000149084	2
hsa04966	Collecting duct acid secretion	2/323	24/7003	0.304428	0.657875	ENSG00000104267/ENSG00000147614	2
hsa05205	Proteoglycans in cancer	11/323	199/7003	0.311424	0.667337	ENSG00000177885/ENSG00000140575/ENSG00000113070/ENSG00000134318/ENSG00000179295/ENSG00000112715/ENSG00000092820/ENSG00000058272/ENSG00000124762/ENSG00000145675/ENSG00000123104	11
hsa04261	Adrenergic signaling in cardiomyocytes	8/323	141/7003	0.325135	0.690912	ENSG00000198668/ENSG00000167460/ENSG00000128272/ENSG00000221914/ENSG00000143549/ENSG00000154001/ENSG00000183023/ENSG00000073711	8
hsa05225	Hepatocellular carcinoma	9/323	162/7003	0.331475	0.698563	ENSG00000099860/ENSG00000116717/ENSG00000116044/ENSG00000177885/ENSG00000130222/ENSG00000124762/ENSG00000145675/ENSG00000134982/ENSG00000105810	9
hsa00600	Sphingolipid metabolism	3/323	45/7003	0.344225	0.719487	ENSG00000119537/ENSG00000148154/ENSG00000100596	3
hsa04931	Insulin resistance	6/323	104/7003	0.347215	0.719836	ENSG00000100906/ENSG00000184557/ENSG00000179295/ENSG00000198408/ENSG00000145675/ENSG00000173281	6
hsa05030	Cocaine addiction	3/323	47/7003	0.36978	0.760434	ENSG00000177606/ENSG00000125740/ENSG00000128272	3
hsa04650	Natural killer cell mediated cytotoxicity	6/323	108/7003	0.380552	0.774932	ENSG00000177885/ENSG00000179295/ENSG00000165025/ENSG00000090339/ENSG00000145675/ENSG00000142166	6
hsa04666	Fc gamma R-mediated phagocytosis	5/323	88/7003	0.382908	0.774932	ENSG00000151693/ENSG00000106299/ENSG00000165025/ENSG00000163466/ENSG00000145675	5
hsa04976	Bile secretion	4/323	69/7003	0.394666	0.79244	ENSG00000085563/ENSG00000104267/ENSG00000080493/ENSG00000130164	4
hsa00020	Citrate cycle (TCA cycle)	2/323	30/7003	0.405908	0.805996	ENSG00000163541/ENSG00000182054	2
hsa04979	Cholesterol metabolism	3/323	50/7003	0.407739	0.805996	ENSG00000007944/ENSG00000213585/ENSG00000130164	3
hsa04919	Thyroid hormone signaling pathway	6/323	112/7003	0.413935	0.811125	ENSG00000141027/ENSG00000123066/ENSG00000145675/ENSG00000196591/ENSG00000115415/ENSG00000112394	6
hsa05321	Inflammatory bowel disease (IBD)	3/323	51/7003	0.420248	0.811125	ENSG00000177606/ENSG00000115415/ENSG00000107485	3
hsa00410	beta-Alanine metabolism	2/323	31/7003	0.422176	0.811125	ENSG00000084754/ENSG00000117054	2
hsa05133	Pertussis	4/323	72/7003	0.426238	0.811125	ENSG00000177606/ENSG00000170345/ENSG00000125347/ENSG00000198668	4
hsa05412	Arrhythmogenic right ventricular cardiomyopathy (ARVC)	4/323	72/7003	0.426238	0.811125	ENSG00000046604/ENSG00000183023/ENSG00000096696/ENSG00000091409	4
hsa04910	Insulin signaling pathway	7/323	135/7003	0.431168	0.814429	ENSG00000184557/ENSG00000198668/ENSG00000177885/ENSG00000145675/ENSG00000173281/ENSG00000120833/ENSG00000185338	7
hsa04071	Sphingolipid signaling pathway	6/323	115/7003	0.438861	0.822864	ENSG00000134318/ENSG00000221914/ENSG00000145675/ENSG00000154001/ENSG00000073711/ENSG00000100596	6
hsa03460	Fanconi anemia pathway	3/323	53/7003	0.444991	0.826848	ENSG00000114315/ENSG00000162607/ENSG00000135945	3
hsa05142	Chagas disease (American trypanosomiasis)	5/323	95/7003	0.447471	0.826848	ENSG00000177606/ENSG00000170345/ENSG00000100906/ENSG00000221914/ENSG00000145675	5
hsa04310	Wnt signaling pathway	7/323	138/7003	0.453985	0.832849	ENSG00000177606/ENSG00000116161/ENSG00000134318/ENSG00000095739/ENSG00000134982/ENSG00000101266/ENSG00000101849	7
hsa03450	Non-homologous end-joining	1/323	13/7003	0.459039	0.836106	ENSG00000079246	1
hsa05231	Choline metabolism in cancer	5/323	97/7003	0.465646	0.840557	ENSG00000177606/ENSG00000170345/ENSG00000177885/ENSG00000106299/ENSG00000145675	5
hsa05152	Tuberculosis	8/323	162/7003	0.473623	0.840557	ENSG00000144381/ENSG00000198668/ENSG00000165025/ENSG00000172115/ENSG00000147614/ENSG00000104312/ENSG00000115415/ENSG00000113013	8
hsa04066	HIF-1 signaling pathway	5/323	98/7003	0.474667	0.840557	ENSG00000112715/ENSG00000124762/ENSG00000145675/ENSG00000111276/ENSG00000129521	5
hsa04660	T cell receptor signaling pathway	5/323	98/7003	0.474667	0.840557	ENSG00000177606/ENSG00000170345/ENSG00000100906/ENSG00000177885/ENSG00000145675	5
hsa01521	EGFR tyrosine kinase inhibitor resistance	4/323	78/7003	0.487943	0.858107	ENSG00000177885/ENSG00000112715/ENSG00000145675/ENSG00000118689	4
hsa04925	Aldosterone synthesis and secretion	4/323	79/7003	0.497977	0.869754	ENSG00000198668/ENSG00000128272/ENSG00000123104/ENSG00000130164	4
hsa04370	VEGF signaling pathway	3/323	58/7003	0.504858	0.87252	ENSG00000106211/ENSG00000112715/ENSG00000145675	3
hsa04723	Retrograde endocannabinoid signaling	7/323	145/7003	0.506404	0.87252	ENSG00000212907/ENSG00000198786/ENSG00000074416/ENSG00000130414/ENSG00000023228/ENSG00000123104/ENSG00000128609	7
hsa04810	Regulation of actin cytoskeleton	10/323	211/7003	0.511715	0.875753	ENSG00000140575/ENSG00000145703/ENSG00000134318/ENSG00000106299/ENSG00000092820/ENSG00000163466/ENSG00000058272/ENSG00000145675/ENSG00000134982/ENSG00000091409	10
hsa05410	Hypertrophic cardiomyopathy (HCM)	4/323	82/7003	0.527554	0.892279	ENSG00000167460/ENSG00000143549/ENSG00000183023/ENSG00000091409	4
hsa03010	Ribosome	7/323	148/7003	0.528369	0.892279	ENSG00000211459/ENSG00000210082/ENSG00000125691/ENSG00000112110/ENSG00000144029/ENSG00000169288/ENSG00000089009	7
hsa04140	Autophagy - animal	6/323	127/7003	0.535773	0.89883	ENSG00000023287/ENSG00000145675/ENSG00000097033/ENSG00000126775/ENSG00000128829/ENSG00000025039	6
hsa04024	cAMP signaling pathway	9/323	195/7003	0.548471	0.910576	ENSG00000177606/ENSG00000170345/ENSG00000100906/ENSG00000198668/ENSG00000134318/ENSG00000058272/ENSG00000145675/ENSG00000050628/ENSG00000125398	9
hsa00380	Tryptophan metabolism	2/323	40/7003	0.556899	0.910576	ENSG00000075239/ENSG00000084754	2
hsa00860	Porphyrin and chlorophyll metabolism	2/323	40/7003	0.556899	0.910576	ENSG00000023330/ENSG00000136628	2
hsa04921	Oxytocin signaling pathway	7/323	152/7003	0.557059	0.910576	ENSG00000177606/ENSG00000170345/ENSG00000198668/ENSG00000134318/ENSG00000058272/ENSG00000124762/ENSG00000123104	7
hsa04211	Longevity regulating pathway	4/323	86/7003	0.565627	0.910971	ENSG00000128272/ENSG00000023287/ENSG00000145675/ENSG00000118689	4
hsa04974	Protein digestion and absorption	4/323	86/7003	0.565627	0.910971	ENSG00000183023/ENSG00000115474/ENSG00000112394/ENSG00000168003	4
hsa01210	2-Oxocarboxylic acid metabolism	1/323	18/7003	0.573025	0.910971	ENSG00000182054	1
hsa05034	Alcoholism	8/323	178/7003	0.581909	0.910971	ENSG00000125740/ENSG00000198668/ENSG00000177885/ENSG00000197061/ENSG00000128272/ENSG00000132475/ENSG00000171033/ENSG00000196591	8
hsa04664	Fc epsilon RI signaling pathway	3/323	65/7003	0.582671	0.910971	ENSG00000177885/ENSG00000165025/ENSG00000145675	3
hsa04920	Adipocytokine signaling pathway	3/323	65/7003	0.582671	0.910971	ENSG00000100906/ENSG00000184557/ENSG00000179295	3
hsa05414	Dilated cardiomyopathy (DCM)	4/323	88/7003	0.584021	0.910971	ENSG00000167460/ENSG00000143549/ENSG00000183023/ENSG00000091409	4
hsa04020	Calcium signaling pathway	8/323	180/7003	0.594732	0.910971	ENSG00000198668/ENSG00000213585/ENSG00000169100/ENSG00000136160/ENSG00000183023/ENSG00000050628/ENSG00000123104/ENSG00000151729	8
hsa00270	Cysteine and methionine metabolism	2/323	43/7003	0.596597	0.910971	ENSG00000111716/ENSG00000123505	2
hsa03420	Nucleotide excision repair	2/323	43/7003	0.596597	0.910971	ENSG00000136936/ENSG00000154767	2
hsa04962	Vasopressin-regulated water reabsorption	2/323	43/7003	0.596597	0.910971	ENSG00000135720/ENSG00000077380	2
hsa04720	Long-term potentiation	3/323	67/7003	0.603436	0.915929	ENSG00000198668/ENSG00000128272/ENSG00000123104	3
hsa01200	Carbon metabolism	5/323	115/7003	0.617971	0.932441	ENSG00000163541/ENSG00000075239/ENSG00000084754/ENSG00000117054/ENSG00000182054	5
hsa05146	Amoebiasis	4/323	93/7003	0.627979	0.941969	ENSG00000106211/ENSG00000091136/ENSG00000145675/ENSG00000163739	4
hsa04961	Endocrine and other factor-regulated calcium reabsorption	2/323	46/7003	0.633574	0.944571	ENSG00000104327/ENSG00000183023	2
hsa03320	PPAR signaling pathway	3/323	71/7003	0.64288	0.944571	ENSG00000134240/ENSG00000117054/ENSG00000150991	3
hsa04520	Adherens junction	3/323	71/7003	0.64288	0.944571	ENSG00000140575/ENSG00000106299/ENSG00000101266	3
hsa03430	Mismatch repair	1/323	22/7003	0.646705	0.944571	ENSG00000113318	1
hsa04072	Phospholipase D signaling pathway	6/323	143/7003	0.652391	0.944571	ENSG00000177885/ENSG00000179295/ENSG00000165025/ENSG00000145675/ENSG00000144118/ENSG00000155189	6
hsa04611	Platelet activation	5/323	120/7003	0.655505	0.944571	ENSG00000134318/ENSG00000165025/ENSG00000058272/ENSG00000145675/ENSG00000123104	5
hsa00330	Arginine and proline metabolism	2/323	48/7003	0.656725	0.944571	ENSG00000130066/ENSG00000123505	2
hsa04114	Oocyte meiosis	5/323	121/7003	0.662724	0.944571	ENSG00000198668/ENSG00000065613/ENSG00000166913/ENSG00000154001/ENSG00000123104	5
hsa04940	Type I diabetes mellitus	1/323	23/7003	0.663052	0.944571	ENSG00000144381	1
hsa04977	Vitamin digestion and absorption	1/323	24/7003	0.678644	0.956171	ENSG00000101276	1
hsa05014	Amyotrophic lateral sclerosis (ALS)	2/323	50/7003	0.678694	0.956171	ENSG00000233276/ENSG00000172115	2
hsa04922	Glucagon signaling pathway	4/323	101/7003	0.691887	0.966376	ENSG00000198668/ENSG00000128272/ENSG00000111716/ENSG00000123104	4
hsa04950	Maturity onset diabetes of the young	1/323	25/7003	0.693517	0.966376	ENSG00000114315	1
hsa00480	Glutathione metabolism	2/323	52/7003	0.699505	0.969423	ENSG00000233276/ENSG00000182054	2
hsa00790	Folate biosynthesis	1/323	26/7003	0.707703	0.972702	ENSG00000159228	1
hsa04390	Hippo signaling pathway	6/323	152/7003	0.7095	0.972702	ENSG00000115738/ENSG00000118523/ENSG00000166913/ENSG00000221914/ENSG00000151748/ENSG00000134982	6
hsa00140	Steroid hormone biosynthesis	2/323	54/7003	0.719189	0.980713	ENSG00000176387/ENSG00000149084	2
hsa00630	Glyoxylate and dicarboxylate metabolism	1/323	28/7003	0.734143	0.986247	ENSG00000075239	1
hsa04744	Phototransduction	1/323	28/7003	0.734143	0.986247	ENSG00000198668	1
hsa04350	TGF-beta signaling pathway	3/323	83/7003	0.744207	0.986247	ENSG00000115738/ENSG00000095739/ENSG00000118707	3
hsa00760	Nicotinate and nicotinamide metabolism	1/323	29/7003	0.746454	0.986247	ENSG00000105835	1
hsa03020	RNA polymerase	1/323	29/7003	0.746454	0.986247	ENSG00000105849	1
hsa04392	Hippo signaling pathway - multiple species	1/323	29/7003	0.746454	0.986247	ENSG00000151748	1
hsa04725	Cholinergic synapse	4/323	110/7003	0.754016	0.991104	ENSG00000170345/ENSG00000128272/ENSG00000145675/ENSG00000123104	4
hsa00561	Glycerolipid metabolism	2/323	59/7003	0.763693	0.994824	ENSG00000074416/ENSG00000155189	2
hsa04710	Circadian rhythm	1/323	31/7003	0.769398	0.994824	ENSG00000134107	1
hsa00590	Arachidonic acid metabolism	2/323	60/7003	0.771825	0.994824	ENSG00000233276/ENSG00000159228	2
hsa04540	Gap junction	3/323	87/7003	0.772451	0.994824	ENSG00000177885/ENSG00000167553/ENSG00000123104	3
hsa05322	Systemic lupus erythematosus	4/323	115/7003	0.784137	0.996076	ENSG00000197061/ENSG00000132475/ENSG00000138385/ENSG00000116747	4
hsa05143	African trypanosomiasis	1/323	33/7003	0.790271	0.996076	ENSG00000090339	1
hsa04924	Renin secretion	2/323	64/7003	0.80196	0.996076	ENSG00000198668/ENSG00000123104	2
hsa05221	Acute myeloid leukemia	2/323	65/7003	0.808922	0.996076	ENSG00000177885/ENSG00000145675	2
hsa00350	Tyrosine metabolism	1/323	35/7003	0.80926	0.996076	ENSG00000248144	1
hsa04972	Pancreatic secretion	3/323	93/7003	0.809995	0.996076	ENSG00000104267/ENSG00000080493/ENSG00000123104	3
hsa04270	Vascular smooth muscle contraction	4/323	120/7003	0.811259	0.996076	ENSG00000198668/ENSG00000134318/ENSG00000058272/ENSG00000123104	4
hsa05206	MicroRNAs in cancer	11/323	296/7003	0.812108	0.996076	ENSG00000085563/ENSG00000124766/ENSG00000177885/ENSG00000143384/ENSG00000112715/ENSG00000092820/ENSG00000124762/ENSG00000134982/ENSG00000105810/ENSG00000111276/ENSG00000185338	11
hsa00010	Glycolysis / Gluconeogenesis	2/323	66/7003	0.815665	0.996076	ENSG00000248144/ENSG00000111716	2
hsa05150	Staphylococcus aureus infection	1/323	36/7003	0.818102	0.996076	ENSG00000090339	1
hsa04914	Progesterone-mediated oocyte maturation	3/323	95/7003	0.821293	0.996076	ENSG00000080824/ENSG00000096384/ENSG00000145675	3
hsa04514	Cell adhesion molecules (CAMs)	4/323	122/7003	0.821303	0.996076	ENSG00000189143/ENSG00000090339/ENSG00000091129/ENSG00000091409	4
hsa00980	Metabolism of xenobiotics by cytochrome P450	2/323	68/7003	0.828517	0.996076	ENSG00000248144/ENSG00000159228	2
hsa04070	Phosphatidylinositol signaling system	3/323	97/7003	0.832017	0.996076	ENSG00000198668/ENSG00000145675/ENSG00000123104	3
hsa04750	Inflammatory mediator regulation of TRP channels	3/323	97/7003	0.832017	0.996076	ENSG00000198668/ENSG00000145675/ENSG00000123104	3
hsa04916	Melanogenesis	3/323	99/7003	0.842184	0.996342	ENSG00000198668/ENSG00000187098/ENSG00000136160	3
hsa00260	Glycine, serine and threonine metabolism	1/323	39/7003	0.84225	0.996342	ENSG00000023330	1
hsa04145	Phagosome	4/323	127/7003	0.844499	0.996342	ENSG00000167553/ENSG00000147614/ENSG00000135720/ENSG00000077380	4
hsa04014	Ras signaling pathway	8/323	234/7003	0.853507	0.996342	ENSG00000198668/ENSG00000177885/ENSG00000179295/ENSG00000112715/ENSG00000108061/ENSG00000145675/ENSG00000169242/ENSG00000144118	8
hsa04015	Rap1 signaling pathway	7/323	209/7003	0.855572	0.996342	ENSG00000198668/ENSG00000081026/ENSG00000112715/ENSG00000145675/ENSG00000169242/ENSG00000144118/ENSG00000141293	7
hsa04973	Carbohydrate digestion and absorption	1/323	41/7003	0.856545	0.996342	ENSG00000145675	1
hsa00565	Ether lipid metabolism	1/323	43/7003	0.869548	0.996342	ENSG00000007168	1
hsa03050	Proteasome	1/323	43/7003	0.869548	0.996342	ENSG00000101182	1
hsa02010	ABC transporters	1/323	44/7003	0.875602	0.996342	ENSG00000085563	1
hsa00983	Drug metabolism - other enzymes	1/323	45/7003	0.881376	0.996342	ENSG00000183696	1
hsa05204	Chemical carcinogenesis	2/323	79/7003	0.885799	0.996342	ENSG00000248144/ENSG00000159228	2
hsa04512	ECM-receptor interaction	2/323	80/7003	0.890018	0.996342	ENSG00000091136/ENSG00000091409	2
hsa04340	Hedgehog signaling pathway	1/323	47/7003	0.892134	0.996342	ENSG00000131437	1
hsa05144	Malaria	1/323	47/7003	0.892134	0.996342	ENSG00000090339	1
hsa05110	Vibrio cholerae infection	1/323	48/7003	0.897143	0.996342	ENSG00000147614	1
hsa00510	N-Glycan biosynthesis	1/323	49/7003	0.90192	0.996342	ENSG00000198162	1
hsa04978	Mineral absorption	1/323	49/7003	0.90192	0.996342	ENSG00000183023	1
hsa04150	mTOR signaling pathway	4/323	144/7003	0.905272	0.996342	ENSG00000177885/ENSG00000145675/ENSG00000168003/ENSG00000025039	4
hsa04913	Ovarian steroidogenesis	1/323	50/7003	0.906475	0.996342	ENSG00000130164	1
hsa04970	Salivary secretion	2/323	89/7003	0.921979	1	ENSG00000198668/ENSG00000123104	2
hsa04730	Long-term depression	1/323	58/7003	0.93609	1	ENSG00000123104	1
hsa04623	Cytosolic DNA-sensing pathway	1/323	59/7003	0.939062	1	ENSG00000100906	1
hsa04721	Synaptic vesicle cycle	1/323	59/7003	0.939062	1	ENSG00000147614	1
hsa04713	Circadian entrainment	2/323	96/7003	0.940569	1	ENSG00000170345/ENSG00000198668	2
hsa00240	Pyrimidine metabolism	2/323	99/7003	0.947177	1	ENSG00000105849/ENSG00000183696	2
hsa00830	Retinol metabolism	1/323	62/7003	0.947177	1	ENSG00000248144	1
hsa05230	Central carbon metabolism in cancer	1/323	64/7003	0.95198	1	ENSG00000145675	1
hsa00982	Drug metabolism - cytochrome P450	1/323	65/7003	0.954215	1	ENSG00000248144	1
hsa04622	RIG-I-like receptor signaling pathway	1/323	69/7003	0.962165	1	ENSG00000100906	1
hsa04360	Axon guidance	4/323	174/7003	0.963265	1	ENSG00000134318/ENSG00000179295/ENSG00000145675/ENSG00000169242	4
hsa01230	Biosynthesis of amino acids	1/323	72/7003	0.967211	1	ENSG00000182054	1
hsa04726	Serotonergic synapse	2/323	111/7003	0.967252	1	ENSG00000120129/ENSG00000123104	2
hsa04146	Peroxisome	1/323	80/7003	0.977621	1	ENSG00000182054	1
hsa04640	Hematopoietic cell lineage	1/323	83/7003	0.98061	1	ENSG00000091409	1
hsa04911	Insulin secretion	1/323	84/7003	0.981515	1	ENSG00000128272	1
hsa00564	Glycerophospholipid metabolism	1/323	93/7003	0.987982	1	ENSG00000155189	1
hsa04060	Cytokine-cytokine receptor interaction	5/323	252/7003	0.99213	1	ENSG00000081041/ENSG00000163734/ENSG00000112715/ENSG00000163739/ENSG00000142166	5
hsa04724	Glutamatergic synapse	1/323	114/7003	0.995609	1	ENSG00000123104	1
hsa04142	Lysosome	1/323	121/7003	0.996863	1	ENSG00000147614	1
hsa00230	Purine metabolism	2/323	169/7003	0.997094	1	ENSG00000105849/ENSG00000198682	2
hsa04080	Neuroactive ligand-receptor interaction	2/323	273/7003	0.999971	1	ENSG00000136160/ENSG00000050628	2
hsa04740	Olfactory transduction	2/323	377/7003	1	1	ENSG00000198668/ENSG00000183023	2

## Sheet: IC
ID	Description	GeneRatio	BgRatio	pvalue	padj	geneID	Count
hsa04141	Protein processing in endoplasmic reticulum	32/329	160/7003	1.45388e-12	3.60562e-10	ENSG00000080824/ENSG00000166598/ENSG00000167004/ENSG00000096384/ENSG00000074695/ENSG00000044574/ENSG00000132002/ENSG00000008952/ENSG00000143870/ENSG00000120694/ENSG00000116044/ENSG00000127022/ENSG00000087074/ENSG00000198162/ENSG00000118705/ENSG00000086061/ENSG00000118217/ENSG00000125844/ENSG00000179218/ENSG00000131871/ENSG00000102580/ENSG00000138674/ENSG00000175197/ENSG00000025796/ENSG00000071537…	32
hsa03040	Spliceosome	20/329	124/7003	1.0623e-06	0.000131725	ENSG00000153187/ENSG00000119707/ENSG00000196504/ENSG00000163714/ENSG00000134186/ENSG00000136527/ENSG00000099783/ENSG00000115524/ENSG00000141543/ENSG00000125676/ENSG00000087365/ENSG00000100813/ENSG00000115875/ENSG00000100603/ENSG00000113649/ENSG00000100650/ENSG00000101161/ENSG00000161547/ENSG00000164548/ENSG00000108654	20
hsa04960	Aldosterone-regulated sodium reabsorption	10/329	37/7003	5.11595e-06	0.000422918	ENSG00000143153/ENSG00000176387/ENSG00000163399/ENSG00000151704/ENSG00000049759/ENSG00000145675/ENSG00000069849/ENSG00000111319/ENSG00000166828/ENSG00000168447	10
hsa00190	Oxidative phosphorylation	17/329	128/7003	9.18491e-05	0.00569464	ENSG00000228253/ENSG00000198786/ENSG00000212907/ENSG00000198899/ENSG00000198727/ENSG00000198888/ENSG00000198804/ENSG00000198938/ENSG00000198886/ENSG00000198763/ENSG00000198840/ENSG00000198712/ENSG00000023228/ENSG00000114573/ENSG00000105929/ENSG00000113732/ENSG00000071553	17
hsa04971	Gastric acid secretion	11/329	75/7003	0.000685062	0.0339791	ENSG00000143153/ENSG00000163399/ENSG00000123104/ENSG00000147606/ENSG00000198668/ENSG00000151704/ENSG00000087460/ENSG00000069849/ENSG00000114353/ENSG00000153822/ENSG00000157551	11
hsa04915	Estrogen signaling pathway	12/329	92/7003	0.0011574	0.0478393	ENSG00000080824/ENSG00000166598/ENSG00000177606/ENSG00000170345/ENSG00000096384/ENSG00000123104/ENSG00000198668/ENSG00000087460/ENSG00000145675/ENSG00000113070/ENSG00000114353/ENSG00000177885	12
hsa04210	Apoptosis	15/329	135/7003	0.00158671	0.0562149	ENSG00000177606/ENSG00000170345/ENSG00000099860/ENSG00000100906/ENSG00000123104/ENSG00000163629/ENSG00000145675/ENSG00000101966/ENSG00000164733/ENSG00000141682/ENSG00000130222/ENSG00000117984/ENSG00000175197/ENSG00000103811/ENSG00000160049	15
hsa04612	Antigen processing and presentation	7/329	41/7003	0.00267766	0.0751886	ENSG00000080824/ENSG00000167004/ENSG00000096384/ENSG00000044574/ENSG00000127022/ENSG00000179218/ENSG00000164733	7
hsa05120	Epithelial cell signaling in Helicobacter pylori infection	9/329	64/7003	0.00279986	0.0751886	ENSG00000177606/ENSG00000100906/ENSG00000114573/ENSG00000179295/ENSG00000105929/ENSG00000113070/ENSG00000113732/ENSG00000071553/ENSG00000158769	9
hsa04260	Cardiac muscle contraction	10/329	77/7003	0.0030318	0.0751886	ENSG00000198727/ENSG00000143153/ENSG00000198804/ENSG00000198938/ENSG00000163399/ENSG00000198712/ENSG00000167460/ENSG00000183023/ENSG00000069849/ENSG00000143549	10
hsa05132	Salmonella infection	10/329	78/7003	0.00333656	0.0752242	ENSG00000177606/ENSG00000170345/ENSG00000135720/ENSG00000134318/ENSG00000065243/ENSG00000106299/ENSG00000081041/ENSG00000067900/ENSG00000163734/ENSG00000077380	10
hsa03060	Protein export	5/329	23/7003	0.00370837	0.0766397	ENSG00000044574/ENSG00000008952/ENSG00000174780/ENSG00000025796/ENSG00000182934	5
hsa04966	Collecting duct acid secretion	5/329	24/7003	0.00450714	0.0828705	ENSG00000004939/ENSG00000184908/ENSG00000114573/ENSG00000105929/ENSG00000113732	5
hsa05012	Parkinson's disease	14/329	138/7003	0.00518509	0.0828705	ENSG00000228253/ENSG00000198786/ENSG00000212907/ENSG00000198899/ENSG00000198727/ENSG00000198888/ENSG00000198804/ENSG00000198938/ENSG00000198886/ENSG00000198763/ENSG00000198840/ENSG00000198712/ENSG00000023228/ENSG00000114353	14
hsa04961	Endocrine and other factor-regulated calcium reabsorption	7/329	46/7003	0.00521567	0.0828705	ENSG00000143153/ENSG00000163399/ENSG00000104327/ENSG00000183023/ENSG00000087460/ENSG00000069849/ENSG00000006125	7
hsa04670	Leukocyte transendothelial migration	12/329	111/7003	0.00567158	0.0828705	ENSG00000189143/ENSG00000150093/ENSG00000100852/ENSG00000179295/ENSG00000145675/ENSG00000134318/ENSG00000130396/ENSG00000067900/ENSG00000044115/ENSG00000114353/ENSG00000158769/ENSG00000035403	12
hsa04520	Adherens junction	9/329	71/7003	0.00568064	0.0828705	ENSG00000140575/ENSG00000130396/ENSG00000039068/ENSG00000106299/ENSG00000136153/ENSG00000044115/ENSG00000101266/ENSG00000142949/ENSG00000035403	9
hsa04918	Thyroid hormone synthesis	9/329	73/7003	0.00682296	0.0940052	ENSG00000166598/ENSG00000143153/ENSG00000163399/ENSG00000123104/ENSG00000044574/ENSG00000233276/ENSG00000087460/ENSG00000127022/ENSG00000069849	9
hsa03015	mRNA surveillance pathway	10/329	89/7003	0.0085605	0.10615	ENSG00000100941/ENSG00000141543/ENSG00000070756/ENSG00000100813/ENSG00000133226/ENSG00000154001/ENSG00000165494/ENSG00000103342/ENSG00000073711/ENSG00000105568	10
hsa04657	IL-17 signaling pathway	10/329	89/7003	0.0085605	0.10615	ENSG00000080824/ENSG00000166598/ENSG00000177606/ENSG00000170345/ENSG00000096384/ENSG00000100906/ENSG00000130522/ENSG00000125740/ENSG00000081041/ENSG00000163734	10
hsa03013	RNA transport	15/329	167/7003	0.011678	0.132558	ENSG00000107581/ENSG00000100664/ENSG00000047410/ENSG00000158417/ENSG00000100941/ENSG00000141543/ENSG00000125676/ENSG00000075151/ENSG00000070756/ENSG00000100813/ENSG00000108424/ENSG00000133226/ENSG00000263934/ENSG00000114416/ENSG00000153201	15
hsa05205	Proteoglycans in cancer	17/329	199/7003	0.0121023	0.132558	ENSG00000123104/ENSG00000140575/ENSG00000150093/ENSG00000179295/ENSG00000145675/ENSG00000134318/ENSG00000164171/ENSG00000137710/ENSG00000100234/ENSG00000168610/ENSG00000113070/ENSG00000058272/ENSG00000067900/ENSG00000151150/ENSG00000177885/ENSG00000108654/ENSG00000124145	17
hsa04530	Tight junction	15/329	168/7003	0.0122937	0.132558	ENSG00000177606/ENSG00000189143/ENSG00000049759/ENSG00000150093/ENSG00000134318/ENSG00000130396/ENSG00000137710/ENSG00000106299/ENSG00000067900/ENSG00000132849/ENSG00000151276/ENSG00000138071/ENSG00000124171/ENSG00000105568/ENSG00000158769	15
hsa05203	Viral carcinogenesis	16/329	190/7003	0.0166397	0.171944	ENSG00000177606/ENSG00000166913/ENSG00000100906/ENSG00000197061/ENSG00000111642/ENSG00000162434/ENSG00000145675/ENSG00000134352/ENSG00000114062/ENSG00000215301/ENSG00000168610/ENSG00000141682/ENSG00000187555/ENSG00000100603/ENSG00000177885/ENSG00000055332	16
hsa00310	Lysine degradation	7/329	58/7003	0.0181599	0.180146	ENSG00000005483/ENSG00000055609/ENSG00000181555/ENSG00000118058/ENSG00000116539/ENSG00000147548/ENSG00000084754	7
hsa05412	Arrhythmogenic right ventricular cardiomyopathy (ARVC)	8/329	72/7003	0.0189987	0.181218	ENSG00000096696/ENSG00000046604/ENSG00000183023/ENSG00000091409/ENSG00000150093/ENSG00000164171/ENSG00000044115/ENSG00000173801	8
hsa03018	RNA degradation	8/329	73/7003	0.0204972	0.188271	ENSG00000113013/ENSG00000198677/ENSG00000141232/ENSG00000070756/ENSG00000159388/ENSG00000088930/ENSG00000183864/ENSG00000144381	8
hsa05100	Bacterial invasion of epithelial cells	8/329	75/7003	0.0237429	0.202173	ENSG00000198087/ENSG00000150093/ENSG00000145675/ENSG00000039068/ENSG00000106299/ENSG00000168385/ENSG00000044115/ENSG00000035403	8
hsa05110	Vibrio cholerae infection	6/329	48/7003	0.0238697	0.202173	ENSG00000087460/ENSG00000114573/ENSG00000105929/ENSG00000113732/ENSG00000071553/ENSG00000105438	6
hsa05418	Fluid shear stress and atherosclerosis	12/329	135/7003	0.0245064	0.202173	ENSG00000080824/ENSG00000166598/ENSG00000177606/ENSG00000170345/ENSG00000096384/ENSG00000120129/ENSG00000198668/ENSG00000116044/ENSG00000134202/ENSG00000145675/ENSG00000068305/ENSG00000124145	12
hsa05216	Thyroid cancer	5/329	36/7003	0.0252717	0.202173	ENSG00000099860/ENSG00000047410/ENSG00000039068/ENSG00000130222/ENSG00000143549	5
hsa05222	Small cell lung cancer	9/329	91/7003	0.0264798	0.205219	ENSG00000099860/ENSG00000100906/ENSG00000091136/ENSG00000091409/ENSG00000150093/ENSG00000145675/ENSG00000164171/ENSG00000101966/ENSG00000130222	9
hsa04659	Th17 cell differentiation	9/329	93/7003	0.0299717	0.225242	ENSG00000080824/ENSG00000177606/ENSG00000170345/ENSG00000096384/ENSG00000100906/ENSG00000162434/ENSG00000107485/ENSG00000134352/ENSG00000168610	9
hsa04261	Adrenergic signaling in cardiomyocytes	12/329	141/7003	0.032944	0.236704	ENSG00000143153/ENSG00000163399/ENSG00000167460/ENSG00000183023/ENSG00000198668/ENSG00000087460/ENSG00000069849/ENSG00000143549/ENSG00000154001/ENSG00000114353/ENSG00000073711/ENSG00000105568	12
hsa04380	Osteoclast differentiation	10/329	110/7003	0.0334058	0.236704	ENSG00000177606/ENSG00000170345/ENSG00000100906/ENSG00000171223/ENSG00000162434/ENSG00000130522/ENSG00000125740/ENSG00000145675/ENSG00000187098/ENSG00000177885	10
hsa05130	Pathogenic Escherichia coli infection	6/329	53/7003	0.0367921	0.253263	ENSG00000115053/ENSG00000150093/ENSG00000134318/ENSG00000039068/ENSG00000106299/ENSG00000067900	6
hsa05160	Hepatitis C	11/329	128/7003	0.0377852	0.253263	ENSG00000100906/ENSG00000189143/ENSG00000162434/ENSG00000145675/ENSG00000110651/ENSG00000125347/ENSG00000168610/ENSG00000177885/ENSG00000105568/ENSG00000055332/ENSG00000086232	11
hsa04024	cAMP signaling pathway	15/329	195/7003	0.0405751	0.264625	ENSG00000143153/ENSG00000177606/ENSG00000170345/ENSG00000163399/ENSG00000100906/ENSG00000198668/ENSG00000087460/ENSG00000145675/ENSG00000134318/ENSG00000130396/ENSG00000069849/ENSG00000058272/ENSG00000067900/ENSG00000114353/ENSG00000198829	15
hsa05323	Rheumatoid arthritis	7/329	69/7003	0.0422211	0.264625	ENSG00000177606/ENSG00000170345/ENSG00000114573/ENSG00000105929/ENSG00000113732/ENSG00000071553/ENSG00000154188	7
hsa04071	Sphingolipid signaling pathway	10/329	115/7003	0.043331	0.264625	ENSG00000100596/ENSG00000145675/ENSG00000134318/ENSG00000104763/ENSG00000117984/ENSG00000067900/ENSG00000154001/ENSG00000114353/ENSG00000073711/ENSG00000105568	10
hsa04510	Focal adhesion	15/329	197/7003	0.0437485	0.264625	ENSG00000177606/ENSG00000091136/ENSG00000091409/ENSG00000150093/ENSG00000100852/ENSG00000145675/ENSG00000134318/ENSG00000164171/ENSG00000101966/ENSG00000058272/ENSG00000067900/ENSG00000177885/ENSG00000180370/ENSG00000142156/ENSG00000035403	15
hsa05165	Human papillomavirus infection	21/329	305/7003	0.0496256	0.287504	ENSG00000114315/ENSG00000091136/ENSG00000087460/ENSG00000091409/ENSG00000111642/ENSG00000162434/ENSG00000150093/ENSG00000145675/ENSG00000125347/ENSG00000105929/ENSG00000164171/ENSG00000114062/ENSG00000132849/ENSG00000151276/ENSG00000154001/ENSG00000124171/ENSG00000177885/ENSG00000073711/ENSG00000105568/ENSG00000055332/ENSG00000142156	21
hsa05213	Endometrial cancer	6/329	57/7003	0.0498495	0.287504	ENSG00000099860/ENSG00000145675/ENSG00000039068/ENSG00000130222/ENSG00000044115/ENSG00000177885	6
hsa04142	Lysosome	10/329	121/7003	0.0576818	0.325116	ENSG00000197746/ENSG00000105929/ENSG00000104763/ENSG00000164733/ENSG00000117984/ENSG00000103811/ENSG00000071553/ENSG00000132842/ENSG00000090581/ENSG00000102805	10
hsa01212	Fatty acid metabolism	5/329	47/7003	0.0679984	0.359203	ENSG00000074696/ENSG00000149084/ENSG00000123983/ENSG00000068366/ENSG00000084754	5
hsa05220	Chronic myeloid leukemia	7/329	77/7003	0.0688412	0.359203	ENSG00000099860/ENSG00000100906/ENSG00000085276/ENSG00000179295/ENSG00000145675/ENSG00000130222/ENSG00000177885	7
hsa05167	Kaposi's sarcoma-associated herpesvirus infection	13/329	177/7003	0.0726663	0.359203	ENSG00000177606/ENSG00000170345/ENSG00000100906/ENSG00000123104/ENSG00000198668/ENSG00000162434/ENSG00000145675/ENSG00000134352/ENSG00000128016/ENSG00000168610/ENSG00000081041/ENSG00000163734/ENSG00000055332	13
hsa05168	Herpes simplex infection	12/329	160/7003	0.0729614	0.359203	ENSG00000177606/ENSG00000170345/ENSG00000100906/ENSG00000162434/ENSG00000179295/ENSG00000187555/ENSG00000115875/ENSG00000101266/ENSG00000100650/ENSG00000161547/ENSG00000055332/ENSG00000086232	12
hsa04145	Phagosome	10/329	127/7003	0.0748428	0.359203	ENSG00000127022/ENSG00000150093/ENSG00000114573/ENSG00000135720/ENSG00000105929/ENSG00000179218/ENSG00000164171/ENSG00000113732/ENSG00000071553/ENSG00000077380	10
hsa05142	Chagas disease (American trypanosomiasis)	8/329	95/7003	0.0772592	0.359203	ENSG00000177606/ENSG00000170345/ENSG00000100906/ENSG00000087460/ENSG00000145675/ENSG00000179218/ENSG00000114353/ENSG00000105568	8
hsa05145	Toxoplasmosis	8/329	95/7003	0.0772592	0.359203	ENSG00000100906/ENSG00000091136/ENSG00000091409/ENSG00000162434/ENSG00000150093/ENSG00000101966/ENSG00000168610/ENSG00000114353	8
hsa04924	Renin secretion	6/329	64/7003	0.0787896	0.359203	ENSG00000123104/ENSG00000198668/ENSG00000087460/ENSG00000164733/ENSG00000154678/ENSG00000114353	6
hsa05223	Non-small cell lung cancer	6/329	64/7003	0.0787896	0.359203	ENSG00000099860/ENSG00000145675/ENSG00000168610/ENSG00000130222/ENSG00000177885/ENSG00000143924	6
hsa04621	NOD-like receptor signaling pathway	12/329	163/7003	0.0813139	0.359203	ENSG00000080824/ENSG00000265972/ENSG00000177606/ENSG00000096384/ENSG00000100906/ENSG00000123104/ENSG00000162434/ENSG00000101966/ENSG00000164733/ENSG00000081041/ENSG00000112851/ENSG00000163734	12
hsa01040	Biosynthesis of unsaturated fatty acids	3/329	22/7003	0.0817693	0.359203	ENSG00000074696/ENSG00000149084/ENSG00000084754	3
hsa04964	Proximal tubule bicarbonate reclamation	3/329	22/7003	0.0817693	0.359203	ENSG00000143153/ENSG00000163399/ENSG00000069849	3
hsa05131	Shigellosis	6/329	65/7003	0.0835595	0.359203	ENSG00000100906/ENSG00000150093/ENSG00000134318/ENSG00000106299/ENSG00000067900/ENSG00000035403	6
hsa05134	Legionellosis	5/329	50/7003	0.0840072	0.359203	ENSG00000100906/ENSG00000081041/ENSG00000163734/ENSG00000013441/ENSG00000144381	5
hsa05202	Transcriptional misregulation in cancer	13/329	182/7003	0.0860934	0.361884	ENSG00000099860/ENSG00000115738/ENSG00000144802/ENSG00000141027/ENSG00000156298/ENSG00000118058/ENSG00000089280/ENSG00000187098/ENSG00000139318/ENSG00000130222/ENSG00000175197/ENSG00000173801/ENSG00000108654	13
hsa05010	Alzheimer's disease	12/329	166/7003	0.0902474	0.373023	ENSG00000228253/ENSG00000198899/ENSG00000198727/ENSG00000198804/ENSG00000198938/ENSG00000198712/ENSG00000123104/ENSG00000142192/ENSG00000198668/ENSG00000023228/ENSG00000118217/ENSG00000133318	12
hsa03008	Ribosome biogenesis in eukaryotes	8/329	99/7003	0.0929816	0.378024	ENSG00000210082/ENSG00000211459/ENSG00000055044/ENSG00000101266/ENSG00000263934/ENSG00000088930/ENSG00000124383/ENSG00000101361	8
hsa04662	B cell receptor signaling pathway	6/329	68/7003	0.0988057	0.395223	ENSG00000177606/ENSG00000170345/ENSG00000100906/ENSG00000145675/ENSG00000110651/ENSG00000177885	6
hsa00062	Fatty acid elongation	3/329	24/7003	0.100444	0.395398	ENSG00000074696/ENSG00000149084/ENSG00000084754	3
hsa04974	Protein digestion and absorption	7/329	86/7003	0.108554	0.420647	ENSG00000143153/ENSG00000163399/ENSG00000183023/ENSG00000069849/ENSG00000134294/ENSG00000168003/ENSG00000142156	7
hsa04611	Platelet activation	9/329	120/7003	0.110668	0.422243	ENSG00000123104/ENSG00000087460/ENSG00000150093/ENSG00000145675/ENSG00000134318/ENSG00000164171/ENSG00000058272/ENSG00000067900/ENSG00000114353	9
hsa05210	Colorectal cancer	6/329	71/7003	0.115422	0.425629	ENSG00000177606/ENSG00000170345/ENSG00000099860/ENSG00000145675/ENSG00000141682/ENSG00000130222	6
hsa05414	Dilated cardiomyopathy (DCM)	7/329	88/7003	0.118755	0.425629	ENSG00000167460/ENSG00000183023/ENSG00000087460/ENSG00000091409/ENSG00000150093/ENSG00000164171/ENSG00000143549	7
hsa04810	Regulation of actin cytoskeleton	14/329	211/7003	0.120574	0.425629	ENSG00000140575/ENSG00000091409/ENSG00000150093/ENSG00000145703/ENSG00000145675/ENSG00000134318/ENSG00000164171/ENSG00000137710/ENSG00000106299/ENSG00000058272/ENSG00000067900/ENSG00000102678/ENSG00000180370/ENSG00000035403	14
hsa05133	Pertussis	6/329	72/7003	0.121255	0.425629	ENSG00000177606/ENSG00000170345/ENSG00000198668/ENSG00000150093/ENSG00000125347/ENSG00000114353	6
hsa00061	Fatty acid biosynthesis	2/329	13/7003	0.122067	0.425629	ENSG00000123983/ENSG00000068366	2
hsa04970	Salivary secretion	7/329	89/7003	0.124035	0.425629	ENSG00000143153/ENSG00000163399/ENSG00000123104/ENSG00000198668/ENSG00000087460/ENSG00000069849/ENSG00000101439	7
hsa04973	Carbohydrate digestion and absorption	4/329	41/7003	0.12467	0.425629	ENSG00000143153/ENSG00000163399/ENSG00000145675/ENSG00000069849	4
hsa05161	Hepatitis B	10/329	141/7003	0.126141	0.425629	ENSG00000177606/ENSG00000170345/ENSG00000166913/ENSG00000100906/ENSG00000162434/ENSG00000145675/ENSG00000215301/ENSG00000168610/ENSG00000071553/ENSG00000177885	10
hsa05169	Epstein-Barr virus infection	12/329	177/7003	0.127978	0.425629	ENSG00000177606/ENSG00000166913/ENSG00000100906/ENSG00000162434/ENSG00000145675/ENSG00000168610/ENSG00000187555/ENSG00000100603/ENSG00000101266/ENSG00000047315/ENSG00000055332/ENSG00000086232	12
hsa04728	Dopaminergic synapse	9/329	125/7003	0.132845	0.425629	ENSG00000170345/ENSG00000123104/ENSG00000170759/ENSG00000198668/ENSG00000087460/ENSG00000154001/ENSG00000114353/ENSG00000073711/ENSG00000105568	9
hsa05212	Pancreatic cancer	6/329	74/7003	0.133348	0.425629	ENSG00000099860/ENSG00000017797/ENSG00000162434/ENSG00000145675/ENSG00000168610/ENSG00000130222	6
hsa01522	Endocrine resistance	7/329	91/7003	0.134949	0.425629	ENSG00000177606/ENSG00000170345/ENSG00000087460/ENSG00000141027/ENSG00000145675/ENSG00000113070/ENSG00000177885	7
hsa05140	Leishmaniasis	5/329	58/7003	0.135289	0.425629	ENSG00000177606/ENSG00000170345/ENSG00000100906/ENSG00000162434/ENSG00000150093	5
hsa04022	cGMP-PKG signaling pathway	11/329	161/7003	0.135583	0.425629	ENSG00000143153/ENSG00000163399/ENSG00000123104/ENSG00000183023/ENSG00000198668/ENSG00000134318/ENSG00000069849/ENSG00000058272/ENSG00000067900/ENSG00000068305/ENSG00000114353	11
hsa05218	Melanoma	6/329	75/7003	0.139603	0.432769	ENSG00000099860/ENSG00000145675/ENSG00000039068/ENSG00000187098/ENSG00000130222/ENSG00000102678	6
hsa04962	Vasopressin-regulated water reabsorption	4/329	43/7003	0.141566	0.433437	ENSG00000087460/ENSG00000135720/ENSG00000167580/ENSG00000077380	4
hsa00600	Sphingolipid metabolism	4/329	45/7003	0.159311	0.481818	ENSG00000100596/ENSG00000104763/ENSG00000174607/ENSG00000119537	4
hsa04512	ECM-receptor interaction	6/329	80/7003	0.172822	0.511538	ENSG00000091136/ENSG00000091409/ENSG00000150093/ENSG00000164171/ENSG00000124145/ENSG00000142156	6
hsa05016	Huntington's disease	12/329	188/7003	0.173263	0.511538	ENSG00000228253/ENSG00000198899/ENSG00000198727/ENSG00000198804/ENSG00000198938/ENSG00000198712/ENSG00000233276/ENSG00000023228/ENSG00000084093/ENSG00000108064/ENSG00000006125/ENSG00000047315	12
hsa05030	Cocaine addiction	4/329	47/7003	0.177823	0.513534	ENSG00000177606/ENSG00000087460/ENSG00000125740/ENSG00000114353	4
hsa04550	Signaling pathways regulating pluripotency of stem cells	9/329	134/7003	0.17808	0.513534	ENSG00000115738/ENSG00000162434/ENSG00000117318/ENSG00000145675/ENSG00000134352/ENSG00000084093/ENSG00000125968/ENSG00000168610/ENSG00000177885	9
hsa04015	Rap1 signaling pathway	13/329	209/7003	0.183625	0.520553	ENSG00000198668/ENSG00000087460/ENSG00000150093/ENSG00000145675/ENSG00000081026/ENSG00000130396/ENSG00000039068/ENSG00000125968/ENSG00000102678/ENSG00000151276/ENSG00000114353/ENSG00000154188/ENSG00000124171	13
hsa05410	Hypertrophic cardiomyopathy (HCM)	6/329	82/7003	0.18695	0.520553	ENSG00000167460/ENSG00000183023/ENSG00000091409/ENSG00000150093/ENSG00000164171/ENSG00000143549	6
hsa04920	Adipocytokine signaling pathway	5/329	65/7003	0.189062	0.520553	ENSG00000100906/ENSG00000179295/ENSG00000168610/ENSG00000123983/ENSG00000068366	5
hsa05221	Acute myeloid leukemia	5/329	65/7003	0.189062	0.520553	ENSG00000145675/ENSG00000139318/ENSG00000168610/ENSG00000173801/ENSG00000177885	5
hsa04350	TGF-beta signaling pathway	6/329	83/7003	0.19418	0.520553	ENSG00000115738/ENSG00000117318/ENSG00000125968/ENSG00000067900/ENSG00000105568/ENSG00000039319	6
hsa00510	N-Glycan biosynthesis	4/329	49/7003	0.197018	0.520553	ENSG00000198162/ENSG00000118705/ENSG00000111885/ENSG00000112893	4
hsa04978	Mineral absorption	4/329	49/7003	0.197018	0.520553	ENSG00000143153/ENSG00000163399/ENSG00000183023/ENSG00000069849	4
hsa05031	Amphetamine addiction	5/329	66/7003	0.197306	0.520553	ENSG00000177606/ENSG00000170345/ENSG00000198668/ENSG00000087460/ENSG00000125740	5
hsa04668	TNF signaling pathway	7/329	102/7003	0.20264	0.528996	ENSG00000177606/ENSG00000170345/ENSG00000100906/ENSG00000171223/ENSG00000145675/ENSG00000081041/ENSG00000163734	7
hsa04114	Oocyte meiosis	8/329	121/7003	0.208129	0.531625	ENSG00000166913/ENSG00000123104/ENSG00000065613/ENSG00000198668/ENSG00000108055/ENSG00000113742/ENSG00000154001/ENSG00000105568	8
hsa04115	p53 signaling pathway	5/329	68/7003	0.214154	0.531625	ENSG00000099860/ENSG00000141682/ENSG00000130222/ENSG00000085117/ENSG00000112378	5
hsa04917	Prolactin signaling pathway	5/329	68/7003	0.214154	0.531625	ENSG00000170345/ENSG00000145675/ENSG00000125347/ENSG00000168610/ENSG00000177885	5
hsa05211	Renal cell carcinoma	5/329	68/7003	0.214154	0.531625	ENSG00000177606/ENSG00000179295/ENSG00000145675/ENSG00000177885/ENSG00000180370	5
hsa04514	Cell adhesion molecules (CAMs)	8/329	122/7003	0.214365	0.531625	ENSG00000189143/ENSG00000091409/ENSG00000150093/ENSG00000039068/ENSG00000090863/ENSG00000142949/ENSG00000124145/ENSG00000158769	8
hsa04976	Bile secretion	5/329	69/7003	0.222744	0.546936	ENSG00000143153/ENSG00000163399/ENSG00000087460/ENSG00000069849/ENSG00000085563	5
hsa05214	Glioma	5/329	70/7003	0.231437	0.562711	ENSG00000099860/ENSG00000198668/ENSG00000145675/ENSG00000130222/ENSG00000177885	5
hsa04723	Retrograde endocannabinoid signaling	9/329	145/7003	0.241404	0.581244	ENSG00000198786/ENSG00000212907/ENSG00000198888/ENSG00000198886/ENSG00000198763/ENSG00000198840/ENSG00000123104/ENSG00000023228/ENSG00000114353	9
hsa05162	Measles	8/329	127/7003	0.246558	0.587946	ENSG00000100906/ENSG00000117335/ENSG00000162434/ENSG00000145675/ENSG00000168610/ENSG00000101266/ENSG00000055332/ENSG00000086232	8
hsa05226	Gastric cancer	9/329	147/7003	0.253702	0.599221	ENSG00000099860/ENSG00000145675/ENSG00000039068/ENSG00000130222/ENSG00000044115/ENSG00000102678/ENSG00000085563/ENSG00000173801/ENSG00000177885	9
hsa04218	Cellular senescence	9/329	148/7003	0.259929	0.608135	ENSG00000099860/ENSG00000064393/ENSG00000123104/ENSG00000185650/ENSG00000198668/ENSG00000145675/ENSG00000152518/ENSG00000130222/ENSG00000104320	9
hsa04912	GnRH signaling pathway	6/329	92/7003	0.263418	0.610539	ENSG00000177606/ENSG00000123104/ENSG00000198668/ENSG00000087460/ENSG00000113070/ENSG00000177885	6
hsa00900	Terpenoid backbone biosynthesis	2/329	22/7003	0.276807	0.630189	ENSG00000116005/ENSG00000134240	2
hsa05164	Influenza A	9/329	151/7003	0.27889	0.630189	ENSG00000177606/ENSG00000100906/ENSG00000132002/ENSG00000162434/ENSG00000145675/ENSG00000102580/ENSG00000116679/ENSG00000055332/ENSG00000086232	9
hsa04062	Chemokine signaling pathway	10/329	171/7003	0.282987	0.630189	ENSG00000100906/ENSG00000145675/ENSG00000134318/ENSG00000106299/ENSG00000168610/ENSG00000081041/ENSG00000067900/ENSG00000163734/ENSG00000114353/ENSG00000177885	10
hsa04390	Hippo signaling pathway	9/329	152/7003	0.285298	0.630189	ENSG00000166913/ENSG00000115738/ENSG00000039068/ENSG00000125968/ENSG00000132849/ENSG00000044115/ENSG00000173542/ENSG00000124171/ENSG00000105568	9
hsa04921	Oxytocin signaling pathway	9/329	152/7003	0.285298	0.630189	ENSG00000177606/ENSG00000170345/ENSG00000123104/ENSG00000198668/ENSG00000087460/ENSG00000134318/ENSG00000058272/ENSG00000067900/ENSG00000114353	9
hsa04730	Long-term depression	4/329	58/7003	0.289557	0.630189	ENSG00000123104/ENSG00000087460/ENSG00000114353/ENSG00000105568	4
hsa04216	Ferroptosis	3/329	40/7003	0.289684	0.630189	ENSG00000123983/ENSG00000068366/ENSG00000168003	3
hsa05215	Prostate cancer	6/329	96/7003	0.296062	0.638465	ENSG00000080824/ENSG00000166598/ENSG00000096384/ENSG00000100906/ENSG00000145675/ENSG00000177885	6
hsa04721	Synaptic vesicle cycle	4/329	59/7003	0.300252	0.641918	ENSG00000114573/ENSG00000105929/ENSG00000113732/ENSG00000006125	4
hsa04658	Th1 and Th2 cell differentiation	5/329	78/7003	0.303886	0.644134	ENSG00000177606/ENSG00000170345/ENSG00000100906/ENSG00000162434/ENSG00000107485	5
hsa04371	Apelin signaling pathway	8/329	136/7003	0.307976	0.647272	ENSG00000123104/ENSG00000120738/ENSG00000183023/ENSG00000198668/ENSG00000039068/ENSG00000108064/ENSG00000068305/ENSG00000114353	8
hsa04660	T cell receptor signaling pathway	6/329	98/7003	0.31268	0.651636	ENSG00000177606/ENSG00000170345/ENSG00000100906/ENSG00000145675/ENSG00000177885/ENSG00000180370	6
hsa00970	Aminoacyl-tRNA biosynthesis	3/329	42/7003	0.315765	0.652582	ENSG00000136628/ENSG00000133706/ENSG00000113643	3
hsa00270	Cysteine and methionine metabolism	3/329	43/7003	0.32883	0.673966	ENSG00000168710/ENSG00000123505/ENSG00000116984	3
hsa00071	Fatty acid degradation	3/329	44/7003	0.341891	0.694991	ENSG00000123983/ENSG00000068366/ENSG00000084754	3
hsa04151	PI3K-Akt signaling pathway	18/329	344/7003	0.351631	0.708443	ENSG00000080824/ENSG00000166598/ENSG00000166913/ENSG00000096384/ENSG00000091136/ENSG00000091409/ENSG00000162434/ENSG00000150093/ENSG00000145675/ENSG00000065243/ENSG00000164171/ENSG00000102678/ENSG00000154001/ENSG00000154188/ENSG00000177885/ENSG00000073711/ENSG00000105568/ENSG00000142156	18
hsa04137	Mitophagy - animal	4/329	64/7003	0.354221	0.708443	ENSG00000177606/ENSG00000138592/ENSG00000187098/ENSG00000101266	4
hsa04931	Insulin resistance	6/329	104/7003	0.363287	0.710079	ENSG00000100906/ENSG00000179295/ENSG00000145675/ENSG00000198408/ENSG00000168610/ENSG00000142949	6
hsa00650	Butanoate metabolism	2/329	27/7003	0.364393	0.710079	ENSG00000134240/ENSG00000084754	2
hsa04932	Non-alcoholic fatty liver disease (NAFLD)	8/329	144/7003	0.365002	0.710079	ENSG00000198727/ENSG00000198804/ENSG00000198938/ENSG00000177606/ENSG00000198712/ENSG00000023228/ENSG00000145675/ENSG00000175197	8
hsa04010	MAPK signaling pathway	15/329	286/7003	0.367189	0.710079	ENSG00000177606/ENSG00000170345/ENSG00000099860/ENSG00000120129/ENSG00000085276/ENSG00000130522/ENSG00000139318/ENSG00000130222/ENSG00000102678/ENSG00000175197/ENSG00000135090/ENSG00000154188/ENSG00000160551/ENSG00000177885/ENSG00000180370	15
hsa04012	ErbB signaling pathway	5/329	85/7003	0.369714	0.710079	ENSG00000177606/ENSG00000145675/ENSG00000113070/ENSG00000177885/ENSG00000180370	5
hsa05224	Breast cancer	8/329	145/7003	0.372219	0.710079	ENSG00000177606/ENSG00000170345/ENSG00000099860/ENSG00000114315/ENSG00000145675/ENSG00000130222/ENSG00000102678/ENSG00000177885	8
hsa04064	NF-kappa B signaling pathway	5/329	86/7003	0.379173	0.715637	ENSG00000099860/ENSG00000100906/ENSG00000101966/ENSG00000081041/ENSG00000101266	5
hsa00280	Valine, leucine and isoleucine degradation	3/329	47/7003	0.380903	0.715637	ENSG00000134240/ENSG00000114054/ENSG00000084754	3
hsa04926	Relaxin signaling pathway	7/329	128/7003	0.395819	0.736738	ENSG00000177606/ENSG00000170345/ENSG00000100906/ENSG00000087460/ENSG00000145675/ENSG00000114353/ENSG00000177885	7
hsa04666	Fc gamma R-mediated phagocytosis	5/329	88/7003	0.398076	0.736738	ENSG00000277443/ENSG00000151693/ENSG00000145675/ENSG00000106299/ENSG00000145555	5
hsa01524	Platinum drug resistance	4/329	70/7003	0.418929	0.769587	ENSG00000134202/ENSG00000145675/ENSG00000101966/ENSG00000141682	4
hsa04919	Thyroid hormone signaling pathway	6/329	112/7003	0.431251	0.777398	ENSG00000143153/ENSG00000163399/ENSG00000141027/ENSG00000145675/ENSG00000069849/ENSG00000123066	6
hsa05321	Inflammatory bowel disease (IBD)	3/329	51/7003	0.432056	0.777398	ENSG00000177606/ENSG00000107485/ENSG00000168610	3
hsa04360	Axon guidance	9/329	174/7003	0.432584	0.777398	ENSG00000150093/ENSG00000179295/ENSG00000145675/ENSG00000134318/ENSG00000067900/ENSG00000114353/ENSG00000075223/ENSG00000124171/ENSG00000180370	9
hsa04610	Complement and coagulation cascades	4/329	72/7003	0.440215	0.785419	ENSG00000120885/ENSG00000117335/ENSG00000113889/ENSG00000188488	4
hsa04972	Pancreatic secretion	5/329	93/7003	0.445005	0.78744	ENSG00000143153/ENSG00000163399/ENSG00000123104/ENSG00000087460/ENSG00000069849	5
hsa00640	Propanoate metabolism	2/329	32/7003	0.447698	0.78744	ENSG00000114054/ENSG00000084754	2
hsa04923	Regulation of lipolysis in adipocytes	3/329	53/7003	0.457067	0.790418	ENSG00000087460/ENSG00000145675/ENSG00000114353	3
hsa04914	Progesterone-mediated oocyte maturation	5/329	95/7003	0.463545	0.790418	ENSG00000080824/ENSG00000096384/ENSG00000145675/ENSG00000113742/ENSG00000114353	5
hsa04215	Apoptosis - multiple species	2/329	33/7003	0.463631	0.790418	ENSG00000101966/ENSG00000141682	2
hsa05020	Prion diseases	2/329	33/7003	0.463631	0.790418	ENSG00000044574/ENSG00000120738	2
hsa03450	Non-homologous end-joining	1/329	13/7003	0.465327	0.790418	ENSG00000079246	1
hsa04713	Circadian entrainment	5/329	96/7003	0.472747	0.79756	ENSG00000170345/ENSG00000198668/ENSG00000087460/ENSG00000114353/ENSG00000108551	5
hsa04722	Neurotrophin signaling pathway	6/329	118/7003	0.481509	0.802087	ENSG00000177606/ENSG00000100906/ENSG00000198668/ENSG00000179295/ENSG00000145675/ENSG00000177885	6
hsa05231	Choline metabolism in cancer	5/329	97/7003	0.481899	0.802087	ENSG00000177606/ENSG00000170345/ENSG00000145675/ENSG00000106299/ENSG00000177885	5
hsa05225	Hepatocellular carcinoma	8/329	162/7003	0.494635	0.817796	ENSG00000099860/ENSG00000116044/ENSG00000134202/ENSG00000145675/ENSG00000173473/ENSG00000130222/ENSG00000177885/ENSG00000080503	8
hsa04270	Vascular smooth muscle contraction	6/329	120/7003	0.497981	0.817875	ENSG00000123104/ENSG00000198668/ENSG00000087460/ENSG00000134318/ENSG00000058272/ENSG00000067900	6
hsa01521	EGFR tyrosine kinase inhibitor resistance	4/329	78/7003	0.502502	0.819872	ENSG00000162434/ENSG00000145675/ENSG00000168610/ENSG00000177885	4
hsa04110	Cell cycle	6/329	122/7003	0.514272	0.833591	ENSG00000099860/ENSG00000166913/ENSG00000164754/ENSG00000108055/ENSG00000130222/ENSG00000101972	6
hsa04144	Endocytosis	11/329	231/7003	0.526532	0.842452	ENSG00000170759/ENSG00000049759/ENSG00000138592/ENSG00000151693/ENSG00000106299/ENSG00000069329/ENSG00000129515/ENSG00000107560/ENSG00000124171/ENSG00000006125/ENSG00000039319	11
hsa05166	HTLV-I infection	11/329	231/7003	0.526532	0.842452	ENSG00000177606/ENSG00000170345/ENSG00000162772/ENSG00000100906/ENSG00000120738/ENSG00000127022/ENSG00000162434/ENSG00000145675/ENSG00000179218/ENSG00000128016/ENSG00000101966	11
hsa04742	Taste transduction	4/329	81/7003	0.532503	0.846543	ENSG00000111319/ENSG00000154678/ENSG00000166828/ENSG00000168447	4
hsa00450	Selenocompound metabolism	1/329	17/7003	0.559122	0.870879	ENSG00000116984	1
hsa00910	Nitrogen metabolism	1/329	17/7003	0.559122	0.870879	ENSG00000074410	1
hsa04911	Insulin secretion	4/329	84/7003	0.561588	0.870879	ENSG00000143153/ENSG00000163399/ENSG00000087460/ENSG00000069849	4
hsa04068	FoxO signaling pathway	6/329	128/7003	0.561857	0.870879	ENSG00000099860/ENSG00000145675/ENSG00000168610/ENSG00000130222/ENSG00000187555/ENSG00000177885	6
hsa03440	Homologous recombination	2/329	40/7003	0.567084	0.87352	ENSG00000101773/ENSG00000104320	2
hsa00670	One carbon pool by folate	1/329	18/7003	0.579884	0.878043	ENSG00000116984	1
hsa04727	GABAergic synapse	4/329	86/7003	0.580423	0.878043	ENSG00000111371/ENSG00000134294/ENSG00000114353/ENSG00000115896	4
hsa05219	Bladder cancer	2/329	41/7003	0.580641	0.878043	ENSG00000039068/ENSG00000113070	2
hsa04540	Gap junction	4/329	87/7003	0.589666	0.886286	ENSG00000123104/ENSG00000087460/ENSG00000114353/ENSG00000177885	4
hsa04726	Serotonergic synapse	5/329	111/7003	0.602857	0.900655	ENSG00000123104/ENSG00000120129/ENSG00000142192/ENSG00000087460/ENSG00000114353	5
hsa00565	Ether lipid metabolism	2/329	43/7003	0.606815	0.901138	ENSG00000007168/ENSG00000174607	2
hsa04910	Insulin signaling pathway	6/329	135/7003	0.614441	0.907032	ENSG00000198668/ENSG00000145675/ENSG00000142949/ENSG00000177885/ENSG00000114302/ENSG00000102893	6
hsa04724	Glutamatergic synapse	5/329	114/7003	0.626631	0.915052	ENSG00000123104/ENSG00000087460/ENSG00000111371/ENSG00000134294/ENSG00000114353	5
hsa04330	Notch signaling pathway	2/329	45/7003	0.631732	0.915052	ENSG00000114315/ENSG00000100603	2
hsa04310	Wnt signaling pathway	6/329	138/7003	0.635871	0.915052	ENSG00000177606/ENSG00000134318/ENSG00000101849/ENSG00000101266/ENSG00000100592/ENSG00000116161	6
hsa05146	Amoebiasis	4/329	93/7003	0.642541	0.915052	ENSG00000091136/ENSG00000087460/ENSG00000145675/ENSG00000035403	4
hsa04217	Necroptosis	7/329	162/7003	0.644512	0.915052	ENSG00000080824/ENSG00000096384/ENSG00000162434/ENSG00000101966/ENSG00000168610/ENSG00000113648/ENSG00000055332	7
hsa05152	Tuberculosis	7/329	162/7003	0.644512	0.915052	ENSG00000198668/ENSG00000162434/ENSG00000113013/ENSG00000105929/ENSG00000117984/ENSG00000071553/ENSG00000144381	7
hsa04152	AMPK signaling pathway	5/329	117/7003	0.649533	0.915052	ENSG00000145675/ENSG00000154001/ENSG00000073711/ENSG00000105568/ENSG00000119396	5
hsa03430	Mismatch repair	1/329	22/7003	0.653632	0.915052	ENSG00000035928	1
hsa03320	PPAR signaling pathway	3/329	71/7003	0.65536	0.915052	ENSG00000134240/ENSG00000123983/ENSG00000068366	3
hsa04620	Toll-like receptor signaling pathway	4/329	95/7003	0.659144	0.915052	ENSG00000177606/ENSG00000170345/ENSG00000100906/ENSG00000145675	4
hsa04933	AGE-RAGE signaling pathway in diabetic complications	4/329	96/7003	0.667248	0.915052	ENSG00000177606/ENSG00000120738/ENSG00000145675/ENSG00000168610	4
hsa04614	Renin-angiotensin system	1/329	23/7003	0.669955	0.915052	ENSG00000182220	1
hsa04940	Type I diabetes mellitus	1/329	23/7003	0.669955	0.915052	ENSG00000144381	1
hsa04070	Phosphatidylinositol signaling system	4/329	97/7003	0.67522	0.915052	ENSG00000123104/ENSG00000198668/ENSG00000145675/ENSG00000011405	4
hsa04750	Inflammatory mediator regulation of TRP channels	4/329	97/7003	0.67522	0.915052	ENSG00000123104/ENSG00000198668/ENSG00000087460/ENSG00000145675	4
hsa04977	Vitamin digestion and absorption	1/329	24/7003	0.685512	0.92102	ENSG00000168216	1
hsa04979	Cholesterol metabolism	2/329	50/7003	0.688616	0.92102	ENSG00000007944/ENSG00000163956	2
hsa04916	Melanogenesis	4/329	99/7003	0.690765	0.92102	ENSG00000198668/ENSG00000087460/ENSG00000187098/ENSG00000114353	4
hsa04950	Maturity onset diabetes of the young	1/329	25/7003	0.700337	0.92879	ENSG00000114315	1
hsa04922	Glucagon signaling pathway	4/329	101/7003	0.705778	0.930678	ENSG00000123104/ENSG00000198668/ENSG00000087460/ENSG00000102893	4
hsa00480	Glutathione metabolism	2/329	52/7003	0.709267	0.930678	ENSG00000233276/ENSG00000134202	2
hsa03460	Fanconi anemia pathway	2/329	53/7003	0.719157	0.938689	ENSG00000114315/ENSG00000162607	2
hsa04925	Aldosterone synthesis and secretion	3/329	79/7003	0.725026	0.941319	ENSG00000123104/ENSG00000198668/ENSG00000087460	3
hsa00140	Steroid hormone biosynthesis	2/329	54/7003	0.728763	0.941319	ENSG00000176387/ENSG00000149084	2
hsa05034	Alcoholism	7/329	178/7003	0.738522	0.942097	ENSG00000197061/ENSG00000198668/ENSG00000087460/ENSG00000125740/ENSG00000114353/ENSG00000177885/ENSG00000113648	7
hsa00630	Glyoxylate and dicarboxylate metabolism	1/329	28/7003	0.740762	0.942097	ENSG00000114054	1
hsa04744	Phototransduction	1/329	28/7003	0.740762	0.942097	ENSG00000198668	1
hsa00760	Nicotinate and nicotinamide metabolism	1/329	29/7003	0.752989	0.943138	ENSG00000112992	1
hsa03020	RNA polymerase	1/329	29/7003	0.752989	0.943138	ENSG00000047315	1
hsa04392	Hippo signaling pathway - multiple species	1/329	29/7003	0.752989	0.943138	ENSG00000173542	1
hsa04630	Jak-STAT signaling pathway	6/329	159/7003	0.764908	0.950809	ENSG00000162434/ENSG00000179295/ENSG00000145675/ENSG00000134352/ENSG00000168610/ENSG00000177885	6
hsa04725	Cholinergic synapse	4/329	110/7003	0.766781	0.950809	ENSG00000170345/ENSG00000123104/ENSG00000145675/ENSG00000114353	4
hsa04120	Ubiquitin mediated proteolysis	5/329	136/7003	0.773074	0.950851	ENSG00000049759/ENSG00000166266/ENSG00000101966/ENSG00000114062/ENSG00000186591	5
hsa00410	beta-Alanine metabolism	1/329	31/7003	0.775747	0.950851	ENSG00000084754	1
hsa04014	Ras signaling pathway	9/329	234/7003	0.778318	0.950851	ENSG00000017797/ENSG00000198668/ENSG00000179295/ENSG00000145675/ENSG00000130396/ENSG00000102678/ENSG00000154188/ENSG00000177885/ENSG00000180370	9
hsa05217	Basal cell carcinoma	2/329	61/7003	0.788471	0.958534	ENSG00000099860/ENSG00000130222	2
hsa00500	Starch and sucrose metabolism	1/329	33/7003	0.796413	0.963466	ENSG00000162688	1
hsa05032	Morphine addiction	3/329	90/7003	0.802257	0.965824	ENSG00000087460/ENSG00000154678/ENSG00000114353	3
hsa04150	mTOR signaling pathway	5/329	144/7003	0.813998	0.969623	ENSG00000130779/ENSG00000114573/ENSG00000145675/ENSG00000177885/ENSG00000168003	5
hsa03030	DNA replication	1/329	35/7003	0.815181	0.969623	ENSG00000035928	1
hsa04664	Fc epsilon RI signaling pathway	2/329	65/7003	0.817142	0.969623	ENSG00000145675/ENSG00000177885	2
hsa04720	Long-term potentiation	2/329	67/7003	0.830134	0.97919	ENSG00000123104/ENSG00000198668	2
hsa04622	RIG-I-like receptor signaling pathway	2/329	69/7003	0.842291	0.97919	ENSG00000100906/ENSG00000215301	2
hsa04066	HIF-1 signaling pathway	3/329	98/7003	0.846284	0.97919	ENSG00000145675/ENSG00000168610/ENSG00000154188	3
hsa04140	Autophagy - animal	4/329	127/7003	0.854609	0.97919	ENSG00000145675/ENSG00000164733/ENSG00000117984/ENSG00000023287	4
hsa00380	Tryptophan metabolism	1/329	40/7003	0.854893	0.97919	ENSG00000084754	1
hsa00860	Porphyrin and chlorophyll metabolism	1/329	40/7003	0.854893	0.97919	ENSG00000136628	1
hsa05416	Viral myocarditis	1/329	40/7003	0.854893	0.97919	ENSG00000075151	1
hsa04020	Calcium signaling pathway	6/329	180/7003	0.856791	0.97919	ENSG00000123104/ENSG00000183023/ENSG00000198668/ENSG00000087460/ENSG00000154678/ENSG00000102893	6
hsa03420	Nucleotide excision repair	1/329	43/7003	0.874508	0.983913	ENSG00000035928	1
hsa02010	ABC transporters	1/329	44/7003	0.88044	0.983913	ENSG00000085563	1
hsa04930	Type II diabetes mellitus	1/329	45/7003	0.886092	0.983913	ENSG00000145675	1
hsa04650	Natural killer cell mediated cytotoxicity	3/329	108/7003	0.889178	0.983913	ENSG00000179295/ENSG00000145675/ENSG00000177885	3
hsa04146	Peroxisome	2/329	80/7003	0.896102	0.983913	ENSG00000123983/ENSG00000068366	2
hsa05144	Malaria	1/329	47/7003	0.89661	0.983913	ENSG00000110651	1
hsa05206	MicroRNAs in cancer	10/329	296/7003	0.896821	0.983913	ENSG00000124766/ENSG00000277443/ENSG00000137710/ENSG00000100234/ENSG00000168610/ENSG00000100697/ENSG00000067900/ENSG00000114861/ENSG00000085563/ENSG00000177885	10
hsa00330	Arginine and proline metabolism	1/329	48/7003	0.9015	0.983913	ENSG00000123505	1
hsa04640	Hematopoietic cell lineage	2/329	83/7003	0.907497	0.983913	ENSG00000091409/ENSG00000164171	2
hsa04072	Phospholipase D signaling pathway	4/329	143/7003	0.90995	0.983913	ENSG00000087460/ENSG00000179295/ENSG00000145675/ENSG00000177885	4
hsa04913	Ovarian steroidogenesis	1/329	50/7003	0.910599	0.983913	ENSG00000087460	1
hsa05014	Amyotrophic lateral sclerosis (ALS)	1/329	50/7003	0.910599	0.983913	ENSG00000233276	1
hsa05322	Systemic lupus erythematosus	3/329	115/7003	0.9125	0.983913	ENSG00000197061/ENSG00000138385/ENSG00000113648	3
hsa04211	Longevity regulating pathway	2/329	86/7003	0.917718	0.985256	ENSG00000145675/ENSG00000023287	2
hsa04213	Longevity regulating pathway - multiple species	1/329	58/7003	0.939349	0.997027	ENSG00000145675	1
hsa04370	VEGF signaling pathway	1/329	58/7003	0.939349	0.997027	ENSG00000145675	1
hsa04623	Cytosolic DNA-sensing pathway	1/329	59/7003	0.942222	0.997027	ENSG00000100906	1
hsa00590	Arachidonic acid metabolism	1/329	60/7003	0.94496	0.997027	ENSG00000233276	1
hsa00830	Retinol metabolism	1/329	62/7003	0.950053	0.997027	ENSG00000072042	1
hsa05230	Central carbon metabolism in cancer	1/329	64/7003	0.954676	0.997027	ENSG00000145675	1
hsa00982	Drug metabolism - cytochrome P450	1/329	65/7003	0.956825	0.997027	ENSG00000134202	1
hsa00980	Metabolism of xenobiotics by cytochrome P450	1/329	68/7003	0.962681	0.997429	ENSG00000134202	1
hsa00562	Inositol phosphate metabolism	1/329	71/7003	0.967745	0.997429	ENSG00000011405	1
hsa01230	Biosynthesis of amino acids	1/329	72/7003	0.969276	0.997429	ENSG00000116984	1
hsa01200	Carbon metabolism	2/329	115/7003	0.974479	0.99827	ENSG00000114054/ENSG00000084754	2
hsa05204	Chemical carcinogenesis	1/329	79/7003	0.978144	0.99827	ENSG00000134202	1
hsa00240	Pyrimidine metabolism	1/329	99/7003	0.991756	0.999998	ENSG00000047315	1
hsa03010	Ribosome	2/329	148/7003	0.99368	0.999998	ENSG00000210082/ENSG00000211459	2
hsa00230	Purine metabolism	2/329	169/7003	0.997465	0.999998	ENSG00000154678/ENSG00000047315	2
hsa04060	Cytokine-cytokine receptor interaction	3/329	252/7003	0.999583	0.999998	ENSG00000134352/ENSG00000081041/ENSG00000163734	3
hsa04740	Olfactory transduction	3/329	377/7003	0.999998	0.999998	ENSG00000183023/ENSG00000198668/ENSG00000154678	3

## Sheet: MC
ID	Description	GeneRatio	BgRatio	pvalue	padj	geneID	Count
hsa05012	Parkinson's disease	12/53	138/7003	2.83638e-10	5.21895e-08	ENSG00000228253/ENSG00000198786/ENSG00000198899/ENSG00000212907/ENSG00000198727/ENSG00000198888/ENSG00000198763/ENSG00000198886/ENSG00000198840/ENSG00000170315/ENSG00000198938/ENSG00000198804	12
hsa00190	Oxidative phosphorylation	11/53	128/7003	1.96194e-09	1.80498e-07	ENSG00000228253/ENSG00000198786/ENSG00000198899/ENSG00000212907/ENSG00000198727/ENSG00000198888/ENSG00000198763/ENSG00000198886/ENSG00000198840/ENSG00000198938/ENSG00000198804	11
hsa04657	IL-17 signaling pathway	8/53	89/7003	2.75016e-07	1.68677e-05	ENSG00000080824/ENSG00000096384/ENSG00000177606/ENSG00000100906/ENSG00000166598/ENSG00000170345/ENSG00000081041/ENSG00000125538	8
hsa04141	Protein processing in endoplasmic reticulum	9/53	160/7003	2.53817e-06	0.000116756	ENSG00000080824/ENSG00000096384/ENSG00000132002/ENSG00000166598/ENSG00000120694/ENSG00000086061/ENSG00000167004/ENSG00000087074/ENSG00000116044	9
hsa04915	Estrogen signaling pathway	7/53	92/7003	5.05732e-06	0.000186109	ENSG00000080824/ENSG00000096384/ENSG00000177606/ENSG00000166598/ENSG00000087460/ENSG00000170345/ENSG00000145675	7
hsa05418	Fluid shear stress and atherosclerosis	8/53	135/7003	6.61562e-06	0.000202879	ENSG00000080824/ENSG00000096384/ENSG00000177606/ENSG00000166598/ENSG00000170345/ENSG00000145675/ENSG00000125538/ENSG00000116044	8
hsa04659	Th17 cell differentiation	6/53	93/7003	6.47762e-05	0.00167922	ENSG00000080824/ENSG00000096384/ENSG00000177606/ENSG00000100906/ENSG00000170345/ENSG00000125538	6
hsa05142	Chagas disease (American trypanosomiasis)	6/53	95/7003	7.30097e-05	0.00167922	ENSG00000177606/ENSG00000100906/ENSG00000087460/ENSG00000170345/ENSG00000145675/ENSG00000125538	6
hsa04668	TNF signaling pathway	6/53	102/7003	0.000108638	0.00222105	ENSG00000177606/ENSG00000100906/ENSG00000170345/ENSG00000145675/ENSG00000081041/ENSG00000125538	6
hsa05134	Legionellosis	4/53	50/7003	0.000520538	0.0095779	ENSG00000100906/ENSG00000144381/ENSG00000081041/ENSG00000125538	4
hsa04932	Non-alcoholic fatty liver disease (NAFLD)	6/53	144/7003	0.000705566	0.00977424	ENSG00000198727/ENSG00000177606/ENSG00000198938/ENSG00000198804/ENSG00000145675/ENSG00000125538	6
hsa04620	Toll-like receptor signaling pathway	5/53	95/7003	0.000708991	0.00977424	ENSG00000177606/ENSG00000100906/ENSG00000170345/ENSG00000145675/ENSG00000125538	5
hsa04723	Retrograde endocannabinoid signaling	6/53	145/7003	0.000731789	0.00977424	ENSG00000198786/ENSG00000212907/ENSG00000198888/ENSG00000198763/ENSG00000198886/ENSG00000198840	6
hsa05215	Prostate cancer	5/53	96/7003	0.000743692	0.00977424	ENSG00000080824/ENSG00000096384/ENSG00000100906/ENSG00000166598/ENSG00000145675	5
hsa05140	Leishmaniasis	4/53	58/7003	0.000917083	0.0112495	ENSG00000177606/ENSG00000100906/ENSG00000170345/ENSG00000125538	4
hsa04621	NOD-like receptor signaling pathway	6/53	163/7003	0.00134684	0.0148811	ENSG00000080824/ENSG00000096384/ENSG00000177606/ENSG00000100906/ENSG00000081041/ENSG00000125538	6
hsa04380	Osteoclast differentiation	5/53	110/7003	0.00137489	0.0148811	ENSG00000177606/ENSG00000100906/ENSG00000170345/ENSG00000145675/ENSG00000125538	5
hsa05010	Alzheimer's disease	6/53	166/7003	0.00147934	0.0151221	ENSG00000228253/ENSG00000198899/ENSG00000198727/ENSG00000198938/ENSG00000198804/ENSG00000125538	6
hsa04662	B cell receptor signaling pathway	4/53	68/7003	0.00166489	0.0161232	ENSG00000177606/ENSG00000100906/ENSG00000170345/ENSG00000145675	4
hsa05210	Colorectal cancer	4/53	71/7003	0.00195345	0.0179718	ENSG00000177606/ENSG00000099860/ENSG00000170345/ENSG00000145675	4
hsa05167	Kaposi's sarcoma-associated herpesvirus infection	6/53	177/7003	0.0020522	0.0179812	ENSG00000177606/ENSG00000100906/ENSG00000170315/ENSG00000170345/ENSG00000145675/ENSG00000081041	6
hsa04918	Thyroid hormone synthesis	4/53	73/7003	0.00216404	0.0180992	ENSG00000233276/ENSG00000166598/ENSG00000087460/ENSG00000143153	4
hsa04260	Cardiac muscle contraction	4/53	77/7003	0.00263138	0.019672	ENSG00000198727/ENSG00000198938/ENSG00000198804/ENSG00000143153	4
hsa04926	Relaxin signaling pathway	5/53	128/7003	0.00268247	0.019672	ENSG00000177606/ENSG00000100906/ENSG00000087460/ENSG00000170345/ENSG00000145675	5
hsa05132	Salmonella infection	4/53	78/7003	0.00275823	0.019672	ENSG00000177606/ENSG00000170345/ENSG00000081041/ENSG00000125538	4
hsa05016	Huntington's disease	6/53	188/7003	0.00277974	0.019672	ENSG00000228253/ENSG00000233276/ENSG00000198899/ENSG00000198727/ENSG00000198938/ENSG00000198804	6
hsa04024	cAMP signaling pathway	6/53	195/7003	0.00333445	0.0221982	ENSG00000177606/ENSG00000100906/ENSG00000087460/ENSG00000170345/ENSG00000145675/ENSG00000143153	6
hsa04210	Apoptosis	5/53	135/7003	0.00337799	0.0221982	ENSG00000177606/ENSG00000100906/ENSG00000099860/ENSG00000170345/ENSG00000145675	5
hsa04612	Antigen processing and presentation	3/53	41/7003	0.00356211	0.022601	ENSG00000080824/ENSG00000096384/ENSG00000167004	3
hsa04064	NF-kappa B signaling pathway	4/53	86/7003	0.00392763	0.0240895	ENSG00000100906/ENSG00000099860/ENSG00000081041/ENSG00000125538	4
hsa05161	Hepatitis B	5/53	141/7003	0.00407069	0.0241615	ENSG00000177606/ENSG00000100906/ENSG00000170345/ENSG00000145675/ENSG00000166913	5
hsa05224	Breast cancer	5/53	145/7003	0.00458571	0.0263678	ENSG00000177606/ENSG00000114315/ENSG00000099860/ENSG00000170345/ENSG00000145675	5
hsa01522	Endocrine resistance	4/53	91/7003	0.00480787	0.0268075	ENSG00000177606/ENSG00000087460/ENSG00000170345/ENSG00000145675	4
hsa05164	Influenza A	5/53	151/7003	0.00544329	0.0294578	ENSG00000132002/ENSG00000177606/ENSG00000100906/ENSG00000145675/ENSG00000125538	5
hsa04933	AGE-RAGE signaling pathway in diabetic complications	4/53	96/7003	0.00581235	0.0305563	ENSG00000177606/ENSG00000120738/ENSG00000145675/ENSG00000125538	4
hsa04660	T cell receptor signaling pathway	4/53	98/7003	0.00625059	0.0319475	ENSG00000177606/ENSG00000100906/ENSG00000170345/ENSG00000145675	4
hsa05166	HTLV-I infection	6/53	231/7003	0.00758261	0.0377081	ENSG00000162772/ENSG00000177606/ENSG00000100906/ENSG00000120738/ENSG00000170345/ENSG00000145675	6
hsa04137	Mitophagy - animal	3/53	64/7003	0.0123237	0.0596727	ENSG00000177606/ENSG00000170315/ENSG00000106052	3
hsa04940	Type I diabetes mellitus	2/53	23/7003	0.0128446	0.0606001	ENSG00000144381/ENSG00000125538	2
hsa05031	Amphetamine addiction	3/53	66/7003	0.013393	0.0616077	ENSG00000177606/ENSG00000087460/ENSG00000170345	3
hsa05323	Rheumatoid arthritis	3/53	69/7003	0.0150936	0.0677371	ENSG00000177606/ENSG00000170345/ENSG00000125538	3
hsa05133	Pertussis	3/53	72/7003	0.0169112	0.0740873	ENSG00000177606/ENSG00000170345/ENSG00000125538	3
hsa05220	Chronic myeloid leukemia	3/53	77/7003	0.0202027	0.0864487	ENSG00000100906/ENSG00000099860/ENSG00000145675	3
hsa04658	Th1 and Th2 cell differentiation	3/53	78/7003	0.0209005	0.0874019	ENSG00000177606/ENSG00000100906/ENSG00000170345	3
hsa05020	Prion diseases	2/53	33/7003	0.0255487	0.104466	ENSG00000120738/ENSG00000125538	2
hsa05222	Small cell lung cancer	3/53	91/7003	0.0311723	0.12373	ENSG00000100906/ENSG00000099860/ENSG00000145675	3
hsa04960	Aldosterone-regulated sodium reabsorption	2/53	37/7003	0.0316151	0.12373	ENSG00000145675/ENSG00000143153	2
hsa05168	Herpes simplex infection	4/53	160/7003	0.032319	0.12373	ENSG00000177606/ENSG00000100906/ENSG00000170345/ENSG00000125538	4
hsa05146	Amoebiasis	3/53	93/7003	0.0329499	0.12373	ENSG00000087460/ENSG00000145675/ENSG00000125538	3
hsa04914	Progesterone-mediated oocyte maturation	3/53	95/7003	0.0347797	0.127989	ENSG00000080824/ENSG00000096384/ENSG00000145675	3
hsa04750	Inflammatory mediator regulation of TRP channels	3/53	97/7003	0.0366615	0.129725	ENSG00000087460/ENSG00000145675/ENSG00000125538	3
hsa05231	Choline metabolism in cancer	3/53	97/7003	0.0366615	0.129725	ENSG00000177606/ENSG00000170345/ENSG00000145675	3
hsa04973	Carbohydrate digestion and absorption	2/53	41/7003	0.0381889	0.13258	ENSG00000145675/ENSG00000143153	2
hsa05169	Epstein-Barr virus infection	4/53	177/7003	0.0442606	0.150814	ENSG00000177606/ENSG00000100906/ENSG00000145675/ENSG00000166913	4
hsa04961	Endocrine and other factor-regulated calcium reabsorption	2/53	46/7003	0.0470673	0.157461	ENSG00000087460/ENSG00000143153	2
hsa05030	Cocaine addiction	2/53	47/7003	0.0489259	0.160756	ENSG00000177606/ENSG00000087460	2
hsa05203	Viral carcinogenesis	4/53	190/7003	0.0548689	0.177121	ENSG00000177606/ENSG00000100906/ENSG00000145675/ENSG00000166913	4
hsa05321	Inflammatory bowel disease (IBD)	2/53	51/7003	0.0566203	0.179623	ENSG00000177606/ENSG00000125538	2
hsa04722	Neurotrophin signaling pathway	3/53	118/7003	0.0594835	0.185508	ENSG00000177606/ENSG00000100906/ENSG00000145675	3
hsa04923	Regulation of lipolysis in adipocytes	2/53	53/7003	0.0606168	0.185891	ENSG00000087460/ENSG00000145675	2
hsa04611	Platelet activation	3/53	120/7003	0.0619394	0.186833	ENSG00000087460/ENSG00000145675/ENSG00000077420	3
hsa04110	Cell cycle	3/53	122/7003	0.0644424	0.191249	ENSG00000099860/ENSG00000164754/ENSG00000166913	3
hsa05213	Endometrial cancer	2/53	57/7003	0.0688895	0.201201	ENSG00000099860/ENSG00000145675	2
hsa05162	Measles	3/53	127/7003	0.0709031	0.203847	ENSG00000100906/ENSG00000145675/ENSG00000125538	3
hsa04623	Cytosolic DNA-sensing pathway	2/53	59/7003	0.0731587	0.207095	ENSG00000100906/ENSG00000125538	2
hsa05120	Epithelial cell signaling in Helicobacter pylori infection	2/53	64/7003	0.0841909	0.231211	ENSG00000177606/ENSG00000100906	2
hsa05223	Non-small cell lung cancer	2/53	64/7003	0.0841909	0.231211	ENSG00000099860/ENSG00000145675	2
hsa04917	Prolactin signaling pathway	2/53	68/7003	0.0933591	0.248958	ENSG00000170345/ENSG00000145675	2
hsa05211	Renal cell carcinoma	2/53	68/7003	0.0933591	0.248958	ENSG00000177606/ENSG00000145675	2
hsa04976	Bile secretion	2/53	69/7003	0.0956954	0.251542	ENSG00000087460/ENSG00000143153	2
hsa05214	Glioma	2/53	70/7003	0.0980486	0.254098	ENSG00000099860/ENSG00000145675	2
hsa04218	Cellular senescence	3/53	148/7003	0.101021	0.258164	ENSG00000099860/ENSG00000145675/ENSG00000152518	3
hsa03018	RNA degradation	2/53	73/7003	0.105206	0.262989	ENSG00000070756/ENSG00000144381	2
hsa04921	Oxytocin signaling pathway	3/53	152/7003	0.107265	0.262989	ENSG00000177606/ENSG00000087460/ENSG00000170345	3
hsa05212	Pancreatic cancer	2/53	74/7003	0.107623	0.262989	ENSG00000099860/ENSG00000145675	2
hsa04971	Gastric acid secretion	2/53	75/7003	0.110055	0.262989	ENSG00000087460/ENSG00000143153	2
hsa05218	Melanoma	2/53	75/7003	0.110055	0.262989	ENSG00000099860/ENSG00000145675	2
hsa05332	Graft-versus-host disease	1/53	16/7003	0.11457	0.270269	ENSG00000125538	1
hsa04151	PI3K-Akt signaling pathway	5/53	344/7003	0.117237	0.273059	ENSG00000080824/ENSG00000096384/ENSG00000166598/ENSG00000145675/ENSG00000166913	5
hsa04217	Necroptosis	3/53	162/7003	0.123518	0.280584	ENSG00000080824/ENSG00000096384/ENSG00000125538	3
hsa05225	Hepatocellular carcinoma	3/53	162/7003	0.123518	0.280584	ENSG00000099860/ENSG00000145675/ENSG00000116044	3
hsa03013	RNA transport	3/53	167/7003	0.131968	0.293883	ENSG00000070756/ENSG00000100664/ENSG00000075151	3
hsa04911	Insulin secretion	2/53	84/7003	0.132567	0.293883	ENSG00000087460/ENSG00000143153	2
hsa04012	ErbB signaling pathway	2/53	85/7003	0.135131	0.296001	ENSG00000177606/ENSG00000145675	2
hsa04062	Chemokine signaling pathway	3/53	171/7003	0.138874	0.300622	ENSG00000100906/ENSG00000145675/ENSG00000081041	3
hsa04970	Salivary secretion	2/53	89/7003	0.145498	0.311299	ENSG00000087460/ENSG00000143153	2
hsa04912	GnRH signaling pathway	2/53	92/7003	0.153382	0.322264	ENSG00000177606/ENSG00000087460	2
hsa04964	Proximal tubule bicarbonate reclamation	1/53	22/7003	0.154126	0.322264	ENSG00000143153	1
hsa04972	Pancreatic secretion	2/53	93/7003	0.156029	0.322576	ENSG00000087460/ENSG00000143153	2
hsa05202	Transcriptional misregulation in cancer	3/53	182/7003	0.158483	0.32401	ENSG00000099860/ENSG00000144802/ENSG00000115738	3
hsa04713	Circadian entrainment	2/53	96/7003	0.164022	0.33165	ENSG00000087460/ENSG00000170345	2
hsa04010	MAPK signaling pathway	4/53	286/7003	0.169614	0.339126	ENSG00000177606/ENSG00000099860/ENSG00000170345/ENSG00000125538	4
hsa03008	Ribosome biogenesis in eukaryotes	2/53	99/7003	0.17209	0.339126	ENSG00000210082/ENSG00000211459	2
hsa04950	Maturity onset diabetes of the young	1/53	25/7003	0.173249	0.339126	ENSG00000114315	1
hsa04931	Insulin resistance	2/53	104/7003	0.18568	0.359632	ENSG00000100906/ENSG00000145675	2
hsa01523	Antifolate resistance	1/53	29/7003	0.198087	0.379667	ENSG00000125538	1
hsa04725	Cholinergic synapse	2/53	110/7003	0.202188	0.383531	ENSG00000170345/ENSG00000145675	2
hsa04919	Thyroid hormone signaling pathway	2/53	112/7003	0.207731	0.389978	ENSG00000145675/ENSG00000143153	2
hsa04015	Rap1 signaling pathway	3/53	209/7003	0.209825	0.389978	ENSG00000087460/ENSG00000145675/ENSG00000077420	3
hsa05143	African trypanosomiasis	1/53	33/7003	0.222193	0.408835	ENSG00000125538	1
hsa04114	Oocyte meiosis	2/53	121/7003	0.232861	0.424221	ENSG00000065613/ENSG00000166913	2
hsa05216	Thyroid cancer	1/53	36/7003	0.239804	0.432588	ENSG00000099860	1
hsa04728	Dopaminergic synapse	2/53	125/7003	0.244101	0.436064	ENSG00000087460/ENSG00000170345	2
hsa04068	FoxO signaling pathway	2/53	128/7003	0.25255	0.442563	ENSG00000099860/ENSG00000145675	2
hsa05160	Hepatitis C	2/53	128/7003	0.25255	0.442563	ENSG00000100906/ENSG00000145675	2
hsa05416	Viral myocarditis	1/53	40/7003	0.262679	0.45597	ENSG00000075151	1
hsa04550	Signaling pathways regulating pluripotency of stem cells	2/53	134/7003	0.269472	0.463391	ENSG00000145675/ENSG00000115738	2
hsa04962	Vasopressin-regulated water reabsorption	1/53	43/7003	0.27939	0.475998	ENSG00000087460	1
hsa04261	Adrenergic signaling in cardiomyocytes	2/53	141/7003	0.289218	0.481257	ENSG00000087460/ENSG00000143153	2
hsa04330	Notch signaling pathway	1/53	45/7003	0.290324	0.481257	ENSG00000114315	1
hsa04930	Type II diabetes mellitus	1/53	45/7003	0.290324	0.481257	ENSG00000145675	1
hsa04072	Phospholipase D signaling pathway	2/53	143/7003	0.294853	0.484401	ENSG00000087460/ENSG00000145675	2
hsa05144	Malaria	1/53	47/7003	0.301095	0.490006	ENSG00000125538	1
hsa05226	Gastric cancer	2/53	147/7003	0.306107	0.490006	ENSG00000099860/ENSG00000145675	2
hsa05110	Vibrio cholerae infection	1/53	48/7003	0.30642	0.490006	ENSG00000087460	1
hsa03010	Ribosome	2/53	148/7003	0.308917	0.490006	ENSG00000210082/ENSG00000211459	2
hsa04978	Mineral absorption	1/53	49/7003	0.311705	0.490076	ENSG00000143153	1
hsa04913	Ovarian steroidogenesis	1/53	50/7003	0.316951	0.490076	ENSG00000087460	1
hsa05014	Amyotrophic lateral sclerosis (ALS)	1/53	50/7003	0.316951	0.490076	ENSG00000233276	1
hsa04390	Hippo signaling pathway	2/53	152/7003	0.320134	0.490872	ENSG00000115738/ENSG00000166913	2
hsa00480	Glutathione metabolism	1/53	52/7003	0.327325	0.497751	ENSG00000233276	1
hsa03460	Fanconi anemia pathway	1/53	53/7003	0.332454	0.501407	ENSG00000114315	1
hsa05152	Tuberculosis	2/53	162/7003	0.347989	0.517995	ENSG00000144381/ENSG00000125538	2
hsa00310	Lysine degradation	1/53	58/7003	0.357529	0.517995	ENSG00000005483	1
hsa04213	Longevity regulating pathway - multiple species	1/53	58/7003	0.357529	0.517995	ENSG00000145675	1
hsa04370	VEGF signaling pathway	1/53	58/7003	0.357529	0.517995	ENSG00000145675	1
hsa04730	Long-term depression	1/53	58/7003	0.357529	0.517995	ENSG00000087460	1
hsa04530	Tight junction	2/53	168/7003	0.364538	0.523899	ENSG00000177606/ENSG00000137710	2
hsa00590	Arachidonic acid metabolism	1/53	60/7003	0.367299	0.523899	ENSG00000233276	1
hsa05217	Basal cell carcinoma	1/53	61/7003	0.372128	0.526705	ENSG00000099860	1
hsa04924	Renin secretion	1/53	64/7003	0.386402	0.52912	ENSG00000087460	1
hsa05230	Central carbon metabolism in cancer	1/53	64/7003	0.386402	0.52912	ENSG00000145675	1
hsa04664	Fc epsilon RI signaling pathway	1/53	65/7003	0.391088	0.52912	ENSG00000145675	1
hsa04920	Adipocytokine signaling pathway	1/53	65/7003	0.391088	0.52912	ENSG00000100906	1
hsa05131	Shigellosis	1/53	65/7003	0.391088	0.52912	ENSG00000100906	1
hsa05221	Acute myeloid leukemia	1/53	65/7003	0.391088	0.52912	ENSG00000145675	1
hsa04115	p53 signaling pathway	1/53	68/7003	0.404939	0.542054	ENSG00000099860	1
hsa05165	Human papillomavirus infection	3/53	305/7003	0.408232	0.542054	ENSG00000114315/ENSG00000087460/ENSG00000145675	3
hsa04622	RIG-I-like receptor signaling pathway	1/53	69/7003	0.409486	0.542054	ENSG00000100906	1
hsa01524	Platinum drug resistance	1/53	70/7003	0.414	0.544114	ENSG00000145675	1
hsa03320	PPAR signaling pathway	1/53	71/7003	0.41848	0.546101	ENSG00000147872	1
hsa04610	Complement and coagulation cascades	1/53	72/7003	0.422926	0.548016	ENSG00000175899	1
hsa05100	Bacterial invasion of epithelial cells	1/53	75/7003	0.436065	0.561091	ENSG00000145675	1
hsa04510	Focal adhesion	2/53	197/7003	0.442083	0.564884	ENSG00000177606/ENSG00000145675	2
hsa05205	Proteoglycans in cancer	2/53	199/7003	0.447254	0.56575	ENSG00000145675/ENSG00000137710	2
hsa01521	EGFR tyrosine kinase inhibitor resistance	1/53	78/7003	0.448911	0.56575	ENSG00000145675	1
hsa04925	Aldosterone synthesis and secretion	1/53	79/7003	0.453128	0.567181	ENSG00000087460	1
hsa04350	TGF-beta signaling pathway	1/53	83/7003	0.469685	0.580013	ENSG00000115738	1
hsa04640	Hematopoietic cell lineage	1/53	83/7003	0.469685	0.580013	ENSG00000125538	1
hsa04810	Regulation of actin cytoskeleton	2/53	211/7003	0.477723	0.581309	ENSG00000145675/ENSG00000137710	2
hsa04211	Longevity regulating pathway	1/53	86/7003	0.481778	0.581309	ENSG00000145675	1
hsa04974	Protein digestion and absorption	1/53	86/7003	0.481778	0.581309	ENSG00000143153	1
hsa04540	Gap junction	1/53	87/7003	0.485749	0.581309	ENSG00000087460	1
hsa04666	Fc gamma R-mediated phagocytosis	1/53	88/7003	0.48969	0.581309	ENSG00000145675	1
hsa05414	Dilated cardiomyopathy (DCM)	1/53	88/7003	0.48969	0.581309	ENSG00000087460	1
hsa03015	mRNA surveillance pathway	1/53	89/7003	0.493601	0.582196	ENSG00000070756	1
hsa05032	Morphine addiction	1/53	90/7003	0.497483	0.583038	ENSG00000087460	1
hsa05145	Toxoplasmosis	1/53	95/7003	0.516459	0.601446	ENSG00000100906	1
hsa04070	Phosphatidylinositol signaling system	1/53	97/7003	0.52385	0.606217	ENSG00000145675	1
hsa04066	HIF-1 signaling pathway	1/53	98/7003	0.527505	0.60663	ENSG00000145675	1
hsa04916	Melanogenesis	1/53	99/7003	0.531131	0.607007	ENSG00000087460	1
hsa04922	Glucagon signaling pathway	1/53	101/7003	0.538303	0.611406	ENSG00000087460	1
hsa04650	Natural killer cell mediated cytotoxicity	1/53	108/7003	0.562566	0.635044	ENSG00000145675	1
hsa04670	Leukocyte transendothelial migration	1/53	111/7003	0.572578	0.636189	ENSG00000145675	1
hsa04726	Serotonergic synapse	1/53	111/7003	0.572578	0.636189	ENSG00000087460	1
hsa04060	Cytokine-cytokine receptor interaction	2/53	252/7003	0.573953	0.636189	ENSG00000081041/ENSG00000125538	2
hsa04724	Glutamatergic synapse	1/53	114/7003	0.582364	0.641346	ENSG00000087460	1
hsa04071	Sphingolipid signaling pathway	1/53	115/7003	0.585577	0.641346	ENSG00000145675	1
hsa04152	AMPK signaling pathway	1/53	117/7003	0.591931	0.644469	ENSG00000145675	1
hsa04270	Vascular smooth muscle contraction	1/53	120/7003	0.601282	0.6508	ENSG00000087460	1
hsa03040	Spliceosome	1/53	124/7003	0.613424	0.660059	ENSG00000196504	1
hsa04140	Autophagy - animal	1/53	127/7003	0.622292	0.665708	ENSG00000145675	1
hsa04910	Insulin signaling pathway	1/53	135/7003	0.644976	0.68494	ENSG00000145675	1
hsa04371	Apelin signaling pathway	1/53	136/7003	0.647715	0.68494	ENSG00000120738	1
hsa04310	Wnt signaling pathway	1/53	138/7003	0.653133	0.686722	ENSG00000177606	1
hsa04150	mTOR signaling pathway	1/53	144/7003	0.668899	0.699303	ENSG00000145675	1
hsa04630	Jak-STAT signaling pathway	1/53	159/7003	0.705303	0.733196	ENSG00000145675	1
hsa04022	cGMP-PKG signaling pathway	1/53	161/7003	0.70985	0.733777	ENSG00000143153	1
hsa04360	Axon guidance	1/53	174/7003	0.737772	0.75838	ENSG00000145675	1
hsa05034	Alcoholism	1/53	178/7003	0.74582	0.762179	ENSG00000087460	1
hsa04020	Calcium signaling pathway	1/53	180/7003	0.749752	0.762179	ENSG00000087460	1
hsa04144	Endocytosis	1/53	231/7003	0.832116	0.840596	ENSG00000170315	1
hsa04014	Ras signaling pathway	1/53	234/7003	0.836027	0.840596	ENSG00000145675	1
hsa05206	MicroRNAs in cancer	1/53	296/7003	0.899504	0.899504	ENSG00000137710	1

## Sheet: MON
ID	Description	GeneRatio	BgRatio	pvalue	padj	geneID	Count
hsa05012	Parkinson's disease	12/119	138/7003	3.32788e-06	0.000625642	ENSG00000228253/ENSG00000198786/ENSG00000212907/ENSG00000198899/ENSG00000198727/ENSG00000198763/ENSG00000198886/ENSG00000198804/ENSG00000114353/ENSG00000198888/ENSG00000198938/ENSG00000023228	12
hsa00190	Oxidative phosphorylation	11/119	128/7003	9.77458e-06	0.00091881	ENSG00000228253/ENSG00000198786/ENSG00000212907/ENSG00000198899/ENSG00000198727/ENSG00000198763/ENSG00000198886/ENSG00000198804/ENSG00000198888/ENSG00000198938/ENSG00000023228	11
hsa04621	NOD-like receptor signaling pathway	11/119	163/7003	9.32882e-05	0.00584606	ENSG00000100906/ENSG00000163734/ENSG00000108691/ENSG00000096384/ENSG00000165416/ENSG00000080824/ENSG00000101966/ENSG00000150782/ENSG00000123104/ENSG00000088888/ENSG00000104312	11
hsa04022	cGMP-PKG signaling pathway	10/119	161/7003	0.000385267	0.0181076	ENSG00000164116/ENSG00000182158/ENSG00000061918/ENSG00000065534/ENSG00000134318/ENSG00000114353/ENSG00000123104/ENSG00000101335/ENSG00000146535/ENSG00000068305	10
hsa04612	Antigen processing and presentation	5/119	41/7003	0.000598497	0.0225035	ENSG00000126803/ENSG00000096384/ENSG00000167004/ENSG00000080824/ENSG00000019582	5
hsa04915	Estrogen signaling pathway	7/119	92/7003	0.000910854	0.0253892	ENSG00000182158/ENSG00000126803/ENSG00000166598/ENSG00000096384/ENSG00000080824/ENSG00000114353/ENSG00000123104	7
hsa04270	Vascular smooth muscle contraction	8/119	120/7003	0.000945344	0.0253892	ENSG00000164116/ENSG00000061918/ENSG00000065534/ENSG00000134318/ENSG00000122786/ENSG00000123104/ENSG00000101335/ENSG00000146535	8
hsa05134	Legionellosis	5/119	50/7003	0.00149847	0.0320179	ENSG00000126803/ENSG00000100906/ENSG00000163734/ENSG00000144381/ENSG00000150782	5
hsa04141	Protein processing in endoplasmic reticulum	9/119	160/7003	0.00153277	0.0320179	ENSG00000126803/ENSG00000074695/ENSG00000120694/ENSG00000166598/ENSG00000096384/ENSG00000167004/ENSG00000080824/ENSG00000086061/ENSG00000175197	9
hsa04730	Long-term depression	5/119	58/7003	0.00290969	0.0538802	ENSG00000164116/ENSG00000061918/ENSG00000114353/ENSG00000123104/ENSG00000146535	5
hsa04723	Retrograde endocannabinoid signaling	8/119	145/7003	0.00315257	0.0538802	ENSG00000198786/ENSG00000212907/ENSG00000198763/ENSG00000198886/ENSG00000114353/ENSG00000123104/ENSG00000198888/ENSG00000023228	8
hsa05202	Transcriptional misregulation in cancer	9/119	182/7003	0.00368293	0.0566155	ENSG00000244405/ENSG00000118971/ENSG00000130222/ENSG00000185630/ENSG00000099860/ENSG00000141027/ENSG00000116717/ENSG00000171988/ENSG00000175197	9
hsa04657	IL-17 signaling pathway	6/119	89/7003	0.0039149	0.0566155	ENSG00000166598/ENSG00000100906/ENSG00000163734/ENSG00000108691/ENSG00000096384/ENSG00000080824	6
hsa05016	Huntington's disease	9/119	188/7003	0.00456053	0.0612414	ENSG00000228253/ENSG00000233276/ENSG00000182158/ENSG00000198899/ENSG00000198727/ENSG00000198804/ENSG00000198938/ENSG00000023228/ENSG00000102978	9
hsa05215	Prostate cancer	6/119	96/7003	0.00567497	0.0711262	ENSG00000244405/ENSG00000182158/ENSG00000166598/ENSG00000100906/ENSG00000096384/ENSG00000080824	6
hsa05010	Alzheimer's disease	8/119	166/7003	0.00710853	0.0835252	ENSG00000228253/ENSG00000186318/ENSG00000198899/ENSG00000198727/ENSG00000198804/ENSG00000123104/ENSG00000198938/ENSG00000023228	8
hsa04210	Apoptosis	7/119	135/7003	0.00791798	0.0875636	ENSG00000100906/ENSG00000130222/ENSG00000101966/ENSG00000123104/ENSG00000099860/ENSG00000116717/ENSG00000175197	7
hsa04670	Leukocyte transendothelial migration	6/119	111/7003	0.0112953	0.117973	ENSG00000163347/ENSG00000134318/ENSG00000107562/ENSG00000114353/ENSG00000100852/ENSG00000101335	6
hsa05130	Pathogenic Escherichia coli infection	4/119	53/7003	0.0122324	0.121036	ENSG00000163347/ENSG00000134318/ENSG00000106299/ENSG00000115053	4
hsa04921	Oxytocin signaling pathway	7/119	152/7003	0.0146211	0.137438	ENSG00000164116/ENSG00000061918/ENSG00000065534/ENSG00000134318/ENSG00000114353/ENSG00000123104/ENSG00000101335	7
hsa05213	Endometrial cancer	4/119	57/7003	0.0156708	0.137779	ENSG00000130222/ENSG00000134982/ENSG00000099860/ENSG00000116717	4
hsa04611	Platelet activation	6/119	120/7003	0.016123	0.137779	ENSG00000164116/ENSG00000061918/ENSG00000065534/ENSG00000134318/ENSG00000114353/ENSG00000123104	6
hsa05222	Small cell lung cancer	5/119	91/7003	0.0189989	0.154032	ENSG00000100906/ENSG00000130222/ENSG00000101966/ENSG00000099860/ENSG00000116717	5
hsa05217	Basal cell carcinoma	4/119	61/7003	0.0196636	0.154032	ENSG00000130222/ENSG00000134982/ENSG00000099860/ENSG00000116717	4
hsa05216	Thyroid cancer	3/119	36/7003	0.0227292	0.166565	ENSG00000130222/ENSG00000099860/ENSG00000116717	3
hsa04924	Renin secretion	4/119	64/7003	0.0230356	0.166565	ENSG00000164116/ENSG00000061918/ENSG00000114353/ENSG00000123104	4
hsa05131	Shigellosis	4/119	65/7003	0.0242331	0.168734	ENSG00000100906/ENSG00000134318/ENSG00000106299/ENSG00000104312	4
hsa04062	Chemokine signaling pathway	7/119	171/7003	0.0260838	0.170365	ENSG00000100906/ENSG00000163734/ENSG00000108691/ENSG00000134318/ENSG00000106299/ENSG00000107562/ENSG00000114353	7
hsa03008	Ribosome biogenesis in eukaryotes	5/119	99/7003	0.0262797	0.170365	ENSG00000210082/ENSG00000211459/ENSG00000124383/ENSG00000135372/ENSG00000163938	5
hsa04115	p53 signaling pathway	4/119	68/7003	0.0280491	0.175774	ENSG00000118971/ENSG00000130222/ENSG00000099860/ENSG00000116717	4
hsa05210	Colorectal cancer	4/119	71/7003	0.0322044	0.195304	ENSG00000130222/ENSG00000134982/ENSG00000099860/ENSG00000116717	4
hsa03018	RNA degradation	4/119	73/7003	0.0351651	0.200335	ENSG00000070756/ENSG00000198677/ENSG00000144381/ENSG00000090621	4
hsa04918	Thyroid hormone synthesis	4/119	73/7003	0.0351651	0.200335	ENSG00000233276/ENSG00000182158/ENSG00000166598/ENSG00000123104	4
hsa05220	Chronic myeloid leukemia	4/119	77/7003	0.0415466	0.229728	ENSG00000100906/ENSG00000130222/ENSG00000099860/ENSG00000116717	4
hsa05132	Salmonella infection	4/119	78/7003	0.0432381	0.232018	ENSG00000163734/ENSG00000134318/ENSG00000106299/ENSG00000150782	4
hsa05144	Malaria	3/119	47/7003	0.0451682	0.232018	ENSG00000108691/ENSG00000150782/ENSG00000110651	3
hsa04071	Sphingolipid signaling pathway	5/119	115/7003	0.0456631	0.232018	ENSG00000179639/ENSG00000134318/ENSG00000114353/ENSG00000198964/ENSG00000146535	5
hsa04110	Cell cycle	5/119	122/7003	0.0562613	0.278345	ENSG00000118971/ENSG00000130222/ENSG00000099860/ENSG00000116717/ENSG00000004897	5
hsa04064	NF-kappa B signaling pathway	4/119	86/7003	0.0581496	0.280311	ENSG00000100906/ENSG00000107562/ENSG00000101966/ENSG00000099860	4
hsa04540	Gap junction	4/119	87/7003	0.0601848	0.282869	ENSG00000164116/ENSG00000061918/ENSG00000114353/ENSG00000123104	4
hsa03015	mRNA surveillance pathway	4/119	89/7003	0.0643679	0.29025	ENSG00000141543/ENSG00000070756/ENSG00000145216/ENSG00000090621	4
hsa04530	Tight junction	6/119	168/7003	0.0659563	0.29025	ENSG00000163347/ENSG00000132849/ENSG00000134318/ENSG00000106299/ENSG00000158481/ENSG00000101335	6
hsa04068	FoxO signaling pathway	5/119	128/7003	0.066387	0.29025	ENSG00000145632/ENSG00000118971/ENSG00000130222/ENSG00000099860/ENSG00000116717	5
hsa04914	Progesterone-mediated oocyte maturation	4/119	95/7003	0.0778054	0.317628	ENSG00000096384/ENSG00000080824/ENSG00000114353/ENSG00000004897	4
hsa05145	Toxoplasmosis	4/119	95/7003	0.0778054	0.317628	ENSG00000126803/ENSG00000100906/ENSG00000101966/ENSG00000114353	4
hsa04623	Cytosolic DNA-sensing pathway	3/119	59/7003	0.0784003	0.317628	ENSG00000100906/ENSG00000150782/ENSG00000088888	3
hsa05418	Fluid shear stress and atherosclerosis	5/119	135/7003	0.079407	0.317628	ENSG00000166598/ENSG00000108691/ENSG00000096384/ENSG00000080824/ENSG00000068305	5
hsa05223	Non-small cell lung cancer	3/119	64/7003	0.094666	0.364919	ENSG00000130222/ENSG00000099860/ENSG00000116717	3
hsa04668	TNF signaling pathway	4/119	102/7003	0.095112	0.364919	ENSG00000182158/ENSG00000100906/ENSG00000163734/ENSG00000108691	4
hsa04932	Non-alcoholic fatty liver disease (NAFLD)	5/119	144/7003	0.0980143	0.368534	ENSG00000198727/ENSG00000198804/ENSG00000198938/ENSG00000023228/ENSG00000175197	5
hsa05224	Breast cancer	5/119	145/7003	0.100208	0.369395	ENSG00000130222/ENSG00000134982/ENSG00000099860/ENSG00000116717/ENSG00000114315	5
hsa04218	Cellular senescence	5/119	148/7003	0.106937	0.386619	ENSG00000118971/ENSG00000130222/ENSG00000123104/ENSG00000099860/ENSG00000116717	5
hsa05323	Rheumatoid arthritis	3/119	69/7003	0.11219	0.395947	ENSG00000108691/ENSG00000107562/ENSG00000150782	3
hsa05164	Influenza A	5/119	151/7003	0.113884	0.395947	ENSG00000126803/ENSG00000100906/ENSG00000108691/ENSG00000150782/ENSG00000088888	5
hsa05214	Glioma	3/119	70/7003	0.115836	0.395947	ENSG00000130222/ENSG00000099860/ENSG00000116717	3
hsa04510	Focal adhesion	6/119	197/7003	0.118218	0.396875	ENSG00000065534/ENSG00000134318/ENSG00000118971/ENSG00000101966/ENSG00000100852/ENSG00000101335	6
hsa05212	Pancreatic cancer	3/119	74/7003	0.13085	0.429238	ENSG00000130222/ENSG00000099860/ENSG00000116717	3
hsa04971	Gastric acid secretion	3/119	75/7003	0.134708	0.429238	ENSG00000065534/ENSG00000114353/ENSG00000123104	3
hsa05218	Melanoma	3/119	75/7003	0.134708	0.429238	ENSG00000130222/ENSG00000099860/ENSG00000116717	3
hsa05152	Tuberculosis	5/119	162/7003	0.141139	0.4393	ENSG00000260314/ENSG00000144381/ENSG00000150782/ENSG00000019582/ENSG00000104312	5
hsa04260	Cardiac muscle contraction	3/119	77/7003	0.142539	0.4393	ENSG00000198727/ENSG00000198804/ENSG00000198938	3
hsa04810	Regulation of actin cytoskeleton	6/119	211/7003	0.149192	0.452389	ENSG00000065534/ENSG00000134318/ENSG00000106299/ENSG00000134982/ENSG00000101335/ENSG00000146535	6
hsa03013	RNA transport	5/119	167/7003	0.154397	0.460741	ENSG00000141543/ENSG00000070756/ENSG00000075151/ENSG00000114416/ENSG00000090621	5
hsa05162	Measles	4/119	127/7003	0.169522	0.497971	ENSG00000126803/ENSG00000100906/ENSG00000118971/ENSG00000088888	4
hsa05160	Hepatitis C	4/119	128/7003	0.172849	0.499933	ENSG00000163347/ENSG00000100906/ENSG00000110651/ENSG00000088888	4
hsa00600	Sphingolipid metabolism	2/119	45/7003	0.177544	0.50573	ENSG00000119537/ENSG00000198964	2
hsa04666	Fc gamma R-mediated phagocytosis	3/119	88/7003	0.188056	0.515705	ENSG00000132970/ENSG00000106299/ENSG00000277443	3
hsa04340	Hedgehog signaling pathway	2/119	47/7003	0.189824	0.515705	ENSG00000118971/ENSG00000131437	2
hsa05030	Cocaine addiction	2/119	47/7003	0.189824	0.515705	ENSG00000182158/ENSG00000114353	2
hsa04970	Salivary secretion	3/119	89/7003	0.192371	0.515705	ENSG00000164116/ENSG00000061918/ENSG00000123104	3
hsa05166	HTLV-I infection	6/119	231/7003	0.199035	0.515705	ENSG00000099250/ENSG00000100906/ENSG00000118971/ENSG00000134982/ENSG00000101966/ENSG00000004897	6
hsa03450	Non-homologous end-joining	1/119	13/7003	0.199882	0.515705	ENSG00000174405	1
hsa04371	Apelin signaling pathway	4/119	136/7003	0.200247	0.515705	ENSG00000065534/ENSG00000114353/ENSG00000123104/ENSG00000068305	4
hsa04659	Th17 cell differentiation	3/119	93/7003	0.209871	0.533186	ENSG00000100906/ENSG00000096384/ENSG00000080824	3
hsa04010	MAPK signaling pathway	7/119	286/7003	0.212749	0.533292	ENSG00000126803/ENSG00000130222/ENSG00000099860/ENSG00000160551/ENSG00000116717/ENSG00000146535/ENSG00000175197	7
hsa05142	Chagas disease (American trypanosomiasis)	3/119	95/7003	0.218753	0.541125	ENSG00000100906/ENSG00000108691/ENSG00000114353	3
hsa04713	Circadian entrainment	3/119	96/7003	0.223223	0.545012	ENSG00000164116/ENSG00000061918/ENSG00000114353	3
hsa04024	cAMP signaling pathway	5/119	195/7003	0.236952	0.57079	ENSG00000182158/ENSG00000100906/ENSG00000134318/ENSG00000114353/ENSG00000101335	5
hsa05226	Gastric cancer	4/119	147/7003	0.239853	0.57079	ENSG00000130222/ENSG00000134982/ENSG00000099860/ENSG00000116717	4
hsa05310	Asthma	1/119	17/7003	0.253004	0.593415	ENSG00000179639	1
hsa04390	Hippo signaling pathway	4/119	152/7003	0.258441	0.593415	ENSG00000132849/ENSG00000118971/ENSG00000134982/ENSG00000018408	4
hsa00310	Lysine degradation	2/119	58/7003	0.25883	0.593415	ENSG00000181555/ENSG00000055609	2
hsa00590	Arachidonic acid metabolism	2/119	60/7003	0.271493	0.614947	ENSG00000233276/ENSG00000213316	2
hsa04725	Cholinergic synapse	3/119	110/7003	0.287336	0.63863	ENSG00000182158/ENSG00000114353/ENSG00000123104	3
hsa05168	Herpes simplex infection	4/119	160/7003	0.288742	0.63863	ENSG00000100906/ENSG00000108691/ENSG00000019582/ENSG00000088888	4
hsa05225	Hepatocellular carcinoma	4/119	162/7003	0.296402	0.647949	ENSG00000130222/ENSG00000134982/ENSG00000099860/ENSG00000116717	4
hsa04724	Glutamatergic synapse	3/119	114/7003	0.305984	0.661208	ENSG00000111371/ENSG00000114353/ENSG00000123104	3
hsa00514	Other types of O-glycan biosynthesis	1/119	22/7003	0.314512	0.671911	ENSG00000073849	1
hsa04662	B cell receptor signaling pathway	2/119	68/7003	0.32196	0.678085	ENSG00000100906/ENSG00000110651	2
hsa04940	Type I diabetes mellitus	1/119	23/7003	0.326197	0.678085	ENSG00000144381	1
hsa04622	RIG-I-like receptor signaling pathway	2/119	69/7003	0.328222	0.678085	ENSG00000100906/ENSG00000088888	2
hsa03320	PPAR signaling pathway	2/119	71/7003	0.340699	0.683414	ENSG00000173391/ENSG00000100979	2
hsa04520	Adherens junction	2/119	71/7003	0.340699	0.683414	ENSG00000132970/ENSG00000106299	2
hsa04360	Axon guidance	4/119	174/7003	0.342803	0.683414	ENSG00000099250/ENSG00000134318/ENSG00000107562/ENSG00000114353	4
hsa04610	Complement and coagulation cascades	2/119	72/7003	0.346911	0.683414	ENSG00000175899/ENSG00000155659	2
hsa04950	Maturity onset diabetes of the young	1/119	25/7003	0.348977	0.683414	ENSG00000114315	1
hsa03040	Spliceosome	3/119	124/7003	0.352741	0.683662	ENSG00000126803/ENSG00000141543/ENSG00000196504	3
hsa04728	Dopaminergic synapse	3/119	125/7003	0.357408	0.683788	ENSG00000182158/ENSG00000114353/ENSG00000123104	3
hsa00790	Folate biosynthesis	1/119	26/7003	0.36008	0.683788	ENSG00000164172	1
hsa00650	Butanoate metabolism	1/119	27/7003	0.370994	0.691286	ENSG00000112294	1
hsa04926	Relaxin signaling pathway	3/119	128/7003	0.371383	0.691286	ENSG00000182158/ENSG00000100906/ENSG00000114353	3
hsa04925	Aldosterone synthesis and secretion	2/119	79/7003	0.38981	0.709108	ENSG00000182158/ENSG00000123104	2
hsa03020	RNA polymerase	1/119	29/7003	0.392273	0.709108	ENSG00000102978	1
hsa04392	Hippo signaling pathway - multiple species	1/119	29/7003	0.392273	0.709108	ENSG00000018408	1
hsa04120	Ubiquitin mediated proteolysis	3/119	136/7003	0.408348	0.725894	ENSG00000101966/ENSG00000103657/ENSG00000004897	3
hsa04710	Circadian rhythm	1/119	31/7003	0.412837	0.725894	ENSG00000123095	1
hsa04350	TGF-beta signaling pathway	2/119	83/7003	0.413774	0.725894	ENSG00000011465/ENSG00000118707	2
hsa04310	Wnt signaling pathway	3/119	138/7003	0.417498	0.725894	ENSG00000134318/ENSG00000118971/ENSG00000134982	3
hsa05161	Hepatitis B	3/119	141/7003	0.431138	0.725894	ENSG00000182158/ENSG00000100906/ENSG00000088888	3
hsa04727	GABAergic synapse	2/119	86/7003	0.431442	0.725894	ENSG00000111371/ENSG00000114353	2
hsa04215	Apoptosis - multiple species	1/119	33/7003	0.432711	0.725894	ENSG00000101966	1
hsa05143	African trypanosomiasis	1/119	33/7003	0.432711	0.725894	ENSG00000150782	1
hsa05205	Proteoglycans in cancer	4/119	199/7003	0.439476	0.725894	ENSG00000011465/ENSG00000134318/ENSG00000123104/ENSG00000151150	4
hsa04072	Phospholipase D signaling pathway	3/119	143/7003	0.44017	0.725894	ENSG00000179639/ENSG00000146535/ENSG00000139679	3
hsa00250	Alanine, aspartate and glutamate metabolism	1/119	35/7003	0.451918	0.732418	ENSG00000112294	1
hsa04672	Intestinal immune network for IgA production	1/119	35/7003	0.451918	0.732418	ENSG00000107562	1
hsa05231	Choline metabolism in cancer	2/119	97/7003	0.493698	0.792085	ENSG00000132970/ENSG00000106299	2
hsa05416	Viral myocarditis	1/119	40/7003	0.49716	0.792085	ENSG00000075151	1
hsa04916	Melanogenesis	2/119	99/7003	0.504556	0.797114	ENSG00000182158/ENSG00000114353	2
hsa04922	Glucagon signaling pathway	2/119	101/7003	0.515264	0.799204	ENSG00000182158/ENSG00000123104	2
hsa00565	Ether lipid metabolism	1/119	43/7003	0.522506	0.799204	ENSG00000164303	1
hsa04962	Vasopressin-regulated water reabsorption	1/119	43/7003	0.522506	0.799204	ENSG00000182158	1
hsa04217	Necroptosis	3/119	162/7003	0.522883	0.799204	ENSG00000096384/ENSG00000080824/ENSG00000101966	3
hsa04931	Insulin resistance	2/119	104/7003	0.531041	0.799994	ENSG00000182158/ENSG00000100906	2
hsa04151	PI3K-Akt signaling pathway	6/119	344/7003	0.533859	0.799994	ENSG00000182158/ENSG00000166598/ENSG00000096384/ENSG00000118971/ENSG00000080824/ENSG00000139679	6
hsa04330	Notch signaling pathway	1/119	45/7003	0.538696	0.799994	ENSG00000114315	1
hsa00230	Purine metabolism	3/119	169/7003	0.551681	0.799994	ENSG00000164116/ENSG00000061918/ENSG00000102978	3
hsa04380	Osteoclast differentiation	2/119	110/7003	0.561545	0.799994	ENSG00000095970/ENSG00000100906	2
hsa04726	Serotonergic synapse	2/119	111/7003	0.566491	0.799994	ENSG00000114353/ENSG00000123104	2
hsa00510	N-Glycan biosynthesis	1/119	49/7003	0.56946	0.799994	ENSG00000073849	1
hsa04979	Cholesterol metabolism	1/119	50/7003	0.576828	0.799994	ENSG00000100979	1
hsa05014	Amyotrophic lateral sclerosis (ALS)	1/119	50/7003	0.576828	0.799994	ENSG00000233276	1
hsa05167	Kaposi's sarcoma-associated herpesvirus infection	3/119	177/7003	0.583326	0.799994	ENSG00000100906/ENSG00000163734/ENSG00000123104	3
hsa05169	Epstein-Barr virus infection	3/119	177/7003	0.583326	0.799994	ENSG00000126803/ENSG00000100906/ENSG00000102978	3
hsa05321	Inflammatory bowel disease (IBD)	1/119	51/7003	0.58407	0.799994	ENSG00000150782	1
hsa00480	Glutathione metabolism	1/119	52/7003	0.59119	0.799994	ENSG00000233276	1
hsa04020	Calcium signaling pathway	3/119	180/7003	0.594829	0.799994	ENSG00000152207/ENSG00000065534/ENSG00000123104	3
hsa05165	Human papillomavirus infection	5/119	305/7003	0.597111	0.799994	ENSG00000182158/ENSG00000132849/ENSG00000118971/ENSG00000134982/ENSG00000114315	5
hsa03460	Fanconi anemia pathway	1/119	53/7003	0.598189	0.799994	ENSG00000114315	1
hsa04923	Regulation of lipolysis in adipocytes	1/119	53/7003	0.598189	0.799994	ENSG00000114353	1
hsa04722	Neurotrophin signaling pathway	2/119	118/7003	0.599995	0.799994	ENSG00000100906/ENSG00000104312	2
hsa04114	Oocyte meiosis	2/119	121/7003	0.613754	0.802404	ENSG00000123104/ENSG00000004897	2
hsa04142	Lysosome	2/119	121/7003	0.613754	0.802404	ENSG00000196743/ENSG00000065000	2
hsa04514	Cell adhesion molecules (CAMs)	2/119	122/7003	0.61826	0.802404	ENSG00000163347/ENSG00000170017	2
hsa04060	Cytokine-cytokine receptor interaction	4/119	252/7003	0.625848	0.802404	ENSG00000163734/ENSG00000108691/ENSG00000107562/ENSG00000150782	4
hsa04213	Longevity regulating pathway - multiple species	1/119	58/7003	0.63144	0.802404	ENSG00000126803	1
hsa05140	Leishmaniasis	1/119	58/7003	0.63144	0.802404	ENSG00000100906	1
hsa05203	Viral carcinogenesis	3/119	190/7003	0.63168	0.802404	ENSG00000182158/ENSG00000100906/ENSG00000118971	3
hsa04145	Phagosome	2/119	127/7003	0.64019	0.807757	ENSG00000260314/ENSG00000173391	2
hsa04137	Mitophagy - animal	1/119	64/7003	0.667756	0.822139	ENSG00000106052	1
hsa05120	Epithelial cell signaling in Helicobacter pylori infection	1/119	64/7003	0.667756	0.822139	ENSG00000100906	1
hsa04550	Signaling pathways regulating pluripotency of stem cells	2/119	134/7003	0.66923	0.822139	ENSG00000080345/ENSG00000134982	2
hsa04664	Fc epsilon RI signaling pathway	1/119	65/7003	0.673454	0.822139	ENSG00000179639	1
hsa04920	Adipocytokine signaling pathway	1/119	65/7003	0.673454	0.822139	ENSG00000100906	1
hsa05031	Amphetamine addiction	1/119	66/7003	0.679055	0.823628	ENSG00000182158	1
hsa04720	Long-term potentiation	1/119	67/7003	0.684561	0.824983	ENSG00000123104	1
hsa04917	Prolactin signaling pathway	1/119	68/7003	0.689973	0.826209	ENSG00000118971	1
hsa04261	Adrenergic signaling in cardiomyocytes	2/119	141/7003	0.696367	0.82829	ENSG00000182158/ENSG00000114353	2
hsa01524	Platinum drug resistance	1/119	70/7003	0.700522	0.82829	ENSG00000101966	1
hsa05133	Pertussis	1/119	72/7003	0.710715	0.83509	ENSG00000114353	1
hsa03010	Ribosome	2/119	148/7003	0.721656	0.841296	ENSG00000210082/ENSG00000211459	2
hsa05100	Bacterial invasion of epithelial cells	1/119	75/7003	0.725363	0.841296	ENSG00000106299	1
hsa01521	EGFR tyrosine kinase inhibitor resistance	1/119	78/7003	0.739275	0.841296	ENSG00000167601	1
hsa04658	Th1 and Th2 cell differentiation	1/119	78/7003	0.739275	0.841296	ENSG00000100906	1
hsa05206	MicroRNAs in cancer	4/119	296/7003	0.747598	0.841296	ENSG00000124766/ENSG00000118971/ENSG00000134982/ENSG00000277443	4
hsa04742	Taste transduction	1/119	81/7003	0.752489	0.841296	ENSG00000169432	1
hsa04630	Jak-STAT signaling pathway	2/119	159/7003	0.757827	0.841296	ENSG00000136738/ENSG00000118971	2
hsa04144	Endocytosis	3/119	231/7003	0.758131	0.841296	ENSG00000126803/ENSG00000136738/ENSG00000106299	3
hsa04640	Hematopoietic cell lineage	1/119	83/7003	0.760926	0.841296	ENSG00000158481	1
hsa04911	Insulin secretion	1/119	84/7003	0.765038	0.841296	ENSG00000182158	1
hsa04211	Longevity regulating pathway	1/119	86/7003	0.773051	0.841296	ENSG00000182158	1
hsa04974	Protein digestion and absorption	1/119	86/7003	0.773051	0.841296	ENSG00000196739	1
hsa05032	Morphine addiction	1/119	90/7003	0.788273	0.841296	ENSG00000114353	1
hsa01522	Endocrine resistance	1/119	91/7003	0.791918	0.841296	ENSG00000141027	1
hsa04912	GnRH signaling pathway	1/119	92/7003	0.7955	0.841296	ENSG00000123104	1
hsa04972	Pancreatic secretion	1/119	93/7003	0.799022	0.841296	ENSG00000123104	1
hsa04620	Toll-like receptor signaling pathway	1/119	95/7003	0.805885	0.841296	ENSG00000100906	1
hsa04933	AGE-RAGE signaling pathway in diabetic complications	1/119	96/7003	0.809229	0.841296	ENSG00000108691	1
hsa05034	Alcoholism	2/119	178/7003	0.810843	0.841296	ENSG00000182158/ENSG00000114353	2
hsa04070	Phosphatidylinositol signaling system	1/119	97/7003	0.812516	0.841296	ENSG00000123104	1
hsa04750	Inflammatory mediator regulation of TRP channels	1/119	97/7003	0.812516	0.841296	ENSG00000123104	1
hsa04660	T cell receptor signaling pathway	1/119	98/7003	0.815746	0.841296	ENSG00000100906	1
hsa00240	Pyrimidine metabolism	1/119	99/7003	0.818922	0.841296	ENSG00000102978	1
hsa04919	Thyroid hormone signaling pathway	1/119	112/7003	0.855583	0.874183	ENSG00000141027	1
hsa04152	AMPK signaling pathway	1/119	117/7003	0.867633	0.881702	ENSG00000182158	1
hsa04140	Autophagy - animal	1/119	127/7003	0.888821	0.898378	ENSG00000198382	1
hsa04080	Neuroactive ligand-receptor interaction	2/119	273/7003	0.950003	0.955083	ENSG00000152207/ENSG00000139679	2
hsa04015	Rap1 signaling pathway	1/119	209/7003	0.973662	0.973662	ENSG00000114353	1

## Sheet: DC
ID	Description	GeneRatio	BgRatio	pvalue	padj	geneID	Count
hsa00190	Oxidative phosphorylation	44459	128/7003	2.43288e-11	6.99064e-10	ENSG00000198786/ENSG00000198899/ENSG00000228253/ENSG00000212907/ENSG00000198727/ENSG00000198763/ENSG00000198888/ENSG00000198886/ENSG00000198804	9
hsa05012	Parkinson's disease	44459	138/7003	4.82113e-11	6.99064e-10	ENSG00000198786/ENSG00000198899/ENSG00000228253/ENSG00000212907/ENSG00000198727/ENSG00000198763/ENSG00000198888/ENSG00000198886/ENSG00000198804	9
hsa04723	Retrograde endocannabinoid signaling	44336	145/7003	4.28533e-05	0.000414248	ENSG00000198786/ENSG00000212907/ENSG00000198763/ENSG00000198888/ENSG00000198886	5
hsa04141	Protein processing in endoplasmic reticulum	44336	160/7003	6.86819e-05	0.000497944	ENSG00000080824/ENSG00000096384/ENSG00000120694/ENSG00000132002/ENSG00000086061	5
hsa05010	Alzheimer's disease	44306	166/7003	0.00109635	0.00635886	ENSG00000198899/ENSG00000228253/ENSG00000198727/ENSG00000198804	4
hsa05016	Huntington's disease	44306	188/7003	0.00173943	0.00840723	ENSG00000198899/ENSG00000228253/ENSG00000198727/ENSG00000198804	4
hsa04612	Antigen processing and presentation	44247	41/7003	0.00594423	0.0246261	ENSG00000080824/ENSG00000096384	2
hsa03018	RNA degradation	44247	73/7003	0.0180389	0.0577443	ENSG00000070756/ENSG00000144381	2
hsa04260	Cardiac muscle contraction	44247	77/7003	0.0199482	0.0577443	ENSG00000198727/ENSG00000198804	2
hsa03015	mRNA surveillance pathway	44247	89/7003	0.0261586	0.0577443	ENSG00000070756/ENSG00000141543	2
hsa04657	IL-17 signaling pathway	44247	89/7003	0.0261586	0.0577443	ENSG00000080824/ENSG00000096384	2
hsa04915	Estrogen signaling pathway	44247	92/7003	0.0278201	0.0577443	ENSG00000080824/ENSG00000096384	2
hsa04659	Th17 cell differentiation	44247	93/7003	0.0283833	0.0577443	ENSG00000080824/ENSG00000096384	2
hsa04914	Progesterone-mediated oocyte maturation	44247	95/7003	0.0295236	0.0577443	ENSG00000080824/ENSG00000096384	2
hsa05215	Prostate cancer	44247	96/7003	0.0301006	0.0577443	ENSG00000080824/ENSG00000096384	2
hsa03008	Ribosome biogenesis in eukaryotes	44247	99/7003	0.0318589	0.0577443	ENSG00000210082/ENSG00000211459	2
hsa05418	Fluid shear stress and atherosclerosis	44247	135/7003	0.0558915	0.0953444	ENSG00000080824/ENSG00000096384	2
hsa04932	Non-alcoholic fatty liver disease (NAFLD)	44247	144/7003	0.0626628	0.0953519	ENSG00000198727/ENSG00000198804	2
hsa04940	Type I diabetes mellitus	44216	23/7003	0.0637604	0.0953519	ENSG00000144381	1
hsa03010	Ribosome	44247	148/7003	0.0657599	0.0953519	ENSG00000210082/ENSG00000211459	2
hsa04217	Necroptosis	44247	162/7003	0.0769987	0.102326	ENSG00000080824/ENSG00000096384	2
hsa04621	NOD-like receptor signaling pathway	44247	163/7003	0.0778241	0.102326	ENSG00000080824/ENSG00000096384	2
hsa03013	RNA transport	44247	167/7003	0.0811549	0.102326	ENSG00000070756/ENSG00000141543	2
hsa05134	Legionellosis	44216	50/7003	0.133682	0.161533	ENSG00000144381	1
hsa04925	Aldosterone synthesis and secretion	44216	79/7003	0.203247	0.235766	ENSG00000153234	1
hsa04151	PI3K-Akt signaling pathway	44247	344/7003	0.2575	0.287211	ENSG00000080824/ENSG00000096384	2
hsa03040	Spliceosome	44216	124/7003	0.300785	0.323065	ENSG00000141543	1
hsa05164	Influenza A	44216	151/7003	0.353744	0.366378	ENSG00000132002	1
hsa05152	Tuberculosis	44216	162/7003	0.374208	0.374208	ENSG00000144381	1

[truncated: 2 more sheets: B cells, NK-T]
